# Supplementary material for: Guide RNA Repertoires in the Main Lineages of Trypanosoma cruzi: High Diversity and Variable Redundancy Among Strains
Source: Front Cell Infect Microbiol. 2021 May 31;11:663416. doi: 10.3389/fcimb.2021.663416 (PMC8202002; doi:10.3389/fcimb.2021.663416)
Supplement: Supplementary File 1 — Zip file containing fasta formatted files with mRNA sequences used for gRNA inference. [file DataSheet_1.zip]

Archive with 3 entries (3 files):
- Supplementary file 1/Clade A-Edited mRNAs.fas
- Supplementary file 1/Clade B-Edited mRNAs.fas
- Supplementary file 1/Clade C-Edited mRNAs.fas
