# Supplementary material for: Guide RNA Repertoires in the Main Lineages of Trypanosoma cruzi: High Diversity and Variable Redundancy Among Strains
Source: Front Cell Infect Microbiol. 2021 May 31;11:663416. doi: 10.3389/fcimb.2021.663416 (PMC8202002; doi:10.3389/fcimb.2021.663416)
Supplement: Supplementary File 1 — Zip file containing fasta formatted files with mRNA sequences used for gRNA inference. [file DataSheet_1.zip › Supplementary file 1/Clade A-Edited mRNAs.fas]

>SIL-A6
ATGTTTTTATTTTTTTTTTGTGATTTATTTTGGTTGCGTTTATTATTATGATTATATTATTGTGTGTGATCCAGGTTGTGTTTTGTTGTGTATTTTAATTGTTTATTATTGATATTTGATTTTTTATTATTTTGTTTATTTGATTTATATTCGTTTATTGGTTTGTGTTTATTTTTATTGTTATGGTTTATGTTATTTAATTTGTATAGTTTAATTTTATATTATTGTATTACTTATTTGAATTTGTATTTATTATTTTGTATTGTTTTTTTGTATTATATGTCATTTTTATTTTTATTTTGTTTTTTGTTAGATTTTTTTTTATTTAATAATTTATTGGTTGGTGATAATTTTATGGATGTTTTTTTTATCCGTTTTTTATTATGTTTTTTGGAATGTTTTTCTTTATTGTGTCGTTGTTTGTCAACATTTTTACGTTTGTTTTGTAATTTATTGTCATCCCATTTTTTATTGTTGATGTTTTTTGATTTTTTATATTTTTTTTTTGTTTTTTTTATTTTTTTTTGTTTTTTAGATTTTTTAGTGTTTATTTTATTTATTTTTGTGTTTTGTTTTTGTTTATTGTTTTACGGTTTTTTGTATTTATTGGATTTGTTTGCAGCCATATTGCAGTTATTTATTTTTTGTAATATGATTTTACAATTGATAATGGATTTTTTGTTATTTTTGTTATTTTGTTAG--------------------------------------------------------------------------------------------------------------------------------------------------------------------------------------------------------------------------------------------------------------------------------------------------------------------------------------------------------------------------------------------------------------------------------------------------------------------------------------------------------------------------------------------------------------------------------------------------------------------------------------------------------------------------
>SIL-COIII
ATGTTTTTGTTTCGTTGTATATTTGTTGGTGTTAGTGGTGTTTTTGTTTTTTTATCTTTACCCGCCATTGTTATTGTGTATTGATTATTTTGTTTATTAGGTTTTATGTGTTTATTATTTGGGTGTTTTGTTTTTGTTGATGTATGTTTTATTTTTTTTTTTGTATGTTTGTTATTTTGTTTGTTAGTTTTATTTGTGGATTTATTTTGTGATTTTTTACGTGGTATTTTTCATTTTTGTTGTTTATTACGTGTTGTCCAATATTGTTTTATTTGATTTGTTATTAGTGAATTTATTTTATTTATGGCATTTTTTACCGTAGTTTTTGGTTTATGTTTATTTTTATGTTGTGAGTTTGCTTTTGTTTTTTGTTTACCATTATTATTTTGTTGTTTATTATGTGATTATAGTTTTGTTTTTTATTGGTATTTTTTAGATTTATTTAATTTGTTAATAAATACATTTTATTTATTTGTTAGCGGTTTGTTTGTTAATTTTTGTTTGTTTTGTTTTTGATTTAGGTTTTTTTGTTGTTGTTGTTTTGTATTGTGATTAAGTTTATTATTTGGTTTTTTATTTTTGTGAAACCAATTGTGGGAATTTACATTATTATTTGTTACATTAAGTTGTGGTGTTTTTGGTTCTATTTTATTTTTAATTGATTTATTACATTTTACACATGTTTTTTTAGGTGTATTTTTGTTGTTTATTTGTTTTGGTCGTTTATTTAATTTTTTGTGTATGGATACACGTTTTGTTTTTTTGTATGTTGTTTGTTTATGTTGACATTTTGTTGATTGTATTTGATTTTTTTTATTACGATTTGTTTATTTTGATGTTTTATGCGTTATGTATTTGTGTGTATAA-----------------------------------------------------------------------------------------------------------------------------------------------------------------------------------------------------------------------------------------------------------------------------------------------------------------------------------------------------------------------------------------------------------------------------------------------------------------------------------------------------
>SIL-CYB
ATGTTTTTTCGTGTTAGATTTTTATTATTTTTTTTATTGTTTAGGAATTTGTGTTGTCTTCTAATGTCAGGTTGTTTATATAGGATATATGGAGTGGGGTTCAGTTTAGGTCTATTTATTATGTTACAGATAATATGTGGTGTTTGCTTAGCATGAATGTTTTTTAGTTGTTTTATTTGTGCAAATTGATATTTTATTTTATTTTTGTGAGACTTTGATTTAGGCTTTGTGATTAGAAGTATTCATATCTGTTTTACTTCTTTGCTATATTTTCTATTATATGTGCATATATTTAAATGTATAATATTGGTAATTTTATTTGACACACATTTATTAGTATGATTTATAGGATTTATATTATTTATGTTTATAATAATTATTGCATTTATTGGATACGTGTTACCATGTACAATGATGTCTTATCGAGGATTAACAGTTTTTAGTAATATTTTAGCTACTGTTCCTGTATTCGGCCAGTGATTATGTTATTGAATATGGGGTAGTGAATTTATAAATGATTTTACGCTTTTAAAACTTCATGTATTACATGTCTTGCTCCCTTTTGTTTTAATAATGGTATTATTTTTACATCTTTTTTGTTTACATTATTTTATGAGTTCAGATGCTTTTTGTGATAGGCTTGCTTTTTATTGTGAGCGACTTTGCTTTTGTATGTGATTTTATTTAAGAGATATGTTTCTTGCATTTTTCATACTATTTTGTGTAATATATGTTATTTTTATAAATTGATATTTTGTTTTCCATGAAGAATCTTGAGTCATTGTTGATACATTAAAAACATCCGATAAAATATTACCCGAATGATTTTTCCTATTTCTATTTGGTTTCCTTAAAGCAGTGCCTGACAAATTTATGGGATTATTTCTAATGGTAGTTCTATTATTCGCATTATTTATGTTTATATTAAATTGCATATTATGGTTTGTATATTGCAGAAGTTCTTTATTATGATTAACATATTCGTTGATTCTATTTTATAGTATATGAATGAGTGGTTTTTTAGCTTTATATGTGGTGCTCGCTTATCCAATATGAATGGAATTACAATATTGAGTGTTATTATTATTTTTGTTAGTTGTATGTAGATTAGATTAG--------------------------------------------------------------------------------------------------------------------------------------------------------------------------------------------------------------------------------------------
>SIL-COII
ATGAGTTTCATTCTATCATTTTGAATGATATTTTTAATAGATTCTGTTATAGTGTTATTATCTTTTGTTTGTTTTGTGTGTGTGTGAATATGTGCACTACTTCTTTCTACAGTTTTATTTGTTACAAAGATAAATAATATATATTGTACATGAGATTTTATATCATCAAAATTTGTGGATACTTATTGGTTTGTAATAGGAGTCATGTTTATTATGTGTTTATTATTAAGACTATGTTTATTGCTATATTTCGGTTGCTTAAATTTTGTTAGTTTTGATTTATGTAAGGTTGTAGGATTTCAATGATATTGAGTATACTTTTTATTTGGAGAAACTACAATATTCAGCAATTTAATACTTGAGAGTGATTATTTGGTAGGTGATATGCGTCTATTACAGTGTAACCATGTACTCACATTATTAAGTTTAGTAATTTATAAATTGTGAGTATCAGCTGTAGATGTTATCCATTCATTTACATTAGCTAGTTTAGGTATTAAGGTAGATTGTATACCGGGGAGGTGTAATGAAGTTATTTTATTCGCATCTAACAATGCAACAATATATGGGCAATGTAGCGAGTTATGTGGGGTATTACATGGATTCATGCCAATTGTTATATGTTTTATATAA-----------------------------------------------------------------------------------------------------------------------------------------------------------------------------------------------------------------------------------------------------------------------------------------------------------------------------------------------------------------------------------------------------------------------------------------------------------------------------------------------------------------------------------------------------------------------------------------------------------------------------------------------------------------------------------------------------------------------------------------------
>SIL-CR3
ATGTTTGATTGTTTAATTTTGTTATTTTTTTGTTATTTGTTTGTACATTTTTTTTGTTTTTTATTTGTTTGTGATTTTTGTTTTTATGTTTATTATTTGGTTTTTATTTTTTGTTGGATTTTTGTTTTTTGTTTAATAGGGTTTATTGTTGTGTTTATTTTTTTTTTTTATTTTATCATTTGATATGTATATCGAATTGTTATTTATTATTTAGTTCGTTTATTATTATTATTTTTATAAA-------------------------------------------------------------------------------------------------------------------------------------------------------------------------------------------------------------------------------------------------------------------------------------------------------------------------------------------------------------------------------------------------------------------------------------------------------------------------------------------------------------------------------------------------------------------------------------------------------------------------------------------------------------------------------------------------------------------------------------------------------------------------------------------------------------------------------------------------------------------------------------------------------------------------------------------------------------------------------------------------------------------------------------------------------------------------------------------------------------------------------------------------------
>SIL-CR4
ATATATAGTTTATGGTATATTTTATTGTTGTTTTGTTTTTTGTTTTTATTATTTGTTTGTATAGGTATGTTTTATTTATTTTGTTATAGTTGTTTGTTTTTTTTTGTTGTTTTAGGTTGTGATTTTTTATTAGTATTTTGATTGTATAGTTTATTTTTTTTGTGGCGTTATAATTTTGTTTATTTTTTTTTTTTATTTTGTTTTATGTTTTTTATATTGTCGTTTTTTTTTGGTTTGTTTGGTTTTTTTTTATATTTTTTATTGTGTTTTGTGTTGTTTTTTAGTTTATTTTTTGTGTTGTTTTTTGTTTTGGTTGGTTTTTTTGTTTTTGTTTTTTTTTTTTGTTTATATTTATTTTTGTTTGTAGTTATTATTGTTTTATTGTTTGGGTAGTTATTTTTATTTGTGTATAGGTTTATTTATATGCGTTTTTTATTTTAA-----------------------------------------------------------------------------------------------------------------------------------------------------------------------------------------------------------------------------------------------------------------------------------------------------------------------------------------------------------------------------------------------------------------------------------------------------------------------------------------------------------------------------------------------------------------------------------------------------------------------------------------------------------------------------------------------------------------------------------------------------------------------------------------------------------------------------------------------------------------------------------------------------------------------------------------------
>SIL-MURF2
ATGTTTGGTTGTTTTAATTTAGTTTTATTTTTATGTTTTGATTGTAGTCGTGTTTTTGATTTATTATGTGATAGAACCTACGATTTTATTTTATGATGATTTGATTTAGATTATATATTATATGATTTTGTATTTGATTTTGTGGTGTGTATAACATTCATATTCATATTCATTTTAGGTTTTTTTGTTAGAATATTTTTTAGTTTTGTATTTGTATTATTATTTATAACATTTTTTGGTACATATACATTGTCTATGTTATATACATTTTGGTTATTATATATTCTATATATATATATTATACAATTTTATATGTTTCTTTTTCACATTCGGTATCAATTTTTTGATATATTATTTAGAATTTTTTACGTTTATATTATTATATTTATTTTTTGATTTTATAAGTTTTTCATGTTTTATTTATAATTTTTTTGGTCTATTTTTTACATTTAACATCATATTTTGTACGTATTTGTTTTGTTTATTTTATTTTATAATCATTTTTCTATTTTGTTTTATATTTTTTGTAATACGTTGTTTATTTATAATTGTATTTGATTTTTTATTCTTCAATTTTGATATCTTCATATCATTAACGTTATGTGATATACAGTATGTAGATTTCGTATGCTTCTTAATATTATATTTTAATTATATTACAAATTTCATATATGGTTTTTATTGTTTTATAATTATATTAGGATTAATTTTTTTATTATTATATATGGTACTTAATTTATACTTTGGATTTATTTTTTTAATCTACGGACTAATATCTTTTTTAATAAATTATATATTTTGAATATATATAATATATAGTAGAAGTTGTTATATATTAATGCCATCTATTTTAATATTTTTTAAGTTTATTTATTTTGATGTATTTTTAATATTTATATTTATATTAATCTTATTTATAATATGTTTTTTTAGTTTTTTTTTAAAAGATTTTTTATTCTTGTCATTGTTTTTTGATATATTTGGAGCATTATTTAATTATGACATATGTACATATTTTGTGTTTTATTTCAATTTACACCAATTTTGTATAACGCAATTATTATTTCTTTATACATAG----------------------------------------------------------------------------------------------------------------------------------------------------------------------------------------------------------------------------------------------------------------------------------
>SIL-ND3
ATGAATTCACGTTTAGTGTTTTATACATTAGATTTATGTTTTGTTAGTTGTTTGTTTTTTGTGTTATTGACTACCATTATTTGTGTTTTGTTATTTATTTTTATGATAATGTTATTTTGTTTTTATTGTAATTTTTTGTTTTTGTGGTTTTTGTTTTATATTGTGTGTATAGGGTGTTTATGGTATTTTTGGGATCCAGTATATTTGTGTGATATCTTATTATTTTGTTTGTAATATTTTTTATTGTATTGTATTTTGTTTGAATTATTAAAATA---------------------------------------------------------------------------------------------------------------------------------------------------------------------------------------------------------------------------------------------------------------------------------------------------------------------------------------------------------------------------------------------------------------------------------------------------------------------------------------------------------------------------------------------------------------------------------------------------------------------------------------------------------------------------------------------------------------------------------------------------------------------------------------------------------------------------------------------------------------------------------------------------------------------------------------------------------------------------------------------------------------------------------------------------------------------------------------------------------------------
>SIL-ND7
ATGTTATTTTTGGTGGTTTTTTTACATTTATATCGTTTTACATTTGGTCCACAGCATCCTGCAGCCCATGGTGTTTTGTGTTGTTTATTATATTTTTGTGGTGAATTTATTGTTTACATTGATTGTATTATAGGTTATTTGCATCGTGGTACAGAAAAGTTATGTGAGTACAAAACAATAGAGCAGTGTTTACCAATTTTCGATAGGTTAGATTATGTTAGTGTTTGTTGTAATGAACGTTTGTTGTCTTTGTGTTTTGAATATATGTTGCGGTGTTATTTGTCATTACGTTGTGCATTTATGCGTTTGTTAATTGTAGAATTTACCCGTGGTTTTAATGGTTTATTATGTATATCATGTATGGTTTTGGATTTTAGTTGTTTGACTCCATTATTATGATCATTTGAGGAACGTGATAAGTTAATGACATTTTTTGATTTTTGTTGTGGTTGGCGTATGCATTTAGCTTTCATGGTTTTATTGGGTACTCTTGATGATTTTGTTTTTGGTTTTGTTGATTTTTTATTATTATTAATAATATCGTGTTTGTTTGTTATGGATTGTTATGATTTGTTGTTTGTGGGTAATCGTTTATTTTATTTGCGTTTACGTGGTTTATCGTTTTTTGATTTATATGATTTGGTTTTTAATAGTTTAAGTGGTGTTTTATCTCCTGCATTAGGTATGGTATGGGATTGTCGTTTATTTAGTTGTTATGAATTATATTTTATGTTTTGTTATGATTATTGTTTTTGTTTTATAGGTGATGCGTTTGATCGTTTATTTTTACGTTTATTTGATATGCGTATGAGTTTGTTAATTTGTAAACAATGTTTTTTTGTTGGTTTTTTTGTTTTTGGTTTTGTTTGTTTGTTTGATTATTTGTATTGTGATATAACCATTGAGACCATTATTATGTTGTTTTATAGTTTGTGATGTTGTTGTTTGCCCGGTATATCATTTGCTTGTGTTGAACACCCCAAGGGTGAGTATTGTTTGTTATTGTGTTTTTGTGTTGGTTTATGTTCCCGTTTACGTTTACGTTGTGCGGATTTTTTGCATATTTGTTTGTTAGATGTTTGTTTACGTGGTTTTTTATTGCATGATTTAGTTGCCGTTTTAGGTAATATTGATGTTGTTTTTGGATCCGTAGACCGTTAG-----------------------------------------------------------------------------------------------------------------------------------------------------------------------------------------------
>SIL-ND8
ATGTTTTTTTTTGATTTTTTATTTTTTTTTTTTGTTTGTTTTTATATGTGTTTTGTTTGTTGTGTTACCATTTGTTTACCCATTGAATTAACAATTGTTAGTTTATTAGTTCCTGGTGAACATTTTTTGCGTTTTTATTGATGTGGTTTGGAACGTTGTATTGCTTGTCGTTTATGTGATTTGATTTGCCCTAGTTTAGCATTGGATGTTCGTGTTGGATGTTTAAGTTTTGGTGGCCACCGTTTTGCCGATTGTTTAACATTAAGTTACCGCCGTTGTATTTATTGTGGTTTTTGTATGCATGTTTGCCCGACGGATGCCATTACACATTCATTGTTTGTTATGTGTTTTTGTTGTTTAGCCATGTATTTATTGGCACCCAAGTTTTTATTGTTTGGTTGTTGTTTTATGTTATTTGATTTTTATTTGTGTTTTGTGTAGAG---------------------------------------------------------------------------------------------------------------------------------------------------------------------------------------------------------------------------------------------------------------------------------------------------------------------------------------------------------------------------------------------------------------------------------------------------------------------------------------------------------------------------------------------------------------------------------------------------------------------------------------------------------------------------------------------------------------------------------------------------------------------------------------------------------------------------------------------------------------------------------------------------------------------------------------------
>SIL-ND9
ATGTTTATATTTTTATGTTTATTTCGTTTATGTTTTTGTTTAATTTTATTTTATTGTTTGTGTTGTAGATGATGTTTTGTTTGTTTTGTTGATTGTAGTTTTTTATTTTTTTATTGTTTTGTTAGTTTTTTTTTATTTTATTGTATGTTTTTATTTTTTAATTTGTGGTTTTTATTTTTGTATTGTTGTGATTTATTATTAGTTGATTTTTGTGTGTTTTGTTTTTGTCGTTTTATGTTGTTGTATATTTTATTTTGTTTATTTTTGTGTATTCGTTTGTGTTTTGTTTTGTGTTGTTTGTTTTTATTTTTTGGGTTGTTTTTTAGTTTTAGTTGTTTTTGTTATACATTTTTATTATTAGAACGTGAATGTTTTGATTTGTTTGGTTTTTATTTTGTTGGTAATGATGTTTTACATCGTTTATTTGTTGATTGATTTTTTGTTGGTTTTTTTTTGTTGAAATGTTACCCGTTGTTTGTGTTATTTGTGTTATTATTTTGTATATTATTGGAGGAAATAATATGTACATTTACAATGTTATTTTTGTTGTTGCATACCAATTTTTATTTACATTATTTTATGTAA-----------------------------------------------------------------------------------------------------------------------------------------------------------------------------------------------------------------------------------------------------------------------------------------------------------------------------------------------------------------------------------------------------------------------------------------------------------------------------------------------------------------------------------------------------------------------------------------------------------------------------------------------------------------------------------------------------------------------------------------------------------------------------------------------
>SIL-RPS12
ATGTTTTTTTTACGTATGTGATTTTTGTATGGTTGTTGTTTGCGTTTTGTTTTGTTTGTTTTATGTTATTATATGAGCCCACGATTACCCAGTTCCGGTAACCGTCGTGTGTTATATGCCGTATTTTATTTGTATAGTTTTGTTTGGTGTGGCGTTTGTTTTTTTTGTGGTATTTTTATATTGTCATTTGCATTATTTATTATAGAAGGTGGTGGTTTTATTGATTTACCCGGATATAAAATATTATCACGTATTTGTTATTAG--------------------------------------------------------------------------------------------------------------------------------------------------------------------------------------------------------------------------------------------------------------------------------------------------------------------------------------------------------------------------------------------------------------------------------------------------------------------------------------------------------------------------------------------------------------------------------------------------------------------------------------------------------------------------------------------------------------------------------------------------------------------------------------------------------------------------------------------------------------------------------------------------------------------------------------------------------------------------------------------------------------------------------------------------------------------------------------------------------------------------------
