# Supplementary material for: Guide RNA Repertoires in the Main Lineages of Trypanosoma cruzi: High Diversity and Variable Redundancy Among Strains
Source: Front Cell Infect Microbiol. 2021 May 31;11:663416. doi: 10.3389/fcimb.2021.663416 (PMC8202002; doi:10.3389/fcimb.2021.663416)
Supplement: Supplementary File 1 — Zip file containing fasta formatted files with mRNA sequences used for gRNA inference. [file DataSheet_1.zip › Supplementary file 1/Clade B-Edited mRNAs.fas]

>CLB-ATPase6
ATGTTTTTGTTTTTTTTTTGTGATTTATTTTGGTTGCGTTTATTATTATGATTATATTATTGTGTGTGATCCAGGTTGTGTTTTGTTGTGTATTTTAATTGTTTATTATTGATATTTGATTTTTTATTATTTTGTTTATTTGATTTATATTTGTTTATTGGTTTATGTTTATTTTTATTGTTATGGTTTATGTTATTTAATTTGTATAGTTTGATTTTATATTATTGTATTACTTATTTGAATTTGTATTTATTATTTTGTATTGTTTTTTTGTATTATATGTCATTTTTATTTTTATTTTGTTTTTTGTTGGATTTTTTTTTATTTAATAATTTATTGGTTGGTGATAATTTTATGGATGTTTTTTTTATCCGTTTTTTGTTATGTTTTTTGGAATGTTTTTCTTTATTGTGTCGTTGTTTGTCAACATTTTTACGTTTGTTTTGTAATTTATTGTCATCCCATTTTTTATTGTTGATGTTTTTTGATTTTTTATATTTTTTTTTTGTTTTTTTTATTTTTTTTTGTTTTTTAGATTTTTTAGGATTTATTTTATTTGTTTTTGTGTTTTGTTTTTGTTTGTTATTTTTTGGTTTTTTATATTTATTGGATTTGTTTGCGGCCATATTGCAGTTATTTATTTTTTGTAATATGATTTTACAATTGATAATGGATTTTTTGTTATTTTTGTTATTTTGTTAG--------------------------------------------------------------------------------------------------------------------------------------------------------------------------------------------------------------------------------------------------------------------------------------------------------------------------------------------------------------------------------------------------------------------------------------------------------------------------------------------------------------------------------------------------------------------------------------------------------------------------------------------------------------------------
>CLB-COIII
ATGTTTTTGTTTCGTTGTATATTTGTTGGTGTTAGTGGTGTTTTTGTTTTTTTATCTTTACCCGCCATTGTTATTGTGTATTGATTATTTTGTTTATTAGGTTTTATGTGTTTATTATTTGGGTGTTTTGTTTTTGTTGATGTATGTTTTATTTTTTTTTTTGTATGTTTGTTATTTTGTTTGTTAGTTTTATTTGTGGATTTATTTTGTGATTTTTTACGTGGTATTTTTGATTTTTGTTGTTTATTACGTGTTGTCCAATATTGTTTTATTTGATTTGTTATTAGTGAATTTATTTTATTTATGGCATTTTTTACCGTAGTTTTTGGTTTATGTTTATTTTTATGTTGTGAGTTTGCTTTTGTTTTTTGTTTACCATTATTATTTTGTTGTTTATTATGTGATTATGGTTTTGTTTTTTATTGGTATTTTTTAGATTTGTTTAATTTGTTGATAAATACATTTTATTTATTTGTTAGCGGTTTATTTGTTAATTTTTGTTTGTTTTGTTTTTGATTTAGGTTTTTTTGTTGTTGTTGTTTTGTATTGTGATTGAGTTTATTATTTGGTTTTTTATTTTTGTGAAACCAATTGTGGGAATTTACATTATTATTTGTTACATTAAGTTGTGGTGTTTTTGGTTCTATTTTATTTTTAATTGATTTATTACATTTTACACATGTTTTTTTAGGTGTATTTTTGTTGTTTATTTGTTTTGGTCGTTTATTTAATTTTTTGTGTATGGATACACGTTTTGTTTTTTTGTATGTTGTTTGTTTGTATTGACATTTTGTTGATTGTATTTGATTTTTTTTATTGCGATTTGTTTATTTTGATGTTTTATGCGTTATGTATTTGTGTGTATAATTATATTTATTTTTATTTATATTTGTCTTTAAGAGTAACTATTTAAA------------------------------------------------------------------------------------------------------------------------------------------------------------------------------------------------------------------------------------------------------------------------------------------------------------------------------------------------------------------------------------------------------------------------------------------------------
>CLB-CYB
ATGTTTTTTCGTGTTAGATTTTTATTATTTTTTTTATTGTTTAGGAATTTGTGTTGTCTTCTAATGTCAGGTTGCTTATATAGAATATATGGAGTGGGGTTTAGTTTAGGTTTTTTTATTATGTTACAGATAATATGTGGTGTCTGTTTAGCGTGAATGTTTTTTAGTTGTTTTATTTGTGCAAATTGATATTTTATTTTATTTTTGTGAGATTTTGATTTAGGTTTTGTAATTAGAAGTATTCATATTTGTTTCACTTCCTTATTATATTTTTTATTATATGTGCATATATTTAAATGTATAATATTGGTAATTTTATTCGACACACATTTATTAGTGTGATTTGTAGGATTTGTATTATTTATGTTCATAATAGTTATTGCATTTATTGGATATGTGTTACCATGTACAATGATGTCTTATTGAGGATTAACAGTTTTTAGTAATATTTTAGCAACTGTACCTGTGATCGGTCAGTGATTGTGTTATTGAATATGAGGTAGTGAATTTATAAATGATTTTACGCTTTTAAAACTTCACGTATTACACGTTCTACTTCCTTTTGTATTAATAATGGTATTATTTTTGCATCTTTTTTGTTTACATTATTTTATGAGTTCAGATGCTTTTTGTGATAGGTTTGCTTTTTATTGTGAGCGACTTTGTTTTTGTATGTGATTTTATTTGAGAGATATGTTTCTCGCATTTTTCATATTATTTTGTGTAATGTACGTTATTTTTATAAATTGATATTTCGTTTTCCATGAAGAATCTTGGGTCATTGTTGATACATTAAAAACATCCGATAAAATATTACCCGAATGATTTTTCCTATTTTTATTTGGCTTCCTTAAAGCAGTGCCTGACAAATTTATGGGATTATTTTTGATGGTAGTACTATTATTCGCATTATTTATGTTTATATTAAATTGCATATTGTGATTTGTTTATTGCAGAAGTTCTTTATTATGATTAACATATTCATTGATTCTATTCTATAGTATATGAATGAGTGGTTTTTTAGCTTTATATGTGGTACTTGCTTATCCAATATGAATGGAATTACAGTATTGAGTATTATTATTATTTTTATTAGTTGTATGTAGATTAGATTAG--------------------------------------------------------------------------------------------------------------------------------------------------------------------------------------------------------------------------------------------
>CLB-COII
ATGAGTTTTATTTTGTCATTTTGAATGATATTTTTAATAGATTCTGTTATAGTGTTATTATCTTTTGTTTGTTTTGTGTGTGTGTGAATATGTGTGTTGCTCCTTTCTACAGTTTTATTTGTTACAAAGATAAATAATATATATTGTACATGAGACTTTGTATCATCAAAGTTTGTGGATACTTATTGGTTTGTAATAGGAGTCATGTTTATTATGTGTTTACTATTAAGATTGTGTCTATTGTTATATTTTGGTTGTTTGAATTTTGTTAGTTTTGATTTATGTAAGGTAGTAGGTTTCCAATGATATTGAGTATATTTTTTATTTGGAGAGACTACAATATTTAGCAACTTAATACTTGAAAGTGATTACTTGGTGGGTGATATGCGTCTATTGCAGTGTAATCATGTACTCACATTATTAAGTTTAGTAATTTATAAATTGTGAGTATCTGCTGTAGATGTTATCCATTCATTTACGTTAGCTAGTTTAGGTATAAAGGTAGATTGTATACCGGGTAGGTGTAATGAAATCATTTTATTTGCATCTAATAATGCAACAATATATGGGCAATGCAGCGAGTTATGTGGGGTCTTACATGGATTTATGCCAATTGTTATATGTTTTATATAA-----------------------------------------------------------------------------------------------------------------------------------------------------------------------------------------------------------------------------------------------------------------------------------------------------------------------------------------------------------------------------------------------------------------------------------------------------------------------------------------------------------------------------------------------------------------------------------------------------------------------------------------------------------------------------------------------------------------------------------------------
>CLB-CR3
ATGTTTGATTGTTTAATTTTGTTATTTTTTTGTTATTTGTTTGTACATTTTTTTTGTTTTTTATTTGTTTGTGATTTTTGTTTTTATGTTTATTATTTGGTTTTTATTTTTTGTTGGATTTTTGTTTTTTGTTTAATAGGGTTTATTGTTGTGTTTATTTTTTTTTTTTATTTTATCATTTGATATGTATATCGAATTGTTATTTATTATTTAGTTCGTTTATTATTATTATTTTTATAA--------------------------------------------------------------------------------------------------------------------------------------------------------------------------------------------------------------------------------------------------------------------------------------------------------------------------------------------------------------------------------------------------------------------------------------------------------------------------------------------------------------------------------------------------------------------------------------------------------------------------------------------------------------------------------------------------------------------------------------------------------------------------------------------------------------------------------------------------------------------------------------------------------------------------------------------------------------------------------------------------------------------------------------------------------------------------------------------------------------------------------------------------------
>CLB-CR4
ATGTATAGTTTGTGGTATATTTTATTGTTGTTTTGTTTTTTGTTTTTATTATTTGTTTGTATAGGTATGTTTTATTTATTTTGTTATAGTTGTTTATTTTTTTTTGTTGTTTTAGGTTGTGATTTTTTGTTAGTATTTTGATTGTATAGTTTATTTTTTTTGTGGCGTTATAATTTTGTTTATTTTTTTTTTTTATTTTGTTTTATGTTTTTTATATTGTTGTTTTTTTTTGGTTTGTTTGGTTTTTTTTTATATTTTTTATTGTGTTTTATGTTGTTTTTTAATTTATTTTTTGTGTTGTTTTTTGTTTTGGTTGGTTTTTTTGTTTTTGTTTTTTTTTTTTGTTTATGTTTATTTTTGTTTGTAGTTGTTATTATTTTATTGTTTGGGTAGTTATTTTTATTTGTGTATAGGTTTATTTATATGCGTTTTTTATTTTAA-----------------------------------------------------------------------------------------------------------------------------------------------------------------------------------------------------------------------------------------------------------------------------------------------------------------------------------------------------------------------------------------------------------------------------------------------------------------------------------------------------------------------------------------------------------------------------------------------------------------------------------------------------------------------------------------------------------------------------------------------------------------------------------------------------------------------------------------------------------------------------------------------------------------------------------------------
>CLB-MURF2
ATGTTTGGTTGTTTTAATTTAGTTTTATTTTTATGTTTTGATTGTAGTCGTGTTTTTGATTTATTATGTGTTAGAGCATACGATTTTATTTTGTGATGATTTGATTTAGATTATATATTGTATGATTTTGTATTTGATTTTGTGGTATGCATAACATTTATATTTATATTTATTTTAGGTTTTTTCGTTAGAATCTTCTTTAGTTTTGTATTTGTATTATTATTTATAACATTTTTCGGTACATACACATTGTCTATGTTATATATATACAGGTTACTATATATTTTACATATATATATTATATAATTTCATATGTTTCTTTTTTACGTTCGGTATTAATTTTCTGATATATTATTTGGAATTTTTTACGTTTATATTATTTTATCTGTTTTTTGATTTTATAAGTTTTTCATGTTTTATTTATAATTTTTTTGGTCTATTCTTCACATTTAATATCATATTTTGTACGTATTTGTTTTGCTTATTTTATTTTATAATTTTTTTTTTATTCTGTTTTATATTTTTTGTAATACGTTGTTTATTTGTAATTGTATTCGACTTTTTATTTTTTAATTTCGATATTTTTATATCATTAACGTTATGTGATGTACAGTATATAGATTTCGTGTGTTTCTTAATATTGTATTTTAATTATATAACAAATTTCATATATGGATTTTATTGTTTCATAATTATATTAGGGTTAATTTTTTTATTATTATACATGGTACTTAATTTATATTTTGGTTTTTTTTTTATAATTTATGGATTAATATCTTTTCTGATAAATTATATATTCTGAATATATATAATATATAGTAGAAGTTGTTATATATTAATGCCGTCTATTTTAATATTTTTTAAGTTTATTTATTTTGATGTTTTTTTAATATTTATATTTATATTAATTTTGTTCATAATATGTTTTTTTAGTTTTTTTTTAAAAGATTTTTTATTTTTGTCATTGTTTTTTGATATATTTGGAGCACTGTTTAATTACGATATATACACATACTCTGTATTTTATTACCATTTACACCAATTTTGTGTAACGCAATTATTATTTCTTTATACGTAG----------------------------------------------------------------------------------------------------------------------------------------------------------------------------------------------------------------------------------------------------------------------------------
>CLB-ND3
ATGAATTCACGTTTAGTGTTTTATACATTAGATTTGTGTTTTGTTAGTTGTTTATTTTTTGTGTTATTGACTACCATTATTTGTGTTTTGTTATTTATTTTTATGATAATGTTATTTTGTTTTTATTGTAATTTTTTGTTTTTATGGTTTTTGTTTTATATTGTGTGTATAGGGTGTTTATGGTATTTTTGGGATCCAGTATATTTGTGTGATATCTTATTATTTTGTTTATGGTGTTTTTTGTTATATTGTATTTTGTTTGAATTCTTAAAATAA--------------------------------------------------------------------------------------------------------------------------------------------------------------------------------------------------------------------------------------------------------------------------------------------------------------------------------------------------------------------------------------------------------------------------------------------------------------------------------------------------------------------------------------------------------------------------------------------------------------------------------------------------------------------------------------------------------------------------------------------------------------------------------------------------------------------------------------------------------------------------------------------------------------------------------------------------------------------------------------------------------------------------------------------------------------------------------------------------------------------
>CLB-ND7
ATGTTATTTTTGGTGGTTTTTTTACATTTATATCGTTTTACATTTGGTCCGCAGCATCCCGCAGCCCATGGTGTTTTGTGTTGTTTATTATATTTTTGTGGTGAATTTATTGTTTACATTGATTGTATTATAGGTTATTTGCATCGTGGTACAGAAAAGTTATGTGAATATAAAACAATAGAACAGTGTTTGCCGATTTTTGATAGGTTAGATTATGTTAGTGTTTGTTGTAATGAACATTTGTTGTCTTTATGTTTTGAATATATGTTGCGGTGTTATTTGTCATTACGTTGTGCATTTATGCGTTTGTTAATTGTAGAATTTACCCGTGGTTTTAATGGTTTATTATGTATATCATGTATGGTTTTGGATTTTGGTTGTTTGACTCCATTATTATGATCATTTGAGGAACGTGATAAGTTGATGACATTTTTTGATTTTTGTTGTGGTTGGCGTATGCATTTAGCTTTCATGGTTTTATTGGGTACTCTTGATGATTTTGTTTTTGGTTTTGTTGATTTTTTATTATTATTGATAATATCGTGTTTGTTTGTTATGGATTGTTATGATTTGTTGTTTGTGGGTAATCGTTTGTTTTATTTGCGTTTACGTGGTTTATCGTTTTTTGATTTGTATGATTTGGTTTTTAATAGTTTAAGTGGTGTTTTGTCTCCTGCATTAGGTATGGTATGGGATTGTCGTTTATTTAGTTGTTATGAATTATATTTTATGTTTTGTTATGATTATTGTTTTTGTTTTATAGGTGATGCGTTTGATCGTTTATTTTTACGTTTATTTGATATGCGTATGAGTTTGTTAATTTGTAAACAATGTTTTTTTGTTGGTTTTTTTGTTTTTGGTTTTGTTTGTTTGTTTGATTATTTGTATTGTGATATAACCATTGAGACCATTATTATGTTGTTTTATAGTTTGTGATGTTGTTGTTTACCCGGTATATCATTTGCTTGTGTTGAACACCCCAAGGGTGAGTATTGTTTGTTATTGTGTTTTTGTGTTGGTTTATGTTCCCGTTTACGTTTACGTTGTGCGGATTTTTTGCATATTTGTTTGTTAGATGTTTGTTTACGTGGTTTTTTATTGCATGATTTAGTTGCCGTTTTGGGTAATATTGATGTTGTTTTTGGATCCGTAGATCGTTAG-----------------------------------------------------------------------------------------------------------------------------------------------------------------------------------------------
>CLB-ND8
ATGTTTTTTTTTGATTTTTTATTTTTTTTTTTTGTTTGTTTTTATATGTGTTTTGTTTGTTGTGTTACCATTTGTTTACCCATTGAATTAACAATTGTTAGTTTATTAGTTCCTGGTGAACATTTTTTGCGTTTTTATTGGTGTGGTTTAGAACGTTGTATTGCTTGTCGTTTATGTGATTTGGTTTGCCCTAGTTTAGCATTGGATGTTCGTGTTGGATATTTAAGTTTTGGTGGCCACCGTTTTGCCGATTGTTTAACATTAAGTTACCGCCGTTGTATTTATTGTGGTTTTTGTATGCATGTTTGCCCGACGGATGCCATTACACATTCATTGTTTGTTATGTGTTTTTGTTGTTTAGCCATGTATTTATTGGCACCCAAGTTTTTATTGTTTGGTTGTTGTTTTATGTTATTTGATTTTTATTTGTGTTTTGTGTAG-----------------------------------------------------------------------------------------------------------------------------------------------------------------------------------------------------------------------------------------------------------------------------------------------------------------------------------------------------------------------------------------------------------------------------------------------------------------------------------------------------------------------------------------------------------------------------------------------------------------------------------------------------------------------------------------------------------------------------------------------------------------------------------------------------------------------------------------------------------------------------------------------------------------------------------------------
>CLB-ND9
ATGTTTATATTTTTATGTTTATTTCGTTTATGTTTTTGTTTAATTTTATTTTATTGTTTGTGTTGTAGATGATGTTTTGTTTGTTTTGTTGATTGTAGTTTTTTATTTTTTTATTGTTTTGTTAGTTTTTTTTTGTTTTATTGTATGTTTTTATTTTTTAATTTGTGGTTTTTATTTTTGTATTGTTGTGATTTGTTATTGGTTGATTTTTGTGTGTTTTGTTTTTGTCGTTTTATGTTGTTGTATATTTTATTTTGTTTATTTTTGTGTATTCGTTTGTGTTTTGTTTTGTGTTGTTTGTTTTTATTTTTTGGGTTGTTTTTTAGTTTTAGTTGTTTTTGTTATACATTTTTATTATTAGAACGTGAATGTTTTGATTTGTTTGGTTTTTATTTTGTTGGTAATGATGTTTTACATCGTTTATTTGTTGATTGATTTTTTGTTGGTTTTTTTTTGTTGAAATGTTATCCGTTATTTGTGTTATTTGTGTTATTATTTTGTATATTATTGGAGGAAATAATATGTACATTTACAATGTTGTTTTTGTTGTTGCATACCAATTTTTATTTACATTATTTTATGTAA-----------------------------------------------------------------------------------------------------------------------------------------------------------------------------------------------------------------------------------------------------------------------------------------------------------------------------------------------------------------------------------------------------------------------------------------------------------------------------------------------------------------------------------------------------------------------------------------------------------------------------------------------------------------------------------------------------------------------------------------------------------------------------------------------
>CLB-RPS12
ATGTTTTTTTTGCGTATGTGATTTTTGTATGGTTGTTGTTTACGTTTTGTTTTGTTTGTTTTATGTTATTATATGAGCCCACGATTACCCAGTTCCGGTAACCGTCGTGTGTTATATGCCGTATTTTATTTGTATAGTTTTGTTTGGTGTGGCGTTTGTTTTTTTTGTGGTATTTTTATATTGTCATTTGCATTATTTATTATAGAAGGTGGTGGTTTTATTGATTTACCCGGATATAAAATATTATCACGTATTTGTTATTAG--------------------------------------------------------------------------------------------------------------------------------------------------------------------------------------------------------------------------------------------------------------------------------------------------------------------------------------------------------------------------------------------------------------------------------------------------------------------------------------------------------------------------------------------------------------------------------------------------------------------------------------------------------------------------------------------------------------------------------------------------------------------------------------------------------------------------------------------------------------------------------------------------------------------------------------------------------------------------------------------------------------------------------------------------------------------------------------------------------------------------------
