# Supplementary material for: Guide RNA Repertoires in the Main Lineages of Trypanosoma cruzi: High Diversity and Variable Redundancy Among Strains
Source: Front Cell Infect Microbiol. 2021 May 31;11:663416. doi: 10.3389/fcimb.2021.663416 (PMC8202002; doi:10.3389/fcimb.2021.663416)
Supplement: Supplementary File 1 — Zip file containing fasta formatted files with mRNA sequences used for gRNA inference. [file DataSheet_1.zip › Supplementary file 1/Clade C-Edited mRNAs.fas]

>ESM-ATPase6
ATGTTTTTATTTTTTTTTTGTGATTTATTTTGGTTACGTTTATTATTATGGTTATATTATTGTGTGTGATCCAGGTTATGTTTTGTTGTGTATTTTAATTGTTTATTATTGATATTTGATTTTTTATTATTTTGTTTATTTGATTTATATTTGTTTATTGGTTTGTGTTTATTTTTATTGTTGTGGTTTATGTTATTTAATTTGTATAGTTTGATTTTATATTATTGTATTACTTATTTGAATTTGTATTTATTATTTTGTATTGTTTTTTTGTATTATATGTCGTTTTTATTTTTATTTTGTTTTTTGTTGGATTTTTTTTTATTTAATAGTTTATTGGTTGGTGATAGTTTTATGGATGTTTTTTTTATCCGTTTTTTGTTATGTTTTTTGGAATGTTTTTCTTTATTGTGTCGTTGTTTGTCAACATTTTTACGTTTGTTTTGTAATTTATTGTCATCCCATTTTTTATTGTTGATGTTTTTTGATTTTTTATATTTTTTTTTTGTTTTTTTTATTTTTTTTTGTTTTTTAGATTTTTTAGGATTTATTTTATTTGTTTTTGTGTTTTGTTTTTGTTTATTATTTTTTGGTTTTTTATATTTATTGGATTTGTTTGCAGCCATATTGCAGTTATTTATTTTTTGTAATATGATTTTACAATTGATAATGGATTTTTTGTTATTTTTGTTATTTTGTTAG---------------------------------------------------------------------------------------------------------------------------------------------------------------------------------------------------------------------------------------------------------------------------------------------------------------------------------------------------------------------------------------------------------------------------------------------------------------------------
>ESM-COIII
ATGTTTTTGTTTCGTTGTATATTTGTTGGTGTTAGTGGTGTTTTTGTTTTTTTATCTTTACCCGCCATTGTTATTGTGTATTGATTATTTTGTTTATTAGGTTTTATGTGTTTATTATTTGGGTGTTTTGTTTTTGTTGATGTATGTTTTATTTTTTTTTTTGTGTGTTTGTTATTTTGTTTGTTAGTTTTATTTGTGGATTTATTTTGTGATTTTTTACGTGGTATTTTTGATTTTTGTTGTTTATTGCGTGTTGTCCAATATTGTTTTATTTGATTTGTTATTAGTGAATTTATTTTATTTATGGCATTTTTTACCGTAGTTTTTGGTTTATGTTTATTTTTATGTTGTGAGTTTGCTTTTGTTTTTTGTTTACCATTATTATTTTGTTGTTTATTATGTGATTATGGTTTTGTTTTTTATTGGTATTTTTTAGATTTATTTAATTTGTTGATAAATACATTTTATTTATTTGTTAGCGGTTTGTTTGTTAATTTTTGTTTGTTTTGTTTTTGATTTAGGTTTTTTTGTTGTTGTTGTTTTGTATTGTGATTAAGTTTATTATTTGGTTTTTTATTTTTGTGAAACCAATTATGGGAATTTACATTATTATTTGTTACATTAAGTTGTGGTGTTTTTGGTTCTATTTTATTTTTAATTGATTTATTACATTTTACACATGTTTTTTTAGGTGTGTTTTTGTTGTTTATTTGTTTTGGTCGTTTATTTAATTTTTTGTGTATGGATACACGTTTTGTTTTTTTGTATGTTGTTTGTTTATATTGACATTTTGTTGATTGTATTTGATTTTTTTTATTGCGATTTGTTTATTTTGATATTTTATGCGTTATGTATTTGTGTGTATAA------------------------------------------------------------------------------------------------------------------------------------------------------------------------------------------------------------------------------------------------------------------------------------------------------
>ESM-CYB
ATGTTTTTTCGTGTTAGATTTTTATTATTTTTTTTATTGTTTAGGAATTTGTGTTGTCTTCTAATGTCAGGTTGTTTATATAGAATATATGGAGTGGGATTTAGTTTGGGTTTTTTTATTATGTTACAGATAATATGTGGTGTTTGTTTAGCATGAATGTTTTTCAGTTGCTTTATATGTGCAAATTGGTATTTTATCTTATTTTTATGAGATTTTGATTTAGGTTTCGTGATTAGGAGTGTACACATCTGTTTTACCTCATTATTATATTTTTTATTATATGTGCATATATTTAAATGCATAGTGTTAGTAATTTTATTTGATACGCATTTGTTAGTGTGATTTGTAGGATTTATATTACTTATATTCATAATCATTATTGCATTTATTGGGTATGTGTTACCGTGTACAATGATGTCTTATTGAGGGTTAACAGTCTTTAGCAATATTTTAGCAACTGTTCCCATATTTGGTCAGTGATTATGTTATTGAATTTGAGGTAGTGAATTTATAAACGATTTTACTCTTTTAAAACTTCATGTATTGCATGTTCTGCTCCCTTTTGTTTTAATATTAGTATTATTTTTACATCTTTTTTGTTTGCATTATTTTATGAGTTCAGACGCTTTTTGTGATAGGTTTGCTTTTTATTGTGAGCGACTTTGTTTTTGTATGTGATTTTATTTGAGAGATATGTTTCTCGCATTTTTTATATTATTTTGTGTAATGTATATTATTTTTATAAATTGATATTTTGTTTTCCATGAAGAATCTTGAGTCATTGTTGATACGTTAAAAACATCTGATAAAATATTGCCTGAATGATTTTTTTTATTTTTATTTGGTTTTCTCAAAGCAGTGCCCGATAAATTTATGGGATTATTTTTGATGATAGTATTATTATTTGCATTGTTTATGTTTATACTAAATTGTATATTATGATTTGTTTATTGTAGAAGTTCTTTATTATGACTAACGTATTCGTTAATTCTATTTTATAGTATATGAATGAGTGGTTTTTTAGCTTTATATGTGGTGCTTGCTTATCCAATATGAATGGAATTACAATATTGAGTATTATTATTGTTTTTATTAGTTGTATGTAGATTAGATTAA---------------------------------------------
>ESM-COII
ATGAGTTTTATTTTATCATTTTGAATGATATTTTTAATAGATTCTGTTATAGTGTTATTATCTTTTGTTTGTTTTGTGTGCGTGTGGATATGTGCATTGCTTCTTTCTACAGTTCTATTAGTTACAAAAATAAATAATATATATTGTACATGAGATTTTATATCATCGAAGTTTGTGGATACTTATTGATTTGTAATAGGAGTCATGTTTATCATGTGTTTATTATTAAGACTTTGTTTATTATTATATTTTGGTTGTTTAAATTTTATTAGCTTTGATTTATGTAAAGTAGTAGGTTTTCAATGGTATTGAGTATACTTTTTGTTTGGAGAAACTACAATATTTAGTAATTTAATACTCGAGAGTGATTATTTGGTGGGAGATATGCGCTTATTACAATGTAACCATGTACTCACATTGCTAAGTTTAGTAATTTACAAATTGTGGGTGTCAGCCGTAGATGTAATCCATTCATTTACGTTAGCTAGTTTAGGTATAAAGGTAGATTGTATACCAGGTAGGTGTAATGAAATTATTTTATTTGCATCCAATAATGCAACAATATATGGACAATGTAGTGAATTATGTGGTGTATTACATGGATTTATGCCAATTGTTATATGTTTTATATAA------------------------------------------------------------------------------------------------------------------------------------------------------------------------------------------------------------------------------------------------------------------------------------------------------------------------------------------------------------------------------------------------------------------------------------------------------------------------------------------------------------------------------------------------
>ESM-CR3
ATGTTTGATTGTTTAATTTTATTATTTTTTTATTATTTGTTTGTACATTTTTTTTGTTTTTTATTTATTTGTGATTTTTGTTTTTATGTTTATTATTTGGTTTTTGTTTTTTGTTGGATTTTTGTTTTTTGTTTAATAGGGTTTATTGTTGTGTTTATTTTTTTTTTTTATTTTATCATTTGATATGTATATCGAATTGTTATTTATTATTTAGTTCGTTTATTATTATTATTTTTATAA---------------------------------------------------------------------------------------------------------------------------------------------------------------------------------------------------------------------------------------------------------------------------------------------------------------------------------------------------------------------------------------------------------------------------------------------------------------------------------------------------------------------------------------------------------------------------------------------------------------------------------------------------------------------------------------------------------------------------------------------------------------------------------------------------------------------------------------------------------------------------------------------------------------------------------------------------------
>ESM-CR4
ATGTACAACTTATAATGTATTTTATTATTATTTTTTTTTTTGTTTTTATTATTTGTTTGTATAGGTATGTTTTATTTATTTTGTTATAGTTGTTTGTTTTTTTTTGTTGTTTTAGGTTGTGATTTTTTATTAGTGTTTTGATTGTATAGTTTATTTTTTTTGTGGCGTTATAATTTTGTTTATTTTTTTTTTTTATTTTGTTTTATGTTTTTTATATTATTGTTTTTTTTTGGTTTGTTTGGTTTTTTTTTATATTTTTTATTGTGTTTTGTGTTGTTTTTTAATTTATTTTTTGTGTTATTTTTTGTTTTGGTTGGTTTTTTTGTTTTTGTTTTTTTTTTTTGTTTGTATTTATTTTTGTTTGTAGTTGTTATTGTTTTATTATTTGGGTAGTTATTTTTATTTGTGTATAGGTTTATTTATATGCGTTTTTTGTTTTAA------------------------------------------------------------------------------------------------------------------------------------------------------------------------------------------------------------------------------------------------------------------------------------------------------------------------------------------------------------------------------------------------------------------------------------------------------------------------------------------------------------------------------------------------------------------------------------------------------------------------------------------------------------------------------------------------------------------------------------------------
>ESM-MURF2
ATGTTTGGTTGTTTTAATTTAGTTTTATTTTTATGCTTTGATTGTAGTCGTGTTTTTGATTTGTTATGTGTTAGAGCATATGATTTTATTTTGTGATGATTTGATTTAGATTATATATTATATGATTTTGTGTTTGATTTTGTAGTATGTATAACGTTCATATTTATATTTATTTTAGGGTTTTTTATTAGAATTTTTTTTAGTTTTGTATTTGTATTACTATTTATAACATTTTTTGGTGTGTATGCATTATCTATGTTATATATTTTCGGGCTATTATATATTTTATATATATATATTATACAATTTTATATGTTTTTTTTTCGCATTTGGTATCAATTTTTTGGTATATTATTTGGAATTTTTTATGTTTATATTATTTTATTTATTTTTTGACTTTTTAAGTTTTTCATGTTTTATCTATAATTTTTTTGGTTTGTTATTTACATTTAATATTATATTTTGTACGTATTTGTTTTGTTTATTTTATTTTATAGTTTTTTTTATATTTTGTTTTATATTTTTTTTTTTTCGTTGTTTATTTGTAATTGTATTTGATTTTTTATTTTTTAATTTTGATATTTTCATATCATTGACGTTATGCGACATACAGTATGTAGATTTTGTTTGTTTTTTAATATTATATTTCAATTATATCACAAATTTCATATATGGCTTTTATTGTTTTATAATTATATTAGGACTAATTTTTTTGTTATTATATATGATACTCAATTTATATTTTGGATTTTTTTTTATAATATATGGATTACTATCATTTCTAATAAGTTATATGTTCTGGATATATATAATATATAGTAGAAGTTGCTACGTACTGATGCCATCAATTTTAATTTTTTTTAAATTTATTTATTTTGATGTATTCTTAATATTCATATTCATATTAATTTTATTTATAATATGTTTTTTTAGTTTTTTTCTAAAAGATTTTCTATTTTTATCATTGTTTTTTGATATATTTGGGGCATTGTTTAATTACGATATACACACATATTCCGTATTTTATTACCATTTACACCAATTTTGCATAACGTAATTATTATTTCTTTATACATAA-----------------------------------------------------------------------------------
>ESM-ND3
ATGAATTCACGTTTAGTGTTTTATACGTTAGATTTATGTTTTGTTAGTTGTTTATTTTTTGTGTTATTGATTACCATTATTTGTGTTTTGTTATTTATTTTTATAATAATGTTATTTTGTTTTTATTGTAATTTTTTATTTTTATGGTTTTTGTTTTATATTGTGTGTATAGGGTGTTTGTGGTATTTTTGGGATCCAGTATGTTTGTGTGATATCTTATTATTCTGTTTGTAATATTTTTTATTATATTGTATTTTGTTTCAATTATTAAAATAA---------------------------------------------------------------------------------------------------------------------------------------------------------------------------------------------------------------------------------------------------------------------------------------------------------------------------------------------------------------------------------------------------------------------------------------------------------------------------------------------------------------------------------------------------------------------------------------------------------------------------------------------------------------------------------------------------------------------------------------------------------------------------------------------------------------------------------------------------------------------------------------------------------------------
>ESM-ND7
ATGTTATTTTTGGTGGTTTTTTTACATTTATATCGTTTTACATTTGGTCCACAGCATCCCGCAGCCCATGGTGTTTTGTGTTGTTTATTATATTTTTGTGGTGAATTTATTGTTTACATTGATTGTATTATAGGTTATTTGCATCGTGGTACAGAAAAGTTATGTGAGTATAAAACAGTAGAGCAGTGTTTACCAATTTTTGATAGATTGGATTATGTTAGTGTTTGTTGTAATGAACATTTGTTATCTTTATGTTTTGAATATATGTTGCGGTGTTATTTGTCATTACGTTGTGCATTTATGCGTTTATTAATTGTAGAATTTACCCGTGGTTTTAATGGTTTATTATGTATATCATGTATGGTTTTGGATTTTGGTTGTTTGACTCCATTATTATGATCATTTGAGGAACGTGATAAGTTGATGACATTTTTTGATTTTTGTTGTGGTTGGCGTATGCATTTAGCTTTCATGGTTTTATTGGGTACTCTTGATGATTTTGTTTTTGGTTTTGTTGATTTTTTATTATTATTGATAATATCGTGTTTGTTTGTTATGGATTGTTATGATTTGTTGTTTGTGGGTAATCGTTTATTTTATTTGCGTTTACGTGGTTTATCGTTTTTTGATTTATATGATTTGGTTTTTAATAGTTTAAGTGGTGTTTTATCTCCTGCATTAGGTATGGTATGGGATTGTCGTTTATTTAGTTGTTATGAATTGTATTTTATGTTTTGTTATGATTATTGTTTTTGTTTTATAGGTGATGCGTTTGATCGTTTGTTTTTTCGTTTATTTGATATGCGTATGAGTTTATTAATTTGTAAACAATGTTTTTTTATTGGTTTTTTTGTTTTTGGTTTTGTTTGTTTGTTTGATTATTTGTATTGTGATGTAACCATTGAAACCATTATTATGTTGTTTTATAGTTTGTGATGTTGTTGTTTACCCGGTATATCATTTGCTTGTGTTGAACCCCCCAAGGGTGAGTATTGTTTGTTATTATGTTTTTGTGTTGGTTTATGTTCCCGTTTACGTTTACGTTGTGCGGATTTTTTGCATATTTGTTTGTTAGATGTTTGTTTACGTGGTTTTTTGTTGCATGATTTAGTTGCCGTTTTAGGTAATATTGATGTTGTTTTTGGATCCGTAGACCGTTAG
>ESM-ND8
ATGTTTTTTTTTGATTTTTTATTTTTTTTTTTTGTTTGTTTTTATATGTGTTTTGTTTGTTGTGTTACCATTTGCTTACCCATTGAATTAACAATTGTTAGTTTATTAGTTCCTGGGCAACATTTTTTGCGTTTTTATTGGTGTGGTTTGGAACGTTGTATTGCTTGTCGTTTATGTGATTTGGTTTGCCCTAGTTTAGCATTGGATGTTCGTGTTGGATGTTTAAGTTTTGGTGGCTACCGTTTTGCCGATTGTTTAACATTAAGTTACCGCCGTTGTATTTATTGTGGTTTTTGTATGCATGTTTGCCCGACAGATGCCATTACACATTCATTGTTTGTTATGTGTTTTTGTTGTTTAGCCATGTATTTATTGGCACCCAAGTTTTTATTGTTTGGTTGTTGTTTTATGTTATTTGATTTTTATTTGTGTTTTGTGTAG------------------------------------------------------------------------------------------------------------------------------------------------------------------------------------------------------------------------------------------------------------------------------------------------------------------------------------------------------------------------------------------------------------------------------------------------------------------------------------------------------------------------------------------------------------------------------------------------------------------------------------------------------------------------------------------------------------------------------------------------
>ESM-ND9
ATGTTTATATTTTTATGTTTGTTTCGTTTATGTTTTTGTTTGATTTTATTTTATTGTTTATGTTGTAGATGATGTTTTGTTTGTTTTGTTGATTGTAGTTTTTTATTTTTTTATTGTTTTGTTAGTTTTTTTTTATTTTATTGTATGTTTTTATTTTTTAATTTGTGATTTTTATTTTTGTATTGTTGTGATTTGTTGTTGGTTGATTTTTGTGTGTTTTGTTTTTGTCGTTTTATGTTGTTGTATATTTTATTTTGTTTATTTTTGTGTATTCGTTTATGTTTTGTTTTATGTTGTTTATTTTTATTTTTTGGGTTGTTTTTTAGTTTTAGTTGTTTTTGTTATACATTTTTATTATTAGAACGTGAATGTTTTGATTTATTTGATTTTTATTTTGTTGGTAATGATGTTTTGCATCGTTTATTTGTTGATTGATTTTTTGTTGGTTTTTTTTTGTTGAAATGTTACCCATTATTTGTGTTATTTGTGTTATTATTTTGTATATTATTGGAGGAAATGATATGTACATTTACAATGTTGTTTTTGTTGTTGCATACCAATTTTTATTTACATTATTTTATGTAA------------------------------------------------------------------------------------------------------------------------------------------------------------------------------------------------------------------------------------------------------------------------------------------------------------------------------------------------------------------------------------------------------------------------------------------------------------------------------------------------------------------------------------------------------------------------------------------------
>ESM-RP12
ATGTTTTTTTTGCGTATGTGATTTTTGTATGGTTGTTGTTTACGTTTTGTTTTGTTTGTTTTATGTTATTATATGAGCCCACGATTACCCAGTTCCGGTAACCGTCGTGTGTTATATGCCGTATTTTATTTGTATAGTTTTGTTTGGTGTGGCGTTTGTTTTTTTTGTGGTATTTTTATATTGTCATTTGCATTATTTATTATAGAAGGTGGTGGTTTTATTGATTTACCCGGATATAAAATATTATCACGTATTTGTTATTAG---------------------------------------------------------------------------------------------------------------------------------------------------------------------------------------------------------------------------------------------------------------------------------------------------------------------------------------------------------------------------------------------------------------------------------------------------------------------------------------------------------------------------------------------------------------------------------------------------------------------------------------------------------------------------------------------------------------------------------------------------------------------------------------------------------------------------------------------------------------------------------------------------------------------------------
