# Supplementary material for: Guide RNA Repertoires in the Main Lineages of Trypanosoma cruzi: High Diversity and Variable Redundancy Among Strains
Source: Front Cell Infect Microbiol. 2021 May 31;11:663416. doi: 10.3389/fcimb.2021.663416 (PMC8202002; doi:10.3389/fcimb.2021.663416)
Supplement: Supplementary File 2 — Zip file containing gRNA classes aligned to different mRNAs for each strain in this study. [file DataSheet_2.zip]

Archive with 110 entries (110 files):
- Supplementary File 2/_ReadMe first.txt
- Supplementary File 2/0Shared_gRNAs_amongALLstrain.txt
- Supplementary File 2/CANIII_Cascada0.txt_resSWARM.txt
- Supplementary File 2/CANIII_Cascada1.txt_resSWARM.txt
- Supplementary File 2/CANIII_Cascada10.txt_resSWARM.txt
- Supplementary File 2/CANIII_Cascada11.txt_resSWARM.txt
- Supplementary File 2/CANIII_Cascada2.txt_resSWARM.txt
- Supplementary File 2/CANIII_Cascada3.txt_resSWARM.txt
- Supplementary File 2/CANIII_Cascada4.txt_resSWARM.txt
- Supplementary File 2/CANIII_Cascada5.txt_resSWARM.txt
- Supplementary File 2/CANIII_Cascada6.txt_resSWARM.txt
- Supplementary File 2/CANIII_Cascada7.txt_resSWARM.txt
- Supplementary File 2/CANIII_Cascada8.txt_resSWARM.txt
- Supplementary File 2/CANIII_Cascada9.txt_resSWARM.txt
- Supplementary File 2/Esmeraldo_Cascada0.txt_resSWARM.txt
- Supplementary File 2/Esmeraldo_Cascada1.txt_resSWARM.txt
- Supplementary File 2/Esmeraldo_Cascada10.txt_resSWARM.txt
- Supplementary File 2/Esmeraldo_Cascada11.txt_resSWARM.txt
- Supplementary File 2/Esmeraldo_Cascada2.txt_resSWARM.txt
- Supplementary File 2/Esmeraldo_Cascada3.txt_resSWARM.txt
- Supplementary File 2/Esmeraldo_Cascada4.txt_resSWARM.txt
- Supplementary File 2/Esmeraldo_Cascada5.txt_resSWARM.txt
- Supplementary File 2/Esmeraldo_Cascada6.txt_resSWARM.txt
- Supplementary File 2/Esmeraldo_Cascada7.txt_resSWARM.txt
- Supplementary File 2/Esmeraldo_Cascada8.txt_resSWARM.txt
- Supplementary File 2/Esmeraldo_Cascada9.txt_resSWARM.txt
- Supplementary File 2/LL014R1_Cascada0.txt_resSWARM.txt
- Supplementary File 2/LL014R1_Cascada1.txt_resSWARM.txt
- Supplementary File 2/LL014R1_Cascada10.txt_resSWARM.txt
- Supplementary File 2/LL014R1_Cascada11.txt_resSWARM.txt
- Supplementary File 2/LL014R1_Cascada2.txt_resSWARM.txt
- Supplementary File 2/LL014R1_Cascada3.txt_resSWARM.txt
- Supplementary File 2/LL014R1_Cascada4.txt_resSWARM.txt
- Supplementary File 2/LL014R1_Cascada5.txt_resSWARM.txt
- Supplementary File 2/LL014R1_Cascada6.txt_resSWARM.txt
- Supplementary File 2/LL014R1_Cascada7.txt_resSWARM.txt
- Supplementary File 2/LL014R1_Cascada8.txt_resSWARM.txt
- Supplementary File 2/LL014R1_Cascada9.txt_resSWARM.txt
- Supplementary File 2/LL015_Cascada0.txt_resSWARM.txt
- Supplementary File 2/LL015_Cascada1.txt_resSWARM.txt
- Supplementary File 2/LL015_Cascada10.txt_resSWARM.txt
- Supplementary File 2/LL015_Cascada11.txt_resSWARM.txt
- Supplementary File 2/LL015_Cascada2.txt_resSWARM.txt
- Supplementary File 2/LL015_Cascada3.txt_resSWARM.txt
- Supplementary File 2/LL015_Cascada4.txt_resSWARM.txt
- Supplementary File 2/LL015_Cascada5.txt_resSWARM.txt
- Supplementary File 2/LL015_Cascada6.txt_resSWARM.txt
- Supplementary File 2/LL015_Cascada7.txt_resSWARM.txt
- Supplementary File 2/LL015_Cascada8.txt_resSWARM.txt
- Supplementary File 2/LL015_Cascada9.txt_resSWARM.txt
- Supplementary File 2/MNcl2_Cascada0.txt_resSWARM.txt
- Supplementary File 2/MNcl2_Cascada1.txt_resSWARM.txt
- Supplementary File 2/MNcl2_Cascada10.txt_resSWARM.txt
- Supplementary File 2/MNcl2_Cascada11.txt_resSWARM.txt
- Supplementary File 2/MNcl2_Cascada2.txt_resSWARM.txt
- Supplementary File 2/MNcl2_Cascada3.txt_resSWARM.txt
- Supplementary File 2/MNcl2_Cascada4.txt_resSWARM.txt
- Supplementary File 2/MNcl2_Cascada5.txt_resSWARM.txt
- Supplementary File 2/MNcl2_Cascada6.txt_resSWARM.txt
- Supplementary File 2/MNcl2_Cascada7.txt_resSWARM.txt
- Supplementary File 2/MNcl2_Cascada8.txt_resSWARM.txt
- Supplementary File 2/MNcl2_Cascada9.txt_resSWARM.txt
- Supplementary File 2/PalDa20cl3_Cascada0.txt_resSWARM.txt
- Supplementary File 2/PalDa20cl3_Cascada1.txt_resSWARM.txt
- Supplementary File 2/PalDa20cl3_Cascada10.txt_resSWARM.txt
- Supplementary File 2/PalDa20cl3_Cascada11.txt_resSWARM.txt
- Supplementary File 2/PalDa20cl3_Cascada2.txt_resSWARM.txt
- Supplementary File 2/PalDa20cl3_Cascada3.txt_resSWARM.txt
- Supplementary File 2/PalDa20cl3_Cascada4.txt_resSWARM.txt
- Supplementary File 2/PalDa20cl3_Cascada5.txt_resSWARM.txt
- Supplementary File 2/PalDa20cl3_Cascada6.txt_resSWARM.txt
- Supplementary File 2/PalDa20cl3_Cascada7.txt_resSWARM.txt
- Supplementary File 2/PalDa20cl3_Cascada8.txt_resSWARM.txt
- Supplementary File 2/PalDa20cl3_Cascada9.txt_resSWARM.txt
- Supplementary File 2/TEV55cl1_Cascada0.txt_resSWARM.txt
- Supplementary File 2/TEV55cl1_Cascada1.txt_resSWARM.txt
- Supplementary File 2/TEV55cl1_Cascada10.txt_resSWARM.txt
- Supplementary File 2/TEV55cl1_Cascada11.txt_resSWARM.txt
- Supplementary File 2/TEV55cl1_Cascada2.txt_resSWARM.txt
- Supplementary File 2/TEV55cl1_Cascada3.txt_resSWARM.txt
- Supplementary File 2/TEV55cl1_Cascada4.txt_resSWARM.txt
- Supplementary File 2/TEV55cl1_Cascada5.txt_resSWARM.txt
- Supplementary File 2/TEV55cl1_Cascada6.txt_resSWARM.txt
- Supplementary File 2/TEV55cl1_Cascada7.txt_resSWARM.txt
- Supplementary File 2/TEV55cl1_Cascada8.txt_resSWARM.txt
- Supplementary File 2/TEV55cl1_Cascada9.txt_resSWARM.txt
- Supplementary File 2/TU18_Cascada0.txt_resSWARM.txt
- Supplementary File 2/TU18_Cascada1.txt_resSWARM.txt
- Supplementary File 2/TU18_Cascada10.txt_resSWARM.txt
- Supplementary File 2/TU18_Cascada11.txt_resSWARM.txt
- Supplementary File 2/TU18_Cascada2.txt_resSWARM.txt
- Supplementary File 2/TU18_Cascada3.txt_resSWARM.txt
- Supplementary File 2/TU18_Cascada4.txt_resSWARM.txt
- Supplementary File 2/TU18_Cascada5.txt_resSWARM.txt
- Supplementary File 2/TU18_Cascada6.txt_resSWARM.txt
- Supplementary File 2/TU18_Cascada7.txt_resSWARM.txt
- Supplementary File 2/TU18_Cascada8.txt_resSWARM.txt
- Supplementary File 2/TU18_Cascada9.txt_resSWARM.txt
- Supplementary File 2/X109_Cascada0.txt_resSWARM.txt
- Supplementary File 2/X109_Cascada1.txt_resSWARM.txt
- Supplementary File 2/X109_Cascada10.txt_resSWARM.txt
- Supplementary File 2/X109_Cascada11.txt_resSWARM.txt
- Supplementary File 2/X109_Cascada2.txt_resSWARM.txt
- Supplementary File 2/X109_Cascada3.txt_resSWARM.txt
- Supplementary File 2/X109_Cascada4.txt_resSWARM.txt
- Supplementary File 2/X109_Cascada5.txt_resSWARM.txt
- Supplementary File 2/X109_Cascada6.txt_resSWARM.txt
- Supplementary File 2/X109_Cascada7.txt_resSWARM.txt
- Supplementary File 2/X109_Cascada8.txt_resSWARM.txt
- Supplementary File 2/X109_Cascada9.txt_resSWARM.txt
