# Supplementary material for: Guide RNA Repertoires in the Main Lineages of Trypanosoma cruzi: High Diversity and Variable Redundancy Among Strains
Source: Front Cell Infect Microbiol. 2021 May 31;11:663416. doi: 10.3389/fcimb.2021.663416 (PMC8202002; doi:10.3389/fcimb.2021.663416)
Supplement: Supplementary File 2 — Zip file containing gRNA classes aligned to different mRNAs for each strain in this study. [file DataSheet_2.zip › Supplementary File 2/_ReadMe first.txt]

Editing cascades for mRNAs

The file is tab-separated and can be viewed with a text editor or loaded in Excel as a txt tab separated 
The first line contains the mRNA name and the fully edited sequence
The next columns contain gRNA classes aligned to the mRNA (look that some tabs are required in order to mRNA and gRNAs were in the same column) 
The different columns in order are:
1. gRNA class identification
2. gRNA class size (number of gRNAs in such class)
3. Frequency of the consensus gRNA for the class using a base-by-base majority rule criterium
4. First mHVR read in the class 
5. Consensus gRNA sequence aligned to the edited mRNA.
