# Supplementary material for: Guide RNA Repertoires in the Main Lineages of Trypanosoma cruzi: High Diversity and Variable Redundancy Among Strains
Source: Front Cell Infect Microbiol. 2021 May 31;11:663416. doi: 10.3389/fcimb.2021.663416 (PMC8202002; doi:10.3389/fcimb.2021.663416)
Supplement: Supplementary File 2 — Zip file containing gRNA classes aligned to different mRNAs for each strain in this study. [file DataSheet_2.zip › Supplementary File 2/0Shared_gRNAs_amongALLstrain.txt]

Consensus sequences of shared gRNA classes among all strains (aligned to CL-BRENER mRNA)

A6		ATGTTTTTGTTTTTTTTTTGTGATTTATTTTGGTTGCGTTTATTATTATGATTATATTATTGTGTGTGATCCAGGTTGTGTTTTGTTGTGTATTTTAATTGTTTATTATTGATATTTGATTTTTTATTATTTTGTTTATTTGATTTATATTTGTTTATTGGTTTATGTTTATTTTTATTGTTATGGTTTATGTTATTTAATTTGTATAGTTTGATTTTATATTATTGTATTACTTATTTGAATTTGTATTTATTATTTTGTATTGTTTTTTTGTATTATATGTCATTTTTATTTTTATTTTGTTTTTTGTTGGATTTTTTTTTATTTAATAATTTATTGGTTGGTGATAATTTTATGGATGTTTTTTTTATCCGTTTTTTGTTATGTTTTTTGGAATGTTTTTCTTTATTGTGTCGTTGTTTGTCAACATTTTTACGTTTGTTTTGTAATTTATTGTCATCCCATTTTTTATTGTTGATGTTTTTTGATTTTTTATATTTTTTTTTTGTTTTTTTTATTTTTTTTTGTTTTTTAGATTTTTTAGTGTTTATTTTATTTATTTTTGTGTTTTGTTTTTGTTTGTTGTTTTATGGTTTTTTATATTTATTGGATTTGTTTGCGGCCATATTGCAGTTATTTATTTTTTGTAATATGATTTTACAATTGATAATGGATTTTTTGTTATTTTTGTTATTTTGTTAG
gRNA578	        _______________________________________________________________________________________________________________________________________________________________________________________________________________________________________________________________________________________________________________________________________________________________________________________________________________________________________________________________________________________________________________________________________________________________________________________________________________________________________________________TTGATAGATGAGAAACATTGTATTAAAATTTTAACTATTACTTG___________________________

COIII		ATGTTTTTGTTTCGTTGTATATTTGTTGGTGTTAGTGGTGTTTTTGTTTTTTTATCTTTACCCGCCATTGTTATTGTGTATTGATTATTTTGTTTATTAGGTTTTATGTGTTTATTATTTGGGTGTTTTGTTTTTGTTGATGTATGTTTTATTTTTTTTTTTGTATGTTTGTTATTTTGTTTGTTAGTTTTATTTGTGGATTTATTTTGTGATTTTTTACGTGGTATTTTTGATTTTTGTTGTTTATTACGTGTTGTCCAATATTGTTTTATTTGATTTGTTATTAGTGAATTTATTTTATTTATGGCATTTTTTACCGTAGTTTTTGGTTTATGTTTATTTTTATGTTGTGAGTTTGCTTTTGTTTTTTGTTTACCATTATTATTTTGTTGTTTATTATGTGATTATGGTTTTGTTTTTTATTGGTATTTTTTAGATTTGTTTAATTTGTTGATAAATACATTTTATTTATTTGTTAGCGGTTTATTTGTTAATTTTTGTTTGTTTTGTTTTTGATTTAGGTTTTTTTGTTGTTGTTGTTTTGTATTGTGATTGAGTTTATTATTTGGTTTTTTATTTTTGTGAAACCAATTGTGGGAATTTACATTATTATTTGTTACATTAAGTTGTGGTGTTTTTGGTTCTATTTTATTTTTAATTGATTTATTACATTTTACACATGTTTTTTTAGGTGTATTTTTGTTGTTTATTTGTTTTGGTCGTTTATTTAATTTTTTGTGTATGGATACACGTTTTGTTTTTTTGTATGTTGTTTGTTTGTATTGACATTTTGTTGATTGTATTTGATTTTTTTTATTGCGATTTGTTTATTTTGATGTTTTATGCGTTATGTATTTGTGTGTATAA
gRNA38		__________________________________________AAATAGAGAGATAGAGATGAGTGGTGGTAATAGTACATGATTGAT____________________________________________________________________________________________________________________________________________________________________________________________________________________________________________________________________________________________________________________________________________________________________________________________________________________________________________________________________________________________________________________________________________________________________________________________________________________________________________________________________________________________________________________________________________________________________________________________________________
gRNA483	_	__________________________________________________________________________________________________________________________________________________________________________________________________________________________________________________________________________________________________________________________________________________________________________________________________________________________________________________________________________________________________________________________________________________ATGTTGACAGAGTGTAATGTTAGTTTAGGTGGTAGATCAAAAGGTGAAGACATT__________________________________________________________________________________________________________________________________________________________________________________________________________________________________________________________________________________________
gRNA500		______________________________________________________________________________________________________________________________________________________________________________________________________________________________________________________________________________________________________________________________________________________________________________________________________________________________________________________________________________________________________________________________________________________________________________________GTTGAAAGATGAGAATGTTTTGATTGATATCTTTAGATGTGATG_________________________________________________________________________________________________________________________________________________________________________________________________________________________________________________________________
