# Supplementary material for: Guide RNA Repertoires in the Main Lineages of Trypanosoma cruzi: High Diversity and Variable Redundancy Among Strains
Source: Front Cell Infect Microbiol. 2021 May 31;11:663416. doi: 10.3389/fcimb.2021.663416 (PMC8202002; doi:10.3389/fcimb.2021.663416)
Supplement: Supplementary File 2 — Zip file containing gRNA classes aligned to different mRNAs for each strain in this study. [file DataSheet_2.zip › Supplementary File 2/CANIII_Cascada0.txt_resSWARM.txt]

A6CLBPAPER	ATGTTTTTGTTTTTTTTTTGTGATTTATTTTGGTTGCGTTTATTATTATGATTATATTATTGTGTGTGATCCAGGTTGTGTTTTGTTGTGTATTTTAATTGTTTATTATTGATATTTGATTTTTTATTATTTTGTTTATTTGATTTATATTTGTTTATTGGTTTATGTTTATTTTTATTGTTATGGTTTATGTTATTTAATTTGTATAGTTTGATTTTATATTATTGTATTACTTATTTGAATTTGTATTTATTATTTTGTATTGTTTTTTTGTATTATATGTCATTTTTATTTTTATTTTGTTTTTTGTTGGATTTTTTTTTATTTAATAATTTATTGGTTGGTGATAATTTTATGGATGTTTTTTTTATCCGTTTTTTGTTATGTTTTTTGGAATGT…
cl0	5	1	cl_3018_M02866:64:000000000-AT0DG:1:1104:15590:14194 1:N:0:4	TATGGAGATGGGAGAGAAACATTAGATAGAGTCAGTGCA________________________________________________________________________________________________________________________________________________________________________________________________________________________________________________________________________________________________________________________________________________________________________…
cl1	3	1	M02866:64:000000000-AT0DG:1:1105:12827:19659 1:N:0:4	TATGAAGATAGGGAAGAGATGTTGAGTAAGGTCGGTGCA________________________________________________________________________________________________________________________________________________________________________________________________________________________________________________________________________________________________________________________________________________________________________…
cl2	2	0	cl_1583_M02866:64:000000000-AT0DG:1:1105:10719:27600 1:N:0:4	TGTGAGAGTAGAAGAGGAGTATTGAGTAGGATCAGTGCAAGTG____________________________________________________________________________________________________________________________________________________________________________________________________________________________________________________________________________________________________________________________________________________________________…
cl3	18	16	cl_2886_M02866:64:000000000-AT0DG:1:1101:8602:5266 1:N:0:4	_ATAAGAGTAAGAGAAAAGTGTTGAGTAGAATCAGTGCAAG______________________________________________________________________________________________________________________________________________________________________________________________________________________________________________________________________________________________________________________________________________________________________…
cl4	44	19	cl_1658_M02866:64:000000000-AT0DG:1:2106:12230:13412 1:N:0:4	_________GATAGAGAAACATTGAGTAGAGTTGGCATGTA______________________________________________________________________________________________________________________________________________________________________________________________________________________________________________________________________________________________________________________________________________________________________…
cl5	23	10	cl_2099_M02866:64:000000000-AT0DG:1:1102:23415:6802 1:N:0:4	_________GATAAAAGGGTGTTGGGTAGAGTTAGTATGGG______________________________________________________________________________________________________________________________________________________________________________________________________________________________________________________________________________________________________________________________________________________________________…
cl6	1	1	cl_2122_M02866:64:000000000-AT0DG:1:1113:5334:8224 1:N:0:4	_____________AAAAGGTGTGGAGTAAAATTGGTATTGATGGTGG________________________________________________________________________________________________________________________________________________________________________________________________________________________________________________________________________________________________________________________________________________________________…
cl7	1	1	cl_2625_M02866:64:000000000-AT0DG:1:2103:11652:16289 1:N:0:4	_____________________TTGTATGAGATTAGTGTGAGTGATGGTATTGGTGTAGTAGCACGTACTG_________________________________________________________________________________________________________________________________________________________________________________________________________________________________________________________________________________________________________________________________________…
cl8	172	156	cl_1866_M02866:64:000000000-AT0DG:1:2110:2072:13518 1:N:0:4	_______________________AGTTAGAGTTAATGTGGATGGTAATACTTATATGATAGCGCATGTTG_________________________________________________________________________________________________________________________________________________________________________________________________________________________________________________________________________________________________________________________________________…		24	70	45
cl9	2	0	cl_128_M02866:64:000000000-AT0DG:1:1108:11172:27250 1:N:0:4	_______________________GTGTGGAGTTGATGTGAATGATAGTGTTGATGTAATAAAACAC_____________________________________________________________________________________________________________________________________________________________________________________________________________________________________________________________________________________________________________________________________________…
cl10	4	3	M02866:64:000000000-AT0DG:1:1108:20693:6975 1:N:0:4	________________________AGTAGTATCAGTGTGAGTAATAATATTAGGGT_______________________________________________________________________________________________________________________________________________________________________________________________________________________________________________________________________________________________________________________________________________________…
cl11	3	1	cl_1989_M02866:64:000000000-AT0DG:1:1101:7782:5442 1:N:0:4	_________________________GTGAGATTGATGTGGGTGATAGTGTTGATATAGTGACACGTGTTATGTT_____________________________________________________________________________________________________________________________________________________________________________________________________________________________________________________________________________________________________________________________________…
cl12	1	1	cl_2054_M02866:64:000000000-AT0DG:1:2109:23974:4996 1:N:0:4	______________________________AGTGGTGTGAGTGGCAGTGTTGGTGTATTAGT_________________________________________________________________________________________________________________________________________________________________________________________________________________________________________________________________________________________________________________________________________________…
cl13	215	202	cl_1104_M02866:64:000000000-AT0DG:1:1101:5057:15802 1:N:0:4	__________________________________ATGTAAGTAATGTTATTGATATGATGATACGTGTTGG________________________________________________________________________________________________________________________________________________________________________________________________________________________________________________________________________________________________________________________________________…		35	71	36
cl14	1	1	cl_2234_M02866:64:000000000-AT0DG:1:1105:16285:12477 1:N:0:4	______________________________________AGATAACAGTATTAGTGTAGTGATGTATGGTG_________________________________________________________________________________________________________________________________________________________________________________________________________________________________________________________________________________________________________________________________________…
cl15	2	1	M02866:64:000000000-AT0DG:1:2102:23498:19330 1:N:0:4	___________________________________________________ATTATAGTGACATGTATTAAGTTTAGTGTAAGATAACACATAGAGTTGAT__________________________________________________________________________________________________________________________________________________________________________________________________________________________________________________________________________________________________________…
cl16	3	2	M02866:64:000000000-AT0DG:1:1114:18588:16368 1:N:0:4	____________________________________________________GTTTAGTGGTACGTATTAAGTTTAGTGTAAGATAATACATGG_________________________________________________________________________________________________________________________________________________________________________________________________________________________________________________________________________________________________________________…
cl17	305	288	cl_33_M02866:64:000000000-AT0DG:1:1101:20793:3042 1:N:0:4	_______________________________________________________TAGTGATACATATTGGATTTGACATAGAGCAGTACATGGGATTG____________________________________________________________________________________________________________________________________________________________________________________________________________________________________________________________________________________________________________…		56	99	43
cl18	505	459	cl_2110_M02866:64:000000000-AT0DG:1:1101:19466:7609 1:N:0:4	_______________________________________________________TAGTAGTATGTATTAGGTTTAGTACTAAGTGGTGCATGGAATTG____________________________________________________________________________________________________________________________________________________________________________________________________________________________________________________________________________________________________________…		56	99	43
cl19	3	2	M02866:64:000000000-AT0DG:1:1106:11181:24176 1:N:0:4	_______________________________________________________TAGTGATATGTGTAAGATTTGATATAGAGTAACACA____________________________________________________________________________________________________________________________________________________________________________________________________________________________________________________________________________________________________________________…
cl20	60	60	cl_1796_M02866:64:000000000-AT0DG:1:1101:19253:4480 1:N:0:4	_________________________________________________________________TATTGGGTTTAGTTTAGAACAGCACATAGAATTG____________________________________________________________________________________________________________________________________________________________________________________________________________________________________________________________________________________________________________…		66	99	33
cl21	154	140	cl_1441_M02866:64:000000000-AT0DG:1:1101:9200:10821 1:N:0:4	____________________________________________________________________________GTTTAGAGTAGTATGTAAGGTTAGTGGATAATAGCTGTAAACTGATG____________________________________________________________________________________________________________________________________________________________________________________________________________________________________________________________________________________…		77	123	45
cl22	145	140	cl_410_M02866:64:000000000-AT0DG:1:1101:11803:17057 1:N:0:4	_____________________________________________________________________________TATGGGGTTGTGTGTGGAATTGGTGTATGATGGT________________________________________________________________________________________________________________________________________________________________________________________________________________________________________________________________________________________________…		78	111	32
cl23	2	2	cl_1689_M02866:64:000000000-AT0DG:1:1111:8943:4992 1:N:0:4	_______________________________________________________________________________TGGAGTAGTACATAGGATTGGTAGATGGTAATTGTAAACTGAAGA___________________________________________________________________________________________________________________________________________________________________________________________________________________________________________________________________________________…
cl24	1	1	cl_1943_M02866:64:000000000-AT0DG:1:1114:14930:18018 1:N:0:4	_______________________________________________________________________________TAAGATAGTATATGAAGTTGGTGAGTGGTGACTATAAGTTGAAAG___________________________________________________________________________________________________________________________________________________________________________________________________________________________________________________________________________________…
cl25	1	1	M02866:64:000000000-AT0DG:1:2109:20910:28244 1:N:0:4	_______________________________________________________________________________TAAAGTAATGTATGGAGTTGGTGAATAGTGACTATGAGCTGAGATATGG_______________________________________________________________________________________________________________________________________________________________________________________________________________________________________________________________________________…
cl26	379	372	cl_1141_M02866:64:000000000-AT0DG:1:1101:12891:5747 1:N:0:4	_____________________________________________________________________________________GATAGGTGAGATTGATAGATGATGGTTATGTGTT________________________________________________________________________________________________________________________________________________________________________________________________________________________________________________________________________________________…		86	119	32
cl27	3	3	cl_1983_M02866:64:000000000-AT0DG:1:2109:23629:9171 1:N:0:4	_______________________________________________________________________________________TATGTAGTGTTGATAAGTGGTGATAGTAGGT_________________________________________________________________________________________________________________________________________________________________________________________________________________________________________________________________________________________…
cl28	2	2	cl_799_M02866:64:000000000-AT0DG:1:2104:2783:14084 1:N:0:4	______________________________________________________________________________________________GGTGGGTAGATAGTGGTCATGGGTTGGGATG__________________________________________________________________________________________________________________________________________________________________________________________________________________________________________________________________________________…
cl29	1	1	cl_689_M02866:64:000000000-AT0DG:1:1101:9904:18636 1:N:0:4	_________________________________________________________________________________________________TGGTGGAGGATGGTTGTGGATTGGGGAGTGT_______________________________________________________________________________________________________________________________________________________________________________________________________________________________________________________________________________…
cl30	2	2	cl_1001_M02866:64:000000000-AT0DG:1:1108:20168:17123 1:N:0:4	___________________________________________________________________________________________________GAGAATAGTAGTTGTGAGTTGACAGATAGTA_____________________________________________________________________________________________________________________________________________________________________________________________________________________________________________________________________________…
cl31	862	771	cl_1998_M02866:64:000000000-AT0DG:1:2109:17696:26086 1:N:0:4	__________________________________________________________________________________________________________GTTATTGTAGATTAAGAAGTGGTGAAATAGATAGACTGAATATGAGTA_____________________________________________________________________________________________________________________________________________________________________________________________________________________________________________________…		107	154	47
cl32	89	81	cl_917_M02866:64:000000000-AT0DG:1:1101:7550:4151 1:N:0:4	___________________________________________________________________________________________________________TGATTGTGAATTAGAGAGTGGTGAGATAGTTGAGTTGAGTATGGATA_____________________________________________________________________________________________________________________________________________________________________________________________________________________________________________________…		108	154	46
cl33	2	0	cl_1917_M02866:64:000000000-AT0DG:1:1101:21699:12038 1:N:0:4	___________________________________________________________________________________________________________TTGTTATAGATTGGAGAGTGGTAAGACAAGTAGATTAGATGTGAACTG____________________________________________________________________________________________________________________________________________________________________________________________________________________________________________________…
cl34	7	5	cl_1901_M02866:64:000000000-AT0DG:1:1104:20675:11002 1:N:0:4	___________________________________________________________________________________________________________TAGTTGTGAGTTAAAGAGTGGTAAGATAGATGAGCTAAGTATGTGT______________________________________________________________________________________________________________________________________________________________________________________________________________________________________________________…
cl35	1	1	cl_1806_M02866:64:000000000-AT0DG:1:2101:7069:14097 1:N:0:4	___________________________________________________________________________________________________________TTATTGTAAATTAGAGAGTGGTAAGATAAATATGTTAAGTGTAGGTA_____________________________________________________________________________________________________________________________________________________________________________________________________________________________________________________…
cl36	1	1	cl_2593_M02866:64:000000000-AT0DG:1:1106:18048:28721 1:N:0:4	______________________________________________________________________________________________________________TGATGGGTTAGAAGATGATAGATTGAGTGAGT_________________________________________________________________________________________________________________________________________________________________________________________________________________________________________________________________…
cl37	2	1	cl_917_M02866:64:000000000-AT0DG:1:1111:3620:22138 1:N:0:4	_________________________________________________________________________________________________________________________AGAGTGGTGAGATAGTTGAGTTGAGTATGGATATATAGTTA_____________________________________________________________________________________________________________________________________________________________________________________________________________________________________________…
cl38	1	1	cl_2058_M02866:64:000000000-AT0DG:1:2103:12059:26854 1:N:0:4	______________________________________________________________________________________________________________________________________AAATGTGTTAGATATAAGTAGATGAGTAAGT__________________________________________________________________________________________________________________________________________________________________________________________________________________________________________…
cl39	1	1	cl_2234_M02866:64:000000000-AT0DG:1:1105:16285:12477 1:N:0:4	__________________________________________________________________________________________________________________________________________AGTTTAGATATGAGCAGGTAATTGAATATGGATAGAGATAACAGTATTAG___________________________________________________________________________________________________________________________________________________________________________________________________________________…
cl40	1	1	M02866:64:000000000-AT0DG:1:2102:12199:15068 1:N:0:4	__________________________________________________________________________________________________________________________________________ATATTGGATATGAGTGGATGATTAAGTACAAATGAGAGTAACAATATCTAGT_________________________________________________________________________________________________________________________________________________________________________________________________________________…
cl41	148	140	cl_795_M02866:64:000000000-AT0DG:1:1101:22135:12891 1:N:0:4	___________________________________________________________________________________________________________________________________________AATTAGGTATGAGTGAATGATTGAGTACAGATAAATATGACGGTGT______________________________________________________________________________________________________________________________________________________________________________________________________________________…		140	185	45
cl42	878	795	cl_52_M02866:64:000000000-AT0DG:1:2106:3411:8806 1:N:0:4	____________________________________________________________________________________________________________________________________________ATTAGATGTAAGTAGGTAGTTGAATGTGGATGAGAGTAGCAATGTCA____________________________________________________________________________________________________________________________________________________________________________________________________________________…		141	187	47
cl43	1	1	cl_44_M02866:64:000000000-AT0DG:1:1113:15399:8208 1:N:0:4	___________________________________________________________________________________________________________________________________________________ATGAGGAGGCAGTTGGGTGTGGATGGAGGGG_____________________________________________________________________________________________________________________________________________________________________________________________________________________________…
cl44	1	1	cl_2725_M02866:64:000000000-AT0DG:1:1112:20063:26215 1:N:0:4	______________________________________________________________________________________________________________________________________________________AGTGAGTGACGAAACATGAGTGGAGACAGTA__________________________________________________________________________________________________________________________________________________________________________________________________________________________…
cl45	3	3	cl_896_M02866:64:000000000-AT0DG:1:1104:21961:15323 1:N:0:4	________________________________________________________________________________________________________________________________________________________________TTAATGTGGATAGAAGTAGAAGTATCAAATGT_______________________________________________________________________________________________________________________________________________________________________________________________________________…
cl46	1	1	cl_1236_M02866:64:000000000-AT0DG:1:1108:3380:13476 1:N:0:4	__________________________________________________________________________________________________________________________________________________________________AGTATAAGTGTGAGTAATAATATTAGGGGTA______________________________________________________________________________________________________________________________________________________________________________________________________________…
cl47	1	1	M02866:64:000000000-AT0DG:1:1102:13220:22815 1:N:0:4	_______________________________________________________________________________________________________________________________________________________________________GTATAAAGATGATGGTATTAGATGTGATATG_________________________________________________________________________________________________________________________________________________________________________________________________________…
cl48	10	5	cl_1213_M02866:64:000000000-AT0DG:1:1101:29431:13812 1:N:0:4	________________________________________________________________________________________________________________________________________________________________________GAGAAGGATGGTGATGTCGAATATAATGTGTT_______________________________________________________________________________________________________________________________________________________________________________________________________…
cl49	6	1	M02866:64:000000000-AT0DG:1:1104:17282:17675 1:N:0:4	________________________________________________________________________________________________________________________________________________________________________GATTAAAGTGACAATGTTAGATGTGGTGAACTGAATATATCAAGTTGAGATATGTTAGTATG_________________________________________________________________________________________________________________________________________________________________________…
cl50	1	1	cl_2514_M02866:64:000000000-AT0DG:1:1106:11090:26503 1:N:0:4	________________________________________________________________________________________________________________________________________________________________________GATTAAAGTGACGATATTAGATGTGGTGAATTGAATATATCAAATTGAGATGTA_________________________________________________________________________________________________________________________________________________________________________________…
cl51	1	1	cl_1051_M02866:64:000000000-AT0DG:1:2107:15996:26900 1:N:0:4	________________________________________________________________________________________________________________________________________________________________________GGTGGAGGTGGTATTGTTGGATATGGTAGGG________________________________________________________________________________________________________________________________________________________________________________________________________…
cl52	2	0	cl_1654_M02866:64:000000000-AT0DG:1:1107:19591:23987 1:N:0:4	_________________________________________________________________________________________________________________________________________________________________________ATTAAAGTGATAGTATTGGATGTAGTAAGTTGCATGTATCGAGTTGAGATATG_________________________________________________________________________________________________________________________________________________________________________________…
cl53	2	2	cl_1041_M02866:64:000000000-AT0DG:1:1113:16606:21914 1:N:0:4	_________________________________________________________________________________________________________________________________________________________________________GTTAAAGTGATAATATTAAGTGTGATGGATTGTACATATTAGACT_________________________________________________________________________________________________________________________________________________________________________________________…
cl54	20	19	cl_2885_M02866:64:000000000-AT0DG:1:1104:7958:4757 1:N:0:4	________________________________________________________________________________________________________________________________________________________________________________TGATAATGTTGAATATGATGGATTAAGTATATCAGACTAGAGTGTATTG______________________________________________________________________________________________________________________________________________________________________________…
cl55	3	3	cl_799_M02866:64:000000000-AT0DG:1:1107:14387:16938 1:N:0:4	__________________________________________________________________________________________________________________________________________________________________________________________AGATTTGATAGGTCGGATATAATGGGTTGGGGT____________________________________________________________________________________________________________________________________________________________________________________…
cl56	146	139	cl_2725_M02866:64:000000000-AT0DG:1:1101:10996:26430 1:N:0:4	_________________________________________________________________________________________________________________________________________________________________________________________________________GAAATGTTAGATTAGAATATGATAGGATAGTGAGTAAA________________________________________________________________________________________________________________________________________________________________…		202	239	36
cl57	4	1	M02866:64:000000000-AT0DG:1:1102:2102:18350 1:N:0:4	___________________________________________________________________________________________________________________________________________________________________________________________________________TGTATTTAGTTGAAGTGTGGTAATATAGTGAATAGGTTTAAGTATGAGTG__________________________________________________________________________________________________________________________________________________…
cl58	5	3	cl_2746_M02866:64:000000000-AT0DG:1:1107:24074:15748 1:N:0:4	___________________________________________________________________________________________________________________________________________________________________________________________________________TGGATTGAGTTGAAATATGGTGATGTAATGAATAGATTTGAGCATAGATAGGA_______________________________________________________________________________________________________________________________________________…
cl59	6	5	cl_1415_M02866:64:000000000-AT0DG:1:2101:11360:6485 1:N:0:4	___________________________________________________________________________________________________________________________________________________________________________________________________________TAGATTAAGTTGAAGTGTAGTGGTGTGATGTGTAGATTTGAACATAGGTG__________________________________________________________________________________________________________________________________________________…
cl60	1973	1830	cl_2084_M02866:64:000000000-AT0DG:1:1104:28615:20631 1:N:0:4	____________________________________________________________________________________________________________________________________________________________________________________________________________GTTTTAGATTAGAGTGCAATGGTATGGTGAATAACTT______________________________________________________________________________________________________________________________________________________________…		205	241	34
cl61	720	655	cl_1226_M02866:64:000000000-AT0DG:1:1101:12042:3212 1:N:0:4	_____________________________________________________________________________________________________________________________________________________________________________________________________________________________________________AAGTTGAGTATGAGTGGTGAAGTGTCATAGAGAAGTATGATATATAGT__________________________________________________________________________________________________________________…		238	285	46
cl62	1	1	cl_1944_M02866:64:000000000-AT0DG:1:2101:20612:2294 1:N:0:4	______________________________________________________________________________________________________________________________________________________________________________________________________________________________________________GTTTGAATATGAATGGTGAAATGTAATAGAGAAACATAGTATGTAGTGTGGGTAG__________________________________________________________________________________________________________…
cl63	2	1	M02866:64:000000000-AT0DG:1:2105:14593:26808 1:N:0:4	______________________________________________________________________________________________________________________________________________________________________________________________________________________________________________ATTTGAACATATGTAGTGAAGTATGGTAAGAGAACATGATGTATGGAAAAAA_____________________________________________________________________________________________________________…
cl64	3	2	cl_2616_M02866:64:000000000-AT0DG:1:1104:22533:23918 1:N:0:4	_______________________________________________________________________________________________________________________________________________________________________________________________________________________________________________CTTGAACATGAGTAGTAGAATATGGTGAAGAAACATAATATCTA____________________________________________________________________________________________________________________…
cl65	91	82	cl_694_M02866:64:000000000-AT0DG:1:2111:22070:16727 1:N:0:4	________________________________________________________________________________________________________________________________________________________________________________________________________________________________________________TTGAATATGGATGATGGAGTATGATGAAAGAACATGATGTATAGTGTG_______________________________________________________________________________________________________________…		241	288	47
cl66	1	1	cl_1205_M02866:64:000000000-AT0DG:1:2105:5120:18213 1:N:0:4	__________________________________________________________________________________________________________________________________________________________________________________________________________________________________________________________AAGGTAGAGTGTGATGGGGGGATTTGGTATGTG____________________________________________________________________________________________________________________…
cl67	5	3	cl_2553_M02866:64:000000000-AT0DG:1:1109:12646:8090 1:N:0:4	____________________________________________________________________________________________________________________________________________________________________________________________________________________________________________________________AGTAGTGTATGATGAGAGGATGTGATGTTCA____________________________________________________________________________________________________________________…
cl68	1	1	cl_2292_M02866:64:000000000-AT0DG:1:2102:14554:12283 1:N:0:4	___________________________________________________________________________________________________________________________________________________________________________________________________________________________________________________________________CGTGGTGGATAGGTGTGGTATGTGGTATGGG_____________________________________________________________________________________________________________…
cl69	33	30	cl_2766_M02866:64:000000000-AT0DG:1:1102:7035:12380 1:N:0:4	____________________________________________________________________________________________________________________________________________________________________________________________________________________________________________________________________________ATGATATGATATGTAGTAGAGATGAGAATGGAGTAGAGAGCAGTCTAAATA________________________________________________________________________________…		269	319	49
cl70	361	358	cl_1437_M02866:64:000000000-AT0DG:1:1101:5238:10121 1:N:0:4	_______________________________________________________________________________________________________________________________________________________________________________________________________________________________________________________________________________ATATAGTATACAATGAGGTTGAGGATAAGGT_________________________________________________________________________________________________…		272	302	29
cl71	1	1	cl_1026_M02866:64:000000000-AT0DG:1:1101:20531:28089 1:N:0:4	_______________________________________________________________________________________________________________________________________________________________________________________________________________________________________________________________________________ATGTGATGTGTGGTAGGAGTGGAAATAGGATAAGAGACAACTGGA___________________________________________________________________________________…
cl72	3	2	cl_2375_M02866:64:000000000-AT0DG:1:1108:10828:11143 1:N:0:4	_______________________________________________________________________________________________________________________________________________________________________________________________________________________________________________________________________________ACGTGATATGTAGTAAGAGTAGAAATAAGATAGAGAACAATTTAGTA_________________________________________________________________________________…
cl73	2	0	cl_3055_M02866:64:000000000-AT0DG:1:1110:24974:11599 1:N:0:4	_______________________________________________________________________________________________________________________________________________________________________________________________________________________________________________________________________________GTATGATATGTAGTAGGAGTAAGAGTGAAGTATAGAAAAACTTGAA__________________________________________________________________________________…
cl74	46	26	cl_1205_M02866:64:000000000-AT0DG:1:1107:12257:26895 1:N:0:4	________________________________________________________________________________________________________________________________________________________________________________________________________________________________________________________________________________TGTATCATGTGGTGGAAGTGAGAATAGAGAG________________________________________________________________________________________________…		273	303	28
cl75	148	128	cl_2435_M02866:64:000000000-AT0DG:1:1101:16684:7550 1:N:0:4	________________________________________________________________________________________________________________________________________________________________________________________________________________________________________________________________________________________________________TAAGTTGAGAGACAGTTTGAGAGAAGATAGATTGTTGGATGGTCGATCATTGTTTG_______________________________________________…		297	352	54
cl76	2	1	M02866:64:000000000-AT0DG:1:2104:25725:22861 1:N:0:4	__________________________________________________________________________________________________________________________________________________________________________________________________________________________________________________________________________________________________________AGTTGAGAGATAGTTTGAGAGAAGGTGGATTGTTGAGTAGTTGATCGTTGTTAATA_____________________________________________…
cl77	11	4	cl_2612_M02866:64:000000000-AT0DG:1:1104:18312:21667 1:N:0:4	___________________________________________________________________________________________________________________________________________________________________________________________________________________________________________________________________________________________________________ATCGAGAGATGATTTGAAAAGAGGTGAGTTATTAAATGGCTAATTGTTGT__________________________________________________…
cl78	989	922	cl_1227_M02866:64:000000000-AT0DG:1:2106:24595:18948 1:N:0:4	________________________________________________________________________________________________________________________________________________________________________________________________________________________________________________________________________________________________________________GAAATAGTTTAAGAGAGGATGGATTATTGAATCACTAGTTGTTGT__________________________________________________…		305	349	44
cl79	5	2	cl_2312_M02866:64:000000000-AT0DG:1:1104:15727:17728 1:N:0:4	________________________________________________________________________________________________________________________________________________________________________________________________________________________________________________________________________________________________________________GAGATAGTTTGAAGAAGGATGAGTTATTAGATGGTCAATTATTGT__________________________________________________…
cl80	3	1	cl_1227_M02866:64:000000000-AT0DG:1:1110:8111:17275 1:N:0:4	_________________________________________________________________________________________________________________________________________________________________________________________________________________________________________________________________________________________________________________________TAAGAGAGGATGGATTATTGAATCACTAGTTGTTGTT_________________________________________________…
cl81	24	11	M02866:64:000000000-AT0DG:1:2101:11506:24562 1:N:0:4	______________________________________________________________________________________________________________________________________________________________________________________________________________________________________________________________________________________________________________________________________GATATTAGATGATCGGTTATTGTTGAAATGCTTACTGAGAGAATAGGTGAGA_____________________…
cl82	400	366	cl_1141_M02866:64:000000000-AT0DG:1:1101:12891:5747 1:N:0:4	___________________________________________________________________________________________________________________________________________________________________________________________________________________________________________________________________________________________________________________________________________TATGTAGTCGATCATTGTTGAAGTGTCTATATAAAAGATAGGTGAGA_____________________…		332	378	45
cl83	1177	1046	cl_2114_M02866:64:000000000-AT0DG:1:1101:15243:3457 1:N:0:4	______________________________________________________________________________________________________________________________________________________________________________________________________________________________________________________________________________________________________________________________________________GTATTTGACTATTGTTGAGGTATTTATGAGAGAAGTAGGCAAAGAGTGAT_______________…		335	384	49
cl84	1	1	M02866:64:000000000-AT0DG:1:2107:22282:9502 1:N:0:4	______________________________________________________________________________________________________________________________________________________________________________________________________________________________________________________________________________________________________________________________________________ATATTTAGTTGTTATTGAAGTGTTTATAAGAAGAATAGGCAAGAAGTA_________________…
cl85	4	4	cl_2649_M02866:64:000000000-AT0DG:1:2108:22508:18114 1:N:0:4	__________________________________________________________________________________________________________________________________________________________________________________________________________________________________________________________________________________________________________________________________________________TAAGTTGTTGTTGAGATGTTTGTGAAGGAAGTAGGCAAAGGGTGGTG______________…
cl86	2	1	M02866:64:000000000-AT0DG:1:2101:2050:13639 1:N:0:4	________________________________________________________________________________________________________________________________________________________________________________________________________________________________________________________________________________________________________________________________________________________________GAAATTTGTAGAGGAGATAAGTGATAGACAA________________…
cl87	1	1	cl_390_M02866:64:000000000-AT0DG:1:1101:10839:5279 1:N:0:4	_____________________________________________________________________________________________________________________________________________________________________________________________________________________________________________________________________________________________________________________________________________________________________________________TCGAGAGTAGTGTGGAGAGTTTTGTA…
cl88	147	144	cl_1047_M02866:64:000000000-AT0DG:1:1101:19319:6104 1:N:0:4	_____________________________________________________________________________________________________________________________________________________________________________________________________________________________________________________________________________________________________________________________________________________________________________________TGCAAGATAGTATGAGAGACTTTGGG…		374	405	30
cl89	256	240	cl_2959_M02866:64:000000000-AT0DG:1:1101:9766:14249 1:N:0:4	_____________________________________________________________________________________________________________________________________________________________________________________________________________________________________________________________________________________________________________________________________________________________________________________TAGAGAGTAGTACAGAGAGTTTTGTA…		374	415	42
cl90	1	1	cl_654_M02866:64:000000000-AT0DG:1:1113:7508:18652 1:N:0:4	_______________________________________________________________________________________________________________________________________________________________________________________________________________________________________________________________________________________________________________________________________________________________________________________________________GTTATGTG…
cl91	46	39	cl_948_M02866:64:000000000-AT0DG:1:1102:21800:8255 1:N:0:4	_______________________________________________________________________________________________________________________________________________________________________________________________________________________________________________________________________________________________________________________________________________________________________________________________________________…		403	452	48
cl92	197	187	cl_1006_M02866:64:000000000-AT0DG:1:1105:12893:22458 1:N:0:4	_______________________________________________________________________________________________________________________________________________________________________________________________________________________________________________________________________________________________________________________________________________________________________________________________________________…		404	434	30
cl93	1333	1248	cl_2007_M02866:64:000000000-AT0DG:1:1109:25440:7846 1:N:0:4	_______________________________________________________________________________________________________________________________________________________________________________________________________________________________________________________________________________________________________________________________________________________________________________________________________________…		404	450	46
cl94	1	1	cl_2773_M02866:64:000000000-AT0DG:1:2108:28840:16580 1:N:0:4	_______________________________________________________________________________________________________________________________________________________________________________________________________________________________________________________________________________________________________________________________________________________________________________________________________________…
cl95	1	1	M02866:64:000000000-AT0DG:1:2114:20316:22364 1:N:0:4	_______________________________________________________________________________________________________________________________________________________________________________________________________________________________________________________________________________________________________________________________________________________________________________________________________________…
cl96	1	1	cl_124_M02866:64:000000000-AT0DG:1:1112:16740:2658 1:N:0:4	_______________________________________________________________________________________________________________________________________________________________________________________________________________________________________________________________________________________________________________________________________________________________________________________________________________…
cl97	2	2	M02866:64:000000000-AT0DG:1:1111:21565:3075 1:N:0:4	_______________________________________________________________________________________________________________________________________________________________________________________________________________________________________________________________________________________________________________________________________________________________________________________________________________…
cl98	1	1	M02866:64:000000000-AT0DG:1:2112:25623:8865 1:N:0:4	_______________________________________________________________________________________________________________________________________________________________________________________________________________________________________________________________________________________________________________________________________________________________________________________________________________…
cl99	34	34	cl_769_M02866:64:000000000-AT0DG:1:1101:18738:12594 1:N:0:4	_______________________________________________________________________________________________________________________________________________________________________________________________________________________________________________________________________________________________________________________________________________________________________________________________________________…		440	484	42
cl100	1	1	cl_647_M02866:64:000000000-AT0DG:1:1102:13892:25351 1:N:0:4	_______________________________________________________________________________________________________________________________________________________________________________________________________________________________________________________________________________________________________________________________________________________________________________________________________________…
cl101	1	1	cl_92_M02866:64:000000000-AT0DG:1:1107:21316:21130 1:N:0:4	_______________________________________________________________________________________________________________________________________________________________________________________________________________________________________________________________________________________________________________________________________________________________________________________________________________…
cl102	442	406	cl_469_M02866:64:000000000-AT0DG:1:1101:14112:6707 1:N:0:4	_______________________________________________________________________________________________________________________________________________________________________________________________________________________________________________________________________________________________________________________________________________________________________________________________________________…		443	485	41
cl103	64	60	cl_448_M02866:64:000000000-AT0DG:1:1101:23460:16969 1:N:0:4	_______________________________________________________________________________________________________________________________________________________________________________________________________________________________________________________________________________________________________________________________________________________________________________________________________________…		443	483	39
cl104	1	1	cl_2063_M02866:64:000000000-AT0DG:1:1101:7643:25269 1:N:0:4	_______________________________________________________________________________________________________________________________________________________________________________________________________________________________________________________________________________________________________________________________________________________________________________________________________________…
cl105	5410	5210	cl_2334_M02866:64:000000000-AT0DG:1:1108:25101:16031 1:N:0:4	_______________________________________________________________________________________________________________________________________________________________________________________________________________________________________________________________________________________________________________________________________________________________________________________________________________…		450	483	32
cl106	107	93	cl_2284_M02866:64:000000000-AT0DG:1:1101:6933:12392 1:N:0:4	_______________________________________________________________________________________________________________________________________________________________________________________________________________________________________________________________________________________________________________________________________________________________________________________________________________…		469	522	52
cl107	843	772	M02866:64:000000000-AT0DG:1:1114:22369:17844 1:N:0:4	_______________________________________________________________________________________________________________________________________________________________________________________________________________________________________________________________________________________________________________________________________________________________________________________________________________…		474	519	45
cl108	5	4	cl_258_M02866:64:000000000-AT0DG:1:1102:18225:19504 1:N:0:4	_______________________________________________________________________________________________________________________________________________________________________________________________________________________________________________________________________________________________________________________________________________________________________________________________________________…
cl109	2	0	cl_813_M02866:64:000000000-AT0DG:1:1107:19493:17632 1:N:0:4	_______________________________________________________________________________________________________________________________________________________________________________________________________________________________________________________________________________________________________________________________________________________________________________________________________________…
cl110	1	1	cl_2118_M02866:64:000000000-AT0DG:1:2107:12022:27182 1:N:0:4	_______________________________________________________________________________________________________________________________________________________________________________________________________________________________________________________________________________________________________________________________________________________________________________________________________________…
cl111	1	1	cl_2106_M02866:64:000000000-AT0DG:1:1114:22920:22335 1:N:0:4	_______________________________________________________________________________________________________________________________________________________________________________________________________________________________________________________________________________________________________________________________________________________________________________________________________________…
cl112	51	49	cl_1234_M02866:64:000000000-AT0DG:1:2105:4938:14822 1:N:0:4	_______________________________________________________________________________________________________________________________________________________________________________________________________________________________________________________________________________________________________________________________________________________________________________________________________________…		505	548	43
cl113	18	17	cl_2499_M02866:64:000000000-AT0DG:1:1102:26028:7361 1:N:0:4	_______________________________________________________________________________________________________________________________________________________________________________________________________________________________________________________________________________________________________________________________________________________________________________________________________________…
cl114	1	1	cl_1172_M02866:64:000000000-AT0DG:1:1106:24703:22490 1:N:0:4	_______________________________________________________________________________________________________________________________________________________________________________________________________________________________________________________________________________________________________________________________________________________________________________________________________________…
cl115	2	0	M02866:64:000000000-AT0DG:1:2107:10840:12501 1:N:0:4	_______________________________________________________________________________________________________________________________________________________________________________________________________________________________________________________________________________________________________________________________________________________________________________________________________________…
cl116	3	3	M02866:64:000000000-AT0DG:1:1110:5475:9594 1:N:0:4	_______________________________________________________________________________________________________________________________________________________________________________________________________________________________________________________________________________________________________________________________________________________________________________________________________________…
cl117	1	1	cl_2954_M02866:64:000000000-AT0DG:1:2106:10227:26411 1:N:0:4	_______________________________________________________________________________________________________________________________________________________________________________________________________________________________________________________________________________________________________________________________________________________________________________________________________________…
cl118	2	2	cl_1655_M02866:64:000000000-AT0DG:1:1104:5530:9361 1:N:0:4	_______________________________________________________________________________________________________________________________________________________________________________________________________________________________________________________________________________________________________________________________________________________________________________________________________________…
cl119	3	3	cl_2572_M02866:64:000000000-AT0DG:1:1107:7515:23824 1:N:0:4	_______________________________________________________________________________________________________________________________________________________________________________________________________________________________________________________________________________________________________________________________________________________________________________________________________________…
cl120	2	1	cl_2160_M02866:64:000000000-AT0DG:1:1108:12283:22370 1:N:0:4	_______________________________________________________________________________________________________________________________________________________________________________________________________________________________________________________________________________________________________________________________________________________________________________________________________________…
cl121	3166	2755	cl_2692_M02866:64:000000000-AT0DG:1:1102:15471:28364 1:N:0:4	_______________________________________________________________________________________________________________________________________________________________________________________________________________________________________________________________________________________________________________________________________________________________________________________________________________…		533	579	45
cl122	5128	4730	cl_2083_M02866:64:000000000-AT0DG:1:1107:6709:8101 1:N:0:4	_______________________________________________________________________________________________________________________________________________________________________________________________________________________________________________________________________________________________________________________________________________________________________________________________________________…		533	578	44
cl123	5785	4649	cl_2909_M02866:64:000000000-AT0DG:1:1111:14997:2756 1:N:0:4	_______________________________________________________________________________________________________________________________________________________________________________________________________________________________________________________________________________________________________________________________________________________________________________________________________________…		533	592	57
cl124	418	369	cl_248_M02866:64:000000000-AT0DG:1:1109:27391:21647 1:N:0:4	_______________________________________________________________________________________________________________________________________________________________________________________________________________________________________________________________________________________________________________________________________________________________________________________________________________…		533	583	49
cl125	1	1	cl_1668_M02866:64:000000000-AT0DG:1:1106:14120:17072 1:N:0:4	_______________________________________________________________________________________________________________________________________________________________________________________________________________________________________________________________________________________________________________________________________________________________________________________________________________…
cl126	223	200	M02866:64:000000000-AT0DG:1:2113:21499:26608 1:N:0:4	_______________________________________________________________________________________________________________________________________________________________________________________________________________________________________________________________________________________________________________________________________________________________________________________________________________…		534	583	49
cl127	5	3	M02866:64:000000000-AT0DG:1:1111:8007:21186 1:N:0:4	_______________________________________________________________________________________________________________________________________________________________________________________________________________________________________________________________________________________________________________________________________________________________________________________________________________…
cl128	180	166	cl_2593_M02866:64:000000000-AT0DG:1:1101:12002:7887 1:N:0:4	_______________________________________________________________________________________________________________________________________________________________________________________________________________________________________________________________________________________________________________________________________________________________________________________________________________…		535	583	48
cl129	75	71	cl_2170_M02866:64:000000000-AT0DG:1:1101:4369:11935 1:N:0:4	_______________________________________________________________________________________________________________________________________________________________________________________________________________________________________________________________________________________________________________________________________________________________________________________________________________…		535	580	46
cl130	9	3	M02866:64:000000000-AT0DG:1:1101:23173:13488 1:N:0:4	_______________________________________________________________________________________________________________________________________________________________________________________________________________________________________________________________________________________________________________________________________________________________________________________________________________…
cl131	25	25	cl_2873_M02866:64:000000000-AT0DG:1:1101:20831:18360 1:N:0:4	_______________________________________________________________________________________________________________________________________________________________________________________________________________________________________________________________________________________________________________________________________________________________________________________________________________…		535	583	48
cl132	1	1	cl_1198_M02866:64:000000000-AT0DG:1:2108:20175:24413 1:N:0:4	_______________________________________________________________________________________________________________________________________________________________________________________________________________________________________________________________________________________________________________________________________________________________________________________________________________…
cl133	111	104	cl_341_M02866:64:000000000-AT0DG:1:1101:2091:18196 1:N:0:4	_______________________________________________________________________________________________________________________________________________________________________________________________________________________________________________________________________________________________________________________________________________________________________________________________________________…		561	592	30
cl134	18	17	M02866:64:000000000-AT0DG:1:1103:17826:11477 1:N:0:4	_______________________________________________________________________________________________________________________________________________________________________________________________________________________________________________________________________________________________________________________________________________________________________________________________________________…
cl135	266	230	cl_2184_M02866:64:000000000-AT0DG:1:1109:24494:18839 1:N:0:4	_______________________________________________________________________________________________________________________________________________________________________________________________________________________________________________________________________________________________________________________________________________________________________________________________________________…		564	613	49
cl136	52	50	cl_6_M02866:64:000000000-AT0DG:1:1101:8782:7650 1:N:0:4	_______________________________________________________________________________________________________________________________________________________________________________________________________________________________________________________________________________________________________________________________________________________________________________________________________________…		564	612	48
cl137	1	1	M02866:64:000000000-AT0DG:1:1110:27524:12712 1:N:0:4	_______________________________________________________________________________________________________________________________________________________________________________________________________________________________________________________________________________________________________________________________________________________________________________________________________________…
cl138	2	0	cl_1226_M02866:64:000000000-AT0DG:1:1110:3346:20213 1:N:0:4	_______________________________________________________________________________________________________________________________________________________________________________________________________________________________________________________________________________________________________________________________________________________________________________________________________________…
cl139	4344	3999	cl_1467_M02866:64:000000000-AT0DG:1:1111:15893:2252 1:N:0:4	_______________________________________________________________________________________________________________________________________________________________________________________________________________________________________________________________________________________________________________________________________________________________________________________________________________…		567	612	44
cl140	1	1	M02866:64:000000000-AT0DG:1:2113:27429:11855 1:N:0:4	_______________________________________________________________________________________________________________________________________________________________________________________________________________________________________________________________________________________________________________________________________________________________________________________________________________…
cl141	1	1	cl_1499_M02866:64:000000000-AT0DG:1:1108:25091:17687 1:N:0:4	_______________________________________________________________________________________________________________________________________________________________________________________________________________________________________________________________________________________________________________________________________________________________________________________________________________…
cl142	1	1	cl_2257_M02866:64:000000000-AT0DG:1:2105:4612:19961 1:N:0:4	_______________________________________________________________________________________________________________________________________________________________________________________________________________________________________________________________________________________________________________________________________________________________________________________________________________…
cl143	4	3	cl_1237_M02866:64:000000000-AT0DG:1:1105:15700:18564 1:N:0:4	_______________________________________________________________________________________________________________________________________________________________________________________________________________________________________________________________________________________________________________________________________________________________________________________________________________…
cl144	98	93	cl_2225_M02866:64:000000000-AT0DG:1:1101:14908:15858 1:N:0:4	_______________________________________________________________________________________________________________________________________________________________________________________________________________________________________________________________________________________________________________________________________________________________________________________________________________…		602	651	49
cl145	1	1	cl_2274_M02866:64:000000000-AT0DG:1:2105:13605:19948 1:N:0:4	_______________________________________________________________________________________________________________________________________________________________________________________________________________________________________________________________________________________________________________________________________________________________________________________________________________…
cl146	1148	1070	cl_1991_M02866:64:000000000-AT0DG:1:2106:15152:28013 1:N:0:4	_______________________________________________________________________________________________________________________________________________________________________________________________________________________________________________________________________________________________________________________________________________________________________________________________________________…		629	676	47
cl147	416	386	cl_1805_M02866:64:000000000-AT0DG:1:1101:6068:9091 1:N:0:4	_______________________________________________________________________________________________________________________________________________________________________________________________________________________________________________________________________________________________________________________________________________________________________________________________________________…		632	675	43
cl148	1	1	M02866:64:000000000-AT0DG:1:1107:17890:9038 1:N:0:4	_______________________________________________________________________________________________________________________________________________________________________________________________________________________________________________________________________________________________________________________________________________________________________________________________________________…
cl149	2	1	cl_2390_M02866:64:000000000-AT0DG:1:1109:20328:5699 1:N:0:4	_______________________________________________________________________________________________________________________________________________________________________________________________________________________________________________________________________________________________________________________________________________________________________________________________________________…
cl150	2	1	cl_1700_M02866:64:000000000-AT0DG:1:2102:21150:23008 1:N:0:4	_______________________________________________________________________________________________________________________________________________________________________________________________________________________________________________________________________________________________________________________________________________________________________________________________________________…
cl151	541	499	cl_597_M02866:64:000000000-AT0DG:1:1108:5997:6885 1:N:0:4	_______________________________________________________________________________________________________________________________________________________________________________________________________________________________________________________________________________________________________________________________________________________________________________________________________________…		663	701	39
cl152	12	12	cl_225_M02866:64:000000000-AT0DG:1:1102:17489:16635 1:N:0:4	_______________________________________________________________________________________________________________________________________________________________________________________________________________________________________________________________________________________________________________________________________________________________________________________________________________…
cl153	1	1	cl_1704_M02866:64:000000000-AT0DG:1:2113:20857:7179 1:N:0:4	_______________________________________________________________________________________________________________________________________________________________________________________________________________________________________________________________________________________________________________________________________________________________________________________________________________…
cl154	8	7	cl_1484_M02866:64:000000000-AT0DG:1:1101:11525:6594 1:N:0:4	_______________________________________________________________________________________________________________________________________________________________________________________________________________________________________________________________________________________________________________________________________________________________________________________________________________…
cl155	1	1	cl_1810_M02866:64:000000000-AT0DG:1:2107:4021:20604 1:N:0:4	_______________________________________________________________________________________________________________________________________________________________________________________________________________________________________________________________________________________________________________________________________________________________________________________________________________…
cl156	1	1	M02866:64:000000000-AT0DG:1:2110:25214:23812 1:N:0:4	_______________________________________________________________________________________________________________________________________________________________________________________________________________________________________________________________________________________________________________________________________________________________________________________________________________…
