# Supplementary material for: Guide RNA Repertoires in the Main Lineages of Trypanosoma cruzi: High Diversity and Variable Redundancy Among Strains
Source: Front Cell Infect Microbiol. 2021 May 31;11:663416. doi: 10.3389/fcimb.2021.663416 (PMC8202002; doi:10.3389/fcimb.2021.663416)
Supplement: Supplementary File 2 — Zip file containing gRNA classes aligned to different mRNAs for each strain in this study. [file DataSheet_2.zip › Supplementary File 2/CANIII_Cascada1.txt_resSWARM.txt]

COIICLBGENBANK	ATGAGTTTTATTTTGTCATTTTGAATGATATTTTTAATAGATTCTGTTATAGTGTTATTATCTTTTGTTTGTTTTGTGTGTGTGTGAATATGTGTGTTGCTCCTTTCTACAGTTTTATTTGTTACAAAGATAAATAATATATATTGTACATGAGACTTTGTATCATCAAAGTTTGTGGATACTTATTGGTTTGTAATAGGAGTCATGTTTATTATGTGTTTACTATTAAGATTGTGTCTATTGTTATATTTTGGTTGTTTGAATTTTGTTAGTTTTGATTTATGTAAGGTAGTAGGTTTCCAATGATATTGAGTATATTTTTTATTTGGAGAGACTACAATATTTAGCAACTTAATACTTGAAAGTGATTACTTGGTGGGTGATATGCGTCTATTGCAG…
cl0	3	3	cl_2079_M02866:64:000000000-AT0DG:1:1101:10934:18672 1:N:0:4	_________TACAGTGATAGAATTTGTTATGATAGTTATT_______________________________________________________________________________________________________________________________________________________________________________________________________________________________________________________________________________________________________________________________________________________________________…
cl1	449	423	cl_2914_M02866:64:000000000-AT0DG:1:1101:19029:4167 1:N:0:4	_______________________________________TTGTGATGGTGTTGTGATGGTGCGAGATAGATA_______________________________________________________________________________________________________________________________________________________________________________________________________________________________________________________________________________________________________________________________________…		40	72	31
cl2	1	1	M02866:64:000000000-AT0DG:1:2104:15384:18270 1:N:0:4	_________________________________________GCGGCAATGTTGCAATGATGGGGAGGAGGCAA______________________________________________________________________________________________________________________________________________________________________________________________________________________________________________________________________________________________________________________________________…
cl3	1	1	cl_2081_M02866:64:000000000-AT0DG:1:1114:24155:7464 1:N:0:4	____________________________________________________GTGATGGTAGGGAATGGGTAAAAAATATGTAT___________________________________________________________________________________________________________________________________________________________________________________________________________________________________________________________________________________________________________________________…
cl4	21	21	cl_2237_M02866:64:000000000-AT0DG:1:1102:12307:8652 1:N:0:4	_____________________________________________________________GGTGGTGGGTGGAGTGTATGTATATTTGTTT___________________________________________________________________________________________________________________________________________________________________________________________________________________________________________________________________________________________________________________…		62	92	29
cl5	1	1	cl_2237_M02866:64:000000000-AT0DG:1:1113:11223:6361 1:N:0:4	______________________________________________________________________________ATATGTGTTTGTATATATGAGGAGGGGAGGTG_________________________________________________________________________________________________________________________________________________________________________________________________________________________________________________________________________________________________…
cl6	1	1	cl_2801_M02866:64:000000000-AT0DG:1:1109:17494:15047 1:N:0:4	_________________________________________________________________________________________________________________________________________________________________________________________________________________________________ATTTCTGATGTGAGTAACGTTGTGGGATCGG_______________________________________________________________________________________________________________________________________________…
cl7	2	2	cl_223_M02866:64:000000000-AT0DG:1:2113:22343:11011 1:N:0:4	____________________________________________________________________________________________________________________________________________________________________________________________________________________________________TTGAGTGTGGATAGTGATGTAGAGTTAGTATA___________________________________________________________________________________________________________________________________________…
cl8	1	1	cl_1113_M02866:64:000000000-AT0DG:1:2108:27616:15256 1:N:0:4	______________________________________________________________________________________________________________________________________________________________________________________________________________________________________________________________________________________________________________________________________________________________________________________________TAGATATGGATGGTGTT…
cl9	2	2	cl_2053_M02866:64:000000000-AT0DG:1:2110:27713:13899 1:N:0:4	_______________________________________________________________________________________________________________________________________________________________________________________________________________________________________________________________________________________________________________________________________________________________________________________________________________…
cl10	1	1	M02866:64:000000000-AT0DG:1:2102:8006:7825 1:N:0:4	_______________________________________________________________________________________________________________________________________________________________________________________________________________________________________________________________________________________________________________________________________________________________________________________________________________…
cl11	1	1	cl_2275_M02866:64:000000000-AT0DG:1:2102:10888:11943 1:N:0:4	_______________________________________________________________________________________________________________________________________________________________________________________________________________________________________________________________________________________________________________________________________________________________________________________________________________…
