# Supplementary material for: Guide RNA Repertoires in the Main Lineages of Trypanosoma cruzi: High Diversity and Variable Redundancy Among Strains
Source: Front Cell Infect Microbiol. 2021 May 31;11:663416. doi: 10.3389/fcimb.2021.663416 (PMC8202002; doi:10.3389/fcimb.2021.663416)
Supplement: Supplementary File 2 — Zip file containing gRNA classes aligned to different mRNAs for each strain in this study. [file DataSheet_2.zip › Supplementary File 2/CANIII_Cascada10.txt_resSWARM.txt]

ND9CLBPAPER	ATGTTTATATTTTTATGTTTATTTCGTTTATGTTTTTGTTTAATTTTATTTTATTGTTTGTGTTGTAGATGATGTTTTGTTTGTTTTGTTGATTGTAGTTTTTTATTTTTTTATTGTTTTGTTAGTTTTTTTTTGTTTTATTGTATGTTTTTATTTTTTAATTTGTGGTTTTTATTTTTGTATTGTTGTGATTTGTTATTGGTTGATTTTTGTGGTTTTTGTTTTTGTCGTTTTATGTTGTTGTATATTTTATTTTGTTTATTTTTGTTGTATTCGTTTGTGTTTTGTTTTGTGTTGTTTGTTTATTTTTTTTGGTTTGTGTTTTAGTTTTAGTTGTTTTTGTTATACATTTTTATTATTAGAACGTGAATGTTTTGATTTGTTTGGTTTTTATTTTGT…
cl0	1	1	cl_1301_M02866:64:000000000-AT0DG:1:2102:27813:16025 1:N:0:4	TATGAGTGTAAGAGTTTGAGTAGAGCAGATAAAG_____________________________________________________________________________________________________________________________________________________________________________________________________________________________________________________________________________________________________________________________________________________________________________…
cl1	22	8	cl_1205_M02866:64:000000000-AT0DG:1:1102:20137:6951 1:N:0:4	_ACAGCTATAAAAATATAGGTAAAAGAGGTAT_______________________________________________________________________________________________________________________________________________________________________________________________________________________________________________________________________________________________________________________________________________________________________________…
cl2	5500	5351	cl_1218_M02866:64:000000000-AT0DG:1:1102:19360:7032 1:N:0:4	_________GAAGGTTTGAGTAGGGCAGATGTGATAGTAG_______________________________________________________________________________________________________________________________________________________________________________________________________________________________________________________________________________________________________________________________________________________________________…		10	40	29
cl3	101	100	cl_1301_M02866:64:000000000-AT0DG:1:1101:14856:4445 1:N:0:4	_________AAGAGTTTGAGTAGAGCAGATACAGCAGTAG_______________________________________________________________________________________________________________________________________________________________________________________________________________________________________________________________________________________________________________________________________________________________________…		10	40	29
cl4	138	125	cl_2692_M02866:64:000000000-AT0DG:1:1101:22461:5190 1:N:0:4	_________GAAGTTACAGATAAGGTGGATGAGAAAGTAAA______________________________________________________________________________________________________________________________________________________________________________________________________________________________________________________________________________________________________________________________________________________________________…		10	41	30
cl5	3	2	M02866:64:000000000-AT0DG:1:1107:6787:8092 1:N:0:4	________________TAGGTAGATTAAGTGTAGAAGTGAGTTGAAGTAGAATAACAAGTGTA________________________________________________________________________________________________________________________________________________________________________________________________________________________________________________________________________________________________________________________________________________…
cl6	17	9	cl_2650_M02866:64:000000000-AT0DG:1:1101:5273:22284 1:N:0:4	____________________TAGAGTGAATGTGGAGATAGGTTAAGATAGAATGACAAATGTAATAGT___________________________________________________________________________________________________________________________________________________________________________________________________________________________________________________________________________________________________________________________________________…
cl7	3	2	cl_982_M02866:64:000000000-AT0DG:1:1109:16494:15629 1:N:0:4	________________________________ATGAGCAAGTTGAAATAGAGTAATTAGTGTGG_______________________________________________________________________________________________________________________________________________________________________________________________________________________________________________________________________________________________________________________________________________…
cl8	16	16	cl_1707_M02866:64:000000000-AT0DG:1:1104:10374:4842 1:N:0:4	_________________________________GAGATGGATTGATGTGAGATAACAAATATAGTAAT___________________________________________________________________________________________________________________________________________________________________________________________________________________________________________________________________________________________________________________________________________…
cl9	8	5	cl_1001_M02866:64:000000000-AT0DG:1:2101:20932:16116 1:N:0:4	____________________________________ATAAATTGAAATATAGTGGTGAGTATAGTAGTTGT________________________________________________________________________________________________________________________________________________________________________________________________________________________________________________________________________________________________________________________________________…
cl10	2	2	M02866:64:000000000-AT0DG:1:2101:16122:21048 1:N:0:4	_________________________________________TTGAGGTGGTATGGTGGATATGGCATTTGATA______________________________________________________________________________________________________________________________________________________________________________________________________________________________________________________________________________________________________________________________________…
cl11	2485	2309	cl_1361_M02866:64:000000000-AT0DG:1:2102:15491:2345 1:N:0:4	_____________________________________________GTTGAAATAATAGATGTGATATTTGTTATGAGATAGACAAA_________________________________________________________________________________________________________________________________________________________________________________________________________________________________________________________________________________________________________________________…		46	86	40
cl12	3	3	cl_2479_M02866:64:000000000-AT0DG:1:1105:26155:11830 1:N:0:4	_____________________________________________ATTGAAGTGGTAGATGTAGTATTTGCTATGAGATGGACAAAGTAGTTGATGATGG___________________________________________________________________________________________________________________________________________________________________________________________________________________________________________________________________________________________________________…
cl13	192	172	cl_982_M02866:64:000000000-AT0DG:1:1109:16494:15629 1:N:0:4	_______________________________________________________________________________AAATAGAGTAATTAGTGTTGGGAGATAGAAAAGTAACAGAGTAG____________________________________________________________________________________________________________________________________________________________________________________________________________________________________________________________________________________…		80	123	44
cl14	21	20	M02866:64:000000000-AT0DG:1:1103:16411:12278 1:N:0:4	_________________________________________________________________________________________GTTTGTATTGGAGAGTGGGGAGATGGTGGTG_______________________________________________________________________________________________________________________________________________________________________________________________________________________________________________________________________________________…
cl15	1	1	cl_689_M02866:64:000000000-AT0DG:1:1108:21163:5142 1:N:0:4	__________________________________________________________________________________________TTAGTTTTAAGAGACAAAAGAATGGGAGGGT______________________________________________________________________________________________________________________________________________________________________________________________________________________________________________________________________________________…
cl16	1	1	cl_1704_M02866:64:000000000-AT0DG:1:2113:20857:7179 1:N:0:4	_________________________________________________________________________________________________________GTAGAAGTAATAGGACAGTCAGGAAAAATTA_______________________________________________________________________________________________________________________________________________________________________________________________________________________________________________________________________…
cl17	1	1	M02866:64:000000000-AT0DG:1:2106:18302:9152 1:N:0:4	_______________________________________________________________________________________________________________GTAGTGAAGTAGTTAGCGGGAGGTAGAGTAATATACAAAGATA_____________________________________________________________________________________________________________________________________________________________________________________________________________________________________________________…
cl18	1	1	cl_2572_M02866:64:000000000-AT0DG:1:1107:27372:14398 1:N:0:4	______________________________________________________________________________________________________________________________GTAAGAGATGAGGTAGTATAAAGAAATAGGA__________________________________________________________________________________________________________________________________________________________________________________________________________________________________________________…
cl19	1	1	cl_2384_M02866:64:000000000-AT0DG:1:1107:25928:14778 1:N:0:4	__________________________________________________________________________________________________________________________________________GTGGCGAGTGAGGGTGAAAGATTAAATGTTGAG____________________________________________________________________________________________________________________________________________________________________________________________________________________________________…
cl20	1	1	cl_2884_M02866:64:000000000-AT0DG:1:2111:23652:6697 1:N:0:4	______________________________________________________________________________________________________________________________________________TGTGTGGAAATAAGAGATTGGGAGTTGAGAATGGAGGCATAACAGTGT_________________________________________________________________________________________________________________________________________________________________________________________________________________…
cl21	1	1	M02866:64:000000000-AT0DG:1:1113:6505:10651 1:N:0:4	_____________________________________________________________________________________________________________________________________________________GAGTGGAGAGTTGATTGTTGAGAATAGAAACATAGAGA____________________________________________________________________________________________________________________________________________________________________________________________________________________…
cl22	104	102	cl_2698_M02866:64:000000000-AT0DG:1:1101:22891:20182 1:N:0:4	__________________________________________________________________________________________________________________________________________________________AAAAATTGGGTATTAGGGGTGGTGGTGTGGTGGTG__________________________________________________________________________________________________________________________________________________________________________________________________________________…		155	189	34
cl23	1	1	cl_2774_M02866:64:000000000-AT0DG:1:2102:17420:19922 1:N:0:4	___________________________________________________________________________________________________________________________________________________________________GTGTTGGTGACAAGGATATAATGGGGTTGGG_____________________________________________________________________________________________________________________________________________________________________________________________________________…
cl24	2054	1911	M02866:64:000000000-AT0DG:1:1107:24624:5808 1:N:0:4	____________________________________________________________________________________________________________________________________________________________________________________________________________TTGAGAATATTGGAAATAGAGACGGTGAGATACAACATTATAT________________________________________________________________________________________________________________________________________________________…		205	247	42
cl25	142	134	cl_426_M02866:64:000000000-AT0DG:1:1114:16801:2955 1:N:0:4	____________________________________________________________________________________________________________________________________________________________________________________________________________TTGAGAGTATTGAGAATAGAGACGGTGAAATGTAACAATATATTAG_____________________________________________________________________________________________________________________________________________________…		205	250	45
cl26	174	152	cl_2899_M02866:64:000000000-AT0DG:1:1101:12651:5269 1:N:0:4	____________________________________________________________________________________________________________________________________________________________________________________________________________TTGGAAATGTTGAGGGTAAAAATAGTGGAATGTAACAATTTAT________________________________________________________________________________________________________________________________________________________…		205	247	42
cl27	2	0	cl_2975_M02866:64:000000000-AT0DG:1:2110:7898:10612 1:N:0:4	____________________________________________________________________________________________________________________________________________________________________________________________________________TTGAGAGAGTTAGAGATGGAGATGGTGAGATACAACGTCATGT________________________________________________________________________________________________________________________________________________________…
cl28	3	3	cl_589_M02866:64:000000000-AT0DG:1:1109:5945:11305 1:N:0:4	_____________________________________________________________________________________________________________________________________________________________________________________________________________TGGGTATGTTGGAGACAAGGGTGGTATGATG___________________________________________________________________________________________________________________________________________________________________…
cl29	1743	1653	cl_2343_M02866:64:000000000-AT0DG:1:1101:8795:4031 1:N:0:4	______________________________________________________________________________________________________________________________________________________________________________________________________________________TAGAGGTAGCAATAATAGAATACGATATTGTGTGAG_____________________________________________________________________________________________________________________________________________________…		215	250	33
cl30	1	1	cl_548_M02866:64:000000000-AT0DG:1:1101:7770:18951 1:N:0:4	_______________________________________________________________________________________________________________________________________________________________________________________________________________________AAAGATAGTGGCAGTAGAGCATAGTGTTGTATGAG_____________________________________________________________________________________________________________________________________________________…
cl31	2	2	cl_703_M02866:64:000000000-AT0DG:1:1106:21052:16301 1:N:0:4	_______________________________________________________________________________________________________________________________________________________________________________________________________________________AGAGACGATAATAGTAAAGCATGATGTTGTATAAG_____________________________________________________________________________________________________________________________________________________…
cl32	15	8	cl_2681_M02866:64:000000000-AT0DG:1:1101:6003:23777 1:N:0:4	_______________________________________________________________________________________________________________________________________________________________________________________________________________________________________GAGTATGATAGTGTGTAGGTTAGAGCAAGTAGAGACA___________________________________________________________________________________________________________________________________…
cl33	2	1	M02866:64:000000000-AT0DG:1:1114:9170:5183 1:N:0:4	________________________________________________________________________________________________________________________________________________________________________________________________________________________________________AGTGTAATAGTGTGTGAGGTAAGGTAGATGGAGACA___________________________________________________________________________________________________________________________________…
cl34	1	1	M02866:64:000000000-AT0DG:1:2110:6074:20781 1:N:0:4	__________________________________________________________________________________________________________________________________________________________________________________________________________________________________________________________________GGTAGTGGTGGTGTAGGTGGATATGGGGTGGTGC___________________________________________________________________________________________________________…
cl35	725	684	cl_2687_M02866:64:000000000-AT0DG:1:2113:17319:2821 1:N:0:4	____________________________________________________________________________________________________________________________________________________________________________________________________________________________________________________________________________GTATAAGTAGATATGAGATAGAGTACGACAAGTG_________________________________________________________________________________________________…		269	302	34
cl36	93	91	cl_890_M02866:64:000000000-AT0DG:1:1101:17107:3427 1:N:0:4	____________________________________________________________________________________________________________________________________________________________________________________________________________________________________________________________________________GTATGAGTGAGTGTGAGATAAGATACAACAGGTAGAGA_____________________________________________________________________________________________…		269	306	37
cl37	2	2	cl_1677_M02866:64:000000000-AT0DG:1:1108:9954:18675 1:N:0:4	_____________________________________________________________________________________________________________________________________________________________________________________________________________________________________________________________________________TGGAAATAGATATGGGGTGAGATATAATGTG___________________________________________________________________________________________________…
cl38	4	4	M02866:64:000000000-AT0DG:1:2114:27465:11048 1:N:0:4	___________________________________________________________________________________________________________________________________________________________________________________________________________________________________________________________________________________TAAGTATGAGGTAAAATAGGATAAGTGGATG_____________________________________________________________________________________________…
cl39	3	3	cl_2106_M02866:64:000000000-AT0DG:1:1109:22213:25693 1:N:0:4	_______________________________________________________________________________________________________________________________________________________________________________________________________________________________________________________________________________________________GAGATATGATAGAGAAACAGAGGAGATTGTATA_______________________________________________________________________________…
cl40	9	3	cl_1218_M02866:64:000000000-AT0DG:1:1109:28241:9293 1:N:0:4	________________________________________________________________________________________________________________________________________________________________________________________________________________________________________________________________________________________________GGAGATGATAGATAGATGGGAAGGTTTGAGTA_______________________________________________________________________________…
cl41	2	0	cl_1441_M02866:64:000000000-AT0DG:1:1106:19536:24380 1:N:0:4	_________________________________________________________________________________________________________________________________________________________________________________________________________________________________________________________________________________________________________________________________________AATTGTTTAGAGTAGTATGTAAGGTTAGTGG_______________________________________…
cl42	5104	4715	cl_2887_M02866:64:000000000-AT0DG:1:1101:11021:3400 1:N:0:4	____________________________________________________________________________________________________________________________________________________________________________________________________________________________________________________________________________________________________________________________________________TTGTAGAAGTAATATGTGGAGATGATGGTCTAGCATTTGTGAAA_______________________…		333	376	42
cl43	2	1	cl_1657_M02866:64:000000000-AT0DG:1:1110:12740:17422 1:N:0:4	________________________________________________________________________________________________________________________________________________________________________________________________________________________________________________________________________________________________________________________________________________________________________TGTTGTATTTGTAAGATTGAATAGATTGGAG________…
cl44	1	1	cl_799_M02866:64:000000000-AT0DG:1:2111:12990:16457 1:N:0:4	___________________________________________________________________________________________________________________________________________________________________________________________________________________________________________________________________________________________________________________________________________________________________________________TGAGATTTGATAGGTCGGAAATAATGTG…
cl45	1	1	cl_1213_M02866:64:000000000-AT0DG:1:1107:18331:20925 1:N:0:4	_______________________________________________________________________________________________________________________________________________________________________________________________________________________________________________________________________________________________________________________________________________________________________________________________________________…
cl46	59	56	cl_1659_M02866:64:000000000-AT0DG:1:1101:18489:7621 1:N:0:4	_______________________________________________________________________________________________________________________________________________________________________________________________________________________________________________________________________________________________________________________________________________________________________________________________________________…		417	452	35
cl47	9	8	M02866:64:000000000-AT0DG:1:1107:8856:8573 1:N:0:4	_______________________________________________________________________________________________________________________________________________________________________________________________________________________________________________________________________________________________________________________________________________________________________________________________________________…
cl48	3	3	cl_2788_M02866:64:000000000-AT0DG:1:1105:7912:24149 1:N:0:4	_______________________________________________________________________________________________________________________________________________________________________________________________________________________________________________________________________________________________________________________________________________________________________________________________________________…
cl49	1	1	M02866:64:000000000-AT0DG:1:1109:17911:11317 1:N:0:4	_______________________________________________________________________________________________________________________________________________________________________________________________________________________________________________________________________________________________________________________________________________________________________________________________________________…
cl50	10	8	M02866:64:000000000-AT0DG:1:1108:22103:16469 1:N:0:4	_______________________________________________________________________________________________________________________________________________________________________________________________________________________________________________________________________________________________________________________________________________________________________________________________________________…
cl51	110	95	cl_21_M02866:64:000000000-AT0DG:1:1101:18027:15015 1:N:0:4	_______________________________________________________________________________________________________________________________________________________________________________________________________________________________________________________________________________________________________________________________________________________________________________________________________________…		421	466	46
cl52	12	12	cl_197_M02866:64:000000000-AT0DG:1:1104:12285:23720 1:N:0:4	_______________________________________________________________________________________________________________________________________________________________________________________________________________________________________________________________________________________________________________________________________________________________________________________________________________…
cl53	458	417	M02866:64:000000000-AT0DG:1:2110:6074:20781 1:N:0:4	_______________________________________________________________________________________________________________________________________________________________________________________________________________________________________________________________________________________________________________________________________________________________________________________________________________…		451	497	45
cl54	1	1	M02866:64:000000000-AT0DG:1:1104:16001:27966 1:N:0:4	_______________________________________________________________________________________________________________________________________________________________________________________________________________________________________________________________________________________________________________________________________________________________________________________________________________…
cl55	939	900	cl_2657_M02866:64:000000000-AT0DG:1:1101:9908:4213 1:N:0:4	_______________________________________________________________________________________________________________________________________________________________________________________________________________________________________________________________________________________________________________________________________________________________________________________________________________…		456	496	39
cl56	11	2	cl_2716_M02866:64:000000000-AT0DG:1:2101:11239:22515 1:N:0:4	_______________________________________________________________________________________________________________________________________________________________________________________________________________________________________________________________________________________________________________________________________________________________________________________________________________…
cl57	1	1	M02866:64:000000000-AT0DG:1:2109:22758:24113 1:N:0:4	_______________________________________________________________________________________________________________________________________________________________________________________________________________________________________________________________________________________________________________________________________________________________________________________________________________…
cl58	8	7	cl_216_M02866:64:000000000-AT0DG:1:1102:5231:24107 1:N:0:4	_______________________________________________________________________________________________________________________________________________________________________________________________________________________________________________________________________________________________________________________________________________________________________________________________________________…
cl59	7	4	cl_2810_M02866:64:000000000-AT0DG:1:1109:7794:12386 1:N:0:4	_______________________________________________________________________________________________________________________________________________________________________________________________________________________________________________________________________________________________________________________________________________________________________________________________________________…
cl60	3	2	cl_1437_M02866:64:000000000-AT0DG:1:2104:17087:10107 1:N:0:4	_______________________________________________________________________________________________________________________________________________________________________________________________________________________________________________________________________________________________________________________________________________________________________________________________________________…
cl61	1731	1663	cl_2573_M02866:64:000000000-AT0DG:1:2104:15870:20430 1:N:0:4	_______________________________________________________________________________________________________________________________________________________________________________________________________________________________________________________________________________________________________________________________________________________________________________________________________________…		504	535	31
cl62	5	2	cl_1816_M02866:64:000000000-AT0DG:1:1105:8858:20446 1:N:0:4	_______________________________________________________________________________________________________________________________________________________________________________________________________________________________________________________________________________________________________________________________________________________________________________________________________________…
cl63	1	1	cl_1058_M02866:64:000000000-AT0DG:1:1102:22994:8283 1:N:0:4	_______________________________________________________________________________________________________________________________________________________________________________________________________________________________________________________________________________________________________________________________________________________________________________________________________________…
cl64	11	11	cl_2054_M02866:64:000000000-AT0DG:1:1106:11315:11559 1:N:0:4	_______________________________________________________________________________________________________________________________________________________________________________________________________________________________________________________________________________________________________________________________________________________________________________________________________________…
cl65	3	3	cl_2054_M02866:64:000000000-AT0DG:1:1107:16943:23816 1:N:0:4	_______________________________________________________________________________________________________________________________________________________________________________________________________________________________________________________________________________________________________________________________________________________________________________________________________________…
cl66	1	1	cl_2453_M02866:64:000000000-AT0DG:1:2107:8319:24484 1:N:0:4	_______________________________________________________________________________________________________________________________________________________________________________________________________________________________________________________________________________________________________________________________________________________________________________________________________________…
