# Supplementary material for: Guide RNA Repertoires in the Main Lineages of Trypanosoma cruzi: High Diversity and Variable Redundancy Among Strains
Source: Front Cell Infect Microbiol. 2021 May 31;11:663416. doi: 10.3389/fcimb.2021.663416 (PMC8202002; doi:10.3389/fcimb.2021.663416)
Supplement: Supplementary File 2 — Zip file containing gRNA classes aligned to different mRNAs for each strain in this study. [file DataSheet_2.zip › Supplementary File 2/CANIII_Cascada11.txt_resSWARM.txt]

RPS12CLBPAPER	AATAAATATATTTTGTTTTTTTTGCGTATGTGATTTTTGTATGGTTGTTGTTTACGTTTTGTTTTGTTTGTTTTATGTTATTATATGAGCCCACGATTACCCAGTTCCGGTAACCGTCGTGTGTTATATGCCGTATTTTATTTGTATAGTTTTGTTTGGGTGTTGCGTTGTTTTTTTTGTTGTTTTGTTAATTTAGCTATGTCATTATTTATTATAGAAGGTGGTGGTTTTATTGATTTACCCGGTATAAAATATTATACACGTATTGTAAGTTGA
cl0	1	1	cl_2332_M02866:64:000000000-AT0DG:1:1110:12922:4330 1:N:0:4	____TTGTATATGATGGGGAGAGTGCATGTATTGAAAA______________________________________________________________________________________________________________________________________________________________________________________________________________________________________________
cl1	2	1	cl_2053_M02866:64:000000000-AT0DG:1:1112:5480:23144 1:N:0:4	_______TGGAGAGTGGGGAGGATGTTTACATTGGGAG______________________________________________________________________________________________________________________________________________________________________________________________________________________________________________
cl2	9	2	M02866:64:000000000-AT0DG:1:1101:10272:13779 1:N:0:4	________GTATGATAAGAGAAGTGCGTGTATTGAAGACATCCT________________________________________________________________________________________________________________________________________________________________________________________________________________________________________
cl3	2	0	cl_2051_M02866:64:000000000-AT0DG:1:2102:21313:16065 1:N:0:4	________ATGTGATAAGAGAAGTGTATGTGTAAGAGACATGTCAATTG___________________________________________________________________________________________________________________________________________________________________________________________________________________________________
cl4	155	148	cl_410_M02866:64:000000000-AT0DG:1:1101:11803:17057 1:N:0:4	__________ATGATGGAAGAAGTGTGTGTATTAAGAACATGTCG_______________________________________________________________________________________________________________________________________________________________________________________________________________________________________		11	45	34
cl5	32	30	cl_1602_M02866:64:000000000-AT0DG:1:1101:9827:7223 1:N:0:4	_________________________TATGTATTAGAAGTATGTTGATGATAAGTGTGAAATAGAACAGACAGAATGTA______________________________________________________________________________________________________________________________________________________________________________________________________		26	78	53
cl6	11	2	M02866:64:000000000-AT0DG:1:1101:6379:6510 1:N:0:4	___________________________TATATTAGAAGTGTGTTAATAGTAGGTGCAAGATAGAGTAAACAGAATGTAGTGA__________________________________________________________________________________________________________________________________________________________________________________________________
cl7	1	1	cl_1752_M02866:64:000000000-AT0DG:1:2107:23759:12679 1:N:0:4	_____________________________TGCTTGAGATACGTTGATAGTGGATGTGGAGGG______________________________________________________________________________________________________________________________________________________________________________________________________________________
cl8	341	305	cl_1999_M02866:64:000000000-AT0DG:1:1101:23847:9539 1:N:0:4	_______________________________TTGAAAATGTGCTGGTGATGAGTGTAAGATAGAGCAGACAGAGTGAAA_____________________________________________________________________________________________________________________________________________________________________________________________________		32	79	47
cl9	1	1	cl_1858_M02866:64:000000000-AT0DG:1:1110:29120:16659 1:N:0:4	_______________________________TTGAGAACATGTTGGTAATGAGTGTAAGATGGAACGGACGGAGTG________________________________________________________________________________________________________________________________________________________________________________________________________
cl10	3	3	cl_886_M02866:64:000000000-AT0DG:1:1111:9987:21552 1:N:0:4	_______________________________TTAAGAATGTGTTAGTAATGGGTGTGAGATAGGACAAGCAAAGTG________________________________________________________________________________________________________________________________________________________________________________________________________
cl11	17	17	cl_859_M02866:64:000000000-AT0DG:1:1104:3014:10687 1:N:0:4	________________________________TGAGAATGTATCAGTAGTGAGTTTGAAATAAGACAAATGA____________________________________________________________________________________________________________________________________________________________________________________________________________
cl12	6	4	cl_1752_M02866:64:000000000-AT0DG:1:1101:27993:20087 1:N:0:4	___________________________________AGATACGTTGATAGTGGATGTGGAGTGTGATG_________________________________________________________________________________________________________________________________________________________________________________________________________________
cl13	1	1	cl_799_M02866:64:000000000-AT0DG:1:1109:19232:23217 1:N:0:4	____________________________________GGTGGGTTGATAGTGGGTATGGGATGGGATGGGTG_____________________________________________________________________________________________________________________________________________________________________________________________________________
cl14	2	1	cl_1655_M02866:64:000000000-AT0DG:1:2104:12751:16334 1:N:0:4	____________________________________GATATGTTGAGAATGAGTACAAAGTGTAGTG_________________________________________________________________________________________________________________________________________________________________________________________________________________
cl15	379	356	cl_142_M02866:64:000000000-AT0DG:1:1101:27137:13554 1:N:0:4	_______________________________________GTGTTTGTAGTAGATGTGAGATGAGATAAGTGGAGTG________________________________________________________________________________________________________________________________________________________________________________________________________		40	76	36
cl16	147	147	cl_2870_M02866:64:000000000-AT0DG:1:1101:6061:7367 1:N:0:4	____________________________________________________GTGTGGATTGGGATGGATGGAGTGAAATGATG________________________________________________________________________________________________________________________________________________________________________________________________		53	84	30
cl17	6	4	cl_546_M02866:64:000000000-AT0DG:1:1105:19264:7601 1:N:0:4	______________________________________________________________AAGTTAATAGAGTGTAATGATGTATTTGAGTGTTGATG________________________________________________________________________________________________________________________________________________________________________________
cl18	3	2	cl_1981_M02866:64:000000000-AT0DG:1:2110:10803:24856 1:N:0:4	________________________________________________________________ATTAATAGAATGTGATGGTATGTTTAGGTTTTAGTG________________________________________________________________________________________________________________________________________________________________________________
cl19	114	110	cl_2928_M02866:64:000000000-AT0DG:1:1101:24289:10279 1:N:0:4	_________________________________________________________________TAGATAAGATATGATAGTGTACTTATGTGTTGG__________________________________________________________________________________________________________________________________________________________________________________		66	98	31
cl20	194	192	cl_57_M02866:64:000000000-AT0DG:1:1101:16153:7471 1:N:0:4	__________________________________________________________________GCATAGAGTACAGTAGTGTATTTGGATGTTGATG________________________________________________________________________________________________________________________________________________________________________________		67	100	32
cl21	5	5	cl_1660_M02866:64:000000000-AT0DG:1:2103:25691:17964 1:N:0:4	__________________________________________________________________GGACAAGAGGTAGTAGTATATTTATGTGTTAGT_________________________________________________________________________________________________________________________________________________________________________________
cl22	1	1	cl_2030_M02866:64:000000000-AT0DG:1:1107:12119:16782 1:N:0:4	___________________________________________________________________AATGTAATACAATAGTATGTTTGAGTGCTGGTG________________________________________________________________________________________________________________________________________________________________________________
cl23	3	3	cl_299_M02866:64:000000000-AT0DG:1:2106:25454:8983 1:N:0:4	_____________________________________________________________________________________________________GTTGATGTTATTGGTAGTATGTAGTATATGACATGGAGTGGGT____________________________________________________________________________________________________________________________________
cl24	1	1	M02866:64:000000000-AT0DG:1:2113:19102:9105 1:N:0:4	_____________________________________________________________________________________________________GTTGAGGTTCTTGATAGTATACAGTGTGTGGCATA____________________________________________________________________________________________________________________________________________
cl25	214	208	cl_1758_M02866:64:000000000-AT0DG:1:1101:7645:6338 1:N:0:4	______________________________________________________________________________________________________TTAAGGTTGTTGATAGTGTACAATATATGGCATGAG__________________________________________________________________________________________________________________________________________		103	138	35
cl26	266	249	cl_852_M02866:64:000000000-AT0DG:1:1101:3903:8334 1:N:0:4	______________________________________________________________________________________________________________________________GTTTAGTATGGGATAGATGTATTGAGATAGACC_____________________________________________________________________________________________________________________		127	159	31
cl27	1	1	cl_1027_M02866:64:000000000-AT0DG:1:1101:22683:16788 1:N:0:4	_________________________________________________________________________________________________________________________________TGATATGAAGTGGATGTATTGAAATAGGTTG____________________________________________________________________________________________________________________
cl28	1	1	cl_2197_M02866:64:000000000-AT0DG:1:2114:23396:13741 1:N:0:4	______________________________________________________________________________________________________________________________________________GTGTGTTGGAGTATACTTGTAATATGGTGGTG______________________________________________________________________________________________________
cl29	85	85	cl_170_M02866:64:000000000-AT0DG:1:1101:12562:15182 1:N:0:4	_______________________________________________________________________________________________________________________________________________TAGGTTAGGATGGGCTTGTGATATAATGTGG______________________________________________________________________________________________________		144	174	28
cl30	1	1	cl_217_M02866:64:000000000-AT0DG:1:2110:13726:14718 1:N:0:4	________________________________________________________________________________________________________________________________________________________________________________________________AATAGATACGGTGGTGGGTGGTGTCTCGTAT_____________________________________________________
cl31	1	1	M02866:64:000000000-AT0DG:1:1104:27115:21627 1:N:0:4	_______________________________________________________________________________________________________________________________________________________________________________________________________ATCGTGATGGGTGATGTTTTCTATTGTTGAA______________________________________________
cl32	1	1	M02866:64:000000000-AT0DG:1:1109:27196:7881 1:N:0:4	__________________________________________________________________________________________________________________________________________________________________________________________________________GTGGTAAGTGATGTCTTTTGTTATCAGAGTGACTAAGTG___________________________________
cl33	2	2	cl_1523_M02866:64:000000000-AT0DG:1:1101:27861:9315 1:N:0:4	_____________________________________________________________________________________________________________________________________________________________________________________________________________________________ATTGTTAGAGTAATTGAGTGGTTCATGTCTTATAGTGTGTGCATAA_________
cl34	2877	2816	cl_1046_M02866:64:000000000-AT0DG:1:1105:8419:11064 1:N:0:4	_________________________________________________________________________________________________________________________________________________________________________________________________________________________________TTTAAGTGATTAAGTAGGTTGTATTTTATGT____________________		226	256	28
cl35	90	84	cl_2282_M02866:64:000000000-AT0DG:1:1101:12074:19041 1:N:0:4	_________________________________________________________________________________________________________________________________________________________________________________________________________________________________TTAGAGTGATTGAGTGAGTCATGTTTTAGAATGTGTGCATAATGTT_____		226	271	44
cl36	3	3	M02866:64:000000000-AT0DG:1:2102:20798:24563 1:N:0:4	____________________________________________________________________________________________________________________________________________________________________________________________________________________________________AGGTGGTTGAGTAGGCTATATCTTGTAGTATGTGTATGA_________
cl37	1	1	M02866:64:000000000-AT0DG:1:1113:18998:4963 1:N:0:4	_____________________________________________________________________________________________________________________________________________________________________________________________________________________________________AGTAATTGAATGTGTTGTGTTTTATAGTGTGTGTATAG_________
