# Supplementary material for: Guide RNA Repertoires in the Main Lineages of Trypanosoma cruzi: High Diversity and Variable Redundancy Among Strains
Source: Front Cell Infect Microbiol. 2021 May 31;11:663416. doi: 10.3389/fcimb.2021.663416 (PMC8202002; doi:10.3389/fcimb.2021.663416)
Supplement: Supplementary File 2 — Zip file containing gRNA classes aligned to different mRNAs for each strain in this study. [file DataSheet_2.zip › Supplementary File 2/CANIII_Cascada2.txt_resSWARM.txt]

COIIICLBGENBANK	ATGTTTTTGTTTCGTTGTATATTTGTTGGTGTTAGTGGTGTTTTTGTTTTTTTATCTTTACCCGCCATTGTTATTGTGTATTGATTATTTTGTTTATTAGGTTTTATGTGTTTATTATTTGGGTGTTTTGTTTTTGTTGATGTATGTTTTATTTTTTTTTTTGTATGTTTGTTATTTTGTTTGTTAGTTTTATTTGTGGATTTATTTTGTGATTTTTTACGTGGTATTTTTGATTTTTGTTGTTTATTACGTGTTGTCCAATATTGTTTTATTTGATTTGTTATTAGTGAATTTATTTTATTTATGGCATTTTTTACCGTAGTTTTTGGTTTATGTTTATTTTTATGTTGTGAGTTTGCTTTTGTTTTTTGTTTACCATTATTATTTTGTTGTTTATTA…
cl0	5320	4854	M02866:64:000000000-AT0DG:1:1101:16670:2155 1:N:0:4	TGTAATAGTAGAGCAATATATGAGTGGTTATAGTTATCATAAAGACAGAGTA___________________________________________________________________________________________________________________________________________________________________________________________________________________________________________________________________________________________________________________________________________________________…		1	52	50
cl1	2	1	M02866:64:000000000-AT0DG:1:1111:9190:8594 1:N:0:4	________TAAGTTGATATGTGAGTAGTTGCAGTCGTTACAAGAGCGAGAAGATG________________________________________________________________________________________________________________________________________________________________________________________________________________________________________________________________________________________________________________________________________________________…
cl2	110	95	cl_1824_M02866:64:000000000-AT0DG:1:1101:13145:2174 1:N:0:4	___________AGTAATGAGTGAATGGTTGTGATTATTGTGGAGACAAGATAGT_________________________________________________________________________________________________________________________________________________________________________________________________________________________________________________________________________________________________________________________________________________________…		12	54	41
cl3	24	20	M02866:64:000000000-AT0DG:1:1103:25728:10330 1:N:0:4	___________AGTAATGTATGAGTAGTTGTGATCGTTGTAGAAACAGAAGAGTGGAGGTAG_________________________________________________________________________________________________________________________________________________________________________________________________________________________________________________________________________________________________________________________________________________…
cl4	1	1	cl_1714_M02866:64:000000000-AT0DG:1:1114:25365:11952 1:N:0:4	_______________________GTAATTATTGTTGTTGTAGAGACAAGAGAATAGTA_____________________________________________________________________________________________________________________________________________________________________________________________________________________________________________________________________________________________________________________________________________________…
cl5	542	492	cl_918_M02866:64:000000000-AT0DG:1:1101:21771:6516 1:N:0:4	_____________________________________TTTGAAAGTAGAAAGATGGAGATGAGTGATGACAATAGTACATGATTAG_________________________________________________________________________________________________________________________________________________________________________________________________________________________________________________________________________________________________________________________…		38	86	46
cl6	2	2	cl_1825_M02866:64:000000000-AT0DG:1:1112:8653:13409 1:N:0:4	_____________________________________TTTAAAGATGAGAAAGTAGAAGTGGGTGGTGATAGTAATGCATGATTG__________________________________________________________________________________________________________________________________________________________________________________________________________________________________________________________________________________________________________________________…
cl7	1	1	cl_1814_M02866:64:000000000-AT0DG:1:2112:2910:17540 1:N:0:4	________________________________________GTAAATGAAAGAGTAGAAATGGGTAGTGGCAATAGTACATGATTAG_________________________________________________________________________________________________________________________________________________________________________________________________________________________________________________________________________________________________________________________…
cl8	105	98	cl_616_M02866:64:000000000-AT0DG:1:1101:25525:13918 1:N:0:4	__________________________________________GTACAGAGAAGTAGAAGTGGATTGTAATAATAGCACATGATTGATA_______________________________________________________________________________________________________________________________________________________________________________________________________________________________________________________________________________________________________________________…		43	88	43
cl9	2	1	M02866:64:000000000-AT0DG:1:1113:13350:3476 1:N:0:4	__________________________________________GAGTAGAGAGATAGAGATGAGTGGTAGTGATAGTACATAGTTGATATA_____________________________________________________________________________________________________________________________________________________________________________________________________________________________________________________________________________________________________________________…
cl10	3	3	M02866:64:000000000-AT0DG:1:2108:25734:10965 1:N:0:4	______________________________________________________AGAAGTGTGTGATAATAATGACATATGGTAGA_________________________________________________________________________________________________________________________________________________________________________________________________________________________________________________________________________________________________________________________…
cl11	1	1	cl_1051_M02866:64:000000000-AT0DG:1:1109:4616:13453 1:N:0:4	_______________________________________________________GGTATGGGTGATGGTGGTAATATATGGTTGTTA_______________________________________________________________________________________________________________________________________________________________________________________________________________________________________________________________________________________________________________________…
cl12	5247	4828	cl_1051_M02866:64:000000000-AT0DG:1:1102:11112:17909 1:N:0:4	___________________________________________________________________________CATATGATTGATAGGATGGATGATTTGAAATACATAGATAGTGGATGTA___________________________________________________________________________________________________________________________________________________________________________________________________________________________________________________________________________________…		76	124	48
cl13	55	50	cl_1694_M02866:64:000000000-AT0DG:1:1101:23419:6198 1:N:0:4	___________________________________________________________________________TGTATAATTGATGGAGTGAATGATTTGAGATACACAGATGATAGAT______________________________________________________________________________________________________________________________________________________________________________________________________________________________________________________________________________________…		76	121	46
cl14	193	169	cl_2095_M02866:64:000000000-AT0DG:1:1101:7686:8010 1:N:0:4	___________________________________________________________________________TATGTGGTTAGTAGAGTAGATGATTTAGAGTACACAGGTGATGAGT______________________________________________________________________________________________________________________________________________________________________________________________________________________________________________________________________________________…		76	121	46
cl15	3	3	cl_1589_M02866:64:000000000-AT0DG:1:1112:19256:3966 1:N:0:4	___________________________________________________________________________TCTATGATTGATGAGATAGATGGTTTGAGATGTACAGATAGTGGATT_____________________________________________________________________________________________________________________________________________________________________________________________________________________________________________________________________________________…
cl16	187	173	cl_2049_M02866:64:000000000-AT0DG:1:2102:18082:27126 1:N:0:4	_____________________________________________________________________________TGTAGCTGTTGGAGTAGATAGTTCAGAATGTACAAATATTGAGT______________________________________________________________________________________________________________________________________________________________________________________________________________________________________________________________________________________…		78	121	42
cl17	1	1	M02866:64:000000000-AT0DG:1:1105:21796:20581 1:N:0:4	_____________________________________________________________________________TGTGATTCATGAGATGGATAGTCTAAAGTGTACAGATAGTGAGTC_____________________________________________________________________________________________________________________________________________________________________________________________________________________________________________________________________________________…
cl18	412	376	cl_2111_M02866:64:000000000-AT0DG:1:1101:18105:4049 1:N:0:4	______________________________________________________________________________GTAGTTAGTAGAGCAAGTGGTTTAAGATGTACAAATGTTA_________________________________________________________________________________________________________________________________________________________________________________________________________________________________________________________________________________________…		79	118	39
cl19	1	1	cl_1051_M02866:64:000000000-AT0DG:1:1111:22900:20803 1:N:0:4	____________________________________________________________________________________________GGTTGATTTGAAATACATAGATAGTGGATGTA___________________________________________________________________________________________________________________________________________________________________________________________________________________________________________________________________________________…
cl20	24	7	cl_358_M02866:64:000000000-AT0DG:1:1101:19907:16411 1:N:0:4	_______________________________________________________________________________________________________ATTATGTAGATGGTGGACTTGTGAAATAGGAGCAGTTGTATACAAG__________________________________________________________________________________________________________________________________________________________________________________________________________________________________________________________…
cl21	2	0	cl_639_M02866:64:000000000-AT0DG:1:1109:19219:6463 1:N:0:4	_______________________________________________________________________________________________________AATATGTAAATAGTAAGTTTGTAAGGTAGGAGTGACTAAGAACAAAAT________________________________________________________________________________________________________________________________________________________________________________________________________________________________________________________…
cl22	118	110	cl_114_M02866:64:000000000-AT0DG:1:1101:24210:9013 1:N:0:4	________________________________________________________________________________________________________ATGTATAAGTGGTGAACTGATAAGGTAGAGGCAATTATATA______________________________________________________________________________________________________________________________________________________________________________________________________________________________________________________________…		105	145	40
cl23	683	642	M02866:64:000000000-AT0DG:1:1101:16713:4869 1:N:0:4	_____________________________________________________________________________________________________________TAGATAATGGATTCATGAGATGGAGACAGTTACATGCAGAGTG_______________________________________________________________________________________________________________________________________________________________________________________________________________________________________________________…		110	152	43
cl24	1	1	cl_2590_M02866:64:000000000-AT0DG:1:2101:21672:10404 1:N:0:4	________________________________________________________________________________________________________________GTGTTGAGTTTGTAGAGTAAAGATAATAGTG________________________________________________________________________________________________________________________________________________________________________________________________________________________________________________________________…
cl25	1	1	cl_248_M02866:64:000000000-AT0DG:1:2102:24476:12953 1:N:0:4	_________________________________________________________________________________________________________________TAGTAGAGCCGTAGAGCAGAGGTAGATATGTA______________________________________________________________________________________________________________________________________________________________________________________________________________________________________________________________…
cl26	317	310	cl_2126_M02866:64:000000000-AT0DG:1:1101:13008:6116 1:N:0:4	____________________________________________________________________________________________________________________TGGATTGGTGGAGTGGAGGTGATCGTAGATA____________________________________________________________________________________________________________________________________________________________________________________________________________________________________________________________…		117	147	28
cl27	3	1	M02866:64:000000000-AT0DG:1:1106:29267:12440 1:N:0:4	_________________________________________________________________________________________________________________________TTACAGGGGGAGGATGGTTACATGTGGAGGA_______________________________________________________________________________________________________________________________________________________________________________________________________________________________________________________…
cl28	2	2	cl_1017_M02866:64:000000000-AT0DG:1:2107:5846:13260 1:N:0:4	_____________________________________________________________________________________________________________________________________ATCAGTTGTATGTGAAGTGGGGAGGAGAACATATAAACAATAAATT____________________________________________________________________________________________________________________________________________________________________________________________________________________________…
cl29	516	469	cl_1499_M02866:64:000000000-AT0DG:1:2113:23511:18587 1:N:0:4	_______________________________________________________________________________________________________________________________________CAGTTGTATATAGGATGAGAGAAAGAACATACAAGTGATGGGGTG___________________________________________________________________________________________________________________________________________________________________________________________________________________________…		136	180	45
cl30	1	1	cl_1223_M02866:64:000000000-AT0DG:1:1112:18527:9571 1:N:0:4	_______________________________________________________________________________________________________________________________________CAGTTGCATGTGGAGTAAGAAAGAAAATATGTAAACAGTAGAGTA___________________________________________________________________________________________________________________________________________________________________________________________________________________________…
cl31	2	2	M02866:64:000000000-AT0DG:1:2106:25831:18130 1:N:0:4	_______________________________________________________________________________________________________________________________________CAGTTGTATGTGAAGTAGAGGAAAGAGTATGTAAACAGTAAGGTG___________________________________________________________________________________________________________________________________________________________________________________________________________________________…
cl32	1	1	cl_2789_M02866:64:000000000-AT0DG:1:1105:8649:13180 1:N:0:4	________________________________________________________________________________________________________________________________________________________________GATTTGTAAATGGTAGAGTAAGTAGTTGATGT_______________________________________________________________________________________________________________________________________________________________________________________________________________…
cl33	3	3	cl_1051_M02866:64:000000000-AT0DG:1:1102:12910:21275 1:N:0:4	__________________________________________________________________________________________________________________________________________________________________CATATGATTGATAGGATGGATGATTGAAATACATA__________________________________________________________________________________________________________________________________________________________________________________________________________…
cl34	12	3	M02866:64:000000000-AT0DG:1:1102:9277:26962 1:N:0:4	_____________________________________________________________________________________________________________________________________________________________________________________AAGATTAAAGTGAACATTTGAGTGAGACATTAAAAGATGTATTATGAAATTTGA____________________________________________________________________________________________________________________________________________________________________…
cl35	17	16	cl_1352_M02866:64:000000000-AT0DG:1:1101:15458:20994 1:N:0:4	_______________________________________________________________________________________________________________________________________________________________________________________AGTTAAAGTAGATGTTTAAGTGAGACGTCAGAAAGTGTACTATGAGAGTTG_____________________________________________________________________________________________________________________________________________________________________…
cl36	3	3	cl_1388_M02866:64:000000000-AT0DG:1:1106:20720:6426 1:N:0:4	_______________________________________________________________________________________________________________________________________________________________________________________ATTTAGAGTGAGTACTTAGATGGAGTGTTGAAAAGTGTACCATGAGGATTGTG___________________________________________________________________________________________________________________________________________________________________…
cl37	5	0	M02866:64:000000000-AT0DG:1:1110:14441:28214 1:N:0:4	________________________________________________________________________________________________________________________________________________________________________________________GTTAGAGTAGGTATTTGAGTGAGATATTAAGAGATGTACCAAGAGAAT_______________________________________________________________________________________________________________________________________________________________________…
cl38	64	60	cl_1160_M02866:64:000000000-AT0DG:1:1102:12401:27455 1:N:0:4	______________________________________________________________________________________________________________________________________________________________________________________________________TTAGATAGAGTATTGGAGAGTGTACCGTGAGATT_______________________________________________________________________________________________________________________________________________________________________…		199	232	33
cl39	1	1	M02866:64:000000000-AT0DG:1:1113:8517:25906 1:N:0:4	________________________________________________________________________________________________________________________________________________________________________________________________________________________ATTGTGTCATGGAGATTGCGAGTGGCAGATGGTGTGTA_________________________________________________________________________________________________________________________________________________…
cl40	1	1	M02866:64:000000000-AT0DG:1:2112:10152:17226 1:N:0:4	__________________________________________________________________________________________________________________________________________________________________________________________________________________________TGTATTATTGAAGTTGAAAATAACAGATGACGTATGGCAG_____________________________________________________________________________________________________________________________________________…
cl41	201	186	cl_2113_M02866:64:000000000-AT0DG:1:1101:19973:20099 1:N:0:4	____________________________________________________________________________________________________________________________________________________________________________________________________________________________TGTTATAGAAGTTAGAAGTGGTAAGTAATGTGTAGCAGGTTATA_______________________________________________________________________________________________________________________________________…		221	264	44
cl42	2	1	M02866:64:000000000-AT0DG:1:1103:10345:17319 1:N:0:4	___________________________________________________________________________________________________________________________________________________________________________________________________________________________________________________GGTAATGGGTGGTGGGTTACGATATAATGGG_____________________________________________________________________________________________________________________________…
cl43	22538	21399	cl_475_M02866:64:000000000-AT0DG:1:1105:12275:11602 1:N:0:4	_________________________________________________________________________________________________________________________________________________________________________________________________________________________________________________________GTATAGTATGTTGTGGTAGAATGAGTTGGATGATCA__________________________________________________________________________________________________________________…		250	285	34
cl44	1	1	cl_1207_M02866:64:000000000-AT0DG:1:1101:13711:11004 1:N:0:4	__________________________________________________________________________________________________________________________________________________________________________________________________________________________________________________________TGTAGTAGTTTGTAATAGAGTAGGTTGAGTAGTAATCACTTGTATG_______________________________________________________________________________________________________…
cl45	59	55	cl_2855_M02866:64:000000000-AT0DG:1:1102:25271:19734 1:N:0:4	__________________________________________________________________________________________________________________________________________________________________________________________________________________________________________________________TATAGTAGCTTGTGATAGAATAGGTTAAGTAATAATCACTTGTATA_______________________________________________________________________________________________________…		251	296	44
cl46	1	1	M02866:64:000000000-AT0DG:1:1111:9442:17662 1:N:0:4	__________________________________________________________________________________________________________________________________________________________________________________________________________________________________________________________TGCAGTAGCTTGTGATGGGATGGATTAGACAATAGTCACTTG___________________________________________________________________________________________________________…
cl47	234	225	cl_770_M02866:64:000000000-AT0DG:1:1101:6015:12602 1:N:0:4	___________________________________________________________________________________________________________________________________________________________________________________________________________________________________________________________ATAGTAGCTTATAGTGGGATGAATTAGATAATAATCACTTG___________________________________________________________________________________________________________…		252	292	40
cl48	32	29	cl_2584_M02866:64:000000000-AT0DG:1:1101:10267:18318 1:N:0:4	____________________________________________________________________________________________________________________________________________________________________________________________________________________________________________________________TTATAGGTTGTGATAGAGTAAGTTGGATAGTGGTCACTTGTGTG_______________________________________________________________________________________________________…		253	296	42
cl49	6	6	cl_3006_M02866:64:000000000-AT0DG:1:2105:17568:24505 1:N:0:4	____________________________________________________________________________________________________________________________________________________________________________________________________________________________________________________________TAGTATGTTGTGATGAGATGGATTGAGTAATAATCATTTAA__________________________________________________________________________________________________________…
cl50	402	387	cl_2111_M02866:64:000000000-AT0DG:1:1101:18105:4049 1:N:0:4	_____________________________________________________________________________________________________________________________________________________________________________________________________________________________________________________________________ATGATGGAGTGGGTTAGGTTATGATTGTTTAAATA_______________________________________________________________________________________________________…		262	296	34
cl51	3	3	M02866:64:000000000-AT0DG:1:1110:20156:14810 1:N:0:4	______________________________________________________________________________________________________________________________________________________________________________________________________________________________________________________________________________TGTGCTAAGTAATGATTGTTTGAATAGAGTGAATATTGTAAAAGATGGTAT______________________________________________________________________________…
cl52	289	273	cl_711_M02866:64:000000000-AT0DG:1:1101:27937:9569 1:N:0:4	__________________________________________________________________________________________________________________________________________________________________________________________________________________________________________________________________________________TTAGACTGTGATTGTTTGGATAGAATAGATATTGTAAA_______________________________________________________________________________________…		275	312	37
cl53	1	1	cl_204_M02866:64:000000000-AT0DG:1:2106:22654:24810 1:N:0:4	_______________________________________________________________________________________________________________________________________________________________________________________________________________________________________________________________________________________________AATTAGATGAGATAGATATTGTGAGAAGTAGTATCAGAAATCAGGTGTAG______________________________________________________________…
cl54	83	69	cl_1390_M02866:64:000000000-AT0DG:1:1101:4068:14613 1:N:0:4	_____________________________________________________________________________________________________________________________________________________________________________________________________________________________________________________________________________________________________GTTAAGTGAATGTTGTGAGTGATGGTGTCAGAAGTCAAA___________________________________________________________________…		294	332	37
cl55	47	42	cl_115_M02866:64:000000000-AT0DG:1:1101:6945:6433 1:N:0:4	______________________________________________________________________________________________________________________________________________________________________________________________________________________________________________________________________________________________________TGGTATAGATGTTGTAAGAGGTGGTATCAGAAATCAAGTTTAGATAAG_________________________________________________________…		295	342	46
cl56	1	1	cl_1390_M02866:64:000000000-AT0DG:1:2101:12662:7462 1:N:0:4	___________________________________________________________________________________________________________________________________________________________________________________________________________________________________________________________________________________________________________TGAATGTTGTGAGTGATGGTGTCAGAAGTCAAAGATAGATG___________________________________________________________…
cl57	2	2	cl_1113_M02866:64:000000000-AT0DG:1:2108:27592:15246 1:N:0:4	___________________________________________________________________________________________________________________________________________________________________________________________________________________________________________________________________________________________________________TGAATGTTGTAGAGAGTGGTGTTGAAAGTTAAATACAAATTGA_________________________________________________________…
cl58	1	1	cl_2118_M02866:64:000000000-AT0DG:1:2105:14726:28157 1:N:0:4	_____________________________________________________________________________________________________________________________________________________________________________________________________________________________________________________________________________________________________________GATGGTGTGAGGGATAGTATTAAAAACAGAG___________________________________________________________________…
cl59	1	1	cl_2761_M02866:64:000000000-AT0DG:1:1101:7418:22827 1:N:0:4	_______________________________________________________________________________________________________________________________________________________________________________________________________________________________________________________________________________________________________________TGACGCGGGAAATGGTATCAGAGATTTAGTGT________________________________________________________________…
cl60	1	1	cl_1675_M02866:64:000000000-AT0DG:1:2114:24521:4830 1:N:0:4	_________________________________________________________________________________________________________________________________________________________________________________________________________________________________________________________________________________________________________________TTTTAAAGGATGGTGTTAAAATTCGAATGCG_______________________________________________________________…
cl61	2708	2497	cl_1345_M02866:64:000000000-AT0DG:1:2106:14602:26016 1:N:0:4	______________________________________________________________________________________________________________________________________________________________________________________________________________________________________________________________________________________________________________________________TGTTAAGAGTCAGATACAGGTGGAGATATAGTGTTCAAAC_________________________________________…		319	358	40
cl62	3	1	cl_1628_M02866:64:000000000-AT0DG:1:1106:10309:7435 1:N:0:4	______________________________________________________________________________________________________________________________________________________________________________________________________________________________________________________________________________________________________________________________TGTTGAGAGTCAGATGTGAGTGAAGATATGGTGTTCAAATGGAGACG__________________________________…
cl63	1	1	M02866:64:000000000-AT0DG:1:2107:9187:19333 1:N:0:4	______________________________________________________________________________________________________________________________________________________________________________________________________________________________________________________________________________________________________________________________TTTTAGAAGTTGAGTATGAATAGAGATGTAGTATTCAAGTGAAAGTAGTG_______________________________…
cl64	1	1	cl_534_M02866:64:000000000-AT0DG:1:2114:19441:24772 1:N:0:4	______________________________________________________________________________________________________________________________________________________________________________________________________________________________________________________________________________________________________________________________TGTTTAGAGTTAGATGTAGATGGAGATATAACATTCAAGTGGAGACGTG________________________________…
cl65	2	2	M02866:64:000000000-AT0DG:1:1101:4137:17659 1:N:0:4	_______________________________________________________________________________________________________________________________________________________________________________________________________________________________________________________________________________________________________________________________ATTAAGTGTTGAATATAGGTGGAGATGTGATACTTGCGC_________________________________________…
cl66	1	1	cl_792_M02866:64:000000000-AT0DG:1:2109:4530:23282 1:N:0:4	_______________________________________________________________________________________________________________________________________________________________________________________________________________________________________________________________________________________________________________________________ATTAGTGACCAAGTATGGGTGGAGATGTAATA________________________________________________…
cl67	1	1	cl_934_M02866:64:000000000-AT0DG:1:1112:7959:7775 1:N:0:4	________________________________________________________________________________________________________________________________________________________________________________________________________________________________________________________________________________________________________________________________TTAAGAGTTGAATATAAGTGGAGATACAGTGTTTAGGCTGAG_____________________________________…
cl68	1	1	cl_1345_M02866:64:000000000-AT0DG:1:2106:12568:24233 1:N:0:4	__________________________________________________________________________________________________________________________________________________________________________________________________________________________________________________________________________________________________________________________________________GATTCAGGTGGAGATATAGTGTTCAAACATAGACA__________________________________…
cl69	2	1	cl_2055_M02866:64:000000000-AT0DG:1:2101:7164:24508 1:N:0:4	_____________________________________________________________________________________________________________________________________________________________________________________________________________________________________________________________________________________________________________________________________________GTAGATATGGGTATGGTATTTGGGTGTGGACGAGA_______________________________…
cl70	2	1	cl_2081_M02866:64:000000000-AT0DG:1:1113:20594:20441 1:N:0:4	_____________________________________________________________________________________________________________________________________________________________________________________________________________________________________________________________________________________________________________________________________________________GGTTGTAATATTTAGGTAGATATGGAGGGCAGAT________________________…
cl71	1	1	cl_1585_M02866:64:000000000-AT0DG:1:2107:4302:15914 1:N:0:4	________________________________________________________________________________________________________________________________________________________________________________________________________________________________________________________________________________________________________________________________________________________TGTATTACTTAAGTGAAGATAAGAGACTAGTGGTGGTGGTGG_____________…
cl72	1	1	cl_259_M02866:64:000000000-AT0DG:1:2110:8265:4320 1:N:0:4	________________________________________________________________________________________________________________________________________________________________________________________________________________________________________________________________________________________________________________________________________________________TGTAATTCTTAGGTGAGAATGAGAAGTAGGTGGTAGTTGTGAAACAA________…
cl73	130	121	cl_2971_M02866:64:000000000-AT0DG:1:1101:28285:16728 1:N:0:4	_____________________________________________________________________________________________________________________________________________________________________________________________________________________________________________________________________________________________________________________________________________________________TTCTTGAGTGAAGATAGAAAATAGATGGTGATGGTAAAGTGGCG______…		350	393	43
cl74	2	1	M02866:64:000000000-AT0DG:1:1114:4323:21942 1:N:0:4	_____________________________________________________________________________________________________________________________________________________________________________________________________________________________________________________________________________________________________________________________________________________________TTCTTGAGTGAAAGTAGAAAATGAGTGGTGGTGATAGAATGACAGAAAGT…
cl75	466	431	cl_1660_M02866:64:000000000-AT0DG:1:2109:2685:16900 1:N:0:4	_______________________________________________________________________________________________________________________________________________________________________________________________________________________________________________________________________________________________________________________________________________________________CTTAGATGAGAGTAGAAGATAAGTGGTAGTGATAGGACAAGAGGTAGT…		352	400	48
cl76	2	2	cl_2191_M02866:64:000000000-AT0DG:1:2113:27734:18707 1:N:0:4	_______________________________________________________________________________________________________________________________________________________________________________________________________________________________________________________________________________________________________________________________________________________________CTTAGATGAGAGTGAAAAATAGATGGTAGTAATGCAGCAG________…
cl77	39	38	cl_1897_M02866:64:000000000-AT0DG:1:1101:18476:13529 1:N:0:4	_______________________________________________________________________________________________________________________________________________________________________________________________________________________________________________________________________________________________________________________________________________________________________GAAGTGAGAGACAGATAGTAATAGTAGAACAGTAG_____…		360	394	34
cl78	4	2	cl_2241_M02866:64:000000000-AT0DG:1:1107:23337:22505 1:N:0:4	_______________________________________________________________________________________________________________________________________________________________________________________________________________________________________________________________________________________________________________________________________________________________________GAAGTAGAAAACAAGTGGTGATAGTAGAACAACA______…
cl79	13	12	cl_2866_M02866:64:000000000-AT0DG:1:1105:12190:4809 1:N:0:4	______________________________________________________________________________________________________________________________________________________________________________________________________________________________________________________________________________________________________________________________________________________________________________GGAATGGGTGGTTATGGTGGGGTGGTAATTG__…
cl80	825	761	cl_734_M02866:64:000000000-AT0DG:1:1101:11378:4723 1:N:0:4	__________________________________________________________________________________________________________________________________________________________________________________________________________________________________________________________________________________________________________________________________________________________________________________TGAATGTTAGTGATAAGATAATGAGTGGT…		371	423	52
cl81	1	1	cl_791_M02866:64:000000000-AT0DG:1:1102:17371:12959 1:N:0:4	___________________________________________________________________________________________________________________________________________________________________________________________________________________________________________________________________________________________________________________________________________________________________________________GGGAGATGGTGGTGAGGTGGTGATTAAT…
cl82	2	2	M02866:64:000000000-AT0DG:1:1105:7400:22116 1:N:0:4	______________________________________________________________________________________________________________________________________________________________________________________________________________________________________________________________________________________________________________________________________________________________________________________TGGTGGTGATATGATGATGGGTAAT…
cl83	1	1	cl_2421_M02866:64:000000000-AT0DG:1:1102:5841:8210 1:N:0:4	_________________________________________________________________________________________________________________________________________________________________________________________________________________________________________________________________________________________________________________________________________________________________________________________TTATAGTGGAGTAATAGATGAT…
cl84	6	5	cl_2674_M02866:64:000000000-AT0DG:1:1108:8989:16172 1:N:0:4	_________________________________________________________________________________________________________________________________________________________________________________________________________________________________________________________________________________________________________________________________________________________________________________________TGATAGTGAGATAGTAGGTGAT…
cl85	1	1	cl_2099_M02866:64:000000000-AT0DG:1:1102:15292:21247 1:N:0:4	___________________________________________________________________________________________________________________________________________________________________________________________________________________________________________________________________________________________________________________________________________________________________________________________GGGGTGGAGTGGTGGGCGAT…
cl86	6761	6276	cl_1262_M02866:64:000000000-AT0DG:1:1112:15849:26619 1:N:0:4	____________________________________________________________________________________________________________________________________________________________________________________________________________________________________________________________________________________________________________________________________________________________________________________________TAATAGAGTAATAGATGGT…		381	421	40
cl87	1	1	cl_2848_M02866:64:000000000-AT0DG:1:1112:20832:4901 1:N:0:4	____________________________________________________________________________________________________________________________________________________________________________________________________________________________________________________________________________________________________________________________________________________________________________________________TAGTGATACAGTGAGTAGT…
cl88	123	110	cl_1351_M02866:64:000000000-AT0DG:1:1101:21722:8408 1:N:0:4	____________________________________________________________________________________________________________________________________________________________________________________________________________________________________________________________________________________________________________________________________________________________________________________________________CATTGAGTAGT…		389	436	46
cl89	20	16	M02866:64:000000000-AT0DG:1:1103:14911:7777 1:N:0:4	_____________________________________________________________________________________________________________________________________________________________________________________________________________________________________________________________________________________________________________________________________________________________________________________________________GTTAAGTGGT…
cl90	3	1	cl_1379_M02866:64:000000000-AT0DG:1:1101:10709:4802 1:N:0:4	_______________________________________________________________________________________________________________________________________________________________________________________________________________________________________________________________________________________________________________________________________________________________________________________________________TGAATAAT…
cl91	180	163	cl_1377_M02866:64:000000000-AT0DG:1:1101:7361:6495 1:N:0:4	_______________________________________________________________________________________________________________________________________________________________________________________________________________________________________________________________________________________________________________________________________________________________________________________________________TAGATAGT…		392	434	42
cl92	24	1	M02866:64:000000000-AT0DG:1:1111:8590:24351 1:N:0:4	___________________________________________________________________________________________________________________________________________________________________________________________________________________________________________________________________________________________________________________________________________________________________________________________________________TGGT…
cl93	2583	2511	cl_1623_M02866:64:000000000-AT0DG:1:1105:11950:22188 1:N:0:4	___________________________________________________________________________________________________________________________________________________________________________________________________________________________________________________________________________________________________________________________________________________________________________________________________________TGGT…		396	429	32
cl94	265	258	cl_1070_M02866:64:000000000-AT0DG:1:2114:18101:16676 1:N:0:4	_______________________________________________________________________________________________________________________________________________________________________________________________________________________________________________________________________________________________________________________________________________________________________________________________________________…		402	432	28
cl95	23	11	cl_1623_M02866:64:000000000-AT0DG:1:1106:13072:5869 1:N:0:4	_______________________________________________________________________________________________________________________________________________________________________________________________________________________________________________________________________________________________________________________________________________________________________________________________________________…
cl96	5	4	M02866:64:000000000-AT0DG:1:1107:9340:8543 1:N:0:4	_______________________________________________________________________________________________________________________________________________________________________________________________________________________________________________________________________________________________________________________________________________________________________________________________________________…
cl97	70	58	cl_2287_M02866:64:000000000-AT0DG:1:1101:4720:11851 1:N:0:4	_______________________________________________________________________________________________________________________________________________________________________________________________________________________________________________________________________________________________________________________________________________________________________________________________________________…		415	455	41
cl98	6	1	M02866:64:000000000-AT0DG:1:1107:8705:4881 1:N:0:4	_______________________________________________________________________________________________________________________________________________________________________________________________________________________________________________________________________________________________________________________________________________________________________________________________________________…
cl99	108	82	cl_1209_M02866:64:000000000-AT0DG:1:1112:12056:13866 1:N:0:4	_______________________________________________________________________________________________________________________________________________________________________________________________________________________________________________________________________________________________________________________________________________________________________________________________________________…		417	455	37
cl100	2783	2583	cl_801_M02866:64:000000000-AT0DG:1:2112:14977:2106 1:N:0:4	_______________________________________________________________________________________________________________________________________________________________________________________________________________________________________________________________________________________________________________________________________________________________________________________________________________…		417	463	46
cl101	4	3	M02866:64:000000000-AT0DG:1:1103:18148:23290 1:N:0:4	_______________________________________________________________________________________________________________________________________________________________________________________________________________________________________________________________________________________________________________________________________________________________________________________________________________…
cl102	1	1	cl_2918_M02866:64:000000000-AT0DG:1:2111:5427:18133 1:N:0:4	_______________________________________________________________________________________________________________________________________________________________________________________________________________________________________________________________________________________________________________________________________________________________________________________________________________…
cl103	1138	1029	cl_2052_M02866:64:000000000-AT0DG:1:1101:18394:4499 1:N:0:4	_______________________________________________________________________________________________________________________________________________________________________________________________________________________________________________________________________________________________________________________________________________________________________________________________________________…		440	486	45
cl104	1	1	cl_427_M02866:64:000000000-AT0DG:1:1114:25206:5036 1:N:0:4	_______________________________________________________________________________________________________________________________________________________________________________________________________________________________________________________________________________________________________________________________________________________________________________________________________________…
cl105	4	3	cl_2813_M02866:64:000000000-AT0DG:1:1104:10268:24436 1:N:0:4	_______________________________________________________________________________________________________________________________________________________________________________________________________________________________________________________________________________________________________________________________________________________________________________________________________________…
cl106	11	2	cl_211_M02866:64:000000000-AT0DG:1:1112:6864:9741 1:N:0:4	_______________________________________________________________________________________________________________________________________________________________________________________________________________________________________________________________________________________________________________________________________________________________________________________________________________…
cl107	3	1	M02866:64:000000000-AT0DG:1:1104:19324:21824 1:N:0:4	_______________________________________________________________________________________________________________________________________________________________________________________________________________________________________________________________________________________________________________________________________________________________________________________________________________…
cl108	1	1	cl_1013_M02866:64:000000000-AT0DG:1:1106:4882:10690 1:N:0:4	_______________________________________________________________________________________________________________________________________________________________________________________________________________________________________________________________________________________________________________________________________________________________________________________________________________…
cl109	1	1	cl_1553_M02866:64:000000000-AT0DG:1:1103:10806:19069 1:N:0:4	_______________________________________________________________________________________________________________________________________________________________________________________________________________________________________________________________________________________________________________________________________________________________________________________________________________…
cl110	34	29	M02866:64:000000000-AT0DG:1:1105:22700:4598 1:N:0:4	_______________________________________________________________________________________________________________________________________________________________________________________________________________________________________________________________________________________________________________________________________________________________________________________________________________…		471	515	44
cl111	1	1	cl_961_M02866:64:000000000-AT0DG:1:2110:25802:10371 1:N:0:4	_______________________________________________________________________________________________________________________________________________________________________________________________________________________________________________________________________________________________________________________________________________________________________________________________________________…
cl112	2	1	M02866:64:000000000-AT0DG:1:1107:14638:7595 1:N:0:4	_______________________________________________________________________________________________________________________________________________________________________________________________________________________________________________________________________________________________________________________________________________________________________________________________________________…
cl113	3	3	M02866:64:000000000-AT0DG:1:1111:17183:16380 1:N:0:4	_______________________________________________________________________________________________________________________________________________________________________________________________________________________________________________________________________________________________________________________________________________________________________________________________________________…
cl114	186	169	cl_1538_M02866:64:000000000-AT0DG:1:1101:28091:8874 1:N:0:4	_______________________________________________________________________________________________________________________________________________________________________________________________________________________________________________________________________________________________________________________________________________________________________________________________________________…		473	519	45
cl115	43	37	cl_3053_M02866:64:000000000-AT0DG:1:1101:17299:20005 1:N:0:4	_______________________________________________________________________________________________________________________________________________________________________________________________________________________________________________________________________________________________________________________________________________________________________________________________________________…		475	523	48
cl116	11	11	cl_283_M02866:64:000000000-AT0DG:1:1104:12889:10251 1:N:0:4	_______________________________________________________________________________________________________________________________________________________________________________________________________________________________________________________________________________________________________________________________________________________________________________________________________________…
cl117	1	1	cl_416_M02866:64:000000000-AT0DG:1:1108:23263:13614 1:N:0:4	_______________________________________________________________________________________________________________________________________________________________________________________________________________________________________________________________________________________________________________________________________________________________________________________________________________…
cl118	2	1	M02866:64:000000000-AT0DG:1:1112:26198:7436 1:N:0:4	_______________________________________________________________________________________________________________________________________________________________________________________________________________________________________________________________________________________________________________________________________________________________________________________________________________…
cl119	511	467	cl_1322_M02866:64:000000000-AT0DG:1:1101:14914:6627 1:N:0:4	_______________________________________________________________________________________________________________________________________________________________________________________________________________________________________________________________________________________________________________________________________________________________________________________________________________…		476	518	41
cl120	4	3	M02866:64:000000000-AT0DG:1:1102:5864:19614 1:N:0:4	_______________________________________________________________________________________________________________________________________________________________________________________________________________________________________________________________________________________________________________________________________________________________________________________________________________…
cl121	3	2	cl_2403_M02866:64:000000000-AT0DG:1:1105:5448:7965 1:N:0:4	_______________________________________________________________________________________________________________________________________________________________________________________________________________________________________________________________________________________________________________________________________________________________________________________________________________…
cl122	30	26	cl_2212_M02866:64:000000000-AT0DG:1:1106:14040:4965 1:N:0:4	_______________________________________________________________________________________________________________________________________________________________________________________________________________________________________________________________________________________________________________________________________________________________________________________________________________…		503	550	47
cl123	5	3	cl_1807_M02866:64:000000000-AT0DG:1:2103:17031:28718 1:N:0:4	_______________________________________________________________________________________________________________________________________________________________________________________________________________________________________________________________________________________________________________________________________________________________________________________________________________…
cl124	1	1	cl_548_M02866:64:000000000-AT0DG:1:1101:7770:18951 1:N:0:4	_______________________________________________________________________________________________________________________________________________________________________________________________________________________________________________________________________________________________________________________________________________________________________________________________________________…
cl125	6	0	cl_1662_M02866:64:000000000-AT0DG:1:1104:22053:24912 1:N:0:4	_______________________________________________________________________________________________________________________________________________________________________________________________________________________________________________________________________________________________________________________________________________________________________________________________________________…
cl126	3	2	cl_703_M02866:64:000000000-AT0DG:1:1106:21052:16301 1:N:0:4	_______________________________________________________________________________________________________________________________________________________________________________________________________________________________________________________________________________________________________________________________________________________________________________________________________________…
cl127	1783	1693	cl_2343_M02866:64:000000000-AT0DG:1:1101:8795:4031 1:N:0:4	_______________________________________________________________________________________________________________________________________________________________________________________________________________________________________________________________________________________________________________________________________________________________________________________________________________…		511	553	41
cl128	1464	1347	cl_983_M02866:64:000000000-AT0DG:1:2102:22125:26531 1:N:0:4	_______________________________________________________________________________________________________________________________________________________________________________________________________________________________________________________________________________________________________________________________________________________________________________________________________________…		513	557	44
cl129	1	1	cl_155_M02866:64:000000000-AT0DG:1:2107:25636:17574 1:N:0:4	_______________________________________________________________________________________________________________________________________________________________________________________________________________________________________________________________________________________________________________________________________________________________________________________________________________…
cl130	2562	2362	cl_1777_M02866:64:000000000-AT0DG:1:1101:14866:2459 1:N:0:4	_______________________________________________________________________________________________________________________________________________________________________________________________________________________________________________________________________________________________________________________________________________________________________________________________________________…		514	556	42
cl131	2	1	M02866:64:000000000-AT0DG:1:1101:27385:19301 1:N:0:4	_______________________________________________________________________________________________________________________________________________________________________________________________________________________________________________________________________________________________________________________________________________________________________________________________________________…
cl132	2	2	M02866:64:000000000-AT0DG:1:2111:26045:7089 1:N:0:4	_______________________________________________________________________________________________________________________________________________________________________________________________________________________________________________________________________________________________________________________________________________________________________________________________________________…
cl133	1	1	cl_1555_M02866:64:000000000-AT0DG:1:1104:25234:6882 1:N:0:4	_______________________________________________________________________________________________________________________________________________________________________________________________________________________________________________________________________________________________________________________________________________________________________________________________________________…
cl134	4	4	cl_2443_M02866:64:000000000-AT0DG:1:1112:17961:5406 1:N:0:4	_______________________________________________________________________________________________________________________________________________________________________________________________________________________________________________________________________________________________________________________________________________________________________________________________________________…
cl135	5	1	M02866:64:000000000-AT0DG:1:2112:21274:26784 1:N:0:4	_______________________________________________________________________________________________________________________________________________________________________________________________________________________________________________________________________________________________________________________________________________________________________________________________________________…
cl136	222	65	cl_1402_M02866:64:000000000-AT0DG:1:1106:20113:12486 1:N:0:4	_______________________________________________________________________________________________________________________________________________________________________________________________________________________________________________________________________________________________________________________________________________________________________________________________________________…		532	584	52
cl137	2	1	M02866:64:000000000-AT0DG:1:1102:10970:10064 1:N:0:4	_______________________________________________________________________________________________________________________________________________________________________________________________________________________________________________________________________________________________________________________________________________________________________________________________________________…
cl138	1054	975	cl_620_M02866:64:000000000-AT0DG:1:1114:25018:19972 1:N:0:4	_______________________________________________________________________________________________________________________________________________________________________________________________________________________________________________________________________________________________________________________________________________________________________________________________________________…		534	580	46
cl139	207	194	M02866:64:000000000-AT0DG:1:1106:3473:21145 1:N:0:4	_______________________________________________________________________________________________________________________________________________________________________________________________________________________________________________________________________________________________________________________________________________________________________________________________________________…		536	582	46
cl140	2	1	cl_586_M02866:64:000000000-AT0DG:1:1107:23684:24483 1:N:0:4	_______________________________________________________________________________________________________________________________________________________________________________________________________________________________________________________________________________________________________________________________________________________________________________________________________________…
cl141	2	1	cl_520_M02866:64:000000000-AT0DG:1:1113:3777:21802 1:N:0:4	_______________________________________________________________________________________________________________________________________________________________________________________________________________________________________________________________________________________________________________________________________________________________________________________________________________…
cl142	9	8	cl_407_M02866:64:000000000-AT0DG:1:1105:23443:3931 1:N:0:4	_______________________________________________________________________________________________________________________________________________________________________________________________________________________________________________________________________________________________________________________________________________________________________________________________________________…
cl143	70	59	M02866:64:000000000-AT0DG:1:2108:4004:16446 1:N:0:4	_______________________________________________________________________________________________________________________________________________________________________________________________________________________________________________________________________________________________________________________________________________________________________________________________________________…		539	580	41
cl144	1	1	cl_2203_M02866:64:000000000-AT0DG:1:1101:25448:22429 1:N:0:4	_______________________________________________________________________________________________________________________________________________________________________________________________________________________________________________________________________________________________________________________________________________________________________________________________________________…
cl145	3082	2613	cl_568_M02866:64:000000000-AT0DG:1:1101:8502:4188 1:N:0:4	_______________________________________________________________________________________________________________________________________________________________________________________________________________________________________________________________________________________________________________________________________________________________________________________________________________…		564	602	37
cl146	2175	2052	M02866:64:000000000-AT0DG:1:2111:16062:9243 1:N:0:4	_______________________________________________________________________________________________________________________________________________________________________________________________________________________________________________________________________________________________________________________________________________________________________________________________________________…		566	607	41
cl147	81	76	cl_610_M02866:64:000000000-AT0DG:1:1101:13951:20013 1:N:0:4	_______________________________________________________________________________________________________________________________________________________________________________________________________________________________________________________________________________________________________________________________________________________________________________________________________________…		567	607	39
cl148	478	450	cl_2774_M02866:64:000000000-AT0DG:1:1101:25037:5985 1:N:0:4	_______________________________________________________________________________________________________________________________________________________________________________________________________________________________________________________________________________________________________________________________________________________________________________________________________________…		567	602	33
cl149	1348	1262	cl_572_M02866:64:000000000-AT0DG:1:1101:13545:2515 1:N:0:4	_______________________________________________________________________________________________________________________________________________________________________________________________________________________________________________________________________________________________________________________________________________________________________________________________________________…		568	607	38
cl150	6	3	cl_568_M02866:64:000000000-AT0DG:1:1114:18235:27236 1:N:0:4	_______________________________________________________________________________________________________________________________________________________________________________________________________________________________________________________________________________________________________________________________________________________________________________________________________________…
cl151	332	326	cl_1778_M02866:64:000000000-AT0DG:1:1101:12315:11960 1:N:0:4	_______________________________________________________________________________________________________________________________________________________________________________________________________________________________________________________________________________________________________________________________________________________________________________________________________________…		598	639	40
cl152	1	1	M02866:64:000000000-AT0DG:1:2102:12111:25378 1:N:0:4	_______________________________________________________________________________________________________________________________________________________________________________________________________________________________________________________________________________________________________________________________________________________________________________________________________________…
cl153	1	1	cl_2249_M02866:64:000000000-AT0DG:1:1105:27041:15086 1:N:0:4	_______________________________________________________________________________________________________________________________________________________________________________________________________________________________________________________________________________________________________________________________________________________________________________________________________________…
cl154	8158	7674	cl_1000_M02866:64:000000000-AT0DG:1:2104:6652:15684 1:N:0:4	_______________________________________________________________________________________________________________________________________________________________________________________________________________________________________________________________________________________________________________________________________________________________________________________________________________…		604	642	37
cl155	1	1	cl_213_M02866:64:000000000-AT0DG:1:1105:20991:13177 1:N:0:4	_______________________________________________________________________________________________________________________________________________________________________________________________________________________________________________________________________________________________________________________________________________________________________________________________________________…
cl156	219	201	cl_2547_M02866:64:000000000-AT0DG:1:2110:26798:7219 1:N:0:4	_______________________________________________________________________________________________________________________________________________________________________________________________________________________________________________________________________________________________________________________________________________________________________________________________________________…		606	654	48
cl157	2	1	cl_2806_M02866:64:000000000-AT0DG:1:1104:19174:22484 1:N:0:4	_______________________________________________________________________________________________________________________________________________________________________________________________________________________________________________________________________________________________________________________________________________________________________________________________________________…
cl158	1	1	cl_2527_M02866:64:000000000-AT0DG:1:1110:3356:16628 1:N:0:4	_______________________________________________________________________________________________________________________________________________________________________________________________________________________________________________________________________________________________________________________________________________________________________________________________________________…
cl159	123	65	cl_143_M02866:64:000000000-AT0DG:1:1101:24672:15524 1:N:0:4	_______________________________________________________________________________________________________________________________________________________________________________________________________________________________________________________________________________________________________________________________________________________________________________________________________________…		608	640	32
cl160	16976	15145	M02866:64:000000000-AT0DG:1:1101:12671:15877 1:N:0:4	_______________________________________________________________________________________________________________________________________________________________________________________________________________________________________________________________________________________________________________________________________________________________________________________________________________…		630	677	46
cl161	1	1	M02866:64:000000000-AT0DG:1:2114:15477:27996 1:N:0:4	_______________________________________________________________________________________________________________________________________________________________________________________________________________________________________________________________________________________________________________________________________________________________________________________________________________…
cl162	122	114	cl_1200_M02866:64:000000000-AT0DG:1:1101:21490:17789 1:N:0:4	_______________________________________________________________________________________________________________________________________________________________________________________________________________________________________________________________________________________________________________________________________________________________________________________________________________…		637	680	43
cl163	2	1	cl_1268_M02866:64:000000000-AT0DG:1:1109:21212:9071 1:N:0:4	_______________________________________________________________________________________________________________________________________________________________________________________________________________________________________________________________________________________________________________________________________________________________________________________________________________…
cl164	951	586	cl_2720_M02866:64:000000000-AT0DG:1:2103:21124:27873 1:N:0:4	_______________________________________________________________________________________________________________________________________________________________________________________________________________________________________________________________________________________________________________________________________________________________________________________________________________…		639	669	29
cl165	315	306	cl_796_M02866:64:000000000-AT0DG:1:1104:19758:17757 1:N:0:4	_______________________________________________________________________________________________________________________________________________________________________________________________________________________________________________________________________________________________________________________________________________________________________________________________________________…		639	672	33
cl166	627	601	cl_1993_M02866:64:000000000-AT0DG:1:1101:18761:3748 1:N:0:4	_______________________________________________________________________________________________________________________________________________________________________________________________________________________________________________________________________________________________________________________________________________________________________________________________________________…		639	672	34
cl167	165	148	cl_2345_M02866:64:000000000-AT0DG:1:1101:15828:7239 1:N:0:4	_______________________________________________________________________________________________________________________________________________________________________________________________________________________________________________________________________________________________________________________________________________________________________________________________________________…		639	687	47
cl168	3	3	cl_264_M02866:64:000000000-AT0DG:1:1101:10037:8048 1:N:0:4	_______________________________________________________________________________________________________________________________________________________________________________________________________________________________________________________________________________________________________________________________________________________________________________________________________________…
cl169	4	4	cl_2991_M02866:64:000000000-AT0DG:1:1111:16713:26637 1:N:0:4	_______________________________________________________________________________________________________________________________________________________________________________________________________________________________________________________________________________________________________________________________________________________________________________________________________________…
cl170	137	136	cl_1979_M02866:64:000000000-AT0DG:1:1101:6940:6549 1:N:0:4	_______________________________________________________________________________________________________________________________________________________________________________________________________________________________________________________________________________________________________________________________________________________________________________________________________________…		644	675	30
cl171	12	0	cl_1916_M02866:64:000000000-AT0DG:1:1103:19864:3532 1:N:0:4	_______________________________________________________________________________________________________________________________________________________________________________________________________________________________________________________________________________________________________________________________________________________________________________________________________________…
cl172	187	175	cl_124_M02866:64:000000000-AT0DG:1:2106:5230:7063 1:N:0:4	_______________________________________________________________________________________________________________________________________________________________________________________________________________________________________________________________________________________________________________________________________________________________________________________________________________…		664	716	50
cl173	3	2	cl_209_M02866:64:000000000-AT0DG:1:1101:5586:14532 1:N:0:4	_______________________________________________________________________________________________________________________________________________________________________________________________________________________________________________________________________________________________________________________________________________________________________________________________________________…
cl174	1671	1533	cl_1684_M02866:64:000000000-AT0DG:1:2106:22001:3852 1:N:0:4	_______________________________________________________________________________________________________________________________________________________________________________________________________________________________________________________________________________________________________________________________________________________________________________________________________________…		668	713	43
cl175	273	253	cl_977_M02866:64:000000000-AT0DG:1:1101:8358:5651 1:N:0:4	_______________________________________________________________________________________________________________________________________________________________________________________________________________________________________________________________________________________________________________________________________________________________________________________________________________…		668	709	40
cl176	22993	20087	cl_2125_M02866:64:000000000-AT0DG:1:1108:4155:21772 1:N:0:4	_______________________________________________________________________________________________________________________________________________________________________________________________________________________________________________________________________________________________________________________________________________________________________________________________________________…		669	715	44
cl177	5	3	cl_670_M02866:64:000000000-AT0DG:1:2114:9338:5103 1:N:0:4	_______________________________________________________________________________________________________________________________________________________________________________________________________________________________________________________________________________________________________________________________________________________________________________________________________________…
cl178	396	368	M02866:64:000000000-AT0DG:1:2111:15614:26881 1:N:0:4	_______________________________________________________________________________________________________________________________________________________________________________________________________________________________________________________________________________________________________________________________________________________________________________________________________________…		671	716	44
cl179	1	1	M02866:64:000000000-AT0DG:1:1104:22048:20026 1:N:0:4	_______________________________________________________________________________________________________________________________________________________________________________________________________________________________________________________________________________________________________________________________________________________________________________________________________________…
cl180	19	8	cl_124_M02866:64:000000000-AT0DG:1:1107:24905:7093 1:N:0:4	_______________________________________________________________________________________________________________________________________________________________________________________________________________________________________________________________________________________________________________________________________________________________________________________________________________…
cl181	1	1	cl_2195_M02866:64:000000000-AT0DG:1:2112:29249:12445 1:N:0:4	_______________________________________________________________________________________________________________________________________________________________________________________________________________________________________________________________________________________________________________________________________________________________________________________________________________…
cl182	1	1	cl_1236_M02866:64:000000000-AT0DG:1:1108:10246:10482 1:N:0:4	_______________________________________________________________________________________________________________________________________________________________________________________________________________________________________________________________________________________________________________________________________________________________________________________________________________…
cl183	989	957	cl_2701_M02866:64:000000000-AT0DG:1:1101:14037:3100 1:N:0:4	_______________________________________________________________________________________________________________________________________________________________________________________________________________________________________________________________________________________________________________________________________________________________________________________________________________…		680	716	35
cl184	14	14	cl_716_M02866:64:000000000-AT0DG:1:1101:8371:23816 1:N:0:4	_______________________________________________________________________________________________________________________________________________________________________________________________________________________________________________________________________________________________________________________________________________________________________________________________________________…
cl185	129	120	cl_1173_M02866:64:000000000-AT0DG:1:1101:21829:4038 1:N:0:4	_______________________________________________________________________________________________________________________________________________________________________________________________________________________________________________________________________________________________________________________________________________________________________________________________________________…		699	741	41
cl186	2	1	cl_1141_M02866:64:000000000-AT0DG:1:1104:14917:28904 1:N:0:4	_______________________________________________________________________________________________________________________________________________________________________________________________________________________________________________________________________________________________________________________________________________________________________________________________________________…
cl187	4727	3863	cl_1733_M02866:64:000000000-AT0DG:1:1101:4920:6697 1:N:0:4	_______________________________________________________________________________________________________________________________________________________________________________________________________________________________________________________________________________________________________________________________________________________________________________________________________________…		702	736	35
cl188	139	123	cl_100_M02866:64:000000000-AT0DG:1:1101:5719:7151 1:N:0:4	_______________________________________________________________________________________________________________________________________________________________________________________________________________________________________________________________________________________________________________________________________________________________________________________________________________…		702	750	48
cl189	1	1	M02866:64:000000000-AT0DG:1:2110:24438:8023 1:N:0:4	_______________________________________________________________________________________________________________________________________________________________________________________________________________________________________________________________________________________________________________________________________________________________________________________________________________…
cl190	2	2	cl_1447_M02866:64:000000000-AT0DG:1:1104:18709:17150 1:N:0:4	_______________________________________________________________________________________________________________________________________________________________________________________________________________________________________________________________________________________________________________________________________________________________________________________________________________…
cl191	3	1	cl_345_M02866:64:000000000-AT0DG:1:1108:19594:16730 1:N:0:4	_______________________________________________________________________________________________________________________________________________________________________________________________________________________________________________________________________________________________________________________________________________________________________________________________________________…
cl192	374	339	cl_370_M02866:64:000000000-AT0DG:1:1105:28665:15957 1:N:0:4	_______________________________________________________________________________________________________________________________________________________________________________________________________________________________________________________________________________________________________________________________________________________________________________________________________________…		729	770	42
cl193	4	3	cl_265_M02866:64:000000000-AT0DG:1:1108:3492:10290 1:N:0:4	_______________________________________________________________________________________________________________________________________________________________________________________________________________________________________________________________________________________________________________________________________________________________________________________________________________…
cl194	2	2	cl_764_M02866:64:000000000-AT0DG:1:2101:18744:24315 1:N:0:4	_______________________________________________________________________________________________________________________________________________________________________________________________________________________________________________________________________________________________________________________________________________________________________________________________________________…
cl195	1	1	M02866:64:000000000-AT0DG:1:2108:22566:17391 1:N:0:4	_______________________________________________________________________________________________________________________________________________________________________________________________________________________________________________________________________________________________________________________________________________________________________________________________________________…
cl196	2	2	cl_2223_M02866:64:000000000-AT0DG:1:1108:16613:26892 1:N:0:4	_______________________________________________________________________________________________________________________________________________________________________________________________________________________________________________________________________________________________________________________________________________________________________________________________________________…
cl197	316	289	cl_627_M02866:64:000000000-AT0DG:1:1101:15818:8889 1:N:0:4	_______________________________________________________________________________________________________________________________________________________________________________________________________________________________________________________________________________________________________________________________________________________________________________________________________________…		755	804	48
cl198	7	6	cl_2789_M02866:64:000000000-AT0DG:1:1109:27212:8940 1:N:0:4	_______________________________________________________________________________________________________________________________________________________________________________________________________________________________________________________________________________________________________________________________________________________________________________________________________________…
cl199	121	113	cl_1136_M02866:64:000000000-AT0DG:1:2108:3599:13168 1:N:0:4	_______________________________________________________________________________________________________________________________________________________________________________________________________________________________________________________________________________________________________________________________________________________________________________________________________________…		764	794	29
cl200	102	94	M02866:64:000000000-AT0DG:1:2101:7615:22055 1:N:0:4	_______________________________________________________________________________________________________________________________________________________________________________________________________________________________________________________________________________________________________________________________________________________________________________________________________________…		765	810	45
cl201	291	168	cl_2053_M02866:64:000000000-AT0DG:1:1114:15589:18029 1:N:0:4	_______________________________________________________________________________________________________________________________________________________________________________________________________________________________________________________________________________________________________________________________________________________________________________________________________________…		765	803	37
cl202	247	235	cl_531_M02866:64:000000000-AT0DG:1:1101:14970:4631 1:N:0:4	_______________________________________________________________________________________________________________________________________________________________________________________________________________________________________________________________________________________________________________________________________________________________________________________________________________…		765	803	37
cl203	133	120	cl_582_M02866:64:000000000-AT0DG:1:1101:4850:9681 1:N:0:4	_______________________________________________________________________________________________________________________________________________________________________________________________________________________________________________________________________________________________________________________________________________________________________________________________________________…		765	803	38
cl204	2	2	cl_915_M02866:64:000000000-AT0DG:1:1104:17932:25852 1:N:0:4	_______________________________________________________________________________________________________________________________________________________________________________________________________________________________________________________________________________________________________________________________________________________________________________________________________________…
cl205	5	2	cl_2223_M02866:64:000000000-AT0DG:1:1108:18834:12562 1:N:0:4	_______________________________________________________________________________________________________________________________________________________________________________________________________________________________________________________________________________________________________________________________________________________________________________________________________________…
cl206	179	65	cl_2053_M02866:64:000000000-AT0DG:1:1101:25137:16548 1:N:0:4	_______________________________________________________________________________________________________________________________________________________________________________________________________________________________________________________________________________________________________________________________________________________________________________________________________________…		775	808	33
cl207	218	190	cl_2222_M02866:64:000000000-AT0DG:1:1101:12501:3658 1:N:0:4	_______________________________________________________________________________________________________________________________________________________________________________________________________________________________________________________________________________________________________________________________________________________________________________________________________________…		791	836	45
cl208	12037	10734	M02866:64:000000000-AT0DG:1:1104:20918:18728 1:N:0:4	_______________________________________________________________________________________________________________________________________________________________________________________________________________________________________________________________________________________________________________________________________________________________________________________________________________…		793	842	50
cl209	647	598	cl_296_M02866:64:000000000-AT0DG:1:1101:22574:4973 1:N:0:4	_______________________________________________________________________________________________________________________________________________________________________________________________________________________________________________________________________________________________________________________________________________________________________________________________________________…		793	839	46
cl210	121	114	cl_2759_M02866:64:000000000-AT0DG:1:1101:11580:12831 1:N:0:4	_______________________________________________________________________________________________________________________________________________________________________________________________________________________________________________________________________________________________________________________________________________________________________________________________________________…		793	836	43
cl211	5	2	M02866:64:000000000-AT0DG:1:1104:6389:9706 1:N:0:4	_______________________________________________________________________________________________________________________________________________________________________________________________________________________________________________________________________________________________________________________________________________________________________________________________________________…
cl212	1	1	cl_681_M02866:64:000000000-AT0DG:1:2106:24902:21725 1:N:0:4	_______________________________________________________________________________________________________________________________________________________________________________________________________________________________________________________________________________________________________________________________________________________________________________________________________________…
cl213	14	12	cl_2947_M02866:64:000000000-AT0DG:1:1105:8486:17315 1:N:0:4	_______________________________________________________________________________________________________________________________________________________________________________________________________________________________________________________________________________________________________________________________________________________________________________________________________________…
cl214	6	4	M02866:64:000000000-AT0DG:1:1104:23254:16507 1:N:0:4	_______________________________________________________________________________________________________________________________________________________________________________________________________________________________________________________________________________________________________________________________________________________________________________________________________________…
cl215	1	1	cl_473_M02866:64:000000000-AT0DG:1:1106:2391:16491 1:N:0:4	_______________________________________________________________________________________________________________________________________________________________________________________________________________________________________________________________________________________________________________________________________________________________________________________________________________…
cl216	7990	7731	cl_1236_M02866:64:000000000-AT0DG:1:1108:10246:10482 1:N:0:4	_______________________________________________________________________________________________________________________________________________________________________________________________________________________________________________________________________________________________________________________________________________________________________________________________________________…		824	856	31
cl217	4598	4400	cl_2223_M02866:64:000000000-AT0DG:1:1114:21199:15737 1:N:0:4	_______________________________________________________________________________________________________________________________________________________________________________________________________________________________________________________________________________________________________________________________________________________________________________________________________________…		826	866	39
cl218	6937	6589	cl_2810_M02866:64:000000000-AT0DG:1:1105:9328:23264 1:N:0:4	_______________________________________________________________________________________________________________________________________________________________________________________________________________________________________________________________________________________________________________________________________________________________________________________________________________…		826	856	31
cl219	2337	2125	cl_2853_M02866:64:000000000-AT0DG:1:2112:8968:13476 1:N:0:4	_______________________________________________________________________________________________________________________________________________________________________________________________________________________________________________________________________________________________________________________________________________________________________________________________________________…		826	866	41
cl220	3	1	cl_2867_M02866:64:000000000-AT0DG:1:2102:25050:21972 1:N:0:4	_______________________________________________________________________________________________________________________________________________________________________________________________________________________________________________________________________________________________________________________________________________________________________________________________________________…
cl221	1	1	cl_2081_M02866:64:000000000-AT0DG:1:1106:27112:21719 1:N:0:4	_______________________________________________________________________________________________________________________________________________________________________________________________________________________________________________________________________________________________________________________________________________________________________________________________________________…
cl222	1	1	M02866:64:000000000-AT0DG:1:2108:4475:22920 1:N:0:4	_______________________________________________________________________________________________________________________________________________________________________________________________________________________________________________________________________________________________________________________________________________________________________________________________________________…
cl223	1225	1133	cl_413_M02866:64:000000000-AT0DG:1:1101:20999:3904 1:N:0:4	_______________________________________________________________________________________________________________________________________________________________________________________________________________________________________________________________________________________________________________________________________________________________________________________________________________…		828	866	38
cl224	7	1	cl_2853_M02866:64:000000000-AT0DG:1:2111:13854:12609 1:N:0:4	_______________________________________________________________________________________________________________________________________________________________________________________________________________________________________________________________________________________________________________________________________________________________________________________________________________…
cl225	3	0	cl_2350_M02866:64:000000000-AT0DG:1:1106:20106:24125 1:N:0:4	_______________________________________________________________________________________________________________________________________________________________________________________________________________________________________________________________________________________________________________________________________________________________________________________________________________…
