# Supplementary material for: Guide RNA Repertoires in the Main Lineages of Trypanosoma cruzi: High Diversity and Variable Redundancy Among Strains
Source: Front Cell Infect Microbiol. 2021 May 31;11:663416. doi: 10.3389/fcimb.2021.663416 (PMC8202002; doi:10.3389/fcimb.2021.663416)
Supplement: Supplementary File 2 — Zip file containing gRNA classes aligned to different mRNAs for each strain in this study. [file DataSheet_2.zip › Supplementary File 2/CANIII_Cascada3.txt_resSWARM.txt]

CYB_CLB_PAPER	ATGTTTCGTTGTAGATTTTTATTATTTTTTTTATTGTTTAGGAATTTGTGTTGTCTTCTAATGTCAGGTTGTTTATATAGAATATATGGAGTGGGGTTTAGTTTAGGTTTTTTTATTATGTTACAGATAATATGTGGTGTCTGTTTAGCGTGAATGTTTTTTAGTTGTTTTATTTGTGCAAATTGATATTTTATTTTATTTTTGTGAGATTTTGATTTAGGTTTTGTAATTAGAAGTATTCATATTTGTTTCACTTCCTTATTATATTTTTTATTATATGTGCATATATTTAAATGTATAATATTGGTAATTTTATTCGACACACATTTATTAGTGTGATTTGTAGGATTTGTATTATTTATGTTCATAATAGTTATTGCATTTATTGGATATGTGTTA…
cl0	17	10	cl_2125_M02866:64:000000000-AT0DG:1:1101:28026:20724 1:N:0:4	__________________________________________________________________________________________________________TGATAGGGTGGTATGGTGTTTGTTATTTGTTG_____________________________________________________________________________________________________________________________________________________________________________________________________________________________________________________________________…
cl1	1	1	cl_1916_M02866:64:000000000-AT0DG:1:2105:15203:16302 1:N:0:4	______________________________________________________________________________________________________________________GTGGTGTATGTTGTATGTTATAGATGGATTT__________________________________________________________________________________________________________________________________________________________________________________________________________________________________________________________…
cl2	1	1	cl_799_M02866:64:000000000-AT0DG:1:1112:21406:10949 1:N:0:4	______________________________________________________________________________________________________________________________________________________________________________________________________AAAGGTGTTTTAAAGCTAGGTATAAAATGTTG_________________________________________________________________________________________________________________________________________________________________________…
cl3	2	2	M02866:64:000000000-AT0DG:1:2104:7959:5686 1:N:0:4	__________________________________________________________________________________________________________________________________________________________________________________________________________________________________________________________________________________________________________ATTATAATTGTTAGAATGAGTGGTGTGTAGGTGGTT_________________________________________________________________…
cl4	2	2	cl_1966_M02866:64:000000000-AT0DG:1:1109:6178:9916 1:N:0:4	_______________________________________________________________________________________________________________________________________________________________________________________________________________________________________________________________________________________________________________________________TGTTTGTGAGTGGTTGTATTGAGTGTCTTAT_________________________________________________…
cl5	1	1	cl_2992_M02866:64:000000000-AT0DG:1:1101:6924:18978 1:N:0:4	__________________________________________________________________________________________________________________________________________________________________________________________________________________________________________________________________________________________________________________________________________________________________AGTGCATGTGAGTATTGTTGGTAGTGTTGATA_____________…
cl6	1	1	cl_792_M02866:64:000000000-AT0DG:1:1109:29531:16864 1:N:0:4	_______________________________________________________________________________________________________________________________________________________________________________________________________________________________________________________________________________________________________________________________________________________________________________________________________________…
cl7	7	5	M02866:64:000000000-AT0DG:1:1107:7968:12396 1:N:0:4	_______________________________________________________________________________________________________________________________________________________________________________________________________________________________________________________________________________________________________________________________________________________________________________________________________________…
cl8	6	4	cl_2866_M02866:64:000000000-AT0DG:1:1110:6184:15828 1:N:0:4	_______________________________________________________________________________________________________________________________________________________________________________________________________________________________________________________________________________________________________________________________________________________________________________________________________________…
cl9	1	1	cl_2334_M02866:64:000000000-AT0DG:1:2102:7086:4687 1:N:0:4	_______________________________________________________________________________________________________________________________________________________________________________________________________________________________________________________________________________________________________________________________________________________________________________________________________________…
cl10	2	2	cl_2951_M02866:64:000000000-AT0DG:1:2108:21691:26963 1:N:0:4	_______________________________________________________________________________________________________________________________________________________________________________________________________________________________________________________________________________________________________________________________________________________________________________________________________________…
cl11	47	23	cl_2125_M02866:64:000000000-AT0DG:1:1101:10547:14903 1:N:0:4	_______________________________________________________________________________________________________________________________________________________________________________________________________________________________________________________________________________________________________________________________________________________________________________________________________________…		685	718	31
cl12	1	1	M02866:64:000000000-AT0DG:1:1108:12421:17297 1:N:0:4	_______________________________________________________________________________________________________________________________________________________________________________________________________________________________________________________________________________________________________________________________________________________________________________________________________________…
cl13	3	3	M02866:64:000000000-AT0DG:1:2109:14591:21426 1:N:0:4	_______________________________________________________________________________________________________________________________________________________________________________________________________________________________________________________________________________________________________________________________________________________________________________________________________________…
cl14	1	1	cl_2698_M02866:64:000000000-AT0DG:1:1112:22542:19451 1:N:0:4	_______________________________________________________________________________________________________________________________________________________________________________________________________________________________________________________________________________________________________________________________________________________________________________________________________________…
cl15	116	116	cl_41_M02866:64:000000000-AT0DG:1:1101:21186:9314 1:N:0:4	_______________________________________________________________________________________________________________________________________________________________________________________________________________________________________________________________________________________________________________________________________________________________________________________________________________…		893	926	31
