# Supplementary material for: Guide RNA Repertoires in the Main Lineages of Trypanosoma cruzi: High Diversity and Variable Redundancy Among Strains
Source: Front Cell Infect Microbiol. 2021 May 31;11:663416. doi: 10.3389/fcimb.2021.663416 (PMC8202002; doi:10.3389/fcimb.2021.663416)
Supplement: Supplementary File 2 — Zip file containing gRNA classes aligned to different mRNAs for each strain in this study. [file DataSheet_2.zip › Supplementary File 2/CANIII_Cascada4.txt_resSWARM.txt]

MURF2CLB	ATGTTTGGTTGTTTTAATTTAGTTTTATTTTTATGTTTTGATTGTAGTCGTGTTTTTGATTTATTATGTGTTAGAGCATACGATTTTATTTTGTGATGATTTGATTTAGATTATATATTGTATGATTTTGTATTTGATTTTGTGGTATGCATAACATTTATATTTATATTTATTTTAGGTTTTTTCGTTAGAATCTTCTTTAGTTTTGTATTTGTATTATTATTTATAACATTTTTCGGTACATACACATTGTCTATGTTATATATATACAGGTTACTATATATTTTACATATATATATTATATAATTTCATATGTTTCTTTTTTACGTTCGGTATTAATTTTCTGATATATTATTTGGAATTTTTTACGTTTATATTATTTTATCTGTTTTTTGATTT…
cl0	2	2	M02866:64:000000000-AT0DG:1:1111:24862:18226 1:N:0:4	______________________________________________________________________________GTGTTAAGGAGGAGCATTGTTGGGTTGGGTG__________________________________________________________________________________________________________________________________________________________________________________________________________________________________________________________________________________________________…
cl1	3	1	M02866:64:000000000-AT0DG:1:1107:14635:3386 1:N:0:4	___________________________________________________________________________________________________AGTTTAGATTTGGTATACAATATACTGTGGT_____________________________________________________________________________________________________________________________________________________________________________________________________________________________________________________________________________…
cl2	1	1	cl_173_M02866:64:000000000-AT0DG:1:2113:15076:27370 1:N:0:4	______________________________________________________________________________________________________TTAATTTTAGTATATGGTGTATGAGGATATAA_________________________________________________________________________________________________________________________________________________________________________________________________________________________________________________________________________…
cl3	6	2	cl_1259_M02866:64:000000000-AT0DG:1:1105:27347:13372 1:N:0:4	____________________________________________________________________________________________________________TTAGTAGATAGTGTATTGAAGTGTGTGTTGGAA__________________________________________________________________________________________________________________________________________________________________________________________________________________________________________________________________…
cl4	2	2	cl_1205_M02866:64:000000000-AT0DG:1:1109:20262:3749 1:N:0:4	___________________________________________________________________________________________________________________________________________GGTAATATGTATATTGTAAATATGTATGTAAGT___________________________________________________________________________________________________________________________________________________________________________________________________________________________________…
cl5	8	4	cl_1259_M02866:64:000000000-AT0DG:1:1106:10915:8853 1:N:0:4	___________________________________________________________________________________________________________________________________________________________________________________________________________________________________________________________________________________________________TGTAGATAGTGTATTGAAGTGTGTGTGGGAAG____________________________________________________________________________…
cl6	1	1	cl_2801_M02866:64:000000000-AT0DG:1:2110:5807:20610 1:N:0:4	________________________________________________________________________________________________________________________________________________________________________________________________________________________________________________________________________________________________________________________________________________________________GTGGGTTGTGGGAGACGCGGATATAATGTGGT_______________…
cl7	7	4	cl_1916_M02866:64:000000000-AT0DG:1:1102:3179:9461 1:N:0:4	_______________________________________________________________________________________________________________________________________________________________________________________________________________________________________________________________________________________________________________________________________________________________________________________________________GGGTTGAA…
cl8	1	1	cl_392_M02866:64:000000000-AT0DG:1:1106:2107:18151 1:N:0:4	_______________________________________________________________________________________________________________________________________________________________________________________________________________________________________________________________________________________________________________________________________________________________________________________________________AGGTTTAG…
cl9	16182	15350	cl_1916_M02866:64:000000000-AT0DG:1:1102:3179:9461 1:N:0:4	_______________________________________________________________________________________________________________________________________________________________________________________________________________________________________________________________________________________________________________________________________________________________________________________________________________…		447	477	29
cl10	25	25	M02866:64:000000000-AT0DG:1:1103:20599:10191 1:N:0:4	_______________________________________________________________________________________________________________________________________________________________________________________________________________________________________________________________________________________________________________________________________________________________________________________________________________…		466	498	32
cl11	2	0	cl_2687_M02866:64:000000000-AT0DG:1:2104:17269:19781 1:N:0:4	_______________________________________________________________________________________________________________________________________________________________________________________________________________________________________________________________________________________________________________________________________________________________________________________________________________…
cl12	137	132	cl_1036_M02866:64:000000000-AT0DG:1:2110:17809:23477 1:N:0:4	_______________________________________________________________________________________________________________________________________________________________________________________________________________________________________________________________________________________________________________________________________________________________________________________________________________…		625	655	29
cl13	2	2	cl_1699_M02866:64:000000000-AT0DG:1:2110:6678:20109 1:N:0:4	_______________________________________________________________________________________________________________________________________________________________________________________________________________________________________________________________________________________________________________________________________________________________________________________________________________…
cl14	17	11	M02866:64:000000000-AT0DG:1:1101:6273:12653 1:N:0:4	_______________________________________________________________________________________________________________________________________________________________________________________________________________________________________________________________________________________________________________________________________________________________________________________________________________…
cl15	2	1	cl_3018_M02866:64:000000000-AT0DG:1:1104:15590:14194 1:N:0:4	_______________________________________________________________________________________________________________________________________________________________________________________________________________________________________________________________________________________________________________________________________________________________________________________________________________…
cl16	1	1	cl_746_M02866:64:000000000-AT0DG:1:1108:20777:4733 1:N:0:4	_______________________________________________________________________________________________________________________________________________________________________________________________________________________________________________________________________________________________________________________________________________________________________________________________________________…
cl17	1	1	cl_1583_M02866:64:000000000-AT0DG:1:2106:10710:14269 1:N:0:4	_______________________________________________________________________________________________________________________________________________________________________________________________________________________________________________________________________________________________________________________________________________________________________________________________________________…
cl18	8	0	cl_801_M02866:64:000000000-AT0DG:1:2113:22530:17947 1:N:0:4	_______________________________________________________________________________________________________________________________________________________________________________________________________________________________________________________________________________________________________________________________________________________________________________________________________________…
cl19	1	1	cl_2287_M02866:64:000000000-AT0DG:1:2102:17575:20520 1:N:0:4	_______________________________________________________________________________________________________________________________________________________________________________________________________________________________________________________________________________________________________________________________________________________________________________________________________________…
cl20	84	81	M02866:64:000000000-AT0DG:1:1101:18109:10953 1:N:0:4	_______________________________________________________________________________________________________________________________________________________________________________________________________________________________________________________________________________________________________________________________________________________________________________________________________________…		851	881	29
cl21	4	2	cl_371_M02866:64:000000000-AT0DG:1:1105:6271:19076 1:N:0:4	_______________________________________________________________________________________________________________________________________________________________________________________________________________________________________________________________________________________________________________________________________________________________________________________________________________…
cl22	8	6	cl_2717_M02866:64:000000000-AT0DG:1:1101:14206:18030 1:N:0:4	_______________________________________________________________________________________________________________________________________________________________________________________________________________________________________________________________________________________________________________________________________________________________________________________________________________…
cl23	1	1	M02866:64:000000000-AT0DG:1:1111:17932:2966 1:N:0:4	_______________________________________________________________________________________________________________________________________________________________________________________________________________________________________________________________________________________________________________________________________________________________________________________________________________…
cl24	1	1	M02866:64:000000000-AT0DG:1:1108:24441:18551 1:N:0:4	_______________________________________________________________________________________________________________________________________________________________________________________________________________________________________________________________________________________________________________________________________________________________________________________________________________…
cl25	37	0	cl_1916_M02866:64:000000000-AT0DG:1:1101:15245:17616 1:N:0:4	_______________________________________________________________________________________________________________________________________________________________________________________________________________________________________________________________________________________________________________________________________________________________________________________________________________…
