# Supplementary material for: Guide RNA Repertoires in the Main Lineages of Trypanosoma cruzi: High Diversity and Variable Redundancy Among Strains
Source: Front Cell Infect Microbiol. 2021 May 31;11:663416. doi: 10.3389/fcimb.2021.663416 (PMC8202002; doi:10.3389/fcimb.2021.663416)
Supplement: Supplementary File 2 — Zip file containing gRNA classes aligned to different mRNAs for each strain in this study. [file DataSheet_2.zip › Supplementary File 2/CANIII_Cascada5.txt_resSWARM.txt]

CR3CLBPAPER	ATGTTTGATTGTTTAATTTTGTTATTTTTTTGTTATTTGTTTGTACATTTTTTTTGTTTTTTATTTGTTTGTGATTTGTTTTTATGTTTATTATTTGGTTTTTATTTTTTGTTGGATTTTTGTTTTTTGTTTAATATGGGTTTATTGTTGTGTTTATTTTTTTTTTTTATTTTATCATTTGATATGTATATCGAATTGTTATTTATTATTTAG
cl0	1	1	cl_340_M02866:64:000000000-AT0DG:1:1112:21918:24559 1:N:0:4	___________AGAGTGGAGTGGTGGAAAAGTGTTAGACAGAC__________________________________________________________________________________________________________________________________________________________________________
cl1	2	1	cl_1499_M02866:64:000000000-AT0DG:1:1110:20010:7916 1:N:0:4	_________________AAGTAGTGGTAAGGTGGTGGGTGGGTGTGGG_____________________________________________________________________________________________________________________________________________________________________
cl2	2	2	cl_854_M02866:64:000000000-AT0DG:1:2111:6752:10584 1:N:0:4	______________________ATATAAGAACAATAGATAGGTGTGCAGTGGA________________________________________________________________________________________________________________________________________________________________
cl3	1	1	M02866:64:000000000-AT0DG:1:1101:14671:19421 1:N:0:4	____________________________AGGGGGTGGATGGGTACGTGGGGAGGATGGT__________________________________________________________________________________________________________________________________________________________
cl4	20	18	cl_1932_M02866:64:000000000-AT0DG:1:1102:9208:17149 1:N:0:4	______________________________________TGAATGTGTTAGAGAGATAGGAGATAAGTGGACATTAAACAAAGGTG________________________________________________________________________________________________________________________________
cl5	91	87	M02866:64:000000000-AT0DG:1:1103:6593:9515 1:N:0:4	______________________________________TGTATATATGAAAGAGATAGAGGGTAAGTAAGTGTTAGGCTAAGAT_________________________________________________________________________________________________________________________________		39	84	43
cl6	1	1	cl_221_M02866:64:000000000-AT0DG:1:1112:6028:13357 1:N:0:4	______________________________________TAAATATGTGTAGAAGATAAGAGATGAGTGAGTATTGGGCAAATATG________________________________________________________________________________________________________________________________
cl7	21210	19290	cl_1658_M02866:64:000000000-AT0DG:1:1102:3502:12324 1:N:0:4	_______________________________________AAATGTGTAGAGGAGATAAGAGATAGACAAACATTGAGTAGAGTTG________________________________________________________________________________________________________________________________		40	85	45
cl8	86	82	cl_1846_M02866:64:000000000-AT0DG:1:1101:10327:15225 1:N:0:4	____________________________________________TGTGGTAGAAGTAGAGAGTAGATAAGTGTTGAACAAAGATAGA______________________________________________________________________________________________________________________________		45	87	41
cl9	196	179	cl_32_M02866:64:000000000-AT0DG:1:1102:12205:2284 1:N:0:4	____________________________________________TGTAGTAAAGATAGAGAGCGAGTAGATGTTAAACAAAGAT_________________________________________________________________________________________________________________________________		45	84	38
cl10	12	12	cl_1177_M02866:64:000000000-AT0DG:1:1102:17752:22692 1:N:0:4	______________________________________________TGTAGAAAGTGGGAGACAGATAGATGCCAGACA______________________________________________________________________________________________________________________________________
cl11	1	1	cl_1063_M02866:64:000000000-AT0DG:1:1106:14865:17139 1:N:0:4	__________________________________________________GATGGTAAAAGATGGATAAGTTTTAAATGGGG___________________________________________________________________________________________________________________________________
cl12	1	1	M02866:64:000000000-AT0DG:1:1101:16272:15887 1:N:0:4	____________________________________________________GGAGAGGAGGTGGGTAGATATTAGACAGAGATG________________________________________________________________________________________________________________________________
cl13	1	1	cl_2055_M02866:64:000000000-AT0DG:1:2111:6241:5397 1:N:0:4	________________________________________________________AAAGGGTAAAGAGGCATTGGATAAAAGTTTG______________________________________________________________________________________________________________________________
cl14	2	0	cl_1402_M02866:64:000000000-AT0DG:1:1107:25746:9675 1:N:0:4	________________________________________________________________________________GAGTTTAGGTGGTAGATCAAAAGGAGAAGACAAT___________________________________________________________________________________________________
cl15	1	1	M02866:64:000000000-AT0DG:1:2110:5291:18830 1:N:0:4	_________________________________________________________________________________GATTTGAGTAATAAGTCAAGAGTAGGAGTTG_____________________________________________________________________________________________________
cl16	7	3	cl_2801_M02866:64:000000000-AT0DG:1:1110:29302:17851 1:N:0:4	_____________________________________________________________________________________________________________________________________________________TGTAGTTGAAGAAAGAGGATAAAATAGCATA_________________________________
cl17	1569	1472	cl_95_M02866:64:000000000-AT0DG:1:1104:6228:23242 1:N:0:4	________________________________________________________________________________________________________________________________________________________AGATAGAGAGAAGAGATAAGATAGTGGATTGTGTA__________________________		153	187	35
cl18	2	2	cl_2572_M02866:64:000000000-AT0DG:1:1107:7242:11452 1:N:0:4	________________________________________________________________________________________________________________________________________________________ATATAGGGGGAAGGGATGGAGTTGTGGGTTG______________________________
cl19	5	4	M02866:64:000000000-AT0DG:1:2102:18240:18387 1:N:0:4	________________________________________________________________________________________________________________________________________________________AAGTGGAAAGAGAAGATAGGGTGTTAGATTATACG__________________________
cl20	1	1	cl_2224_M02866:64:000000000-AT0DG:1:2105:15080:3226 1:N:0:4	_________________________________________________________________________________________________________________________________________________________AGTAGTAGAAGAGAGTGGAATATTAGACTATGCA__________________________
cl21	4	3	cl_801_M02866:64:000000000-AT0DG:1:1105:16356:9146 1:N:0:4	_______________________________________________________________________________________________________________________________________________________________________ATGGAATGGTGAATTGTATATATAGTATAATAGT____________
