# Supplementary material for: Guide RNA Repertoires in the Main Lineages of Trypanosoma cruzi: High Diversity and Variable Redundancy Among Strains
Source: Front Cell Infect Microbiol. 2021 May 31;11:663416. doi: 10.3389/fcimb.2021.663416 (PMC8202002; doi:10.3389/fcimb.2021.663416)
Supplement: Supplementary File 2 — Zip file containing gRNA classes aligned to different mRNAs for each strain in this study. [file DataSheet_2.zip › Supplementary File 2/CANIII_Cascada6.txt_resSWARM.txt]

CR4CLBFANNY(2)	ATGTATAGTTTGTGGTATATTTTATTGTTGTTTTGTTTTTTGTTTTTATTATTTGTTTGTATAGGTATGTTTTATTTATTTTGTTATAGTTGTTTATTTTTTTTTGTTGTTTTAGGTTGTGATTTTTTGTTAGTATTTTGATTGTATAGTTTATTTTTTTTGTGGCGTTATAATTTTGTTTATTTTTTTTTTTTATTTTGTTTTATGTTTTTTATATTGTTGTTTTTTTTTGGTTTGTTTGGTTTTTTTTTATATTTTTTATTGTGTTTTATGTTGTTTTTTAATTTATTTTTTGTGTTGTTTTTTGTTTTTGGTGGTTTTTTTGTTTTTGTTTTTTTTTTTTGTTTATGTTTATTTTTGTTTGTAGTTGTTATTATTTTATTGGTTTGGTTATTGTTA…
cl0	1	1	cl_2570_M02866:64:000000000-AT0DG:1:2114:15349:9362 1:N:0:4	___ATGATGGATATTGTGTAGGGTGGGGATGGAGT____________________________________________________________________________________________________________________________________________________________________________________________________________________________________________________________________________________________________________________________________________________________________________…
cl1	30	12	cl_2334_M02866:64:000000000-AT0DG:1:1105:21721:3188 1:N:0:4	___________TAGTGTATAAGATAGTGGTTGAGTAGGAGATGA___________________________________________________________________________________________________________________________________________________________________________________________________________________________________________________________________________________________________________________________________________________________________…
cl2	425	409	cl_469_M02866:64:000000000-AT0DG:1:1101:14112:6707 1:N:0:4	________________TGTTGAATAGTAGTAGGATGGAGAGTAATAGT_______________________________________________________________________________________________________________________________________________________________________________________________________________________________________________________________________________________________________________________________________________________________…		17	48	30
cl3	534	494	cl_792_M02866:64:000000000-AT0DG:1:1110:27199:16588 1:N:0:4	______________________GAAGTGGTGAGATAGGAGATAGAAATAGTGAACAAGTATG_________________________________________________________________________________________________________________________________________________________________________________________________________________________________________________________________________________________________________________________________________________…		23	62	39
cl4	25	13	cl_1402_M02866:64:000000000-AT0DG:1:1101:11693:15260 1:N:0:4	________________________GGTGGTAGATCAAAAGGTGAAGACATTAAGTA_______________________________________________________________________________________________________________________________________________________________________________________________________________________________________________________________________________________________________________________________________________________…
cl5	41	28	M02866:64:000000000-AT0DG:1:2114:26192:12223 1:N:0:4	____________________________________________AATTGATAGGTAAGTGTGTTTGTGTAAGATAGGAGA_______________________________________________________________________________________________________________________________________________________________________________________________________________________________________________________________________________________________________________________________…		45	80	34
cl6	687	640	cl_502_M02866:64:000000000-AT0DG:1:1109:7433:25381 1:N:0:4	_____________________________________________GTTGATGAGTGGACATGTTTGTGTGAGATAAGAGA_______________________________________________________________________________________________________________________________________________________________________________________________________________________________________________________________________________________________________________________________…		46	80	33
cl7	1	1	M02866:64:000000000-AT0DG:1:1113:9297:14487 1:N:0:4	_____________________________________________________________ATCAGTACAAGATAAGTGAAGTGGTGTTATT___________________________________________________________________________________________________________________________________________________________________________________________________________________________________________________________________________________________________________________…
cl8	372	353	cl_142_M02866:64:000000000-AT0DG:1:1101:21768:4700 1:N:0:4	_________________________________________________________________AGATGAGATAAGTGGAGTGATGTTGATAGATTGGA___________________________________________________________________________________________________________________________________________________________________________________________________________________________________________________________________________________________________________…		66	100	33
cl9	1	1	cl_877_M02866:64:000000000-AT0DG:1:1106:22519:26257 1:N:0:4	_____________________________________________________________________________TAATGTGGTGTTAATAGATAGAGAGAAGTGGCAATA______________________________________________________________________________________________________________________________________________________________________________________________________________________________________________________________________________________________…
cl10	103	95	cl_399_M02866:64:000000000-AT0DG:1:1101:15193:6072 1:N:0:4	_______________________________________________________________________________ATATGATATTGGTGGATGGAAAGAGATAGCAGTG______________________________________________________________________________________________________________________________________________________________________________________________________________________________________________________________________________________________…		80	113	32
cl11	75	75	cl_1919_M02866:64:000000000-AT0DG:1:1101:22808:6345 1:N:0:4	_______________________________________________________________________________GGGTGGTAATAGCAGATGGGAGGAATTGGTG_________________________________________________________________________________________________________________________________________________________________________________________________________________________________________________________________________________________________…		80	110	29
cl12	1	1	cl_1511_M02866:64:000000000-AT0DG:1:1104:5750:12937 1:N:0:4	______________________________________________________________________________________________________________GGATATGGCATTGGAAAGTAATTGTAAAATA__________________________________________________________________________________________________________________________________________________________________________________________________________________________________________________________________…
cl13	13	11	cl_2761_M02866:64:000000000-AT0DG:1:1101:7418:22827 1:N:0:4	________________________________________________________________________________________________________________AGTTGATGTTAGAAGATGGTTATGAGGTTGACGCG____________________________________________________________________________________________________________________________________________________________________________________________________________________________________________________________…
cl14	7	3	M02866:64:000000000-AT0DG:1:1104:5189:20505 1:N:0:4	________________________________________________________________________________________________________________AGTTGATATTGAGAGGTAGCTATAGAACTGACATGTTAGATGGTA__________________________________________________________________________________________________________________________________________________________________________________________________________________________________________________…
cl15	1	1	M02866:64:000000000-AT0DG:1:2106:16260:23548 1:N:0:4	___________________________________________________________________________________________________________________TGATGGTGGGGAATGGTTATAAAATAGGTAT_____________________________________________________________________________________________________________________________________________________________________________________________________________________________________________________________…
cl16	5795	4424	cl_2801_M02866:64:000000000-AT0DG:1:1107:7603:18189 1:N:0:4	_______________________________________________________________________________________________________________________________________________________________________________AGTAGTTGAAGAAAGAGGATAAAATAGCATA_________________________________________________________________________________________________________________________________________________________________________________________________…		176	206	29
cl17	1	1	cl_982_M02866:64:000000000-AT0DG:1:1108:17533:11128 1:N:0:4	________________________________________________________________________________________________________________________________________________________________________________________AGAAAAGTAACAGAGTAGAATACAGGGTATG________________________________________________________________________________________________________________________________________________________________________________________…
cl18	199	35	cl_2869_M02866:64:000000000-AT0DG:1:2107:3471:14977 1:N:0:4	________________________________________________________________________________________________________________________________________________________________________________________________________AGGATGGGGAGGATGCAATGATGGGGAGGAT________________________________________________________________________________________________________________________________________________________________________…		201	231	28
cl19	4428	4081	cl_2572_M02866:64:000000000-AT0DG:1:1106:24615:14641 1:N:0:4	__________________________________________________________________________________________________________________________________________________________________________________________________________GATGTAAGAGATGAGGTAGTAGAAAGAAATCGGACAAGTGA____________________________________________________________________________________________________________________________________________________________…		203	243	39
cl20	92	42	cl_340_M02866:64:000000000-AT0DG:1:1101:23438:13466 1:N:0:4	___________________________________________________________________________________________________________________________________________________________________________________________________________ATGTAAAGAGTGGAGTGGTGGAAAAGAGTTAGACAGACTTA___________________________________________________________________________________________________________________________________________________________…		204	244	39
cl21	82	72	cl_845_M02866:64:000000000-AT0DG:1:1107:28217:11896 1:N:0:4	_____________________________________________________________________________________________________________________________________________________________________________________________________________________________________GTTTAAATAAGTTGAGAAAGGGCGTAGAGAATAATATAAAA_________________________________________________________________________________________________________________________________…		230	270	39
cl22	44	42	cl_1641_M02866:64:000000000-AT0DG:1:1102:22006:19132 1:N:0:4	_____________________________________________________________________________________________________________________________________________________________________________________________________________________________________GTTTAAATAGATTGGAGAAGAGTATGAGAAGTAATATAAGACATA_____________________________________________________________________________________________________________________________…		230	274	43
cl23	1	1	M02866:64:000000000-AT0DG:1:1103:16421:10599 1:N:0:4	__________________________________________________________________________________________________________________________________________________________________________________________________________________________________________GATAAGTTGAGAAAGAGTACAAAGCGTAGTGTG____________________________________________________________________________________________________________________________________…
cl24	1	1	M02866:64:000000000-AT0DG:1:2104:8283:4252 1:N:0:4	__________________________________________________________________________________________________________________________________________________________________________________________________________________________________________________GGAGAAGAGTGAAGAAAGTAATACAAGATTTGATAAGG_______________________________________________________________________________________________________________________…
cl25	1	1	cl_1844_M02866:64:000000000-AT0DG:1:1104:24747:17135 1:N:0:4	___________________________________________________________________________________________________________________________________________________________________________________________________________________________________________________GAGAGAGGTGAAAGAGACAATACGAAGTTTG_____________________________________________________________________________________________________________________________…
cl26	1	1	cl_1200_M02866:64:000000000-AT0DG:1:1106:13068:21869 1:N:0:4	___________________________________________________________________________________________________________________________________________________________________________________________________________________________________________________________________________GAATATGATGGAAGGTTTAGTAAGGGATATAATGTGG_______________________________________________________________________________________________…
cl27	462	439	cl_2914_M02866:64:000000000-AT0DG:1:1107:17846:23044 1:N:0:4	_______________________________________________________________________________________________________________________________________________________________________________________________________________________________________________________________________________________________TAGAGAATATAGTAAGAGATGGGGTCTGTTGAAAAA____________________________________________________________________________…		288	323	35
cl28	15	8	cl_3067_M02866:64:000000000-AT0DG:1:2102:20957:20391 1:N:0:4	____________________________________________________________________________________________________________________________________________________________________________________________________________________________________________________________________________________________________________________GAAGGCGTTAAAAGAATAGGGGTAAAAGGCA____________________________________________________________…
cl29	40	32	cl_2682_M02866:64:000000000-AT0DG:1:1101:15212:27720 1:N:0:4	__________________________________________________________________________________________________________________________________________________________________________________________________________________________________________________________________________________________________________________________GCTTGAAAAGTAAGAATGGAAGAGGAGAATAAGTAGA________________________________________________…		315	351	35
cl30	2	0	cl_2346_M02866:64:000000000-AT0DG:1:1108:27452:21546 1:N:0:4	______________________________________________________________________________________________________________________________________________________________________________________________________________________________________________________________________________________________________________________________GATAGATAGAAATAGAAAGAGGAGATAGGTGAAGGTGG___________________________________________…
cl31	13749	13233	cl_1205_M02866:64:000000000-AT0DG:1:1102:15503:6742 1:N:0:4	________________________________________________________________________________________________________________________________________________________________________________________________________________________________________________________________________________________________________________________________GTGGTGGAAGTGAGAAAAGAGAGTAGGTGAA________________________________________________…		321	351	29
cl32	1	1	cl_1286_M02866:64:000000000-AT0DG:1:1107:10543:19659 1:N:0:4	___________________________________________________________________________________________________________________________________________________________________________________________________________________________________________________________________________________________________________________________________ATAAGAATAGAGAAGAGGAGTGGATGAGAATAG___________________________________________…
cl33	1	1	cl_792_M02866:64:000000000-AT0DG:1:2103:7023:15929 1:N:0:4	_____________________________________________________________________________________________________________________________________________________________________________________________________________________________________________________________________________________________________________________________________GGAGATAGAAATAGGGAACAAGTATGGGTGGAGATGTA____________________________________…
cl34	2	2	cl_1849_M02866:64:000000000-AT0DG:1:1113:9926:28057 1:N:0:4	___________________________________________________________________________________________________________________________________________________________________________________________________________________________________________________________________________________________________________________________________________ATAGGAGGGAGATAGGTATTGGTGGAGGTGG_____________________________________…
cl35	1	1	cl_2323_M02866:64:000000000-AT0DG:1:1107:23794:26375 1:N:0:4	____________________________________________________________________________________________________________________________________________________________________________________________________________________________________________________________________________________________________________________________________________________AGTCAGATGTAAGTGAGGGTGGATGTTAATA____________________________…
cl36	2	0	cl_918_M02866:64:000000000-AT0DG:1:2103:16914:10590 1:N:0:4	__________________________________________________________________________________________________________________________________________________________________________________________________________________________________________________________________________________________________________________________________________________________AGAAAGATGGAGATGAGTGATGACAATAGTACA____________________…
cl37	1	1	cl_1557_M02866:64:000000000-AT0DG:1:2105:21577:17499 1:N:0:4	__________________________________________________________________________________________________________________________________________________________________________________________________________________________________________________________________________________________________________________________________________________________ATTTAGATGGAGACGGATATTGTTAATAGTA______________________…
cl38	11	11	M02866:64:000000000-AT0DG:1:1103:21775:10016 1:N:0:4	______________________________________________________________________________________________________________________________________________________________________________________________________________________________________________________________________________________________________________________________________________________________GGAGGGAGATAGGTATTGGTGGTGGTCAGATA_________________…
cl39	4333	4211	cl_2223_M02866:64:000000000-AT0DG:1:1111:23860:26160 1:N:0:4	________________________________________________________________________________________________________________________________________________________________________________________________________________________________________________________________________________________________________________________________________________________________GTTAAAATGGATATTGGTGGTGATATGATGAT_______________…		353	384	30
cl40	2	1	cl_2054_M02866:64:000000000-AT0DG:1:1108:21166:5256 1:N:0:4	_________________________________________________________________________________________________________________________________________________________________________________________________________________________________________________________________________________________________________________________________________________________________________GGTGATAGTGATAGTGGGGTGGTTGGGTAGG_______…
cl41	7	4	cl_1839_M02866:64:000000000-AT0DG:1:1107:17587:20064 1:N:0:4	______________________________________________________________________________________________________________________________________________________________________________________________________________________________________________________________________________________________________________________________________________________________________________________________GTTAGTTTGATGATGGT…
cl42	2	2	cl_2081_M02866:64:000000000-AT0DG:1:1111:5610:16123 1:N:0:4	__________________________________________________________________________________________________________________________________________________________________________________________________________________________________________________________________________________________________________________________________________________________________________________________________________ATGGT…
