# Supplementary material for: Guide RNA Repertoires in the Main Lineages of Trypanosoma cruzi: High Diversity and Variable Redundancy Among Strains
Source: Front Cell Infect Microbiol. 2021 May 31;11:663416. doi: 10.3389/fcimb.2021.663416 (PMC8202002; doi:10.3389/fcimb.2021.663416)
Supplement: Supplementary File 2 — Zip file containing gRNA classes aligned to different mRNAs for each strain in this study. [file DataSheet_2.zip › Supplementary File 2/CANIII_Cascada7.txt_resSWARM.txt]

ND3CLBTHOMAS	ATGAATTCACGTTTAGTGTTTTATACATTAGATTTGTGTTTTGTTAGTTGTTTATTTTTTGTGTTATTGACTACCATTATTTGTGTTTTGTTATTTATATTTGTAATAGTATTGTTTTATTTTTGTTATAGTTTTTTATTTTTGTGGTTTTTATTTTTTATGGTGTTATTAGGGTTTGTATGGTATTTTTGGGACCATGTATATTTGTGTGATACAATTTTGTTTTATTTGTGGTGTTTTTTATTATGTTATGTGTATTACATTAATAAA
cl0	3680	3362	cl_264_M02866:64:000000000-AT0DG:1:1101:12375:3116 1:N:0:4	______________TAGTAGAGTGTGTAGTTTAGATATGAGATAGTCAACAGGTAGAGAGTA________________________________________________________________________________________________________________________________________________________________________________________________________________		15	62	47
cl1	13	8	M02866:64:000000000-AT0DG:1:1105:10325:7923 1:N:0:4	________________ATAGAATATGCAGTTTGAATGTGAGATGATTAGCAAATAGGAGATGTAGTAGT_________________________________________________________________________________________________________________________________________________________________________________________________________
cl2	8	0	M02866:64:000000000-AT0DG:1:1103:2733:10482 1:N:0:4	____________________GTTATGTGGTTCGGATATAATATGGTTGGAG___________________________________________________________________________________________________________________________________________________________________________________________________________________________
cl3	403	395	cl_2884_M02866:64:000000000-AT0DG:1:1101:14460:6685 1:N:0:4	__________________________TGGTCTGGTTGTAAAGTAGCTAATAGTTGGG_____________________________________________________________________________________________________________________________________________________________________________________________________________________		27	57	28
cl4	3	3	cl_982_M02866:64:000000000-AT0DG:1:1114:23427:23735 1:N:0:4	____________________________AGTTAAGTATGAGATAATGAGCAAGTGGAAA___________________________________________________________________________________________________________________________________________________________________________________________________________________
cl5	3	3	cl_378_M02866:64:000000000-AT0DG:1:1110:21352:5557 1:N:0:4	_______________________________________AGAAAGTTGGTAGGTGAAGAGTGTGGCAAAT________________________________________________________________________________________________________________________________________________________________________________________________________
cl6	413	379	cl_822_M02866:64:000000000-AT0DG:1:1101:7522:5672 1:N:0:4	_______________________________________________________________________________ATACATGAGATAGTGAATGGAAGTGTTATCATGGCAGAGT_______________________________________________________________________________________________________________________________________________________		80	119	38
cl7	1	1	cl_101_M02866:64:000000000-AT0DG:1:1101:22733:8181 1:N:0:4	_______________________________________________________________________________ATACATGGAGTGGTGAGTGTTGGTATTATCGT_______________________________________________________________________________________________________________________________________________________________
cl8	3	3	cl_2079_M02866:64:000000000-AT0DG:1:2103:15342:18790 1:N:0:4	_______________________________________________________________________________________________ATGTAAGTGTTATTATGGTGGGATGGTAATG________________________________________________________________________________________________________________________________________________
cl9	5	4	cl_620_M02866:64:000000000-AT0DG:1:1106:8213:4099 1:N:0:4	_______________________________________________________________________________________________________________GTTGGGGTAAAAATGGTGTTGGTGGGTAGAG________________________________________________________________________________________________________________________________
cl10	1	1	cl_2053_M02866:64:000000000-AT0DG:1:2107:9040:24561 1:N:0:4	__________________________________________________________________________________________________________________AAGGTGGGGTTGGTATTGGAGAGTGGGGAGG_____________________________________________________________________________________________________________________________
cl11	1	1	cl_796_M02866:64:000000000-AT0DG:1:1108:7262:7558 1:N:0:4	____________________________________________________________________________________________________________________GTTGGGGATAATATTGGGGGACATGGATGTT___________________________________________________________________________________________________________________________
cl12	595	577	cl_2447_M02866:64:000000000-AT0DG:1:1112:18802:14046 1:N:0:4	____________________________________________________________________________________________________________________________TAGTTTTAAGGGATAAAGACTTTGGGGGTAGGA_________________________________________________________________________________________________________________		125	157	31
cl13	1	1	cl_1402_M02866:64:000000000-AT0DG:1:2104:26801:10388 1:N:0:4	______________________________________________________________________________________________________________________________AGATCAAAAGGTGAAGACGTTAAGTATGAGAAGT______________________________________________________________________________________________________________
cl14	1	1	cl_173_M02866:64:000000000-AT0DG:1:2113:2625:11068 1:N:0:4	___________________________________________________________________________________________________________________________________AAGGTGTAAAAGTATTGGGAGTAAAGGGTGGTA__________________________________________________________________________________________________________
cl15	45	45	cl_931_M02866:64:000000000-AT0DG:1:1101:23285:4497 1:N:0:4	__________________________________________________________________________________________________________________________________________________________________________________________________________TGTATATGTTGTGTTGAAGTTGAGTGAGTGTT____________________________________		203	234	30
cl16	3	3	M02866:64:000000000-AT0DG:1:1110:20156:14810 1:N:0:4	_____________________________________________________________________________________________________________________________________________________________________________________________________________________TGTTTGAATAGAGTGAATATTGTAAAAGATGGTATG_____________________
cl17	1	1	cl_204_M02866:64:000000000-AT0DG:1:2106:22654:24810 1:N:0:4	________________________________________________________________________________________________________________________________________________________________________________________________________________________TTAGATGAGATAGATATTGTGAGAAGTAGTATCA____________________
cl18	2	0	M02866:64:000000000-AT0DG:1:1109:6947:22167 1:N:0:4	___________________________________________________________________________________________________________________________________________________________________________________________________________________________AGTTAGATGAGTGTTGTAAGAGAGAGTACAGT___________________
