# Supplementary material for: Guide RNA Repertoires in the Main Lineages of Trypanosoma cruzi: High Diversity and Variable Redundancy Among Strains
Source: Front Cell Infect Microbiol. 2021 May 31;11:663416. doi: 10.3389/fcimb.2021.663416 (PMC8202002; doi:10.3389/fcimb.2021.663416)
Supplement: Supplementary File 2 — Zip file containing gRNA classes aligned to different mRNAs for each strain in this study. [file DataSheet_2.zip › Supplementary File 2/CANIII_Cascada8.txt_resSWARM.txt]

ND7CLBPAPER	TATTATTTTATGTTATTTTTGGTGGTTTTTTTACATTTATATCGTTTTACATTTGGTCCGCAGCATCCCGCAGCCCATGGTGTTTTGTGTTGTTTATTATATTTTTGTGGTGAATTTATTGTTTACATTGATTGTATTATAGGTTATTTGCATCGTGGTACAGAAAAGTTATGTGAATATAAAACAATAGAACAGTGTTTGCCGTATTTTGATAGGTTAGATTATGTTAGTGTTTGTTGTAATGAACATTTGTTGTCTTTATGTTTTGAATATATGTTGCGGTGTTATTTGTCATTACGTTGTGCATTTATGCGTTTGTTAATTGTAGAATTTACCCGTGGTTTTAATGGTTTATTATGTATATCATGTATGGTTTTGGATTTGGGTTGTTTATCTCCA…
cl0	1	1	cl_371_M02866:64:000000000-AT0DG:1:2113:3907:11503 1:N:0:4	_____________________TATGGGGAGGATGTAGGTATGGGGGGATGTAGGT________________________________________________________________________________________________________________________________________________________________________________________________________________________________________________________________________________________________________________________________________________________…
cl1	400	367	cl_1274_M02866:64:000000000-AT0DG:1:1101:19787:5233 1:N:0:4	________________________TAGAGAAGTTTGAATATGGTGAGATGTGAGTCGGGTGTTATG_____________________________________________________________________________________________________________________________________________________________________________________________________________________________________________________________________________________________________________________________________________…		25	66	40
cl2	326	308	cl_337_M02866:64:000000000-AT0DG:1:1101:19019:2733 1:N:0:4	___________________________________________________________________GTTGTTGGATATTACAAAACGTGACAATTGATG___________________________________________________________________________________________________________________________________________________________________________________________________________________________________________________________________________________________________________…		68	100	30
cl3	3	3	cl_2198_M02866:64:000000000-AT0DG:1:2105:20371:5138 1:N:0:4	___________________________________________________________________GGTATTGAGTGCTATGGAATACAGCAATTGA_____________________________________________________________________________________________________________________________________________________________________________________________________________________________________________________________________________________________________________…
cl4	6	1	cl_1071_M02866:64:000000000-AT0DG:1:1103:10558:14379 1:N:0:4	________________________________________________________________________________ATTGAGTATAGTGAGTGATATGGGAGCTCTATTTAAGTAACAAAT__________________________________________________________________________________________________________________________________________________________________________________________________________________________________________________________________________________…
cl5	550	502	cl_2848_M02866:64:000000000-AT0DG:1:2106:13899:16166 1:N:0:4	__________________________________________________________________________________GAGATACAGTGAGTAGTGTGAAGGTATTACTTAGATTACAAATGT________________________________________________________________________________________________________________________________________________________________________________________________________________________________________________________________________________…		83	127	44
cl6	83	82	cl_1919_M02866:64:000000000-AT0DG:1:2113:16344:26048 1:N:0:4	__________________________________________________________________________________GAGATATGGTGGATGATGTGGAGACTCTATT______________________________________________________________________________________________________________________________________________________________________________________________________________________________________________________________________________________________…		83	113	30
cl7	2	2	cl_1779_M02866:64:000000000-AT0DG:1:1110:27325:17309 1:N:0:4	__________________________________________________________________________________GAGATACGTTGAGTGATGTGAAGGTATTGTTTGTAT_________________________________________________________________________________________________________________________________________________________________________________________________________________________________________________________________________________________…
cl8	1077	1017	cl_1146_M02866:64:000000000-AT0DG:1:1101:21663:3802 1:N:0:4	____________________________________________________________________________________GGTACGATAGTTGATGTGAGAGTGTTACTTGAATAGCAGTTGTA_______________________________________________________________________________________________________________________________________________________________________________________________________________________________________________________________________________…		85	128	42
cl9	308	268	cl_2092_M02866:64:000000000-AT0DG:1:1101:4298:7852 1:N:0:4	____________________________________________________________________________________AGTATAGTAGATGATATGAGAGTGTCACTTAGATAACAATTGTA_______________________________________________________________________________________________________________________________________________________________________________________________________________________________________________________________________________…		85	128	43
cl10	4	4	cl_2260_M02866:64:000000000-AT0DG:1:1106:16252:10592 1:N:0:4	_________________________________________________________________________________________________________________________________________________________________________________________________________________ATTACTTAATTTGGTATAGTTATTAATAGTG_______________________________________________________________________________________________________________________________________________________________…
cl11	10	6	cl_1916_M02866:64:000000000-AT0DG:1:1106:16326:22710 1:N:0:4	________________________________________________________________________________________________________________________________________________________________________________________________________________________________ATATTTGTAAGTGGTATTGTTAGTAGATGAT________________________________________________________________________________________________________________________________________________…
cl12	1	1	cl_852_M02866:64:000000000-AT0DG:1:2112:17059:21439 1:N:0:4	_____________________________________________________________________________________________________________________________________________________________________________________________________________________________________________________________________ATAGACCTTATATGCAGTGTTGTGGTAAGTGG__________________________________________________________________________________________________________…
cl13	1	1	M02866:64:000000000-AT0DG:1:1105:22054:13254 1:N:0:4	______________________________________________________________________________________________________________________________________________________________________________________________________________________________________________________________________TAGTATTTGTATATAGTATTGTATTAGATAG__________________________________________________________________________________________________________…
cl14	1	1	cl_2366_M02866:64:000000000-AT0DG:1:2108:15250:12613 1:N:0:4	______________________________________________________________________________________________________________________________________________________________________________________________________________________________________________________________________________________________________GTTATGGTGTGTGAGTGTGTTGATGGTTGGT__________________________________________________________________________…
cl15	1	1	cl_2909_M02866:64:000000000-AT0DG:1:2107:18919:11107 1:N:0:4	_______________________________________________________________________________________________________________________________________________________________________________________________________________________________________________________________________________________________________________________________________________________________GGTAGTGTATGAGATATGTGTTGAGATTTGA_________________…
cl16	4214	3889	cl_2866_M02866:64:000000000-AT0DG:1:2107:3370:12032 1:N:0:4	______________________________________________________________________________________________________________________________________________________________________________________________________________________________________________________________________________________________________________________________________________________________________CATGTGGTGTATGTTGGAGTCTAGGTTTAACAGAGGG____…		359	395	36
cl17	2	2	cl_547_M02866:64:000000000-AT0DG:1:1101:21563:11368 1:N:0:4	______________________________________________________________________________________________________________________________________________________________________________________________________________________________________________________________________________________________________________________________________________________________________________________________________AGTAGAGAT…
cl18	7	4	cl_1076_M02866:64:000000000-AT0DG:1:1105:23633:9054 1:N:0:4	_______________________________________________________________________________________________________________________________________________________________________________________________________________________________________________________________________________________________________________________________________________________________________________________________________ATAGAAGT…
cl19	112	100	cl_599_M02866:64:000000000-AT0DG:1:1101:16293:5370 1:N:0:4	_______________________________________________________________________________________________________________________________________________________________________________________________________________________________________________________________________________________________________________________________________________________________________________________________________________…		420	471	51
cl20	9	3	cl_1515_M02866:64:000000000-AT0DG:1:1101:19972:20042 1:N:0:4	_______________________________________________________________________________________________________________________________________________________________________________________________________________________________________________________________________________________________________________________________________________________________________________________________________________…
cl21	5	3	cl_1345_M02866:64:000000000-AT0DG:1:2102:25148:5686 1:N:0:4	_______________________________________________________________________________________________________________________________________________________________________________________________________________________________________________________________________________________________________________________________________________________________________________________________________________…
cl22	70	64	cl_2800_M02866:64:000000000-AT0DG:1:1101:9660:19353 1:N:0:4	_______________________________________________________________________________________________________________________________________________________________________________________________________________________________________________________________________________________________________________________________________________________________________________________________________________…		453	489	35
cl23	5	3	cl_2260_M02866:64:000000000-AT0DG:1:1106:16252:10592 1:N:0:4	_______________________________________________________________________________________________________________________________________________________________________________________________________________________________________________________________________________________________________________________________________________________________________________________________________________…
cl24	13	8	cl_171_M02866:64:000000000-AT0DG:1:1105:26275:17610 1:N:0:4	_______________________________________________________________________________________________________________________________________________________________________________________________________________________________________________________________________________________________________________________________________________________________________________________________________________…
cl25	4	3	cl_1378_M02866:64:000000000-AT0DG:1:1105:27435:11411 1:N:0:4	_______________________________________________________________________________________________________________________________________________________________________________________________________________________________________________________________________________________________________________________________________________________________________________________________________________…
cl26	20	20	cl_330_M02866:64:000000000-AT0DG:1:1101:15781:26763 1:N:0:4	_______________________________________________________________________________________________________________________________________________________________________________________________________________________________________________________________________________________________________________________________________________________________________________________________________________…
cl27	193	177	cl_732_M02866:64:000000000-AT0DG:1:1101:14818:9225 1:N:0:4	_______________________________________________________________________________________________________________________________________________________________________________________________________________________________________________________________________________________________________________________________________________________________________________________________________________…		544	593	49
cl28	2	0	M02866:64:000000000-AT0DG:1:1105:22467:14937 1:N:0:4	_______________________________________________________________________________________________________________________________________________________________________________________________________________________________________________________________________________________________________________________________________________________________________________________________________________…
cl29	4	2	cl_834_M02866:64:000000000-AT0DG:1:1110:27021:16684 1:N:0:4	_______________________________________________________________________________________________________________________________________________________________________________________________________________________________________________________________________________________________________________________________________________________________________________________________________________…
cl30	191	174	cl_528_M02866:64:000000000-AT0DG:1:1101:14635:14308 1:N:0:4	_______________________________________________________________________________________________________________________________________________________________________________________________________________________________________________________________________________________________________________________________________________________________________________________________________________…		577	615	37
cl31	1	1	M02866:64:000000000-AT0DG:1:1103:7350:12518 1:N:0:4	_______________________________________________________________________________________________________________________________________________________________________________________________________________________________________________________________________________________________________________________________________________________________________________________________________________…
cl32	11192	10281	cl_791_M02866:64:000000000-AT0DG:1:1101:18757:28913 1:N:0:4	_______________________________________________________________________________________________________________________________________________________________________________________________________________________________________________________________________________________________________________________________________________________________________________________________________________…		608	651	42
cl33	3	1	M02866:64:000000000-AT0DG:1:1109:7696:26318 1:N:0:4	_______________________________________________________________________________________________________________________________________________________________________________________________________________________________________________________________________________________________________________________________________________________________________________________________________________…
cl34	248	238	cl_1323_M02866:64:000000000-AT0DG:1:1101:12895:4854 1:N:0:4	_______________________________________________________________________________________________________________________________________________________________________________________________________________________________________________________________________________________________________________________________________________________________________________________________________________…		614	651	36
cl35	986	908	cl_1431_M02866:64:000000000-AT0DG:1:1110:19425:20885 1:N:0:4	_______________________________________________________________________________________________________________________________________________________________________________________________________________________________________________________________________________________________________________________________________________________________________________________________________________…		683	727	44
cl36	212	197	cl_276_M02866:64:000000000-AT0DG:1:1101:21180:3571 1:N:0:4	_______________________________________________________________________________________________________________________________________________________________________________________________________________________________________________________________________________________________________________________________________________________________________________________________________________…		705	760	53
cl37	230	213	cl_2477_M02866:64:000000000-AT0DG:1:1101:21781:9186 1:N:0:4	_______________________________________________________________________________________________________________________________________________________________________________________________________________________________________________________________________________________________________________________________________________________________________________________________________________…		705	756	51
cl38	135	116	cl_278_M02866:64:000000000-AT0DG:1:1101:4155:11250 1:N:0:4	_______________________________________________________________________________________________________________________________________________________________________________________________________________________________________________________________________________________________________________________________________________________________________________________________________________…		709	760	50
cl39	41	39	cl_559_M02866:64:000000000-AT0DG:1:1107:25567:7036 1:N:0:4	_______________________________________________________________________________________________________________________________________________________________________________________________________________________________________________________________________________________________________________________________________________________________________________________________________________…		715	747	32
cl40	2273	2219	cl_1123_M02866:64:000000000-AT0DG:1:1101:16294:2530 1:N:0:4	_______________________________________________________________________________________________________________________________________________________________________________________________________________________________________________________________________________________________________________________________________________________________________________________________________________…		719	749	29
cl41	3	2	M02866:64:000000000-AT0DG:1:1106:2965:17619 1:N:0:4	_______________________________________________________________________________________________________________________________________________________________________________________________________________________________________________________________________________________________________________________________________________________________________________________________________________…
cl42	1	1	cl_450_M02866:64:000000000-AT0DG:1:2110:22462:5822 1:N:0:4	_______________________________________________________________________________________________________________________________________________________________________________________________________________________________________________________________________________________________________________________________________________________________________________________________________________…
cl43	14	7	M02866:64:000000000-AT0DG:1:2105:5929:12880 1:N:0:4	_______________________________________________________________________________________________________________________________________________________________________________________________________________________________________________________________________________________________________________________________________________________________________________________________________________…
cl44	1	1	M02866:64:000000000-AT0DG:1:1114:4323:21942 1:N:0:4	_______________________________________________________________________________________________________________________________________________________________________________________________________________________________________________________________________________________________________________________________________________________________________________________________________________…
cl45	1	1	M02866:64:000000000-AT0DG:1:2110:24337:23997 1:N:0:4	_______________________________________________________________________________________________________________________________________________________________________________________________________________________________________________________________________________________________________________________________________________________________________________________________________________…
cl46	173	169	M02866:64:000000000-AT0DG:1:2104:15264:3581 1:N:0:4	_______________________________________________________________________________________________________________________________________________________________________________________________________________________________________________________________________________________________________________________________________________________________________________________________________________…		802	832	29
cl47	3	3	cl_2403_M02866:64:000000000-AT0DG:1:1105:5448:7965 1:N:0:4	_______________________________________________________________________________________________________________________________________________________________________________________________________________________________________________________________________________________________________________________________________________________________________________________________________________…
cl48	48	41	cl_2617_M02866:64:000000000-AT0DG:1:2108:6958:23870 1:N:0:4	_______________________________________________________________________________________________________________________________________________________________________________________________________________________________________________________________________________________________________________________________________________________________________________________________________________…		834	878	44
cl49	6	2	M02866:64:000000000-AT0DG:1:1106:14595:24892 1:N:0:4	_______________________________________________________________________________________________________________________________________________________________________________________________________________________________________________________________________________________________________________________________________________________________________________________________________________…
cl50	2	1	cl_2924_M02866:64:000000000-AT0DG:1:1112:17910:23748 1:N:0:4	_______________________________________________________________________________________________________________________________________________________________________________________________________________________________________________________________________________________________________________________________________________________________________________________________________________…
cl51	135	124	cl_273_M02866:64:000000000-AT0DG:1:1101:10627:7781 1:N:0:4	_______________________________________________________________________________________________________________________________________________________________________________________________________________________________________________________________________________________________________________________________________________________________________________________________________________…		844	882	37
cl52	4	4	cl_2853_M02866:64:000000000-AT0DG:1:1110:11076:11097 1:N:0:4	_______________________________________________________________________________________________________________________________________________________________________________________________________________________________________________________________________________________________________________________________________________________________________________________________________________…
cl53	2	2	M02866:64:000000000-AT0DG:1:2103:14635:5282 1:N:0:4	_______________________________________________________________________________________________________________________________________________________________________________________________________________________________________________________________________________________________________________________________________________________________________________________________________________…
cl54	1	1	cl_1567_M02866:64:000000000-AT0DG:1:2105:24466:24762 1:N:0:4	_______________________________________________________________________________________________________________________________________________________________________________________________________________________________________________________________________________________________________________________________________________________________________________________________________________…
cl55	1	1	M02866:64:000000000-AT0DG:1:1109:22400:16899 1:N:0:4	_______________________________________________________________________________________________________________________________________________________________________________________________________________________________________________________________________________________________________________________________________________________________________________________________________________…
cl56	10861	10178	cl_173_M02866:64:000000000-AT0DG:1:1101:12938:4601 1:N:0:4	_______________________________________________________________________________________________________________________________________________________________________________________________________________________________________________________________________________________________________________________________________________________________________________________________________________…		878	919	41
cl57	35	16	cl_2054_M02866:64:000000000-AT0DG:1:1101:2282:14300 1:N:0:4	_______________________________________________________________________________________________________________________________________________________________________________________________________________________________________________________________________________________________________________________________________________________________________________________________________________…
cl58	131	125	cl_1118_M02866:64:000000000-AT0DG:1:1101:6610:22036 1:N:0:4	_______________________________________________________________________________________________________________________________________________________________________________________________________________________________________________________________________________________________________________________________________________________________________________________________________________…		878	916	38
cl59	5	3	cl_2574_M02866:64:000000000-AT0DG:1:1102:25021:21600 1:N:0:4	_______________________________________________________________________________________________________________________________________________________________________________________________________________________________________________________________________________________________________________________________________________________________________________________________________________…
cl60	2	1	cl_2175_M02866:64:000000000-AT0DG:1:2109:7216:19084 1:N:0:4	_______________________________________________________________________________________________________________________________________________________________________________________________________________________________________________________________________________________________________________________________________________________________________________________________________________…
cl61	10	6	cl_2054_M02866:64:000000000-AT0DG:1:1102:11792:26094 1:N:0:4	_______________________________________________________________________________________________________________________________________________________________________________________________________________________________________________________________________________________________________________________________________________________________________________________________________________…
cl62	1	1	cl_2007_M02866:64:000000000-AT0DG:1:2103:18574:7245 1:N:0:4	_______________________________________________________________________________________________________________________________________________________________________________________________________________________________________________________________________________________________________________________________________________________________________________________________________________…
cl63	1	1	cl_1966_M02866:64:000000000-AT0DG:1:1105:18817:26155 1:N:0:4	_______________________________________________________________________________________________________________________________________________________________________________________________________________________________________________________________________________________________________________________________________________________________________________________________________________…
cl64	1	1	M02866:64:000000000-AT0DG:1:1106:9041:8716 1:N:0:4	_______________________________________________________________________________________________________________________________________________________________________________________________________________________________________________________________________________________________________________________________________________________________________________________________________________…
cl65	1	1	M02866:64:000000000-AT0DG:1:1101:24583:20663 1:N:0:4	_______________________________________________________________________________________________________________________________________________________________________________________________________________________________________________________________________________________________________________________________________________________________________________________________________________…
cl66	4	4	cl_708_M02866:64:000000000-AT0DG:1:1110:14452:28163 1:N:0:4	_______________________________________________________________________________________________________________________________________________________________________________________________________________________________________________________________________________________________________________________________________________________________________________________________________________…
cl67	1	1	M02866:64:000000000-AT0DG:1:2111:24624:10106 1:N:0:4	_______________________________________________________________________________________________________________________________________________________________________________________________________________________________________________________________________________________________________________________________________________________________________________________________________________…
cl68	46	46	cl_1430_M02866:64:000000000-AT0DG:1:1104:7887:5326 1:N:0:4	_______________________________________________________________________________________________________________________________________________________________________________________________________________________________________________________________________________________________________________________________________________________________________________________________________________…		1050	1089	39
cl69	2	0	cl_985_M02866:64:000000000-AT0DG:1:2103:24077:23417 1:N:0:4	_______________________________________________________________________________________________________________________________________________________________________________________________________________________________________________________________________________________________________________________________________________________________________________________________________________…
cl70	1	1	cl_1887_M02866:64:000000000-AT0DG:1:1105:3537:8466 1:N:0:4	_______________________________________________________________________________________________________________________________________________________________________________________________________________________________________________________________________________________________________________________________________________________________________________________________________________…
cl71	7	6	cl_2081_M02866:64:000000000-AT0DG:1:1101:18683:3055 1:N:0:4	_______________________________________________________________________________________________________________________________________________________________________________________________________________________________________________________________________________________________________________________________________________________________________________________________________________…
cl72	2	1	M02866:64:000000000-AT0DG:1:1111:16647:24890 1:N:0:4	_______________________________________________________________________________________________________________________________________________________________________________________________________________________________________________________________________________________________________________________________________________________________________________________________________________…
cl73	237	228	cl_2013_M02866:64:000000000-AT0DG:1:2102:4048:21740 1:N:0:4	_______________________________________________________________________________________________________________________________________________________________________________________________________________________________________________________________________________________________________________________________________________________________________________________________________________…		1069	1120	50
cl74	265	257	cl_2543_M02866:64:000000000-AT0DG:1:1101:17879:4057 1:N:0:4	_______________________________________________________________________________________________________________________________________________________________________________________________________________________________________________________________________________________________________________________________________________________________________________________________________________…		1075	1111	35
cl75	2	1	M02866:64:000000000-AT0DG:1:1101:13460:23607 1:N:0:4	_______________________________________________________________________________________________________________________________________________________________________________________________________________________________________________________________________________________________________________________________________________________________________________________________________________…
cl76	6	6	cl_2303_M02866:64:000000000-AT0DG:1:1102:24254:18801 1:N:0:4	_______________________________________________________________________________________________________________________________________________________________________________________________________________________________________________________________________________________________________________________________________________________________________________________________________________…
cl77	13	12	cl_2543_M02866:64:000000000-AT0DG:1:1104:18919:6546 1:N:0:4	_______________________________________________________________________________________________________________________________________________________________________________________________________________________________________________________________________________________________________________________________________________________________________________________________________________…
cl78	2172	2006	cl_1966_M02866:64:000000000-AT0DG:1:1105:18817:26155 1:N:0:4	_______________________________________________________________________________________________________________________________________________________________________________________________________________________________________________________________________________________________________________________________________________________________________________________________________________…		1103	1149	45
cl79	7	6	cl_1604_M02866:64:000000000-AT0DG:1:1112:22046:21084 1:N:0:4	_______________________________________________________________________________________________________________________________________________________________________________________________________________________________________________________________________________________________________________________________________________________________________________________________________________…
cl80	5987	5637	cl_359_M02866:64:000000000-AT0DG:1:1102:2631:12250 1:N:0:4	_______________________________________________________________________________________________________________________________________________________________________________________________________________________________________________________________________________________________________________________________________________________________________________________________________________…		1110	1149	38
cl81	406	365	cl_1070_M02866:64:000000000-AT0DG:1:1101:17437:5060 1:N:0:4	_______________________________________________________________________________________________________________________________________________________________________________________________________________________________________________________________________________________________________________________________________________________________________________________________________________…		1126	1175	48
cl82	657	590	cl_549_M02866:64:000000000-AT0DG:1:1101:17442:11934 1:N:0:4	_______________________________________________________________________________________________________________________________________________________________________________________________________________________________________________________________________________________________________________________________________________________________________________________________________________…		1129	1180	50
cl83	2	2	cl_1157_M02866:64:000000000-AT0DG:1:2104:8195:17820 1:N:0:4	_______________________________________________________________________________________________________________________________________________________________________________________________________________________________________________________________________________________________________________________________________________________________________________________________________________…
cl84	344	323	cl_1978_M02866:64:000000000-AT0DG:1:1102:27039:9675 1:N:0:4	_______________________________________________________________________________________________________________________________________________________________________________________________________________________________________________________________________________________________________________________________________________________________________________________________________________…		1130	1165	35
cl85	1	1	cl_2808_M02866:64:000000000-AT0DG:1:1114:24628:11422 1:N:0:4	_______________________________________________________________________________________________________________________________________________________________________________________________________________________________________________________________________________________________________________________________________________________________________________________________________________…
