# Supplementary material for: Guide RNA Repertoires in the Main Lineages of Trypanosoma cruzi: High Diversity and Variable Redundancy Among Strains
Source: Front Cell Infect Microbiol. 2021 May 31;11:663416. doi: 10.3389/fcimb.2021.663416 (PMC8202002; doi:10.3389/fcimb.2021.663416)
Supplement: Supplementary File 2 — Zip file containing gRNA classes aligned to different mRNAs for each strain in this study. [file DataSheet_2.zip › Supplementary File 2/CANIII_Cascada9.txt_resSWARM.txt]

ND8CLBPAPER	ATCATTTTTTTATTTTTTTATTTTTATATGTTTTTTTTTGATTTTTTATTTTTTTTTTTTGTTTGTTTTTATATGTGTTTTGTTTGTTGTGTTACCATTTGTTTACCCATTGAATTAACAATTGTTAGTTTATTAGTCCGTGGTAATCATTTTTTGCGTTTTTATTGGTGTGGTTTAGAACGTTGTATTGCTTGTCGTTTATGTGATTTGGTTTGCCCTAGTTTAGCATTGGATGTTCGTGTTGGATAAAGTTTTGGTGGCCACCGTTTTGCCGATTGATTTACATTAAGTTACCGCCGTTGTATTTATTGTGGTTTTTGTATGCATGTTTGCCCGACGGATGCCATTACACATTCATTGTTTGTTATGTGTTTTTGTTGTTTAGCCATGTATTTATTG…
cl0	2	0	cl_2455_M02866:64:000000000-AT0DG:1:2103:8075:19352 1:N:0:4	TAGTAAAGGCATAAAAAGATGGGGGTGTAAAAGATGG__________________________________________________________________________________________________________________________________________________________________________________________________________________________________________________________________________________________________________________________________________________________________________…
cl1	1	1	cl_1236_M02866:64:000000000-AT0DG:1:2104:7888:26521 1:N:0:4	____GGGAGGGTGGGGGGGCAAAGAGATATAAAAGGGGG________________________________________________________________________________________________________________________________________________________________________________________________________________________________________________________________________________________________________________________________________________________________________…
cl2	5	2	cl_1467_M02866:64:000000000-AT0DG:1:1101:25495:6415 1:N:0:4	_______________AGAGTAGAAGTGTATAGGAGAGTGTTAAGAGATA______________________________________________________________________________________________________________________________________________________________________________________________________________________________________________________________________________________________________________________________________________________________…
cl3	1	1	M02866:64:000000000-AT0DG:1:1110:11271:24262 1:N:0:4	________________GAGTAGAAGTGAATGAGAGAAGATTGAAGAT________________________________________________________________________________________________________________________________________________________________________________________________________________________________________________________________________________________________________________________________________________________________…
cl4	766	744	cl_2106_M02866:64:000000000-AT0DG:1:1101:11791:2287 1:N:0:4	_______________________________GTAAGAGGTTGAGAGATATGAAAGAGAAACAGA_______________________________________________________________________________________________________________________________________________________________________________________________________________________________________________________________________________________________________________________________________________…		32	64	31
cl5	93	87	cl_2284_M02866:64:000000000-AT0DG:1:1101:12544:13602 1:N:0:4	_______________________________GTAGAAGGTTGAAGAGTGTAAAGAAAAGACAGA_______________________________________________________________________________________________________________________________________________________________________________________________________________________________________________________________________________________________________________________________________________…		32	64	31
cl6	3	3	cl_258_M02866:64:000000000-AT0DG:1:1111:6677:26010 1:N:0:4	_______________________________GTAAGAGGTTGGGAAGTATGAGAGAAAGACAGA_______________________________________________________________________________________________________________________________________________________________________________________________________________________________________________________________________________________________________________________________________________…
cl7	3	0	cl_1402_M02866:64:000000000-AT0DG:1:2106:2125:12092 1:N:0:4	_________________________________GGTAGATCAAAAGGTGAAGAAATAAAATAACTA_____________________________________________________________________________________________________________________________________________________________________________________________________________________________________________________________________________________________________________________________________________…
cl8	1	1	M02866:64:000000000-AT0DG:1:1102:14951:18962 1:N:0:4	___________________________________GGAATGGGGGGATGGGGGGGGGGGGTAATTG_____________________________________________________________________________________________________________________________________________________________________________________________________________________________________________________________________________________________________________________________________________…
cl9	7	0	M02866:64:000000000-AT0DG:1:1101:4510:22717 1:N:0:4	____________________________________GTATTGGAGAGTGGGGAGGAGGGGTAAATGGGGA_________________________________________________________________________________________________________________________________________________________________________________________________________________________________________________________________________________________________________________________________________…
cl10	76	38	cl_1205_M02866:64:000000000-AT0DG:1:2114:20700:3225 1:N:0:4	_________________________________________GGGAAGTGAGAAAAGAGAGTAGGTGAATATA_______________________________________________________________________________________________________________________________________________________________________________________________________________________________________________________________________________________________________________________________________…		42	72	30
cl11	1	1	cl_2682_M02866:64:000000000-AT0DG:1:2110:5431:9594 1:N:0:4	_________________________________________GAAGAATGGAAGAGGAGAATAAGTAGACATA_______________________________________________________________________________________________________________________________________________________________________________________________________________________________________________________________________________________________________________________________________…
cl12	1	1	cl_1286_M02866:64:000000000-AT0DG:1:1107:10543:19659 1:N:0:4	__________________________________________AAGAATAGAGAAGAGGAGTGGATGAGAATAG______________________________________________________________________________________________________________________________________________________________________________________________________________________________________________________________________________________________________________________________________…
cl13	1	1	cl_296_M02866:64:000000000-AT0DG:1:1102:13613:7769 1:N:0:4	___________________________________________ATAATAGAGAGGAAGAGGAGGTGGGGATATA_____________________________________________________________________________________________________________________________________________________________________________________________________________________________________________________________________________________________________________________________________…
cl14	1	1	cl_2692_M02866:64:000000000-AT0DG:1:2102:22469:24021 1:N:0:4	____________________________________________________AGATAAGGTGGATGAGAATGTAAACAAAGTA____________________________________________________________________________________________________________________________________________________________________________________________________________________________________________________________________________________________________________________________…
cl15	1	1	cl_2081_M02866:64:000000000-AT0DG:1:2101:19818:27114 1:N:0:4	______________________________________________________GGGAGATGGTTGGGAATGTGTATAAAATATGTA________________________________________________________________________________________________________________________________________________________________________________________________________________________________________________________________________________________________________________________…
cl16	3	3	cl_2924_M02866:64:000000000-AT0DG:1:1109:21774:9856 1:N:0:4	_____________________________________________________________________________________________________ATGTGGGTGGTTTGGTTGTTGGTAGTTCAGT___________________________________________________________________________________________________________________________________________________________________________________________________________________________________________________________________________…
cl17	3	3	cl_158_M02866:64:000000000-AT0DG:1:1104:8602:14312 1:N:0:4	_________________________________________________________________________________________________________________________________________GGTACTGTTGGTAGAGAGTGCAGAAGTAGGTG______________________________________________________________________________________________________________________________________________________________________________________________________________________________________…
cl18	14	12	cl_1063_M02866:64:000000000-AT0DG:1:1101:23013:23137 1:N:0:4	__________________________________________________________________________________________________________________________________________________________GTTTGGAGATAGTTGCATTGAATCTTGTAGTATGATGGACAGTGA________________________________________________________________________________________________________________________________________________________________________________________________________…
cl19	7	7	cl_1138_M02866:64:000000000-AT0DG:1:1104:12434:26919 1:N:0:4	____________________________________________________________________________________________________________________________________________________________GTAGAAATGATTGTATTGGATCTGGCAGTATA___________________________________________________________________________________________________________________________________________________________________________________________________________________…
cl20	665	570	M02866:64:000000000-AT0DG:1:1103:16494:27899 1:N:0:4	__________________________________________________________________________________________________________________________________________________________________________________________TGTTGAATAGTGAATGTGTTGAGTTAAGTAGAGTCAAATCGTAACTTG_____________________________________________________________________________________________________________________________________________________________________…		187	234	45
cl21	2	1	M02866:64:000000000-AT0DG:1:1106:7720:17464 1:N:0:4	_____________________________________________________________________________________________________________________________________________________________________________________________TGAATATTAGATACATTGAGTTGGGTAGTGTTGAATT_____________________________________________________________________________________________________________________________________________________________________________…
cl22	19043	16785	cl_2118_M02866:64:000000000-AT0DG:1:1101:25080:11193 1:N:0:4	______________________________________________________________________________________________________________________________________________________________________________________________________________________________________________________________________________________TAAGAGTAGTTCGATGATGGTGTTATGGATAGTATTAAAAACATATGTATGG_____________________________________________________________________…		279	330	49
cl23	6	2	cl_862_M02866:64:000000000-AT0DG:1:1107:11548:9481 1:N:0:4	___________________________________________________________________________________________________________________________________________________________________________________________________________________________________________________________________________________________________ATGTTGGTGATGTGAATAGTGTCAGGAACATGTGTAGA______________________________________________________________________…
cl24	924	861	cl_1910_M02866:64:000000000-AT0DG:1:2108:19163:17765 1:N:0:4	____________________________________________________________________________________________________________________________________________________________________________________________________________________________________________________________________________________________________TGTTGGTAGTGTGGATAATATCAAAGGTATGTGTGTTG_____________________________________________________________________…		293	330	36
cl25	2	2	cl_33_M02866:64:000000000-AT0DG:1:1104:19914:22823 1:N:0:4	_______________________________________________________________________________________________________________________________________________________________________________________________________________________________________________________________________________________________________TGGTAGTGTTGATGGTGTTGGGAGTGTTTGTGT_______________________________________________________________________…
cl26	20841	20100	cl_689_M02866:64:000000000-AT0DG:1:2103:12641:8857 1:N:0:4	________________________________________________________________________________________________________________________________________________________________________________________________________________________________________________________________________________________________________________________TTAGAGATATGTGTTTAGATGAGCTGCTTGTGGTG____________________________________________________…		313	347	33
cl27	1	1	cl_435_M02866:64:000000000-AT0DG:1:2103:11485:6646 1:N:0:4	__________________________________________________________________________________________________________________________________________________________________________________________________________________________________________________________________________________________________________________________________________________TTTATGGTAATGTGTAAGTGGTGGGTGTTGTGCG___________________________…
cl28	2	2	M02866:64:000000000-AT0DG:1:1106:13636:8347 1:N:0:4	__________________________________________________________________________________________________________________________________________________________________________________________________________________________________________________________________________________________________________________________________________________________________AGAAGTAGATGATGTATAGAAATAGCAAATTGGTACGTGTG____…
cl29	1704	1624	cl_1155_M02866:64:000000000-AT0DG:1:1101:9263:2913 1:N:0:4	____________________________________________________________________________________________________________________________________________________________________________________________________________________________________________________________________________________________________________________________________________________________________TAGTAAGTGGTGTATAAGAGTGACAGATGGGTACATAGATA__…		357	397	40
cl30	1	1	cl_907_M02866:64:000000000-AT0DG:1:2114:14542:15382 1:N:0:4	______________________________________________________________________________________________________________________________________________________________________________________________________________________________________________________________________________________________________________________________________________________________________ATTGATGGTATGTGGGAGTGGTAGGTTGGTACATGGATGTT…
cl31	65	59	M02866:64:000000000-AT0DG:1:1103:14796:22095 1:N:0:4	_____________________________________________________________________________________________________________________________________________________________________________________________________________________________________________________________________________________________________________________________________________________________________________________________ATTTGATACGTAGATGAT…		382	434	50
cl32	11	5	cl_1543_M02866:64:000000000-AT0DG:1:1101:22302:7987 1:N:0:4	________________________________________________________________________________________________________________________________________________________________________________________________________________________________________________________________________________________________________________________________________________________________________________________________TGTTACGTAAGTAAT…
cl33	10	10	cl_2667_M02866:64:000000000-AT0DG:1:1102:5118:15442 1:N:0:4	_____________________________________________________________________________________________________________________________________________________________________________________________________________________________________________________________________________________________________________________________________________________________________________________________________TGTTAGTAGT…
cl34	253	226	cl_1370_M02866:64:000000000-AT0DG:1:1101:12310:6507 1:N:0:4	_____________________________________________________________________________________________________________________________________________________________________________________________________________________________________________________________________________________________________________________________________________________________________________________________________________AA…		398	433	33
cl35	3	2	cl_2786_M02866:64:000000000-AT0DG:1:1101:25351:8462 1:N:0:4	_______________________________________________________________________________________________________________________________________________________________________________________________________________________________________________________________________________________________________________________________________________________________________________________________________________…
cl36	48	45	cl_2141_M02866:64:000000000-AT0DG:1:1102:20545:5832 1:N:0:4	_______________________________________________________________________________________________________________________________________________________________________________________________________________________________________________________________________________________________________________________________________________________________________________________________________________…		401	437	35
cl37	17	8	cl_2099_M02866:64:000000000-AT0DG:1:1107:28650:13160 1:N:0:4	_______________________________________________________________________________________________________________________________________________________________________________________________________________________________________________________________________________________________________________________________________________________________________________________________________________…
cl38	133	129	cl_2823_M02866:64:000000000-AT0DG:1:1101:5594:18776 1:N:0:4	_______________________________________________________________________________________________________________________________________________________________________________________________________________________________________________________________________________________________________________________________________________________________________________________________________________…		412	446	34
cl39	2	1	M02866:64:000000000-AT0DG:1:1109:16052:9474 1:N:0:4	_______________________________________________________________________________________________________________________________________________________________________________________________________________________________________________________________________________________________________________________________________________________________________________________________________________…
cl40	2	1	cl_2379_M02866:64:000000000-AT0DG:1:1105:14016:28175 1:N:0:4	_______________________________________________________________________________________________________________________________________________________________________________________________________________________________________________________________________________________________________________________________________________________________________________________________________________…
cl41	2	2	cl_1777_M02866:64:000000000-AT0DG:1:2112:11703:9664 1:N:0:4	_______________________________________________________________________________________________________________________________________________________________________________________________________________________________________________________________________________________________________________________________________________________________________________________________________________…
cl42	89	76	cl_1567_M02866:64:000000000-AT0DG:1:1101:21732:6908 1:N:0:4	_______________________________________________________________________________________________________________________________________________________________________________________________________________________________________________________________________________________________________________________________________________________________________________________________________________…		421	464	42
cl43	1150	997	cl_1655_M02866:64:000000000-AT0DG:1:1101:15059:2491 1:N:0:4	_______________________________________________________________________________________________________________________________________________________________________________________________________________________________________________________________________________________________________________________________________________________________________________________________________________…		425	464	38
cl44	5	3	cl_2364_M02866:64:000000000-AT0DG:1:1101:9910:23306 1:N:0:4	_______________________________________________________________________________________________________________________________________________________________________________________________________________________________________________________________________________________________________________________________________________________________________________________________________________…
cl45	120	119	cl_1029_M02866:64:000000000-AT0DG:1:1101:11908:9740 1:N:0:4	_______________________________________________________________________________________________________________________________________________________________________________________________________________________________________________________________________________________________________________________________________________________________________________________________________________…		427	464	37
cl46	2	1	M02866:64:000000000-AT0DG:1:1110:10930:11508 1:N:0:4	_______________________________________________________________________________________________________________________________________________________________________________________________________________________________________________________________________________________________________________________________________________________________________________________________________________…
cl47	8	8	cl_82_M02866:64:000000000-AT0DG:1:1102:22130:20509 1:N:0:4	_______________________________________________________________________________________________________________________________________________________________________________________________________________________________________________________________________________________________________________________________________________________________________________________________________________…
cl48	1	1	cl_2604_M02866:64:000000000-AT0DG:1:1104:8538:11804 1:N:0:4	_______________________________________________________________________________________________________________________________________________________________________________________________________________________________________________________________________________________________________________________________________________________________________________________________________________…
