# Supplementary material for: Guide RNA Repertoires in the Main Lineages of Trypanosoma cruzi: High Diversity and Variable Redundancy Among Strains
Source: Front Cell Infect Microbiol. 2021 May 31;11:663416. doi: 10.3389/fcimb.2021.663416 (PMC8202002; doi:10.3389/fcimb.2021.663416)
Supplement: Supplementary File 2 — Zip file containing gRNA classes aligned to different mRNAs for each strain in this study. [file DataSheet_2.zip › Supplementary File 2/Esmeraldo_Cascada0.txt_resSWARM.txt]

A6ESM	ATGTTTTTATTTTTTTTTTGTGATTTATTTTGGTTACGTTTATTATTATGGTTATATTATTGTGTGTGATCCAGGTTATGTTTTGTTGTGTATTTTAATTGTTTATTATTGATATTTGATTTTTTATTATTTTGTTTATTTGATTTATATTTGTTTATTGGTTTGTGTTTATTTTTATTGTTGTGGTTTATGTTATTTAATTTGTATAGTTTGATTTTATATTATTGTATTACTTATTTGAATTTGTATTTATTATTTTGTATTGTTTTTTTGTATTATATGTCGTTTTTATTTTTATTTTGTTTTTTGTTGGATTTTTTTTTATTTAATAGTTTATTGGTTGGTGATAGTTTTATGGATGTTTTTTTTATCCGTTTTTTGTTATGTTTTTTGGAATGT…
cl0	89	70	cl_2778_SNL178:168:HW5NTBCXY:2:1102:9350:10557 1:N:0:GTCCGCAT+AGAGTAGA	CATGAGAATGAGAGAGAAGTGTTAAATAGAATCAGTGTAAGT_____________________________________________________________________________________________________________________________________________________________________________________________________________________________________________________________________________________________________________________________________________________________________…		1	42	41
cl1	221	203	cl_924_SNL178:168:HW5NTBCXY:2:1102:10787:11838 1:N:0:GTCCGCAT+AGAGTAGA	TGTAAGAGTAGGAGAAGAGTGTTAGATGAGGTCAGTGTAAA______________________________________________________________________________________________________________________________________________________________________________________________________________________________________________________________________________________________________________________________________________________________________…		1	41	41
cl2	1	1	SNL178:168:HW5NTBCXY:2:1108:8205:88872 1:N:0:GTCCGCAT+AGAGTAGA	TATAAGAATGAAGGAGAAGTATTAGGAGAAGC_______________________________________________________________________________________________________________________________________________________________________________________________________________________________________________________________________________________________________________________________________________________________________________…
cl3	405	374	M02866:66:000000000-AT1LV:1:1101:9050:8565 1:N:0:4	_GTATAAATAGGAGGAGGATGTTGAGTAGAGTCAATGCAAGTGTTA_________________________________________________________________________________________________________________________________________________________________________________________________________________________________________________________________________________________________________________________________________________________________…		2	46	43
cl4	6	2	cl_2137_SNL178:168:HW5NTBCXY:2:1116:4342:87328 1:N:0:GTCCGCAT+AGAGTAGA	________TGAGAGAGTAGTATTGAGTAGAGTAAGTGCAA_______________________________________________________________________________________________________________________________________________________________________________________________________________________________________________________________________________________________________________________________________________________________________…
cl5	438	390	cl_2500_SNL178:168:HW5NTBCXY:2:1102:15293:23484 1:N:0:GTCCGCAT+AGAGTAGA	________________GTGTATTGAATAGAATTGATGTGAGTGATGGTGCTAATATAGTGACAT_______________________________________________________________________________________________________________________________________________________________________________________________________________________________________________________________________________________________________________________________________________…		17	64	47
cl6	1	1	cl_2754_SNL178:168:HW5NTBCXY:2:1203:12606:64125 1:N:0:GTCCGCAT+AGAGTAGA	______________________TGTGTGAGATTGATATGAGTGATGGTATTGATGTCGTAACGTGTAT___________________________________________________________________________________________________________________________________________________________________________________________________________________________________________________________________________________________________________________________________________…
cl7	733	657	cl_521_SNL178:168:HW5NTBCXY:2:1102:5543:54628 1:N:0:GTCCGCAT+AGAGTAGA	________________________ATTAGAGTCGGTGTAAGTAGTAGTGTCAATATAGTGATACATTTTAG________________________________________________________________________________________________________________________________________________________________________________________________________________________________________________________________________________________________________________________________________…		25	71	45
cl8	1	1	cl_1776_SNL178:168:HW5NTBCXY:2:2112:16843:93586 1:N:0:GTCCGCAT+AGAGTAGA	__________________________TAAAATCGTTGTGGACAATAGTATTGCTGTGGTA___________________________________________________________________________________________________________________________________________________________________________________________________________________________________________________________________________________________________________________________________________________…
cl9	1	1	cl_2583_SNL178:168:HW5NTBCXY:2:2205:18830:29147 1:N:0:GTCCGCAT+AGAGTAGA	_______________________________________AGTGGCAGTATTAGTATGATTGTGTGTATTG_________________________________________________________________________________________________________________________________________________________________________________________________________________________________________________________________________________________________________________________________________…
cl10	2	2	cl_984_SNL178:168:HW5NTBCXY:2:1111:14138:90263 1:N:0:GTCCGCAT+AGAGTAGA	________________________________________ATAGTTGTATTAATGTAGTGATATATATTGGATTTAGTATAGAGTAGCACATAA_________________________________________________________________________________________________________________________________________________________________________________________________________________________________________________________________________________________________________________…
cl11	3940	3525	cl_1720_M02866:66:000000000-AT1LV:1:1106:4101:12502 1:N:0:4	_____________________________________________GAAATTAATGTAATAGTGTGCATTGAGTTTGATGTAGAGTGACACATAG_________________________________________________________________________________________________________________________________________________________________________________________________________________________________________________________________________________________________________________…		46	94	47
cl12	1	1	cl_2181_SNL178:168:HW5NTBCXY:2:2203:5001:43816 1:N:0:GTCCGCAT+AGAGTAGA	_________________________________________________________GTTACGTGTATTAAGTTTAGTAAGAGGTGGTG______________________________________________________________________________________________________________________________________________________________________________________________________________________________________________________________________________________________________________________…
cl13	453	407	cl_1279_M02866:66:000000000-AT1LV:1:2112:8135:11617 1:N:0:4	__________________________________________________________TGGTATATGTTGTGTCTGATATGGAGTAATACATAAGTTTGATAG________________________________________________________________________________________________________________________________________________________________________________________________________________________________________________________________________________________________________…		59	103	43
cl14	7652	7390	cl_872_SNL178:168:HW5NTBCXY:2:1105:1839:77703 1:N:0:GTCCGCAT+AGAGTAGA	___________________________________________________________AAGATATGTTAGATTTGATAGAAGGTAATATG____________________________________________________________________________________________________________________________________________________________________________________________________________________________________________________________________________________________________________________…		60	91	29
cl15	9	0	cl_2856_SNL178:168:HW5NTBCXY:2:1101:4483:82257 1:N:0:GTCCGCAT+AGAGTAGA	________________________________________________________________________TTAAGTATTAGATAATGTACAAGAATGGTGAAT______________________________________________________________________________________________________________________________________________________________________________________________________________________________________________________________________________________________________…
cl16	1999	1791	SNL178:168:HW5NTBCXY:2:1214:18982:16395 1:N:0:GTCCGCAT+AGAGTAGA	__________________________________________________________________________TTGTATAGAGTGACATGTAAGATTAGTAGATAATGACTATAAGTTGAGAA___________________________________________________________________________________________________________________________________________________________________________________________________________________________________________________________________________________…		75	124	49
cl17	149	145	cl_968_SNL178:168:HW5NTBCXY:2:1102:13538:99855 1:N:0:GTCCGCAT+AGAGTAGA	___________________________________________________________________________AGTACAATATGATATATGGGGTTGGTGTATGG____________________________________________________________________________________________________________________________________________________________________________________________________________________________________________________________________________________________________…		76	107	30
cl18	247	227	cl_1689_SNL178:168:HW5NTBCXY:2:1102:7404:39862 1:N:0:GTCCGCAT+AGAGTAGA	_______________________________________________________________________________TAGAGTGGTACGTAGGATTAGTAGATGGTAATTGTAAACTGAAGA___________________________________________________________________________________________________________________________________________________________________________________________________________________________________________________________________________________…		80	124	45
cl19	32	32	cl_1943_SNL178:168:HW5NTBCXY:2:1101:7001:23383 1:N:0:GTCCGCAT+AGAGTAGA	_______________________________________________________________________________TAAGATAGTATATGAAGTTGGTGAGTGGTGACTATAAGTTGAAAG___________________________________________________________________________________________________________________________________________________________________________________________________________________________________________________________________________________…		80	124	45
cl20	25	22	cl_483_SNL178:168:HW5NTBCXY:2:1102:20764:92726 1:N:0:GTCCGCAT+AGAGTAGA	________________________________________________________________________________AAAGTGATACTTAGAATTGATAGGTGGTAACTGTGAATTAGAAGTTGGTAG____________________________________________________________________________________________________________________________________________________________________________________________________________________________________________________________________________…		81	131	49
cl21	313	303	cl_1726_SNL178:168:HW5NTBCXY:2:1102:20150:22907 1:N:0:GTCCGCAT+AGAGTAGA	___________________________________________________________________________________ATAATAAGTGGGATTGGTAGGTGGTGGATATAA___________________________________________________________________________________________________________________________________________________________________________________________________________________________________________________________________________________________…		84	116	31
cl22	1	1	cl_959_M02866:66:000000000-AT1LV:1:2108:2581:16790 1:N:0:4	___________________________________________________________________________________________________GTAGGTGGTAATTATTGGTTGGGGGATGATGGGATGGGTGGAT_________________________________________________________________________________________________________________________________________________________________________________________________________________________________________________________________…
cl23	2381	2202	M02866:66:000000000-AT1LV:1:1101:9641:9764 1:N:0:4	_________________________________________________________________________________________________________GTTAATTGTAAGTTGGAGAATGATGAAGTGAGTGACT_________________________________________________________________________________________________________________________________________________________________________________________________________________________________________________________________…		106	142	35
cl24	822	753	cl_2639_SNL178:168:HW5NTBCXY:2:2207:19109:19723 1:N:0:GTCCGCAT+AGAGTAGA	___________________________________________________________________________________________________________TTATTGTAGATTAAGGAGTAGTAGAACAGATGGACTAGATGTGAATTA____________________________________________________________________________________________________________________________________________________________________________________________________________________________________________________…		108	155	46
cl25	1959	1801	cl_2269_SNL178:168:HW5NTBCXY:2:2108:12730:73493 1:N:0:GTCCGCAT+AGAGTAGA	___________________________________________________________________________________________________________TGACTATGAGTTGAAGAATGATGGAATAGATAGACTAGATATGTGTGA____________________________________________________________________________________________________________________________________________________________________________________________________________________________________________________…		108	155	47
cl26	2	0	M02866:66:000000000-AT1LV:1:1112:10261:16065 1:N:0:4	_____________________________________________________________________________________________________________ATTGTAAGTTGGAGAATGATGAAGTGAGTGACT_________________________________________________________________________________________________________________________________________________________________________________________________________________________________________________________________…
cl27	1	0	SNL178:168:HW5NTBCXY:2:1108:1182:84025 1:N:0:GTCCGCAT+AGAGTAGA	________________________________________________________________________________________________________________________GATGGTAGTAAAGTGAGTAGGTTGAATGGAG________________________________________________________________________________________________________________________________________________________________________________________________________________________________________________________…
cl28	1	1	cl_2169_SNL178:168:HW5NTBCXY:2:1115:3828:99184 1:N:0:GTCCGCCT+AGAGTAGA	___________________________________________________________________________________________________________________________AATAGTATGATGAGTAAGTTAGACATAAGTAG____________________________________________________________________________________________________________________________________________________________________________________________________________________________________________________…
cl29	1	1	cl_1014_SNL178:168:HW5NTBCXY:2:2216:6660:26050 1:N:0:GTCCGCAT+AGAGTAGA	_____________________________________________________________________________________________________________________________TAATAGAATACATGAGTTGGATATAGATATGTAAC_______________________________________________________________________________________________________________________________________________________________________________________________________________________________________________…
cl30	284	249	cl_4_SNL178:168:HW5NTBCXY:2:2207:8998:18622 1:N:0:GTCCGCAT+AGAGTAGA	_______________________________________________________________________________________________________________________________________AGTAAGTTGAATGTGAATGAGTGATTAGATACAAATAGAGATAGTAGTATCA____________________________________________________________________________________________________________________________________________________________________________________________________________________…		136	187	52
cl31	586	324	cl_876_SNL178:168:HW5NTBCXY:2:1102:6405:19867 1:N:0:GTCCGCAT+AGAGTAGA	__________________________________________________________________________________________________________________________________________ATATTAGATATAAGTAGATGATTAGGTGTGAGTGGGAGTAACAACATTA____________________________________________________________________________________________________________________________________________________________________________________________________________________…		139	187	48
cl32	247	220	M02866:66:000000000-AT1LV:1:1113:18787:6620 1:N:0:4	____________________________________________________________________________________________________________________________________________GTTAAATATGAGTGGATAGTTGAGTACAGATAGAAGTGACAATATTATA__________________________________________________________________________________________________________________________________________________________________________________________________________________…		141	189	48
cl33	476	434	cl_1493_SNL178:168:HW5NTBCXY:2:1102:9894:19115 1:N:0:GTCCGCAT+AGAGTAGA	____________________________________________________________________________________________________________________________________________GTTAGGTATATGTAGATAGTTGAGCATAGATAGAGATAGCAGTATTATG__________________________________________________________________________________________________________________________________________________________________________________________________________________…		141	189	47
cl34	325	297	cl_2825_SNL178:168:HW5NTBCXY:2:2213:4226:100799 1:N:0:GTCCGCAT+AGTGTAGA	_____________________________________________________________________________________________________________________________________________TTAGATGTGAGTAGATGATTGAGTACAAGTGAAGATAACATTGTTGAG__________________________________________________________________________________________________________________________________________________________________________________________________________________…		142	189	47
cl35	1	1	cl_564_SNL178:168:HW5NTBCXY:2:2201:20361:53314 1:N:0:GTCCGCAT+AGAGTAGA	_____________________________________________________________________________________________________________________________________________TTATGTGTAAGTAGATGATTGAGCGTTGGTAA__________________________________________________________________________________________________________________________________________________________________________________________________________________________________…
cl36	2	0	cl_1304_SNL178:168:HW5NTBCXY:2:1214:10571:82887 1:N:0:GTCCGCAT+AGAGTAGA	________________________________________________________________________________________________________________________________________________AGTGTGAGAACATGGTCAGGTATAGGAGAAGGTA_____________________________________________________________________________________________________________________________________________________________________________________________________________________________…
cl37	2	2	cl_1031_SNL178:168:HW5NTBCXY:2:1201:15858:65328 1:N:0:GTCCGCAT+AGAGTAGA	___________________________________________________________________________________________________________________________________________________AGAAGTGAGTGACTGAGTATGAACAGTAGTG_____________________________________________________________________________________________________________________________________________________________________________________________________________________________…
cl38	1	1	cl_1246_SNL178:168:HW5NTBCXY:2:1209:13170:71510 1:N:0:GTCCGCAT+AGAGTAGA	_________________________________________________________________________________________________________________________________________________________GAGGAGTTGGATACGAGTGGAGGTGGTCGTG_______________________________________________________________________________________________________________________________________________________________________________________________________________________…
cl39	3	2	cl_1304_SNL178:168:HW5NTBCXY:2:2104:5679:53059 1:N:0:GTCCGCAT+AGAGTAGA	_________________________________________________________________________________________________________________________________________________________ACATGGTCAGGTATAGGTGAAGGTATTAGTGTTG____________________________________________________________________________________________________________________________________________________________________________________________________________________…
cl40	1	1	cl_1906_SNL178:168:HW5NTBCXY:2:1114:15906:5060 1:N:0:GTCCGCAT+AGAGTAGA	___________________________________________________________________________________________________________________________________________________________GTGGTGGAATATGGGTGGGGGTGGTGGTTCCGAG__________________________________________________________________________________________________________________________________________________________________________________________________________________…
cl41	654	616	cl_1907_SNL178:168:HW5NTBCXY:2:2112:9066:43579 1:N:0:GTCCGCAT+AGAGTAGA	_____________________________________________________________________________________________________________________________________________________________AGTTGAACATGAGTAGGAGTAGCAGTATTAG___________________________________________________________________________________________________________________________________________________________________________________________________________________…		158	188	31
cl42	153	140	cl_1877_SNL178:168:HW5NTBCXY:2:1102:11908:67935 1:N:0:GTCCGCAT+AGAGTAGA	__________________________________________________________________________________________________________________________________________________________________________TGAGTATAGTAATATTAGATGGAGTGAATTGAACGTATTAAGT__________________________________________________________________________________________________________________________________________________________________________________________…		171	213	41
cl43	391	357	cl_1590_SNL178:168:HW5NTBCXY:2:1102:19409:32426 1:N:0:GTCCGCAT+AGAGTAGA	_____________________________________________________________________________________________________________________________________________________________________________AGTTAGTAACATTAGATGTGGTGAGTTGGATATATCAATTTG________________________________________________________________________________________________________________________________________________________________________________________…		174	215	40
cl44	65	61	cl_161_SNL178:168:HW5NTBCXY:2:1101:12672:61858 1:N:0:GTCCGCAT+AGAGTAGA	______________________________________________________________________________________________________________________________________________________________________________GTTAGTAACGTTGAATATGGTGGGTTAGATATGTCAAGTTGAG______________________________________________________________________________________________________________________________________________________________________________________…		175	217	42
cl45	743	679	cl_2654_SNL178:168:HW5NTBCXY:2:2216:20229:11866 1:N:0:GTCCGCAT+AGAGTAGA	_______________________________________________________________________________________________________________________________________________________________________________GTGGTAATATTAGATGTGATAGATTGAACATATCGAGTTGTAGTATG_________________________________________________________________________________________________________________________________________________________________________________…		176	222	46
cl46	414	392	cl_3076_SNL178:168:HW5NTBCXY:2:1102:15929:22840 1:N:0:GTCCGCAT+AGAGTAGA	________________________________________________________________________________________________________________________________________________________________________________TAGTAACATTGAGTGTGATAAGTTGGACATATTA_____________________________________________________________________________________________________________________________________________________________________________________________…		177	210	34
cl47	4	2	cl_870_SNL178:168:HW5NTBCXY:2:1102:9725:21534 1:N:0:GTCCGCAT+AGAGTAGA	__________________________________________________________________________________________________________________________________________________________________________________ATAGTGTTGGATATAGTGAATTAAGTTTATTA_____________________________________________________________________________________________________________________________________________________________________________________________…
cl48	1	1	cl_406_SNL178:168:HW5NTBCXY:2:1104:12653:30144 1:N:0:GTCCGCAT+AGAGTAGA	_______________________________________________________________________________________________________________________________________________________________________________________GTTGAATATGGTAGATTAGGTGTATCGGATA_________________________________________________________________________________________________________________________________________________________________________________________…
cl49	1	1	cl_671_SNL178:168:HW5NTBCXY:2:1107:15602:44192 1:N:0:GTCCGCAT+AGAGTAGA	____________________________________________________________________________________________________________________________________________________________________________________________GTATAGTACATTGAGTGTATTGAATTGAGTTGTA_________________________________________________________________________________________________________________________________________________________________________________…
cl50	1	1	cl_1492_SNL178:168:HW5NTBCXY:2:2209:2537:21648 1:N:0:GTCCGCAT+AGAGTAGA	________________________________________________________________________________________________________________________________________________________________________________________________GGTGTGTTGAGCGTGTTAAGATAGGATATGGTAATA___________________________________________________________________________________________________________________________________________________________________________…
cl51	34	33	cl_2935_SNL178:168:HW5NTBCXY:2:1102:12452:30778 1:N:0:GTCCGCAT+AGAGTAGA	__________________________________________________________________________________________________________________________________________________________________________________________________________GAGTATTAAGTTGAAATATGGTGACATAATGAATGAGT_______________________________________________________________________________________________________________________________________________________________…		203	240	37
cl52	216	195	cl_2169_SNL178:168:HW5NTBCXY:2:1115:3828:99184 1:N:0:GTCCGCCT+AGAGTAGA	____________________________________________________________________________________________________________________________________________________________________________________________________________GTATTGAGTTGAGATGTAATAGTATGATGAGTAAGTTTAGACATAAGTAGTTA______________________________________________________________________________________________________________________________________________…		205	257	52
cl53	82	66	cl_1915_SNL178:168:HW5NTBCXY:2:1103:19511:5508 1:N:0:GTCCGCAT+AGAGTAGA	________________________________________________________________________________________________________________________________________________________________________________________________________________TTAGTTGAAATATGATGACGTAGTGAATGAATTTAGACATGAGTGGTTA______________________________________________________________________________________________________________________________________________…		209	257	47
cl54	1	1	cl_2169_SNL178:168:HW5NTBCXY:2:1109:19862:97873 1:N:0:GTCCGCAT+AGAGTAGA	______________________________________________________________________________________________________________________________________________________________________________________________________________________GAGATGTAATAGTATGTTGAGTAGGTTTAGACATAAGTAG_________________________________________________________________________________________________________________________________________________…
cl55	170	158	cl_578_SNL178:168:HW5NTBCXY:2:1102:11418:35984 1:N:0:GTCCGCAT+AGAGTAGA	______________________________________________________________________________________________________________________________________________________________________________________________________________________________GTAACATGGTGAGTGAACTTAGATGTGAATG__________________________________________________________________________________________________________________________________________________…		223	253	31
cl56	1	1	cl_1713_SNL178:168:HW5NTBCXY:2:2110:15880:86310 1:N:0:GTCCGCAT+AGAGTAGA	________________________________________________________________________________________________________________________________________________________________________________________________________________________________________GAATGGAGTTGGATATGGATGGTGCAATGTGGT______________________________________________________________________________________________________________________________________…
cl57	4495	4261	cl_1294_SNL178:168:HW5NTBCXY:2:1102:1860:56791 1:N:0:GTCCGCAT+AGAGTAGA	____________________________________________________________________________________________________________________________________________________________________________________________________________________________________________ATGTTTGAGTATGAATAGTAGAACATGATGGGAGA________________________________________________________________________________________________________________________________…		237	271	34
cl58	4457	4043	cl_1087_SNL178:168:HW5NTBCXY:2:1104:15902:23750 1:N:0:GTCCGCAT+AGAGTAGA	_____________________________________________________________________________________________________________________________________________________________________________________________________________________________________________AGTTTGAACATATATGGTGAAATGTAGTGGAGAAACATGATATGTAG___________________________________________________________________________________________________________________…		238	284	46
cl59	1262	1199	cl_55_SNL178:168:HW5NTBCXY:2:1112:2041:44993 1:N:0:GTCCGCAT+AGAGTAGA	_____________________________________________________________________________________________________________________________________________________________________________________________________________________________________________GTTTTGAGCGTGAATGATAGAACATATTAAGAGAACATG___________________________________________________________________________________________________________________________…		238	276	37
cl60	473	444	cl_2213_SNL178:168:HW5NTBCXY:2:1102:18409:10831 1:N:0:GTCCGCAT+AGAGTAGA	_____________________________________________________________________________________________________________________________________________________________________________________________________________________________________________GTCTTGAATATGAATGATGAGAAGTGATAGGAGAACATAGT_________________________________________________________________________________________________________________________…		238	278	39
cl61	1	1	cl_1867_SNL178:168:HW5NTBCXY:2:1206:15659:93241 1:N:0:GTCCGCAT+AGAGTAGA	_____________________________________________________________________________________________________________________________________________________________________________________________________________________________________________AGTTTGGGAATGGGTGATGAGGTACGATATAA__________________________________________________________________________________________________________________________________…
cl62	3	0	cl_1949_SNL178:168:HW5NTBCXY:2:1212:5740:47652 1:N:0:GTCCGCAT+AGAGTAGA	_____________________________________________________________________________________________________________________________________________________________________________________________________________________________________________GATTTGGGTATGAGTGATAGGATATAATGTGG__________________________________________________________________________________________________________________________________…
cl63	1419	1297	cl_2160_SNL178:168:HW5NTBCXY:2:1211:4235:90325 1:N:0:GTCCGCAT+AGAGTAGA	______________________________________________________________________________________________________________________________________________________________________________________________________________________________________________GTTTGAGTATGTATAGTAAAGTGTAGTAGAAAAACATAATATATG____________________________________________________________________________________________________________________…		239	283	44
cl64	982	881	cl_1600_SNL178:168:HW5NTBCXY:2:1104:5315:92443 1:N:0:GTCCGCAT+AGAGTAGA	_______________________________________________________________________________________________________________________________________________________________________________________________________________________________________________TTGAAGTATGAGTAGTGAGAAGTGGTAAGAGAACGTGGTA________________________________________________________________________________________________________________________…		240	279	38
cl65	137	128	cl_727_SNL178:168:HW5NTBCXY:2:1102:19449:74813 1:N:0:GTCCGCAT+AGAGTAGA	___________________________________________________________________________________________________________________________________________________________________________________________________________________________________________________AATATGAATAGTGAAATGTAGTAGGAGGACATGGTGTGCGGTTAG_______________________________________________________________________________________________________________…		244	288	44
cl66	6	3	cl_69_SNL178:168:HW5NTBCXY:2:1214:1517:73309 1:N:0:GTCCGCAT+AGAGTAGA	_________________________________________________________________________________________________________________________________________________________________________________________________________________________________________________________AGGAATAAAACATGGTGGGCAGATATAATGTG______________________________________________________________________________________________________________________…
cl67	1	1	M02866:66:000000000-AT1LV:1:2106:22781:15736 1:N:0:4	__________________________________________________________________________________________________________________________________________________________________________________________________________________________________________________________GAGGTGGGATGTGGTAGGTGGATATAATGTG______________________________________________________________________________________________________________________…
cl68	3	2	cl_1819_SNL178:168:HW5NTBCXY:2:1116:15104:54432 1:N:0:GTCCGCAT+AGAGTAGA	_____________________________________________________________________________________________________________________________________________________________________________________________________________________________________________________________ATGAGAGATAGTAGAAGAGTATGACATGGAGTG_________________________________________________________________________________________________________________…
cl69	1794	1695	cl_1992_SNL178:168:HW5NTBCXY:2:1102:18511:4162 1:N:0:GTCCGCAT+AGAGTAGA	___________________________________________________________________________________________________________________________________________________________________________________________________________________________________________________________________TATAATAAAGAGTTGCGATGTGTGGTGAGGATATAA________________________________________________________________________________________________________…		260	295	33
cl70	1	1	cl_2713_SNL178:168:HW5NTBCXY:2:2202:8373:39020 1:N:0:GTCCGCAC+AGAGTAGA	______________________________________________________________________________________________________________________________________________________________________________________________________________________________________________________________________________GTTATGATATATGGTGGAGATAGGAGTAGAGTAAGAGACAGTCTGTG__________________________________________________________________________________…
cl71	1	1	cl_1197_M02866:66:000000000-AT1LV:1:2112:17111:25740 1:N:0:4	______________________________________________________________________________________________________________________________________________________________________________________________________________________________________________________________________________GATTTGATATGTGGTGGGAATGGAGTTGGAG__________________________________________________________________________________________________…
cl72	1026	909	cl_3055_M02866:66:000000000-AT1LV:1:1112:9096:12084 1:N:0:4	_______________________________________________________________________________________________________________________________________________________________________________________________________________________________________________________________________________GTATGATATGTGGTAAGAGTAAGAGTGAAATGGAGAACAACTTGAATG________________________________________________________________________________…		272	319	47
cl73	250	225	cl_2569_SNL178:168:HW5NTBCXY:2:2106:20909:85144 1:N:0:GTCCGCAT+AGAGTAGA	_______________________________________________________________________________________________________________________________________________________________________________________________________________________________________________________________________________GTATGATATGCAGTAGGAGTAGAGATGGAGTAGGAGACAGTCTAAATA________________________________________________________________________________…		272	319	47
cl74	726	638	cl_1375_SNL178:168:HW5NTBCXY:2:1102:18945:5942 1:N:0:GTCCGCAT+AGAGTAGA	_______________________________________________________________________________________________________________________________________________________________________________________________________________________________________________________________________________ATATGATGTATAATAGAGATGAGGATAAGATAGAGAACAACTTAAGTA________________________________________________________________________________…		272	319	46
cl75	1	1	cl_1868_SNL178:168:HW5NTBCXY:2:1105:18194:64700 1:N:0:GTCCGCAT+AGAGTAGA	_______________________________________________________________________________________________________________________________________________________________________________________________________________________________________________________________________________________________AAATAACAATGAGGTGGAGGGTGGTATGGGAG________________________________________________________________________________…
cl76	559	495	cl_825_M02866:66:000000000-AT1LV:1:1104:9270:7966 1:N:0:4	___________________________________________________________________________________________________________________________________________________________________________________________________________________________________________________________________________________________________________ATTAGAAGACGGTTTGAGAAGGAGTGAATTATTAAATGTTCAGTCATTGT__________________________________________________…		300	349	48
cl77	86	81	cl_967_SNL178:168:HW5NTBCXY:2:1101:18061:43942 1:N:0:GTCCGCAT+AGAGTAGA	_______________________________________________________________________________________________________________________________________________________________________________________________________________________________________________________________________________________________________________AAGAGTAATTTTAAGGAGAGTGAATTATTGAGTGGTTAGTCATTATTA________________________________________________…		304	351	47
cl78	2671	2478	cl_2023_SNL178:168:HW5NTBCXY:2:2204:3803:72502 1:N:0:GTCCGCAT+AGAGTAGA	____________________________________________________________________________________________________________________________________________________________________________________________________________________________________________________________________________________________________________________________________________ATATAGTTGACTATTGTTGGAGTACTTGTGAAATAGATAGG__________________________…		333	373	39
cl79	152	132	cl_429_SNL178:168:HW5NTBCXY:2:1102:9636:13079 1:N:0:GTCCGCAT+AGAGTAGA	______________________________________________________________________________________________________________________________________________________________________________________________________________________________________________________________________________________________________________________________________________ATTATTAGCTGTTGTTGAGATGTTTATAGGAAGAGTGGGCAAGAAGTAG________________…		335	383	48
cl80	74	69	cl_797_SNL178:168:HW5NTBCXY:2:2112:19849:2724 1:N:0:GTCCGCAT+AGAGTAGA	_________________________________________________________________________________________________________________________________________________________________________________________________________________________________________________________________________________________________________________________________________________ATCAGTTATTATTGAAGTGTTTATAATAGAGATAGGCAGAGAATG_________________…		338	382	44
cl81	2	0	cl_2840_SNL178:168:HW5NTBCXY:2:1202:15922:7061 1:N:0:GTCCGCAT+AGAGTAGA	_______________________________________________________________________________________________________________________________________________________________________________________________________________________________________________________________________________________________________________________________________________________________________GTAAGAGAAGAATGTGGAAGATAGTACAAGAATT______…
cl82	1	1	cl_267_SNL178:168:HW5NTBCXY:2:2207:2887:77549 1:N:0:GTCCGCAT+AGAGTAGA	_______________________________________________________________________________________________________________________________________________________________________________________________________________________________________________________________________________________________________________________________________________________________________ATATGGAGAACAGGTGGAGGGAGATATAAAG_________…
cl83	1	1	cl_2176_SNL178:168:HW5NTBCXY:2:2201:10014:100545 1:N:0:GTCCGCAT+AGAGTAGA	________________________________________________________________________________________________________________________________________________________________________________________________________________________________________________________________________________________________________________________________________________________________________TGATAGAAATAAGTAGAGGGTGGTGTGGATA________…
cl84	267	246	cl_540_SNL178:168:HW5NTBCXY:2:1102:18310:26302 1:N:0:GTCCGCAT+AGAGTAGA	_____________________________________________________________________________________________________________________________________________________________________________________________________________________________________________________________________________________________________________________________________________________________________________________TAGAGAGCAATGTGAAAAGTTTTACA…		374	406	32
cl85	122	110	cl_1790_SNL178:168:HW5NTBCXY:2:1102:14380:79686 1:N:0:GTCCGCAT+AGAGTAGA	_____________________________________________________________________________________________________________________________________________________________________________________________________________________________________________________________________________________________________________________________________________________________________________________TAAAGAGTAGTGTGAAAGGTTTTATA…		374	417	44
cl86	43	36	cl_1188_SNL178:168:HW5NTBCXY:2:1101:10443:21147 1:N:0:GTCCGCAT+AGAGTAGA	_____________________________________________________________________________________________________________________________________________________________________________________________________________________________________________________________________________________________________________________________________________________________________________________TAAAGAGTAGTATGGAGAATTTTGTA…		374	422	48
cl87	49	46	cl_2001_SNL178:168:HW5NTBCXY:2:1101:3851:25137 1:N:0:GTCCGCAT+AGAGTAGA	_____________________________________________________________________________________________________________________________________________________________________________________________________________________________________________________________________________________________________________________________________________________________________________________CAGATAGTAGTGCAAGAGATTTTGTA…		374	421	46
cl88	285	271	cl_2897_SNL178:168:HW5NTBCXY:2:2111:12628:82333 1:N:0:GTCCGCAT+AGAGTAGA	_______________________________________________________________________________________________________________________________________________________________________________________________________________________________________________________________________________________________________________________________________________________________________________________GGTAGTAATATGAGAGGTTTTGTG…		376	406	29
cl89	1	1	cl_1852_SNL178:168:HW5NTBCXY:2:2111:18951:80767 1:N:0:ATCCGCAT+AGAGTAGA	_______________________________________________________________________________________________________________________________________________________________________________________________________________________________________________________________________________________________________________________________________________________________________________________________________________…
cl90	506	392	cl_1024_SNL178:168:HW5NTBCXY:2:1102:17339:31858 1:N:0:GTCCGCAT+AGAGTAGA	_______________________________________________________________________________________________________________________________________________________________________________________________________________________________________________________________________________________________________________________________________________________________________________________________________________…		401	452	51
cl91	4318	3940	cl_69_SNL178:168:HW5NTBCXY:2:1214:1517:73309 1:N:0:GTCCGCAT+AGAGTAGA	_______________________________________________________________________________________________________________________________________________________________________________________________________________________________________________________________________________________________________________________________________________________________________________________________________________…		404	451	47
cl92	1129	1035	cl_643_SNL178:168:HW5NTBCXY:2:2111:18265:75766 1:N:0:GTCCGCAT+AGAGTAGA	_______________________________________________________________________________________________________________________________________________________________________________________________________________________________________________________________________________________________________________________________________________________________________________________________________________…		404	450	46
cl93	267	255	cl_2518_SNL178:168:HW5NTBCXY:2:1102:4497:13584 1:N:0:GTCCGCAT+AGAGTAGA	_______________________________________________________________________________________________________________________________________________________________________________________________________________________________________________________________________________________________________________________________________________________________________________________________________________…		408	438	29
cl94	2	2	cl_2619_SNL178:168:HW5NTBCXY:2:1103:4322:94337 1:N:0:GTCCGCAT+AGAGTAGG	_______________________________________________________________________________________________________________________________________________________________________________________________________________________________________________________________________________________________________________________________________________________________________________________________________________…
cl95	36	24	cl_69_SNL178:168:HW5NTBCXY:2:2207:9221:52708 1:N:0:GTCCGCAT+AGAGTAGA	_______________________________________________________________________________________________________________________________________________________________________________________________________________________________________________________________________________________________________________________________________________________________________________________________________________…		425	457	31
cl96	8489	8087	cl_1776_SNL178:168:HW5NTBCXY:2:2112:16843:93586 1:N:0:GTCCGCAT+AGAGTAGA	_______________________________________________________________________________________________________________________________________________________________________________________________________________________________________________________________________________________________________________________________________________________________________________________________________________…		433	465	31
cl97	323	284	cl_2431_SNL178:168:HW5NTBCXY:2:1102:13757:14481 1:N:0:GTCCGCAT+AGAGTAGA	_______________________________________________________________________________________________________________________________________________________________________________________________________________________________________________________________________________________________________________________________________________________________________________________________________________…		440	481	40
cl98	3552	3298	cl_2074_SNL178:168:HW5NTBCXY:2:1207:6055:34267 1:N:0:GTCCGCAT+AGAGTAGA	_______________________________________________________________________________________________________________________________________________________________________________________________________________________________________________________________________________________________________________________________________________________________________________________________________________…		441	480	39
cl99	201	187	cl_2420_SNL178:168:HW5NTBCXY:2:1102:14681:7566 1:N:0:GTCCGCAT+AGAGTAGA	_______________________________________________________________________________________________________________________________________________________________________________________________________________________________________________________________________________________________________________________________________________________________________________________________________________…		441	482	41
cl100	1	1	cl_835_SNL178:168:HW5NTBCXY:2:2104:18413:75068 1:N:0:GTCCGCAT+AGAGTAGA	_______________________________________________________________________________________________________________________________________________________________________________________________________________________________________________________________________________________________________________________________________________________________________________________________________________…
cl101	2322	2053	cl_1734_SNL178:168:HW5NTBCXY:2:2101:14307:22717 1:N:0:GTCCGCAT+AGAGTAGA	_______________________________________________________________________________________________________________________________________________________________________________________________________________________________________________________________________________________________________________________________________________________________________________________________________________…		469	518	48
cl102	2142	1868	cl_1243_M02866:66:000000000-AT1LV:1:1102:20111:14900 1:N:0:4	_______________________________________________________________________________________________________________________________________________________________________________________________________________________________________________________________________________________________________________________________________________________________________________________________________________…		469	518	49
cl103	389	346	cl_1853_SNL178:168:HW5NTBCXY:2:1102:13071:4414 1:N:0:GTCCGCAT+AGAGTAGA	_______________________________________________________________________________________________________________________________________________________________________________________________________________________________________________________________________________________________________________________________________________________________________________________________________________…		470	522	51
cl104	718	650	cl_1145_SNL178:168:HW5NTBCXY:2:1102:9009:9724 1:N:0:GTCCGCAT+AGAGTAGA	_______________________________________________________________________________________________________________________________________________________________________________________________________________________________________________________________________________________________________________________________________________________________________________________________________________…		471	518	46
cl105	2451	2271	cl_40_SNL178:168:HW5NTBCXY:2:1106:3921:35128 1:N:0:GTCCGCAT+AGAGTAGA	_______________________________________________________________________________________________________________________________________________________________________________________________________________________________________________________________________________________________________________________________________________________________________________________________________________…		472	511	38
cl106	13	11	cl_487_SNL178:168:HW5NTBCXY:2:1107:21112:56636 1:N:0:GTCCGCAT+AGAGTAGA	_______________________________________________________________________________________________________________________________________________________________________________________________________________________________________________________________________________________________________________________________________________________________________________________________________________…
cl107	1	1	cl_959_SNL178:168:HW5NTBCXY:2:1209:13850:14780 1:N:0:GTCCGCAT+AGAGTAGA	_______________________________________________________________________________________________________________________________________________________________________________________________________________________________________________________________________________________________________________________________________________________________________________________________________________…
cl108	2	0	cl_1496_SNL178:168:HW5NTBCXY:2:2116:3727:39223 1:N:0:GTCCGCAT+AGAGTAGA	_______________________________________________________________________________________________________________________________________________________________________________________________________________________________________________________________________________________________________________________________________________________________________________________________________________…
cl109	2000	1811	cl_227_SNL178:168:HW5NTBCXY:2:1102:7804:5310 1:N:0:GTCCGCAT+AGAGTAGA	_______________________________________________________________________________________________________________________________________________________________________________________________________________________________________________________________________________________________________________________________________________________________________________________________________________…		474	515	41
cl110	19	15	cl_813_SNL178:168:HW5NTBCXY:2:1103:6832:97354 1:N:0:GTCCGCAT+AGAGTAGA	_______________________________________________________________________________________________________________________________________________________________________________________________________________________________________________________________________________________________________________________________________________________________________________________________________________…
cl111	1	1	cl_1255_SNL178:168:HW5NTBCXY:2:1108:20864:70244 1:N:0:GTCCGCAT+AGAGTAGA	_______________________________________________________________________________________________________________________________________________________________________________________________________________________________________________________________________________________________________________________________________________________________________________________________________________…
cl112	1	1	cl_2087_SNL178:168:HW5NTBCXY:2:2116:14994:75952 1:N:0:GTCCGCAT+AGAGTAGA	_______________________________________________________________________________________________________________________________________________________________________________________________________________________________________________________________________________________________________________________________________________________________________________________________________________…
cl113	2	2	cl_615_SNL178:168:HW5NTBCXY:2:1102:2736:74770 1:N:0:GTCCGCAT+AGAGTAGA	_______________________________________________________________________________________________________________________________________________________________________________________________________________________________________________________________________________________________________________________________________________________________________________________________________________…
cl114	25	23	cl_976_SNL178:168:HW5NTBCXY:2:1110:2473:38048 1:N:0:GTCCGCAT+AGAGTAGA	_______________________________________________________________________________________________________________________________________________________________________________________________________________________________________________________________________________________________________________________________________________________________________________________________________________…		479	511	31
cl115	3092	2825	cl_1898_SNL178:168:HW5NTBCXY:2:1104:1994:45691 1:N:0:GTCCGCAT+AGAGTAGA	_______________________________________________________________________________________________________________________________________________________________________________________________________________________________________________________________________________________________________________________________________________________________________________________________________________…		483	523	39
cl116	2	0	cl_2840_SNL178:168:HW5NTBCXY:2:2208:19998:73695 1:N:0:GTCCGCAT+AGAGTAGA	_______________________________________________________________________________________________________________________________________________________________________________________________________________________________________________________________________________________________________________________________________________________________________________________________________________…
cl117	1	1	cl_1145_SNL178:168:HW5NTBCXY:2:2216:20457:42084 1:N:0:GTCCGCAT+AGAGTAGA	_______________________________________________________________________________________________________________________________________________________________________________________________________________________________________________________________________________________________________________________________________________________________________________________________________________…
cl118	1	1	cl_1496_SNL178:168:HW5NTBCXY:2:2203:12741:39162 1:N:0:GTCCGCAT+AGAGTAGA	_______________________________________________________________________________________________________________________________________________________________________________________________________________________________________________________________________________________________________________________________________________________________________________________________________________…
cl119	1	1	cl_2078_M02866:66:000000000-AT1LV:1:1109:6039:5670 1:N:0:4	_______________________________________________________________________________________________________________________________________________________________________________________________________________________________________________________________________________________________________________________________________________________________________________________________________________…
cl120	33	32	cl_2979_SNL178:168:HW5NTBCXY:2:1104:18859:30888 1:N:0:GTCCGCAT+AGAGTAGA	_______________________________________________________________________________________________________________________________________________________________________________________________________________________________________________________________________________________________________________________________________________________________________________________________________________…		500	549	48
cl121	52	49	cl_2363_M02866:66:000000000-AT1LV:1:2112:17649:12705 1:N:0:4	_______________________________________________________________________________________________________________________________________________________________________________________________________________________________________________________________________________________________________________________________________________________________________________________________________________…		501	549	47
cl122	48	43	cl_2363_SNL178:168:HW5NTBCXY:2:1102:9864:79224 1:N:0:GTCCGCAT+AGAGTAGA	_______________________________________________________________________________________________________________________________________________________________________________________________________________________________________________________________________________________________________________________________________________________________________________________________________________…		501	549	47
cl123	12	11	cl_947_SNL178:168:HW5NTBCXY:2:1102:1937:78918 1:N:0:GTCCGCAT+AGAGTAGA	_______________________________________________________________________________________________________________________________________________________________________________________________________________________________________________________________________________________________________________________________________________________________________________________________________________…
cl124	20	18	cl_188_SNL178:168:HW5NTBCXY:2:1107:4965:20879 1:N:0:GTCCGCAT+AGAGTAGA	_______________________________________________________________________________________________________________________________________________________________________________________________________________________________________________________________________________________________________________________________________________________________________________________________________________…
cl125	22	21	cl_145_SNL178:168:HW5NTBCXY:2:1104:3313:79064 1:N:0:GTCCGCAT+AGAGTAGA	_______________________________________________________________________________________________________________________________________________________________________________________________________________________________________________________________________________________________________________________________________________________________________________________________________________…		505	549	44
cl126	10983	5607	cl_1669_SNL178:168:HW5NTBCXY:2:1202:20860:49995 1:N:0:GTCCGCAT+AGAGTAGA	_______________________________________________________________________________________________________________________________________________________________________________________________________________________________________________________________________________________________________________________________________________________________________________________________________________…		506	549	43
cl127	1	1	cl_2843_SNL178:168:HW5NTBCXY:2:2207:9735:31362 1:N:0:GTCCGCGT+AGAGTAGA	_______________________________________________________________________________________________________________________________________________________________________________________________________________________________________________________________________________________________________________________________________________________________________________________________________________…
cl128	1	1	cl_927_SNL178:168:HW5NTBCXY:2:1205:1678:99262 1:N:0:GTCCGCAT+AGAGTAGA	_______________________________________________________________________________________________________________________________________________________________________________________________________________________________________________________________________________________________________________________________________________________________________________________________________________…
cl129	1	1	cl_2409_SNL178:168:HW5NTBCXY:2:1210:14511:15097 1:N:0:GTCCGCAT+AGAGTAGA	_______________________________________________________________________________________________________________________________________________________________________________________________________________________________________________________________________________________________________________________________________________________________________________________________________________…
cl130	1	1	cl_2875_SNL178:168:HW5NTBCXY:2:1214:7061:33239 1:N:0:GTCCGCAT+AGAGTAGA	_______________________________________________________________________________________________________________________________________________________________________________________________________________________________________________________________________________________________________________________________________________________________________________________________________________…
cl131	1	1	cl_1666_M02866:66:000000000-AT1LV:1:1103:9590:22596 1:N:0:4	_______________________________________________________________________________________________________________________________________________________________________________________________________________________________________________________________________________________________________________________________________________________________________________________________________________…
cl132	1	1	M02866:66:000000000-AT1LV:1:1110:14470:23582 1:N:0:4	_______________________________________________________________________________________________________________________________________________________________________________________________________________________________________________________________________________________________________________________________________________________________________________________________________________…
cl133	1	1	cl_1087_SNL178:168:HW5NTBCXY:2:1103:10253:13370 1:N:0:GTCCGCAT+AGAGTAGA	_______________________________________________________________________________________________________________________________________________________________________________________________________________________________________________________________________________________________________________________________________________________________________________________________________________…
cl134	1343	1293	cl_2160_SNL178:168:HW5NTBCXY:2:1211:4235:90325 1:N:0:GTCCGCAT+AGAGTAGA	_______________________________________________________________________________________________________________________________________________________________________________________________________________________________________________________________________________________________________________________________________________________________________________________________________________…		527	557	28
cl135	1	1	cl_2897_SNL178:168:HW5NTBCXY:2:2110:15445:70366 1:N:0:GTCCGCAT+AGAGTAGA	_______________________________________________________________________________________________________________________________________________________________________________________________________________________________________________________________________________________________________________________________________________________________________________________________________________…
cl136	654	473	cl_293_SNL178:168:HW5NTBCXY:2:1203:14315:34946 1:N:0:GTCCGCAT+AGAGTAGA	_______________________________________________________________________________________________________________________________________________________________________________________________________________________________________________________________________________________________________________________________________________________________________________________________________________…		531	583	51
cl137	320	289	cl_1347_SNL178:168:HW5NTBCXY:2:1102:15588:59956 1:N:0:GTCCGCAT+AGAGTAGA	_______________________________________________________________________________________________________________________________________________________________________________________________________________________________________________________________________________________________________________________________________________________________________________________________________________…		531	588	57
cl138	8950	8525	cl_187_SNL178:168:HW5NTBCXY:2:1102:2469:3138 1:N:0:GTCCGCAT+AGAGTAGA	_______________________________________________________________________________________________________________________________________________________________________________________________________________________________________________________________________________________________________________________________________________________________________________________________________________…		532	568	35
cl139	3566	3231	cl_1668_SNL178:168:HW5NTBCXY:2:1104:7463:55657 1:N:0:GTCCGCAT+AGAGTAGA	_______________________________________________________________________________________________________________________________________________________________________________________________________________________________________________________________________________________________________________________________________________________________________________________________________________…		533	583	49
cl140	143	85	cl_1551_SNL178:168:HW5NTBCXY:2:1102:12983:41669 1:N:0:GTCCGCAT+AGAGTAGA	_______________________________________________________________________________________________________________________________________________________________________________________________________________________________________________________________________________________________________________________________________________________________________________________________________________…		533	563	30
cl141	2	2	cl_1443_SNL178:168:HW5NTBCXY:2:1111:15455:28691 1:N:0:GTCCGCAT+AGAGTAGA	_______________________________________________________________________________________________________________________________________________________________________________________________________________________________________________________________________________________________________________________________________________________________________________________________________________…
cl142	817	765	cl_1324_SNL178:168:HW5NTBCXY:2:1104:4038:97313 1:N:0:GTCCGCAT+AGAGTAGA	_______________________________________________________________________________________________________________________________________________________________________________________________________________________________________________________________________________________________________________________________________________________________________________________________________________…		534	568	35
cl143	211	197	cl_2504_SNL178:168:HW5NTBCXY:2:1108:7107:61393 1:N:0:GTCCGCAT+AGAGTAGA	_______________________________________________________________________________________________________________________________________________________________________________________________________________________________________________________________________________________________________________________________________________________________________________________________________________…		535	579	43
cl144	1954	1734	cl_179_SNL178:168:HW5NTBCXY:2:1102:12908:33691 1:N:0:GTCCGCAT+AGAGTAGA	_______________________________________________________________________________________________________________________________________________________________________________________________________________________________________________________________________________________________________________________________________________________________________________________________________________…		535	583	48
cl145	1	1	M02866:66:000000000-AT1LV:1:1110:15765:13576 1:N:0:4	_______________________________________________________________________________________________________________________________________________________________________________________________________________________________________________________________________________________________________________________________________________________________________________________________________________…
cl146	4	2	cl_2841_SNL178:168:HW5NTBCXY:2:1101:15119:58727 1:N:0:GTCCGCAT+AGAGTAGA	_______________________________________________________________________________________________________________________________________________________________________________________________________________________________________________________________________________________________________________________________________________________________________________________________________________…
cl147	1	1	M02866:66:000000000-AT1LV:1:1112:25382:19696 1:N:0:4	_______________________________________________________________________________________________________________________________________________________________________________________________________________________________________________________________________________________________________________________________________________________________________________________________________________…
cl148	1	1	cl_467_M02866:66:000000000-AT1LV:1:2101:20270:13077 1:N:0:4	_______________________________________________________________________________________________________________________________________________________________________________________________________________________________________________________________________________________________________________________________________________________________________________________________________________…
cl149	22	0	cl_167_SNL178:168:HW5NTBCXY:2:1101:9349:80971 1:N:0:GTCCGCAT+AGAGTAGA	_______________________________________________________________________________________________________________________________________________________________________________________________________________________________________________________________________________________________________________________________________________________________________________________________________________…
cl150	9	9	cl_1914_SNL178:168:HW5NTBCXY:2:1104:1488:73998 1:N:0:GTCCGCAT+AGAGTAGA	_______________________________________________________________________________________________________________________________________________________________________________________________________________________________________________________________________________________________________________________________________________________________________________________________________________…
cl151	33	32	cl_1523_SNL178:168:HW5NTBCXY:2:1108:2915:41329 1:N:0:GTCCGCAT+AGAGTAGA	_______________________________________________________________________________________________________________________________________________________________________________________________________________________________________________________________________________________________________________________________________________________________________________________________________________…		556	588	31
cl152	2	0	cl_18_SNL178:168:HW5NTBCXY:2:2216:10213:4163 1:N:0:GTCCGCAT+AGAGTAGA	_______________________________________________________________________________________________________________________________________________________________________________________________________________________________________________________________________________________________________________________________________________________________________________________________________________…
cl153	5141	4762	cl_1512_SNL178:168:HW5NTBCXY:2:1107:14372:44282 1:N:0:GTCCGCAT+AGAGTAGA	_______________________________________________________________________________________________________________________________________________________________________________________________________________________________________________________________________________________________________________________________________________________________________________________________________________…		564	600	36
cl154	373	358	cl_2920_M02866:66:000000000-AT1LV:1:1104:7229:12343 1:N:0:4	_______________________________________________________________________________________________________________________________________________________________________________________________________________________________________________________________________________________________________________________________________________________________________________________________________________…		564	598	34
cl155	635	590	cl_2020_SNL178:168:HW5NTBCXY:2:1102:2737:15882 1:N:0:ATCCGCAT+AGAGTAGA	_______________________________________________________________________________________________________________________________________________________________________________________________________________________________________________________________________________________________________________________________________________________________________________________________________________…		564	612	47
cl156	6	6	cl_2818_SNL178:168:HW5NTBCXY:2:1102:20928:56602 1:N:0:GTCCGCAT+AGAGTAGA	_______________________________________________________________________________________________________________________________________________________________________________________________________________________________________________________________________________________________________________________________________________________________________________________________________________…
cl157	634	580	cl_200_SNL178:168:HW5NTBCXY:2:1216:1684:85969 1:N:0:GTCCGCAT+AGAGTAGA	_______________________________________________________________________________________________________________________________________________________________________________________________________________________________________________________________________________________________________________________________________________________________________________________________________________…		567	613	47
cl158	76	60	M02866:66:000000000-AT1LV:1:2110:12576:16242 1:N:0:4	_______________________________________________________________________________________________________________________________________________________________________________________________________________________________________________________________________________________________________________________________________________________________________________________________________________…		567	617	50
cl159	1	1	cl_192_SNL178:168:HW5NTBCXY:2:2208:2889:13722 1:N:0:GTCCGCAT+AGAGTAGA	_______________________________________________________________________________________________________________________________________________________________________________________________________________________________________________________________________________________________________________________________________________________________________________________________________________…
cl160	1	1	cl_2607_SNL178:168:HW5NTBCXY:2:2114:9002:99992 1:N:0:GTCCGCAT+AGAGTAGA	_______________________________________________________________________________________________________________________________________________________________________________________________________________________________________________________________________________________________________________________________________________________________________________________________________________…
cl161	1	1	M02866:66:000000000-AT1LV:1:1103:5207:9917 1:N:0:4	_______________________________________________________________________________________________________________________________________________________________________________________________________________________________________________________________________________________________________________________________________________________________________________________________________________…
cl162	206	194	cl_1334_M02866:66:000000000-AT1LV:1:1109:19384:27003 1:N:0:4	_______________________________________________________________________________________________________________________________________________________________________________________________________________________________________________________________________________________________________________________________________________________________________________________________________________…		597	636	38
cl163	1	1	cl_671_SNL178:168:HW5NTBCXY:2:2104:18903:93877 1:N:0:GTCCGCAT+AGAGTAGA	_______________________________________________________________________________________________________________________________________________________________________________________________________________________________________________________________________________________________________________________________________________________________________________________________________________…
cl164	3	0	cl_861_SNL178:168:HW5NTBCXY:2:1115:10421:20091 1:N:0:GCCCGCAT+AGAGTAGA	_______________________________________________________________________________________________________________________________________________________________________________________________________________________________________________________________________________________________________________________________________________________________________________________________________________…
cl165	500	484	cl_3061_SNL178:168:HW5NTBCXY:2:2104:9205:50951 1:N:0:GTCCGCAT+AGAGTAGA	_______________________________________________________________________________________________________________________________________________________________________________________________________________________________________________________________________________________________________________________________________________________________________________________________________________…		602	638	35
cl166	2	2	cl_1619_SNL178:168:HW5NTBCXY:2:2110:14091:81256 1:N:0:GTCCGCAT+AGAGTAGA	_______________________________________________________________________________________________________________________________________________________________________________________________________________________________________________________________________________________________________________________________________________________________________________________________________________…
cl167	3221	2913	cl_1746_M02866:66:000000000-AT1LV:1:1103:3439:13446 1:N:0:4	_______________________________________________________________________________________________________________________________________________________________________________________________________________________________________________________________________________________________________________________________________________________________________________________________________________…		629	675	46
cl168	2343	2111	cl_1947_M02866:66:000000000-AT1LV:1:1103:20680:21645 1:N:0:4	_______________________________________________________________________________________________________________________________________________________________________________________________________________________________________________________________________________________________________________________________________________________________________________________________________________…		629	677	47
cl169	860	792	cl_2606_SNL178:168:HW5NTBCXY:2:1102:8289:2790 1:N:0:GTCCGCAT+AGAGTAGA	_______________________________________________________________________________________________________________________________________________________________________________________________________________________________________________________________________________________________________________________________________________________________________________________________________________…		629	675	45
cl170	1825	1559	cl_621_SNL178:168:HW5NTBCXY:2:1102:20732:47973 1:N:0:GTCCGCAT+AGAGTAGA	_______________________________________________________________________________________________________________________________________________________________________________________________________________________________________________________________________________________________________________________________________________________________________________________________________________…		631	677	46
cl171	4966	4514	cl_3051_SNL178:168:HW5NTBCXY:2:2102:8577:60861 1:N:0:GTCCGCAT+AGAGTAGA	_______________________________________________________________________________________________________________________________________________________________________________________________________________________________________________________________________________________________________________________________________________________________________________________________________________…		632	677	45
cl172	10	6	cl_3030_SNL178:168:HW5NTBCXY:2:1108:19700:77339 1:N:0:GTCCGCAT+AGAGTAGA	_______________________________________________________________________________________________________________________________________________________________________________________________________________________________________________________________________________________________________________________________________________________________________________________________________________…
cl173	6	1	cl_1746_M02866:66:000000000-AT1LV:1:1102:15834:8909 1:N:0:4	_______________________________________________________________________________________________________________________________________________________________________________________________________________________________________________________________________________________________________________________________________________________________________________________________________________…
cl174	2	0	cl_3030_SNL178:168:HW5NTBCXY:2:2206:13059:21697 1:N:0:GTCCGCAT+AGAGTAGA	_______________________________________________________________________________________________________________________________________________________________________________________________________________________________________________________________________________________________________________________________________________________________________________________________________________…
cl175	6	5	cl_174_SNL178:168:HW5NTBCXY:2:1102:7199:81571 1:N:0:GTCCGCAT+AGAGTAGA	_______________________________________________________________________________________________________________________________________________________________________________________________________________________________________________________________________________________________________________________________________________________________________________________________________________…
cl176	5851	1638	cl_1321_SNL178:168:HW5NTBCXY:2:1109:20812:15003 1:N:0:GTCCGCAT+AGAGTAGA	_______________________________________________________________________________________________________________________________________________________________________________________________________________________________________________________________________________________________________________________________________________________________________________________________________________…		663	701	38
cl177	2	0	cl_1542_SNL178:168:HW5NTBCXY:2:1102:18857:63999 1:N:0:GTCCGCAT+AGAGTAGA	_______________________________________________________________________________________________________________________________________________________________________________________________________________________________________________________________________________________________________________________________________________________________________________________________________________…
cl178	51	49	cl_1925_SNL178:168:HW5NTBCXY:2:1101:15980:23280 1:N:0:GTCCGCAT+AGAGTAGA	_______________________________________________________________________________________________________________________________________________________________________________________________________________________________________________________________________________________________________________________________________________________________________________________________________________…		663	694	31
cl179	22	20	cl_1192_SNL178:168:HW5NTBCXY:2:1106:4316:54516 1:N:0:GTCCGCAT+AGAGTAGA	_______________________________________________________________________________________________________________________________________________________________________________________________________________________________________________________________________________________________________________________________________________________________________________________________________________…
cl180	5616	5297	M02866:66:000000000-AT1LV:1:1103:4332:9965 1:N:0:4	_______________________________________________________________________________________________________________________________________________________________________________________________________________________________________________________________________________________________________________________________________________________________________________________________________________…		664	701	36
