# Supplementary material for: Guide RNA Repertoires in the Main Lineages of Trypanosoma cruzi: High Diversity and Variable Redundancy Among Strains
Source: Front Cell Infect Microbiol. 2021 May 31;11:663416. doi: 10.3389/fcimb.2021.663416 (PMC8202002; doi:10.3389/fcimb.2021.663416)
Supplement: Supplementary File 2 — Zip file containing gRNA classes aligned to different mRNAs for each strain in this study. [file DataSheet_2.zip › Supplementary File 2/Esmeraldo_Cascada1.txt_resSWARM.txt]

COIIESM	ATGAGTTTTATTTTATCATTTTGAATGATATTTTTAATAGATTCTGTTATAGTGTTATTATCTTTTGTTTGTTTTGTGTGCGTGTGGATATGTGCATTGCTTCTTTCTACAGTTCTATTAGTTACAAAAATAAATAATATATATTGTACATGAGATTTTATATCATCGAAGTTTGTGGATACTTATTGATTTGTAATAGGAGTCATGTTTATCATGTGTTTATTATTAAGACTTTGTTTATTATTATATTTTGGTTGTTTAAATTTTATTAGCTTTGATTTATGTAAAGTAGTAGGTTTTCAATGGTATTGAGTATACTTTTTGTTTGGAGAAACTACAATATTTAGTAATTTAATACTCGAGAGTGATTATTTGGTGGGAGATATGCGCTTATTACAA…
cl0	5	2	cl_234_SNL178:168:HW5NTBCXY:2:1204:15577:75070 1:N:0:GACCGCAT+AGAGTAGA	____________________________________________________GAGATAGCAGAAGATAATTGAAGTGTATGTA____________________________________________________________________________________________________________________________________________________________________________________________________________________________________________________________________________________________________________________________…
cl1	1	1	M02866:66:000000000-AT1LV:1:1108:8154:12839 1:N:0:4	___________________________________________________________TGGGAAGTTAGTAGAGTATGTGTGTATTTAG_____________________________________________________________________________________________________________________________________________________________________________________________________________________________________________________________________________________________________________________…
cl2	5	5	cl_721_SNL178:168:HW5NTBCXY:2:2103:10740:52816 1:N:0:GTCCGCAT+AGAGTAGA	______________________________________________________________________________________________________________________________________________________________________________________________________________CAGATAATATATAAGTGGTAGTCTTGTGGTA__________________________________________________________________________________________________________________________________________________________________…
cl3	1	1	cl_2196_M02866:66:000000000-AT1LV:1:1109:4298:8016 1:N:0:4	______________________________________________________________________________________________________________________________________________________________________________________________________________________________________TGGTATGGATAGTAATGTGAAATTGGCAATT__________________________________________________________________________________________________________________________________________…
cl4	4	2	cl_2137_SNL178:168:HW5NTBCXY:2:1108:13373:11891 1:N:0:GTCCGCAT+AGAGTAGA	__________________________________________________________________________________________________________________________________________________________________________________________________________________________________________________TGAGGTGGAGCTGGCGGATATAAAGTGGTTGGGGTTAG_______________________________________________________________________________________________________________________…
cl5	1	1	cl_903_SNL178:168:HW5NTBCXY:2:2205:9806:47215 1:N:0:GTCCGCAT+AGAGTAGA	____________________________________________________________________________________________________________________________________________________________________________________________________________________________________________________ATAAGAGATTGGTAAGTTTGAAGGAATTGGG____________________________________________________________________________________________________________________________…
cl6	1	1	cl_3030_SNL178:168:HW5NTBCXY:2:2214:11982:76425 1:N:0:GTCCGCAT+AGAGTAGA	__________________________________________________________________________________________________________________________________________________________________________________________________________________________________________________________________________________________________________________________________________________________________________________________TCTTAGTACGTGGGTAGTGTT…
cl7	14	7	cl_18_SNL178:168:HW5NTBCXY:2:1205:15908:51444 1:N:0:GTCCGCAT+AGAGTAGA	_______________________________________________________________________________________________________________________________________________________________________________________________________________________________________________________________________________________________________________________________________________________________________________________________________________…
cl8	1	1	cl_2743_SNL178:168:HW5NTBCXY:2:2212:11466:2204 1:N:0:ATCCGCAT+AGAGTAGA	_______________________________________________________________________________________________________________________________________________________________________________________________________________________________________________________________________________________________________________________________________________________________________________________________________________…
cl9	2	2	cl_1087_SNL178:168:HW5NTBCXY:2:1112:13277:98405 1:N:0:GTCCGCAT+AGAGTAGA	_______________________________________________________________________________________________________________________________________________________________________________________________________________________________________________________________________________________________________________________________________________________________________________________________________________…
cl10	1	1	cl_2500_SNL178:168:HW5NTBCXY:2:1209:8672:99903 1:N:0:GTCCGCAT+AGAGTAGA	_______________________________________________________________________________________________________________________________________________________________________________________________________________________________________________________________________________________________________________________________________________________________________________________________________________…
cl11	1	1	cl_207_SNL178:168:HW5NTBCXY:2:2104:10746:13300 1:N:0:GTCCGCAT+AGAGTAGA	_______________________________________________________________________________________________________________________________________________________________________________________________________________________________________________________________________________________________________________________________________________________________________________________________________________…
cl12	5	2	cl_2178_SNL178:168:HW5NTBCXY:2:1211:16052:82692 1:N:0:GTCCGCAT+AGAGTAGA	_______________________________________________________________________________________________________________________________________________________________________________________________________________________________________________________________________________________________________________________________________________________________________________________________________________…
cl13	2	0	cl_1692_SNL178:168:HW5NTBCXY:2:2102:17243:35989 1:N:0:GTCCGCAT+AGAGTAGA	_______________________________________________________________________________________________________________________________________________________________________________________________________________________________________________________________________________________________________________________________________________________________________________________________________________…
cl14	3	2	cl_2929_SNL178:168:HW5NTBCXY:2:1112:2009:100413 1:N:0:GTCCACAT+AGAGTAGA	_______________________________________________________________________________________________________________________________________________________________________________________________________________________________________________________________________________________________________________________________________________________________________________________________________________…
cl15	5	4	cl_2644_SNL178:168:HW5NTBCXY:2:1108:21211:2344 1:N:0:GTCCGCAT+AGAGTAGA	_______________________________________________________________________________________________________________________________________________________________________________________________________________________________________________________________________________________________________________________________________________________________________________________________________________…
cl16	1	1	cl_2743_M02866:66:000000000-AT1LV:1:2101:4518:9513 1:N:0:4	_______________________________________________________________________________________________________________________________________________________________________________________________________________________________________________________________________________________________________________________________________________________________________________________________________________…
