# Supplementary material for: Guide RNA Repertoires in the Main Lineages of Trypanosoma cruzi: High Diversity and Variable Redundancy Among Strains
Source: Front Cell Infect Microbiol. 2021 May 31;11:663416. doi: 10.3389/fcimb.2021.663416 (PMC8202002; doi:10.3389/fcimb.2021.663416)
Supplement: Supplementary File 2 — Zip file containing gRNA classes aligned to different mRNAs for each strain in this study. [file DataSheet_2.zip › Supplementary File 2/Esmeraldo_Cascada10.txt_resSWARM.txt]

ND9ESM	ATGTTTATATTTTTATGTTTGTTTCGTTTATGTTTTTGTTTGATTTTATTTTATTGTTTATGTTGTAGATGATGTTTTGTTTGTTTTGTTGATTGTAGTTTTTTATTTTTTTATTGTTTTGTTAGTTTTTTTTTATTTTATTGTATGTTTTTATTTTTTAATTTGTGATTTTTATTTTTGTATTGTTGTGATTTGTTGTTGGTTGATTTTTGTGGTTTTTGTTTTTGTCGTTTTATGTTGTTGTATATTTTATTTTGTTTATTTTTGTTGTATTCGTTTATGTTTTGTTTTATGTTGTTTATTTATTTTTTTTGGTTTGTGTTTTAGTTTTAGTTGTTTTTGTTATACATTTTTATTATTAGAACGTGAATGTTTTGATTTATTTGATTTTTATTTTGT…
cl0	1972	1896	cl_400_SNL178:168:HW5NTBCXY:2:1102:19646:2550 1:N:0:GTCCGCAT+AGAGTAGA	____AATGTGGATGTATGAGTAGAGTGAATACCAGA___________________________________________________________________________________________________________________________________________________________________________________________________________________________________________________________________________________________________________________________________________________________________________…		5	36	30
cl1	4	2	cl_2357_SNL178:168:HW5NTBCXY:2:1101:2658:24925 1:N:0:GTCCGAAT+AGAGTAGA	_______GTGTGGATGTGAGTAGAGTGGGTGTGATGGTAA_______________________________________________________________________________________________________________________________________________________________________________________________________________________________________________________________________________________________________________________________________________________________________…
cl2	3	2	cl_1253_SNL178:168:HW5NTBCXY:2:1110:12463:74609 1:N:0:GTCCGCAT+AGAGTAGA	________TTAAGATATGGGTGAGGTAGGTGTAAGATTGGGT_____________________________________________________________________________________________________________________________________________________________________________________________________________________________________________________________________________________________________________________________________________________________________…
cl3	4	0	SNL178:168:HW5NTBCXY:2:1109:19758:42451 1:N:0:GTCCGCAT+AGAGTAGA	_________AGAGTTGTAGATGAGATAGGTGAAGACATAA_______________________________________________________________________________________________________________________________________________________________________________________________________________________________________________________________________________________________________________________________________________________________________…
cl4	5	3	cl_179_SNL178:168:HW5NTBCXY:2:1106:12542:62730 1:N:0:GTCCGCAT+AGAGTAGA	_________AAGATTGTGAATGAGATAAATAGAGAAACAG_______________________________________________________________________________________________________________________________________________________________________________________________________________________________________________________________________________________________________________________________________________________________________…
cl5	15	0	cl_778_SNL178:168:HW5NTBCXY:2:1203:10616:20756 1:N:0:GTCCGCAT+AGAGTAGA	_________GTAGATATGGATGAGATATGTATGAAGTTAAGT_____________________________________________________________________________________________________________________________________________________________________________________________________________________________________________________________________________________________________________________________________________________________________…
cl6	2	1	cl_293_SNL178:168:HW5NTBCXY:2:1213:3643:51590 1:N:0:GTCCGCAT+AGAGTAGA	_________AGAATTGTAAGTGAAATGAGTGAAGAAATAGA______________________________________________________________________________________________________________________________________________________________________________________________________________________________________________________________________________________________________________________________________________________________________…
cl7	1	1	SNL178:168:HW5NTBCXY:2:2107:12747:45674 1:N:0:GTCCGCAT+AGAGTAGA	_________GAAGTTGTAGATGGAATAGATAGGAGAATAGA______________________________________________________________________________________________________________________________________________________________________________________________________________________________________________________________________________________________________________________________________________________________________…
cl8	1	1	cl_1828_SNL178:168:HW5NTBCXY:2:2113:9738:56948 1:N:0:GTCCGCAT+AGAGTAGA	___________GGAGACGGATGGGATGGGTGTAATGGTGGAT_____________________________________________________________________________________________________________________________________________________________________________________________________________________________________________________________________________________________________________________________________________________________________…
cl9	1	1	cl_368_SNL178:168:HW5NTBCXY:2:2206:19453:58218 1:N:0:GTCCGCAT+AGAGTAGA	_______________GTGAGTTAAGTGGACACAAGAGTAGATTCAG_________________________________________________________________________________________________________________________________________________________________________________________________________________________________________________________________________________________________________________________________________________________________…
cl10	1	1	cl_1474_SNL178:168:HW5NTBCXY:2:1201:19984:70218 1:N:0:GTCCGCAT+AGAGTAGA	________________________________AGAAGAGGATTGAAGTGAAATAGTAAAAATG________________________________________________________________________________________________________________________________________________________________________________________________________________________________________________________________________________________________________________________________________________…
cl11	2	2	cl_2442_SNL178:168:HW5NTBCXY:2:1212:4429:67947 1:N:0:GTCCGCAT+AGAGTAGA	_________________________________GATATAAGTTGGAGTAGAGTAATAGATAGAA_______________________________________________________________________________________________________________________________________________________________________________________________________________________________________________________________________________________________________________________________________________…
cl12	1	1	cl_1422_SNL178:168:HW5NTBCXY:2:2115:9136:10085 1:N:0:GTCCGCAT+AGAGTAGA	___________________________________GTTAAGTTGAAGTAGAATGATGAGAATAGTG_____________________________________________________________________________________________________________________________________________________________________________________________________________________________________________________________________________________________________________________________________________…
cl13	2	2	cl_2973_SNL178:168:HW5NTBCXY:2:2108:7742:55702 1:N:0:GTCCGCAT+AGAGTAGA	_____________________________________________ATTAAAGTAGTAGGTGTGGTGTTTATTATAGAATGAGCAGAACAATTGATAGTAG___________________________________________________________________________________________________________________________________________________________________________________________________________________________________________________________________________________________________________…
cl14	3	2	cl_1713_SNL178:168:HW5NTBCXY:2:2106:4545:36814 1:N:0:GTCCGCAT+AGAGTAGA	________________________________________________________________________ATACAATGAGTGGAATAATTTGCGTTGGGGAATA_____________________________________________________________________________________________________________________________________________________________________________________________________________________________________________________________________________________________________…
cl15	9	6	cl_1541_SNL178:168:HW5NTBCXY:2:2108:9713:28837 1:N:0:GTCCGCAT+AGAGTAGA	_________________________________________________________________________TGAAATTGGTGGGGTGGTTGGTGGTGGGGGG_______________________________________________________________________________________________________________________________________________________________________________________________________________________________________________________________________________________________________…
cl16	2	2	cl_2302_M02866:66:000000000-AT1LV:1:1101:9432:8265 1:N:0:4	__________________________________________________________________________GGGATGGGTGGGGTGGATAGTATTAAAAGGTA_____________________________________________________________________________________________________________________________________________________________________________________________________________________________________________________________________________________________________…
cl17	49	47	cl_1614_M02866:66:000000000-AT1LV:1:1102:6923:8557 1:N:0:4	____________________________________________________________________________GTTGAATGAAGTAGTTGGTATTAGAGAATAAGAAAATAGCAGAGTAGT___________________________________________________________________________________________________________________________________________________________________________________________________________________________________________________________________________________…		77	124	47
cl18	911	814	M02866:66:000000000-AT1LV:1:1102:10767:14707 1:N:0:4	________________________________________________________________________________GTTAGAATAGTTGATATTAAGAGGTGAAAGAATAGCAGAACAATTTA________________________________________________________________________________________________________________________________________________________________________________________________________________________________________________________________________________…		81	127	45
cl19	5189	4814	cl_1487_SNL178:168:HW5NTBCXY:2:2104:6078:39502 1:N:0:GTCCGCAT+AGAGTAGA	__________________________________________________________________________________TAGAATAGATGATGTTGAAAGATAGGAGAACAATAGAGCAATTAG________________________________________________________________________________________________________________________________________________________________________________________________________________________________________________________________________________…		83	127	43
cl20	1	1	M02866:66:000000000-AT1LV:1:1102:25478:13912 1:N:0:4	_______________________________________________________________________________________________AGTGGGAGATAAGGGAATAGTAGAACAATGAA________________________________________________________________________________________________________________________________________________________________________________________________________________________________________________________________________________…
cl21	1	1	cl_1321_SNL178:168:HW5NTBCXY:2:1105:5927:8313 1:N:0:GTCCGCAT+AGAGTAGA	________________________________________________________________________________________________TTGAGAAGTAGTAGAATAATAAGACAATTAGAGTG____________________________________________________________________________________________________________________________________________________________________________________________________________________________________________________________________________…
cl22	1	1	cl_1666_SNL178:168:HW5NTBCXY:2:2206:18779:57630 1:N:0:GTCCGCAT+AGAGTAGA	____________________________________________________________________________________________________GAGATAAGTGAATAGTAGAACAATTAATAGAAG__________________________________________________________________________________________________________________________________________________________________________________________________________________________________________________________________________…
cl23	1	1	cl_1321_SNL178:168:HW5NTBCXY:2:1111:8579:35874 1:N:0:GTCCGCAT+AGAGTAGA	_________________________________________________________________________________________________________GTAGAAATAATAAGACAATTAGAGTGAAGTAAG_____________________________________________________________________________________________________________________________________________________________________________________________________________________________________________________________________…
cl24	1	1	cl_887_SNL178:168:HW5NTBCXY:2:2112:7300:87618 1:N:0:GTCCGCAT+AGAGTAGA	___________________________________________________________________________________________________________GAGAATAAGAGAGTAGCTAGGGAGATATGAGA____________________________________________________________________________________________________________________________________________________________________________________________________________________________________________________________________…
cl25	3331	3033	cl_2637_SNL178:168:HW5NTBCXY:2:1112:10789:49927 1:N:0:GTCCGCAT+AGAGTAGA	____________________________________________________________________________________________________________GAAATAGTGAAATAGTTGAGAAGGAATAGAGTAATATACAAGAGT______________________________________________________________________________________________________________________________________________________________________________________________________________________________________________________…		109	153	45
cl26	1866	1669	cl_880_SNL178:168:HW5NTBCXY:2:1102:6667:4585 1:N:0:GTCCGCAT+AGAGTAGA	____________________________________________________________________________________________________________GAAGTGGTGAAGTGGTTAGAAAAGAATGGAGTAACATGTAGAGATATAG__________________________________________________________________________________________________________________________________________________________________________________________________________________________________________________…		109	157	48
cl27	3926	3627	cl_1879_SNL178:168:HW5NTBCXY:2:2207:11618:20365 1:N:0:GTCCGCAT+AGAGTAGA	_____________________________________________________________________________________________________________AGATAGTATAACAGTTGGAGGAGAATGAAGTGACATACATAAGT______________________________________________________________________________________________________________________________________________________________________________________________________________________________________________________…		110	153	42
cl28	7	4	cl_1321_SNL178:168:HW5NTBCXY:2:1102:21016:67511 1:N:0:GTCCGCAT+AGAGTAGA	______________________________________________________________________________________________________________________________AAGTAAGATAGAGTAATATATGCAGGTAAGA__________________________________________________________________________________________________________________________________________________________________________________________________________________________________________________…
cl29	1	1	M02866:66:000000000-AT1LV:1:2102:7192:17396 1:N:0:4	_________________________________________________________________________________________________________________________________AAGGTTAAGATAGTATATGAGAATAACAGATTGG____________________________________________________________________________________________________________________________________________________________________________________________________________________________________________…
cl30	44	12	cl_2856_SNL178:168:HW5NTBCXY:2:1101:15393:49238 1:N:0:GTCCGCAT+AGAGTAGA	_____________________________________________________________________________________________________________________________________ATTAGATAATGTACAAGAATGGTGAATTGGG___________________________________________________________________________________________________________________________________________________________________________________________________________________________________________…
cl31	1	1	cl_1518_M02866:66:000000000-AT1LV:1:1111:3507:14001 1:N:0:4	_____________________________________________________________________________________________________________________________________GTTAAGTGATGTGTAGAGATAGTAAATTGGG___________________________________________________________________________________________________________________________________________________________________________________________________________________________________________…
cl32	2935	2555	cl_2140_SNL178:168:HW5NTBCXY:2:2103:15661:89669 1:N:0:GTCCGCAT+AGAGTAGA	__________________________________________________________________________________________________________________________________________ATGGCAGATGAAAGTGGAAGATTAAGTACAAAG____________________________________________________________________________________________________________________________________________________________________________________________________________________________________…		139	171	31
cl33	1	1	cl_1666_SNL178:168:HW5NTBCXY:2:2213:15723:59123 1:N:0:GTCCGCAT+AGAGTAGA	__________________________________________________________________________________________________________________________________________ATGATATGTGGTAGTGGAAGATTAAGTGTTTGGA___________________________________________________________________________________________________________________________________________________________________________________________________________________________________…
cl34	3	3	cl_1666_SNL178:168:HW5NTBCXY:2:1112:6296:65885 1:N:0:GTCCGCAT+AGAGTAGA	_________________________________________________________________________________________________________________________________________________GTGGTAGTGGAAGATTAAGTGTTGGATATGGA______________________________________________________________________________________________________________________________________________________________________________________________________________________________…
cl35	1	1	cl_651_SNL178:168:HW5NTBCXY:2:2207:5185:70591 1:N:0:GTCCGCAA+AGAGTAGA	__________________________________________________________________________________________________________________________________________________TAGTAGTAGGAGATTAGATATTTGAAATAAAGA____________________________________________________________________________________________________________________________________________________________________________________________________________________________…
cl36	3	0	cl_1974_SNL178:168:HW5NTBCXY:2:1213:12221:28648 1:N:0:GTCCGCAT+AGAGTAGA	_____________________________________________________________________________________________________________________________________________________________AGTTAGAAGTTGGAAATGGAGATATAATGGGG__________________________________________________________________________________________________________________________________________________________________________________________________________________…
cl37	459	450	cl_1458_SNL178:168:HW5NTBCXY:2:1102:12876:6882 1:N:0:GTCCGCAT+AGAGTAGA	__________________________________________________________________________________________________________________________________________________________________________GGGTGAGGAAATGATGGTGTTGAGTGGTTGT______________________________________________________________________________________________________________________________________________________________________________________________________…		171	201	29
cl38	1	1	cl_1674_SNL178:168:HW5NTBCXY:2:2115:17037:53497 1:N:0:GTCCGCAT+AGAGTAGA	__________________________________________________________________________________________________________________________________________________________________________________ATTTGGTAGTGTTGAATAACGGACAGTTGGAG_____________________________________________________________________________________________________________________________________________________________________________________________…
cl39	6	0	cl_1826_SNL178:168:HW5NTBCXY:2:1216:8261:67914 1:N:0:ATCCGCAT+AGAGTAGA	_______________________________________________________________________________________________________________________________________________________________________________________GTGGTGGTAGGTGGTGGTTGGTTAGGGACGATAAA_____________________________________________________________________________________________________________________________________________________________________________________…
cl40	1	1	cl_1314_SNL178:168:HW5NTBCXY:2:1212:8730:88484 1:N:0:GTCCGCAT+AGAGTAGA	___________________________________________________________________________________________________________________________________________________________________________________________TGTTTAATAATAGTCGGTTAGAGGTGGCGGA_____________________________________________________________________________________________________________________________________________________________________________________…
cl41	4	2	cl_1314_SNL178:168:HW5NTBCXY:2:2108:19124:4335 1:N:0:GTCCGCAT+AGAGTAGA	________________________________________________________________________________________________________________________________________________________________________________________________AATAATAGTCGGTTAGAGGTGGCGGAAATAA________________________________________________________________________________________________________________________________________________________________________________…
cl42	4	4	cl_2036_SNL178:168:HW5NTBCXY:2:1208:15593:42567 1:N:0:GTCCGCAT+AGAGTAGA	__________________________________________________________________________________________________________________________________________________________________________________________________________GGCTAAAAGTAATGGAGATAAAAATAATGGGGTG___________________________________________________________________________________________________________________________________________________________________…
cl43	6	4	cl_906_SNL178:168:HW5NTBCXY:2:1210:9105:42912 1:N:0:GTCCGCAT+AGAGTAGA	__________________________________________________________________________________________________________________________________________________________________________________________________________GACTAAAAGCATTGGGGTTGAAGGTGGTGGA______________________________________________________________________________________________________________________________________________________________________…
cl44	771	674	cl_2728_SNL178:168:HW5NTBCXY:2:1102:5016:21270 1:N:0:GTCCGCAT+AGAGTAGA	____________________________________________________________________________________________________________________________________________________________________________________________________________TTGAAAGTGTTGAGAATAGAGACAGTAGAATGTAACAGTATGTATG_____________________________________________________________________________________________________________________________________________________…		205	250	45
cl45	9	5	cl_207_SNL178:168:HW5NTBCXY:2:2109:12826:58200 1:N:0:GTCCGCAT+AGAGTAGA	________________________________________________________________________________________________________________________________________________________________________________________________________________GGAGGTTGAGGGTAAAAGTGGTGGGGTAGGATG______________________________________________________________________________________________________________________________________________________________…
cl46	2088	1456	cl_1974_SNL178:168:HW5NTBCXY:2:1213:12221:28648 1:N:0:GTCCGCAT+AGAGTAGA	____________________________________________________________________________________________________________________________________________________________________________________________________________________GTTTAAAGTAGAGACAATAGGGTGCATTAGTA___________________________________________________________________________________________________________________________________________________________…		213	244	29
cl47	2	0	cl_2583_SNL178:168:HW5NTBCXY:2:2109:6204:92386 1:N:0:GTCCGCAT+AGAGTAGA	____________________________________________________________________________________________________________________________________________________________________________________________________________________ACTCGGGATAAAAATGGTGGGGTATGATGGTG___________________________________________________________________________________________________________________________________________________________…
cl48	2468	2257	cl_2681_SNL178:168:HW5NTBCXY:2:1203:19247:7204 1:N:0:GTCCGCAT+AGAGTAGA	____________________________________________________________________________________________________________________________________________________________________________________________________________________________________GTTGAGTATGATAGTGTGTAGAGTAGAGCAAGTAGAGACA___________________________________________________________________________________________________________________________________…		229	268	39
cl49	1601	1515	M02866:66:000000000-AT1LV:1:1114:14498:16715 1:N:0:4	_____________________________________________________________________________________________________________________________________________________________________________________________________________________________________TGTGATATGGTAATGTGTGGAATGGAGTGGTTGGA_______________________________________________________________________________________________________________________________________…		230	264	33
cl50	1	1	cl_2546_SNL178:168:HW5NTBCXY:2:2101:15177:62680 1:N:0:GTCCGCAT+AGAGTAGA	___________________________________________________________________________________________________________________________________________________________________________________________________________________________________________ATAGAGGTGTATGGAGTAGAATAAATGTAAA_____________________________________________________________________________________________________________________________________…
cl51	4	4	SNL178:168:HW5NTBCXY:2:1107:17856:20115 1:N:0:GTCCGCAT+AGAGTAGA	_________________________________________________________________________________________________________________________________________________________________________________________________________________________________________________GAGTGTGAGATAGAATATGTAGGAACAGTATG______________________________________________________________________________________________________________________________…
cl52	3104	2987	cl_1087_SNL178:168:HW5NTBCXY:2:1208:18686:28137 1:N:0:GTCCGCAT+AGAGTAGA	___________________________________________________________________________________________________________________________________________________________________________________________________________________________________________________GTTTGAAGTGGGGTGGGTAGATATAATGTGG_____________________________________________________________________________________________________________________________…		244	274	29
cl53	2	1	cl_2137_SNL178:168:HW5NTBCXY:2:2107:17307:95994 1:N:0:GTCCGCAT+AGAGTAGA	______________________________________________________________________________________________________________________________________________________________________________________________________________________________________________________TGAGGTGGAGCAGGCGGAAATAATGTGGTTGGG________________________________________________________________________________________________________________________…
cl54	1	1	cl_2841_SNL178:168:HW5NTBCXY:2:2113:10990:30593 1:N:0:GTCCGCAT+AGAGTAGA	______________________________________________________________________________________________________________________________________________________________________________________________________________________________________________________TAATGTAAGATAAGTGGGAATAATGTGGTTGGG________________________________________________________________________________________________________________________…
cl55	1	1	cl_1877_SNL178:168:HW5NTBCXY:2:1108:4625:15179 1:N:0:GTCCGCAT+AGAGTAGA	________________________________________________________________________________________________________________________________________________________________________________________________________________________________________________________GGATGGGATGGATGTGGGTGATGTGGGTGGGGGT_____________________________________________________________________________________________________________________…
cl56	1	1	M02866:66:000000000-AT1LV:1:1113:7397:22788 1:N:0:4	_______________________________________________________________________________________________________________________________________________________________________________________________________________________________________________________________GAGGGTAAAAGTGGTGTGGTTGGATGTGGGGT________________________________________________________________________________________________________________…
cl57	2	0	cl_652_SNL178:168:HW5NTBCXY:2:2207:13920:15561 1:N:0:GTCCGCAT+AGAGTAGA	_______________________________________________________________________________________________________________________________________________________________________________________________________________________________________________________________________GGAATATGTGGGTGGGTACGGAATATAATGTGGT______________________________________________________________________________________________________…
cl58	1	1	cl_14_M02866:66:000000000-AT1LV:1:1107:11683:4172 1:N:0:4	______________________________________________________________________________________________________________________________________________________________________________________________________________________________________________________________________________GAAGGTGGATATAGAGTGGGATAGGGTGGGT__________________________________________________________________________________________________…
cl59	1	1	M02866:66:000000000-AT1LV:1:2106:22781:15736 1:N:0:4	______________________________________________________________________________________________________________________________________________________________________________________________________________________________________________________________________________________GGGTGAGGTGGGATGTGGTAGGTGGATATAA__________________________________________________________________________________________…
cl60	2	2	cl_69_SNL178:168:HW5NTBCXY:2:1207:17584:90481 1:N:0:GTCCGCAT+AGAGTAGA	___________________________________________________________________________________________________________________________________________________________________________________________________________________________________________________________________________________________GGGTGTGACGTGGTAGGTGGATAGTAGAGGTTG___________________________________________________________________________________…
cl61	10	0	cl_2140_SNL178:168:HW5NTBCXY:2:1103:17810:65958 1:N:0:GTCCGCAT+AGAGTAGA	_________________________________________________________________________________________________________________________________________________________________________________________________________________________________________________________________________________________________GATATGGCAGATGAAAGGGGAAGATTAAGTACAAAGTCAAATTT__________________________________________________________________…
cl62	1	1	cl_20_SNL178:168:HW5NTBCXY:2:1203:19984:8270 1:N:0:GTCCGCAT+AGAGTAGA	___________________________________________________________________________________________________________________________________________________________________________________________________________________________________________________________________________________________________________________AAAAGGTTGGGGGTAAAGTTGGAGTTATTAAG____________________________________________________________…
cl63	29	18	cl_1199_SNL178:168:HW5NTBCXY:2:1111:16857:4798 1:N:0:GTCCGCAT+AGAGTAGA	_____________________________________________________________________________________________________________________________________________________________________________________________________________________________________________________________________________________________________________________AGAACTGAGTGTGAGATTAGAATTTGTAGGAACAGTATGTA_________________________________________________…
cl64	5	3	cl_1294_SNL178:168:HW5NTBCXY:2:2204:10485:75295 1:N:0:GTCCGCAT+AGAGTAGA	______________________________________________________________________________________________________________________________________________________________________________________________________________________________________________________________________________________________________________________GGAGTAGGTATAGGATTAGTGTTGGCAGAGATA________________________________________________________…
cl65	8	4	cl_2847_SNL178:168:HW5NTBCXY:2:2113:2325:14999 1:N:0:GTCCGCAT+AGAGTAGA	______________________________________________________________________________________________________________________________________________________________________________________________________________________________________________________________________________________________________________________________TGTTGAGTCAGAATTGGCGGATATAATGTGT__________________________________________________…
cl66	2	2	cl_1518_SNL178:168:HW5NTBCXY:2:1107:3748:45749 1:N:0:GTCCGCAT+AGAGTAGA	________________________________________________________________________________________________________________________________________________________________________________________________________________________________________________________________________________________________________________________________________________ATAAGTGATGTGTAGAGATAGTAATTTGGTAC_______________________________…
cl67	1	1	cl_1287_SNL178:168:HW5NTBCXY:2:2202:7909:62207 1:N:0:GTCCGCAT+AGAGTAGA	___________________________________________________________________________________________________________________________________________________________________________________________________________________________________________________________________________________________________________________________________________________________________GAGGGTTTTGTGTTTATAGGATTAAAAGGGC_____________…
cl68	1	1	cl_2424_M02866:66:000000000-AT1LV:1:1114:19743:11503 1:N:0:4	_____________________________________________________________________________________________________________________________________________________________________________________________________________________________________________________________________________________________________________________________________________________________________________TAATTGTGAAATTGGATAGACTGAGAATAGG___…
cl69	3	2	cl_2019_SNL178:168:HW5NTBCXY:2:2207:20647:2727 1:N:0:GTCCGCAT+AGAGTAGA	_________________________________________________________________________________________________________________________________________________________________________________________________________________________________________________________________________________________________________________________________________________________________________________TATGAGGTTAGATGGATTGGGGAGGAAATG…
cl70	526	506	SNL178:168:HW5NTBCXY:2:1102:9216:35716 1:N:0:GTCCGCAT+AGAGTAGA	_______________________________________________________________________________________________________________________________________________________________________________________________________________________________________________________________________________________________________________________________________________________________________________________ATTAGATAGATTAAGAGTGGAGTG…		376	407	31
cl71	1	1	cl_541_SNL178:168:HW5NTBCXY:2:1210:12457:58500 1:N:0:GTCCGCAT+AGAGTAGA	_________________________________________________________________________________________________________________________________________________________________________________________________________________________________________________________________________________________________________________________________________________________________________________________TAAGTAGATAGAAAGTGGAGCA…
cl72	4334	4185	cl_2831_SNL178:168:HW5NTBCXY:2:1104:12146:40063 1:N:0:GTCCGCAT+AGAGTAGA	_______________________________________________________________________________________________________________________________________________________________________________________________________________________________________________________________________________________________________________________________________________________________________________________________________________…		400	430	29
cl73	1	1	cl_1976_SNL178:168:HW5NTBCXY:2:1103:4250:98027 1:N:0:GTCCGCAT+AGAGTAGA	_______________________________________________________________________________________________________________________________________________________________________________________________________________________________________________________________________________________________________________________________________________________________________________________________________________…
cl74	3	0	cl_1105_SNL178:168:HW5NTBCXY:2:1112:13199:10407 1:N:0:GTCCGCAT+AGAGTAGA	_______________________________________________________________________________________________________________________________________________________________________________________________________________________________________________________________________________________________________________________________________________________________________________________________________________…
cl75	4	2	cl_2694_SNL178:168:HW5NTBCXY:2:1205:14067:27238 1:N:0:GTCCGCAT+AGAGTAGA	_______________________________________________________________________________________________________________________________________________________________________________________________________________________________________________________________________________________________________________________________________________________________________________________________________________…
cl76	1	1	cl_285_SNL178:168:HW5NTBCXY:2:1109:15717:88599 1:N:0:GTCCGCAT+AGAGTAGA	_______________________________________________________________________________________________________________________________________________________________________________________________________________________________________________________________________________________________________________________________________________________________________________________________________________…
cl77	5827	4571	cl_564_SNL178:168:HW5NTBCXY:2:1204:15744:9794 1:N:0:GTCCGCAT+AGAGTAGA	_______________________________________________________________________________________________________________________________________________________________________________________________________________________________________________________________________________________________________________________________________________________________________________________________________________…		413	445	30
cl78	2	2	cl_1718_SNL178:168:HW5NTBCXY:2:1205:2236:11266 1:N:0:GTCCGCAT+AGAGTAGA	_______________________________________________________________________________________________________________________________________________________________________________________________________________________________________________________________________________________________________________________________________________________________________________________________________________…
cl79	987	912	cl_898_SNL178:168:HW5NTBCXY:2:1106:8035:89570 1:N:0:GTCCGCAT+AGAGTAGA	_______________________________________________________________________________________________________________________________________________________________________________________________________________________________________________________________________________________________________________________________________________________________________________________________________________…		417	455	39
cl80	1	1	M02866:66:000000000-AT1LV:1:1110:13239:17830 1:N:0:4	_______________________________________________________________________________________________________________________________________________________________________________________________________________________________________________________________________________________________________________________________________________________________________________________________________________…
cl81	8	8	cl_1199_SNL178:168:HW5NTBCXY:2:1103:18833:68083 1:N:0:GTCCGCAT+AGAGTAGA	_______________________________________________________________________________________________________________________________________________________________________________________________________________________________________________________________________________________________________________________________________________________________________________________________________________…
cl82	3	2	cl_1541_SNL178:168:HW5NTBCXY:2:1103:1519:16973 1:N:0:GTCCGCAT+AGAGTAGA	_______________________________________________________________________________________________________________________________________________________________________________________________________________________________________________________________________________________________________________________________________________________________________________________________________________…
cl83	82	70	cl_368_SNL178:168:HW5NTBCXY:2:1102:19155:25103 1:N:0:GTCCGCAT+AGAGTAGA	_______________________________________________________________________________________________________________________________________________________________________________________________________________________________________________________________________________________________________________________________________________________________________________________________________________…		453	499	45
cl84	15855	14427	cl_2519_SNL178:168:HW5NTBCXY:2:2110:11646:52485 1:N:0:GTCCGCAT+AGAGTAGA	_______________________________________________________________________________________________________________________________________________________________________________________________________________________________________________________________________________________________________________________________________________________________________________________________________________…		456	499	42
cl85	1	1	cl_1727_SNL178:168:HW5NTBCXY:2:1203:8872:62346 1:N:0:GTCCGCAT+AGAGTAGA	_______________________________________________________________________________________________________________________________________________________________________________________________________________________________________________________________________________________________________________________________________________________________________________________________________________…
cl86	4	2	cl_2357_SNL178:168:HW5NTBCXY:2:1103:16649:94206 1:N:0:GTCCGCAT+AGAGTAGA	_______________________________________________________________________________________________________________________________________________________________________________________________________________________________________________________________________________________________________________________________________________________________________________________________________________…
cl87	4	3	cl_1828_SNL178:168:HW5NTBCXY:2:1106:3504:13492 1:N:0:GTCCGCAT+AGAGTAGA	_______________________________________________________________________________________________________________________________________________________________________________________________________________________________________________________________________________________________________________________________________________________________________________________________________________…
cl88	1	1	cl_467_SNL178:168:HW5NTBCXY:2:2205:7461:27221 1:N:0:GTCCGCAT+AGAGTAGA	_______________________________________________________________________________________________________________________________________________________________________________________________________________________________________________________________________________________________________________________________________________________________________________________________________________…
cl89	2	0	cl_79_M02866:66:000000000-AT1LV:1:1102:13920:22055 1:N:0:4	_______________________________________________________________________________________________________________________________________________________________________________________________________________________________________________________________________________________________________________________________________________________________________________________________________________…
cl90	1	1	cl_467_SNL178:168:HW5NTBCXY:2:1204:4652:11677 1:N:0:GTCCGCAT+AGAGTAGA	_______________________________________________________________________________________________________________________________________________________________________________________________________________________________________________________________________________________________________________________________________________________________________________________________________________…
cl91	3033	2896	cl_861_SNL178:168:HW5NTBCXY:2:2116:7008:3420 1:N:0:GTCCGCAT+AGAGTAGA	_______________________________________________________________________________________________________________________________________________________________________________________________________________________________________________________________________________________________________________________________________________________________________________________________________________…		504	535	31
cl92	4	4	cl_872_SNL178:168:HW5NTBCXY:2:1111:2600:38656 1:N:0:GTCCGCAT+AGAGTAGA	_______________________________________________________________________________________________________________________________________________________________________________________________________________________________________________________________________________________________________________________________________________________________________________________________________________…
cl93	2	0	cl_1245_SNL178:168:HW5NTBCXY:2:2108:8484:32571 1:N:0:GTCCGCAT+AGAGTAGA	_______________________________________________________________________________________________________________________________________________________________________________________________________________________________________________________________________________________________________________________________________________________________________________________________________________…
cl94	5	3	cl_1282_SNL178:168:HW5NTBCXY:2:1107:9912:14034 1:N:0:GTCCGCAT+AGAGTAGA	_______________________________________________________________________________________________________________________________________________________________________________________________________________________________________________________________________________________________________________________________________________________________________________________________________________…
cl95	235	231	cl_2258_SNL178:168:HW5NTBCXY:2:1116:8011:56671 1:N:0:GTCCGCAT+AGAGTAGA	_______________________________________________________________________________________________________________________________________________________________________________________________________________________________________________________________________________________________________________________________________________________________________________________________________________…		534	565	29
cl96	2	2	cl_267_SNL178:168:HW5NTBCXY:2:2103:20900:27549 1:N:0:GTCCGCAT+AGAGTAGA	_______________________________________________________________________________________________________________________________________________________________________________________________________________________________________________________________________________________________________________________________________________________________________________________________________________…
cl97	181	172	cl_2302_M02866:66:000000000-AT1LV:1:1101:9432:8265 1:N:0:4	_______________________________________________________________________________________________________________________________________________________________________________________________________________________________________________________________________________________________________________________________________________________________________________________________________________…		546	579	32
cl98	1950	1891	M02866:66:000000000-AT1LV:1:1112:18779:15848 1:N:0:4	_______________________________________________________________________________________________________________________________________________________________________________________________________________________________________________________________________________________________________________________________________________________________________________________________________________…		549	579	29
