# Supplementary material for: Guide RNA Repertoires in the Main Lineages of Trypanosoma cruzi: High Diversity and Variable Redundancy Among Strains
Source: Front Cell Infect Microbiol. 2021 May 31;11:663416. doi: 10.3389/fcimb.2021.663416 (PMC8202002; doi:10.3389/fcimb.2021.663416)
Supplement: Supplementary File 2 — Zip file containing gRNA classes aligned to different mRNAs for each strain in this study. [file DataSheet_2.zip › Supplementary File 2/Esmeraldo_Cascada11.txt_resSWARM.txt]

RPS12ESM	AATAAATATATTTTGTTTTTTTTGCGTATGTGATTTTTGTATGGTTGTTGTTTACGTTTTGTTTTGTTTGTTTTATGTTATTATATGAGCCCACGATTACCCAGTTCCGGTAACCGTCGTGTGTTATATGCCGTATTTTATTTGTATAGTTTTGTTTGGGTGTTGCGTTGTTTTTTTTGTTGTTTTGTTAATTTAGCTATGTCATTATTTATTATAGAAGGTGGTGGTTTTATTGATTTACCCGGTATAAAATATTATACACGTATTGTAAGTTAA
cl0	1	1	cl_1407_SNL178:168:HW5NTBCXY:2:1114:18092:74644 1:N:0:GTCCGCAT+AGAGTAGA	__________ATGATGGAGAGAATGCATGTGTTGGAGACATATCA_______________________________________________________________________________________________________________________________________________________________________________________________________________________________________
cl1	481	434	cl_1016_SNL178:168:HW5NTBCXY:2:1109:11783:9533 1:N:0:GTCCGCAT+AGAGTAGA	___________ATGTGAGGGAGATGTGTGTGTTAGAAACATGTCA_______________________________________________________________________________________________________________________________________________________________________________________________________________________________________		12	45	33
cl2	183	157	cl_2439_SNL178:168:HW5NTBCXY:2:1102:20007:61742 1:N:0:GTCCGCAT+AGAGTAGA	_________________________CATATATTAGATACATGTCAATGATAAGTGTGAGGTAGAACAGACAGAATGTGATAA__________________________________________________________________________________________________________________________________________________________________________________________________		26	82	56
cl3	1	1	cl_1050_SNL178:168:HW5NTBCXY:2:1102:2443:19145 1:N:0:GTCCGCAT+AGAGTAGA	________________________________TGGTAATGTGTTGGTGGTAGATATAATGTGG_____________________________________________________________________________________________________________________________________________________________________________________________________________________
cl4	1	1	M02866:66:000000000-AT1LV:1:1113:8638:10992 1:N:0:4	________________________________TAAGATTGTGTTGATAGTAGATATATGGCAA_____________________________________________________________________________________________________________________________________________________________________________________________________________________
cl5	1	1	cl_360_SNL178:168:HW5NTBCXY:2:2205:6769:13390 1:N:0:GTCCGCAT+AGAGTAGA	___________________________________AAGTGTATCAGTCATAGGTATAAGATAGGATCAG_______________________________________________________________________________________________________________________________________________________________________________________________________________
cl6	1	1	cl_133_SNL178:168:HW5NTBCXY:2:2102:1643:99965 1:N:0:GTCCGCAT+AGAGTAGA	_________________________________________ATTTATGGTAGATACGAGATGAGATTAGTAAG___________________________________________________________________________________________________________________________________________________________________________________________________________
cl7	1	1	cl_2176_SNL178:168:HW5NTBCXY:2:1205:4683:64725 1:N:0:GTCCGCAT+AGAGTAGA	___________________________________________TAGAAATAAGTATAGGGTGGAGTGGATATAATGTGGT____________________________________________________________________________________________________________________________________________________________________________________________________
cl8	2	2	cl_433_SNL178:168:HW5NTBCXY:2:1104:2923:9406 1:N:0:GTCCGCAT+AGAGTAGA	_____________________________________________ATGATGGAGATAAGATGGAGTGGATACAATATGGTG___________________________________________________________________________________________________________________________________________________________________________________________________
cl9	1	1	cl_1522_SNL178:168:HW5NTBCXY:2:1101:10120:3919 1:N:0:GTCCGCAT+AGAGTAGA	________________________________________________ATGAGGGTGGGGTGGAGCGGATATAATGTGGT____________________________________________________________________________________________________________________________________________________________________________________________________
cl10	2	1	cl_2728_SNL178:168:HW5NTBCXY:2:1102:15075:59293 1:N:0:GTCCGCAT+AGAGTAGA	________________________________________________________AGAATAGAGAAAGTAGAATGTAACAGTATGTATG__________________________________________________________________________________________________________________________________________________________________________________________
cl11	1	1	cl_594_SNL178:168:HW5NTBCXY:2:2108:18598:7213 1:N:0:GTCCGCAT+AGAGTATA	___________________________________________________________ACAGTATAAATAGAATGTGATAATATGTTAGG_________________________________________________________________________________________________________________________________________________________________________________________
cl12	1	1	M02866:66:000000000-AT1LV:1:1107:22485:13649 1:N:0:4	___________________________________________________________ATGGGGTGGGAAGGGCGTAATGGTGTGTGCG__________________________________________________________________________________________________________________________________________________________________________________________
cl13	51	49	cl_2478_SNL178:168:HW5NTBCXY:2:1101:13612:31930 1:N:0:GTCCGCAT+AGAGTAGA	_______________________________________________________________ATTAAGTAGAGTACAGTAGTATGTTTGAGTGT_____________________________________________________________________________________________________________________________________________________________________________________		64	95	30
cl14	921	868	cl_625_SNL178:168:HW5NTBCXY:2:1102:2914:4331 1:N:0:GTCCGCAT+AGAGTAGA	_________________________________________________________________TTAGTAGAATATAGTGATGTATTTGAGTGCTAAT_________________________________________________________________________________________________________________________________________________________________________________		66	99	32
cl15	1327	1212	cl_374_SNL178:168:HW5NTBCXY:2:2112:20052:61126 1:N:0:GTCCGCAT+AGAGTAGA	___________________________________________________________________________________________________________GTTGTTGTTAGTATACAATGTATGGCATGGAGTGTGT____________________________________________________________________________________________________________________________________		108	144	35
cl16	1	1	cl_2577_SNL178:168:HW5NTBCXY:2:2105:7160:45561 1:N:0:GTCCGCAT+AGAGTAGA	_____________________________________________________________________________________________________________TGTTGGTGTTGTGTGGTATGTGGTGTTGGGT________________________________________________________________________________________________________________________________________
cl17	2	0	cl_2654_SNL178:168:HW5NTBCXY:2:2207:7071:69656 1:N:0:GTCCGCAT+AGAGTAGA	________________________________________________________________________________________________________________TTGTAGTATGTAGTATATGATGTAGGATGAGT____________________________________________________________________________________________________________________________________
cl18	542	532	cl_981_SNL178:168:HW5NTBCXY:2:1108:3786:74458 1:N:0:GTCCGCAT+AGAGTAGA	_______________________________________________________________________________________________________________________GGGTGGTATATGGTGTGGGGCAGATATAATG______________________________________________________________________________________________________________________________		120	150	28
cl19	2	1	cl_3028_SNL178:168:HW5NTBCXY:2:1203:20945:96108 1:N:0:GTCCGCAT+AGAGTAGA	_______________________________________________________________________________________________________________________ACACAATAGATGATATGAAGTAGATATGATA______________________________________________________________________________________________________________________________
cl20	804	758	cl_1949_SNL178:168:HW5NTBCXY:2:1102:11150:2469 1:N:0:GTCCGCAT+AGAGTAGA	____________________________________________________________________________________________________________________________ATATTTGATATAGAATAGATGTATTAGAATGAGTT_____________________________________________________________________________________________________________________		125	159	33
cl21	1	1	cl_595_M02866:66:000000000-AT1LV:1:2112:7980:4555 1:N:0:4	______________________________________________________________________________________________________________________________GTTTGGCGTGAGATGAGTATGTTGAAGTGAGTT_____________________________________________________________________________________________________________________
cl22	982	676	cl_1246_SNL178:168:HW5NTBCXY:2:2211:2046:82731 1:N:0:GTCCGCAT+AGAGTAGA	_________________________________________________________________________________________________________________________________TGACATAGAATGAGTATATTAGAGTGGATTG____________________________________________________________________________________________________________________		130	160	29
cl23	2841	2759	cl_566_SNL178:168:HW5NTBCXY:2:2216:4306:93084 1:N:0:GTCCGCAT+AGAGTAGA	_________________________________________________________________________________________________________________________________TTGTATGAAGTGAGTGTATTGGGGTAAACTG____________________________________________________________________________________________________________________		130	160	29
cl24	1	1	cl_2856_SNL178:168:HW5NTBCXY:2:1206:6881:86653 1:N:0:GTCCGCAT+AGAGTAGA	______________________________________________________________________________________________________________________________________________________________________TGGTGGAAAAGGCCATGGAATAATTGGATTTA______________________________________________________________________________
cl25	15	9	cl_1321_SNL178:168:HW5NTBCXY:2:1112:16827:56632 1:N:0:GTCCGCAT+AGAGTAGA	_______________________________________________________________________________________________________________________________________________________________________AGTAGTAGAAATAATAAGACAATTAGAGTGG______________________________________________________________________________
cl26	4025	3877	cl_2204_SNL178:168:HW5NTBCXY:2:2102:14761:59448 1:N:0:GTCCGCAT+AGAGTAGA	_________________________________________________________________________________________________________________________________________________________________________TGGAGGATGTGGTGGAATGGTTGAGTTGGGGT___________________________________________________________________________		170	201	30
cl27	2	2	cl_1603_SNL178:168:HW5NTBCXY:2:2210:7099:83296 1:N:0:GTCCGCAT+AGAGTAGA	________________________________________________________________________________________________________________________________________________________________________________GGTTGTAAGATAGTCAAATTGGTATGGTGTTG____________________________________________________________________
cl28	1	1	cl_1828_SNL178:168:HW5NTBCXY:2:2216:5627:100556 1:N:0:GTCCGCAT+AGAGTAGA	________________________________________________________________________________________________________________________________________________________________________________________GACGGTTGGGATGGTGTAATGGTGGATACTGT____________________________________________________________
cl29	7670	6934	cl_870_M02866:66:000000000-AT1LV:1:2102:9051:10270 1:N:0:4	__________________________________________________________________________________________________________________________________________________________________________________________________________GTTATGAATAGTGTCTTTTACTGTTGAAATAGTTAAGTGG__________________________________		203	242	39
cl30	1	1	cl_2362_SNL178:168:HW5NTBCXY:2:1108:11810:75002 1:N:0:GTCCGCAT+AGAGTAGA	__________________________________________________________________________________________________________________________________________________________________________________________________________GTGTTAGATAGTGTTTCTTATTGTTGAAATGACTAGATG___________________________________
cl31	5	0	cl_784_SNL178:168:HW5NTBCXY:2:2103:17817:92966 1:N:0:GTCCGCAT+AGAGTAGA	_____________________________________________________________________________________________________________________________________________________________________________________________________________ATTAGTAATGTCTTCTGTTGTCATTATAGCTGAGTG___________________________________
cl32	121	110	cl_186_SNL178:168:HW5NTBCXY:2:1102:9034:41806 1:N:0:GTCCGCAT+AGAGTAGA	____________________________________________________________________________________________________________________________________________________________________________________________________________________________TGGTATTAGAGTAATTAGATGGTTCATGTTTTGTAATATG________________		221	260	38
cl33	34	32	cl_1523_SNL178:168:HW5NTBCXY:2:1108:2492:37032 1:N:0:GTCCGCAT+AGAGTAGA	_____________________________________________________________________________________________________________________________________________________________________________________________________________________________ATTGTTGGAGTAATTGAGTGGTTCATGTCTTATAGTGTGTGCATGA_________		222	267	44
cl34	255	247	cl_2376_SNL178:168:HW5NTBCXY:2:1101:17724:2985 1:N:0:GTCCACAT+AGAGTAGA	____________________________________________________________________________________________________________________________________________________________________________________________________________________________________AGATGATTAGGTGAGTTGTATTTGATAATATGTGTATAA_________		229	267	37
cl35	104	99	cl_1817_SNL178:168:HW5NTBCXY:2:1102:15151:17399 1:N:0:GTCCGCAT+AGAGTAGA	______________________________________________________________________________________________________________________________________________________________________________________________________________________________________GTAATTGAATAGGTTGTGTTTTATAGTATGTGCATGA_________		231	267	36
