# Supplementary material for: Guide RNA Repertoires in the Main Lineages of Trypanosoma cruzi: High Diversity and Variable Redundancy Among Strains
Source: Front Cell Infect Microbiol. 2021 May 31;11:663416. doi: 10.3389/fcimb.2021.663416 (PMC8202002; doi:10.3389/fcimb.2021.663416)
Supplement: Supplementary File 2 — Zip file containing gRNA classes aligned to different mRNAs for each strain in this study. [file DataSheet_2.zip › Supplementary File 2/Esmeraldo_Cascada2.txt_resSWARM.txt]

COIIIESM	ATGTTTTTGTTTCGTTGTATATTTGTTGGTGTTAGTGGTGTTTTTGTTTTTTTATCTTTACCCGCCATTGTTATTGTGTATTGATTATTTTGTTTATTAGGTTTTATGTGTTTATTATTTGGGTGTTTTGTTTTTGTTGATGTATGTTTTATTTTTTTTTTTGTGTGTTTGTTATTTTGTTTGTTAGTTTTATTTGTGGATTTATTTTGTGATTTTTTACGTGGTATTTTTGATTTTTGTTGTTTATTGCGTGTTGTCCAATATTGTTTTATTTGATTTGTTATTAGTGAATTTATTTTATTTATGGCATTTTTTACCGTAGTTTTTGGTTTATGTTTATTTTTATGTTGTGAGTTTGCTTTTGTTTTTTGTTTACCATTATTATTTTGTTGTTTATTA…
cl0	107	103	cl_654_SNL178:168:HW5NTBCXY:2:1102:7145:50964 1:N:0:GTCCGCAT+AGAGTAGA	TGTAGAAGTAGAGCAGCATATGAGTAATAGTGAT_____________________________________________________________________________________________________________________________________________________________________________________________________________________________________________________________________________________________________________________________________________________________________________…		1	34	33
cl1	1	1	cl_1541_SNL178:168:HW5NTBCXY:2:2208:1491:79154 1:N:0:GTCCGCAT+AGAGTAGA	TATGAGATTGAGATAACATATAAGTTGTTATGAT_____________________________________________________________________________________________________________________________________________________________________________________________________________________________________________________________________________________________________________________________________________________________________________…
cl2	1	1	cl_1656_SNL178:168:HW5NTBCXY:2:2106:6736:36503 1:N:0:GTCCGCAT+AGAGTAGA	__TGGTGATGGGATGGTATGTGGGGAGTTGTGGT_____________________________________________________________________________________________________________________________________________________________________________________________________________________________________________________________________________________________________________________________________________________________________________…
cl3	196	174	M02866:66:000000000-AT1LV:1:1101:10650:7378 1:N:0:4	___________AGTAGTATGTCAATGACTATGATTATTGTAGAAACAGAAGAGTAGGAGTAG_________________________________________________________________________________________________________________________________________________________________________________________________________________________________________________________________________________________________________________________________________________…		12	62	49
cl4	103	78	cl_1756_SNL178:168:HW5NTBCXY:2:1102:3675:45220 1:N:0:GTCCGCAT+AGAGTAGA	___________AGTGATATGTGAGTAATTGTAATTATTGCAAGAACAGAATAGTGGA______________________________________________________________________________________________________________________________________________________________________________________________________________________________________________________________________________________________________________________________________________________…		12	57	45
cl5	1	1	cl_2340_SNL178:168:HW5NTBCXY:2:1213:3027:32525 1:N:0:GTCCGCAT+AGAGTAGA	___________AGTGATATGTGGGTAGTTACAATCATCATGAGAATAGTAGAGTGGA______________________________________________________________________________________________________________________________________________________________________________________________________________________________________________________________________________________________________________________________________________________…
cl6	13	11	cl_19_SNL178:168:HW5NTBCXY:2:1103:8812:91088 1:N:0:GTCCGCAT+AGAGTAGA	____________GTAATATGTGAGCAGTTATAGTCATTGCAGGAGTAAGAGAATAGA______________________________________________________________________________________________________________________________________________________________________________________________________________________________________________________________________________________________________________________________________________________…
cl7	4	4	cl_673_SNL178:168:HW5NTBCXY:2:1204:6246:16524 1:N:0:GTCCGCAT+AGAGTAGA	__________________________________TGTTTTAAAAGTGAGAGAATAGAAATGGATAGTAATAGTAGCACATAGTTGATA_______________________________________________________________________________________________________________________________________________________________________________________________________________________________________________________________________________________________________________________…
cl8	3678	3203	cl_1492_SNL178:168:HW5NTBCXY:2:1101:19740:54165 1:N:0:GTCCGCAT+AGAGTAGA	_______________________________________TTGAAGTAGAGAAGTAGAAATGTGCGGTAGTGATAGTACATGATTGA_________________________________________________________________________________________________________________________________________________________________________________________________________________________________________________________________________________________________________________________…		40	86	45
cl9	37	34	cl_673_SNL178:168:HW5NTBCXY:2:1102:14426:30329 1:N:0:GTCCGCAT+AGAGTAGA	__________________________________________AAGTGAAAGAATAGAGATGGATGGTGACAGTGGTACATAATTGATA_______________________________________________________________________________________________________________________________________________________________________________________________________________________________________________________________________________________________________________________…		43	88	45
cl10	1063	1024	cl_38_SNL178:168:HW5NTBCXY:2:1105:12526:34128 1:N:0:GTCCGCAT+AGAGTAGA	_______________________________________________________GAAGTGGTTGGTGATAGTAGTACATGATTAA_________________________________________________________________________________________________________________________________________________________________________________________________________________________________________________________________________________________________________________________…		56	86	30
cl11	264	256	cl_2518_SNL178:168:HW5NTBCXY:2:1102:4497:13584 1:N:0:GTCCGCAT+AGAGTAGA	_______________________________________________________________TGGTTGTAATGGTGTGTGGTTAGTAATATAA_________________________________________________________________________________________________________________________________________________________________________________________________________________________________________________________________________________________________________________…		64	94	29
cl12	1	1	cl_2176_SNL178:168:HW5NTBCXY:2:1102:3857:48321 1:N:0:GTCCGCAT+AGAGTAGA	___________________________________________________________________GGTGGTGTTGTGTGGTTGATGGATTGGGTGATT___________________________________________________________________________________________________________________________________________________________________________________________________________________________________________________________________________________________________________…
cl13	5255	4731	M02866:66:000000000-AT1LV:1:1103:24462:5373 1:N:0:4	_______________________________________________________________________GTATCATATGACTGGTGAGATGAATAGTTTAGAATACATAGATATTAAGTT_____________________________________________________________________________________________________________________________________________________________________________________________________________________________________________________________________________________…		72	122	49
cl14	485	243	cl_1458_SNL178:168:HW5NTBCXY:2:1102:4599:3187 1:N:0:ATCCGCAT+AGAGTAGA	___________________________________________________________________________TTTGTAGTTGATAGGGTAGATAGTCTATGGTACACGGATG____________________________________________________________________________________________________________________________________________________________________________________________________________________________________________________________________________________________…		76	115	38
cl15	111	101	cl_2028_SNL178:168:HW5NTBCXY:2:1102:14479:78562 1:N:0:GTCCGCAT+AGAGTAGA	___________________________________________________________________________CTTATGATTGATGAGGTAGATAGTTTGAGATACACAATTGATAAGTT_____________________________________________________________________________________________________________________________________________________________________________________________________________________________________________________________________________________…		76	122	45
cl16	56	50	cl_385_SNL178:168:HW5NTBCXY:2:1211:5007:86925 1:N:0:GTCCGCAT+AGAGTAGA	_____________________________________________________________________________TGTAGTTGGTAAGATAGATAGTTTGAAATGTACAGATGATAAGTT_____________________________________________________________________________________________________________________________________________________________________________________________________________________________________________________________________________________…		78	122	45
cl17	157	141	cl_2103_SNL178:168:HW5NTBCXY:2:1102:16637:17959 1:N:0:GTCCGCAT+AGAGTAGA	_____________________________________________________________________________TGTAATTAATAGAGTGGATGATTTAAGATAGACAGATAATGAGT______________________________________________________________________________________________________________________________________________________________________________________________________________________________________________________________________________________…		78	121	43
cl18	1	1	cl_1603_SNL178:168:HW5NTBCXY:2:2113:17628:36112 1:N:0:GTCCGCAT+AGAGTAGA	_________________________________________________________________________________________GGTGGATGGTTTGTGGTGTGTGGGTGGTGAATGT____________________________________________________________________________________________________________________________________________________________________________________________________________________________________________________________________________________…
cl19	1645	1413	SNL178:168:HW5NTBCXY:2:1211:19326:58590 1:N:0:GTCCGCAT+AGAGTAGA	_______________________________________________________________________________________________________AATATTTGGATGATAAGTTTGTAGAGTGAGAGTAGCTGTATACAAGATATAAG___________________________________________________________________________________________________________________________________________________________________________________________________________________________________________________…		104	156	51
cl20	15	13	cl_639_SNL178:168:HW5NTBCXY:2:1101:18891:47498 1:N:0:GTCCGCAT+AGAGTAGA	_______________________________________________________________________________________________________AATATGTAAATGATAAGTCTGTGGAGTAGGAGTGACTATGTACAAGATGAGCG___________________________________________________________________________________________________________________________________________________________________________________________________________________________________________________…
cl21	6799	6199	cl_18_SNL178:168:HW5NTBCXY:2:1201:1198:13699 1:N:0:GTCCGCAT+AGAGTAGA	___________________________________________________________________________________________________________TATAGATAATAAGTTTGTGAGATAGGAGTAATTACATATAAGTTGA______________________________________________________________________________________________________________________________________________________________________________________________________________________________________________________…		108	153	45
cl22	1296	1167	cl_1050_M02866:66:000000000-AT1LV:1:2101:12849:9384 1:N:0:4	___________________________________________________________________________________________________________TATAGATAGTGAGCTTGTGGAATAGAAACAGTTACGTGCAAGATTG______________________________________________________________________________________________________________________________________________________________________________________________________________________________________________________…		108	153	45
cl23	1	1	cl_18_M02866:66:000000000-AT1LV:1:1107:8288:7421 1:N:0:4	______________________________________________________________________________________________________________AGATAATAAGTTTGAGAGATAGGAGTAATTACATATAAGTTGAGG____________________________________________________________________________________________________________________________________________________________________________________________________________________________________________________…
cl24	517	490	cl_1014_SNL178:168:HW5NTBCXY:2:1109:20620:8405 1:N:0:GTCCGCAT+AGAGTAGA	_________________________________________________________________________________________________________________TGGTAAGTATGTGGAATGAGGATAGGTATGTGTGGGA_________________________________________________________________________________________________________________________________________________________________________________________________________________________________________________________…		114	150	35
cl25	1	1	cl_1619_SNL178:168:HW5NTBCXY:2:2116:9944:35666 1:N:0:GTCCGCAT+AGAGTAGA	______________________________________________________________________________________________________________________GATTTGTAATATGAGAGTGACCATGTTTGGGA_________________________________________________________________________________________________________________________________________________________________________________________________________________________________________________________…
cl26	1	1	cl_901_SNL178:168:HW5NTBCXY:2:2108:16157:8187 1:N:0:GTCCGCAT+AGAGTAGA	__________________________________________________________________________________________________________________________TATAAGATAGAAATAGTTGCGTATGATATAA______________________________________________________________________________________________________________________________________________________________________________________________________________________________________________________…
cl27	1515	1384	cl_423_SNL178:168:HW5NTBCXY:2:1102:5357:6462 1:N:0:GTCCGCAT+AGAGTAGA	_______________________________________________________________________________________________________________________________________TAGTTGTATATAAGATAGGAGGAGAAACATACAAGTAGTAGAGAG___________________________________________________________________________________________________________________________________________________________________________________________________________________________…		136	180	44
cl28	3897	3592	cl_20_SNL178:168:HW5NTBCXY:2:1103:7642:98827 1:N:0:GTCCGCAT+AGAGTAGA	________________________________________________________________________________________________________________________________________AGTTATATGTAAGATGAGAAGGAGAGCACGTAGATAATATAGT____________________________________________________________________________________________________________________________________________________________________________________________________________________________…		137	179	42
cl29	1	1	cl_1847_M02866:66:000000000-AT1LV:1:1106:3525:22030 1:N:0:4	_______________________________________________________________________________________________________________________________________________________AGGAAAGGAAAAATATAAGTAATAAAAAAAA_________________________________________________________________________________________________________________________________________________________________________________________________________________________…
cl30	10	3	cl_193_SNL178:168:HW5NTBCXY:2:1103:14097:55826 1:N:0:GTCCGCAT+AGAGTAGA	________________________________________________________________________________________________________________________________________________________________ATCATATGAATGGTGAGATGAATAGTTTAGA________________________________________________________________________________________________________________________________________________________________________________________________________________…
cl31	3	0	cl_2145_SNL178:168:HW5NTBCXY:2:1201:16314:5451 1:N:0:GTCCGCAT+AGAGTAGA	___________________________________________________________________________________________________________________________________________________________________________AAAAGGATAGGGGGTTAAAGTGGGTGTTGGGAT___________________________________________________________________________________________________________________________________________________________________________________________________…
cl32	64	58	cl_1610_M02866:66:000000000-AT1LV:1:2112:8605:16159 1:N:0:4	_____________________________________________________________________________________________________________________________________________________________________________________AAGATTAAGGTGGACATTTGAGTGGGACATTAAGAGATGTATTATAAGATTTGA____________________________________________________________________________________________________________________________________________________________________…		182	235	52
cl33	43	39	cl_1175_SNL178:168:HW5NTBCXY:2:1102:8842:86737 1:N:0:GTCCGCAT+AGAGTAGA	______________________________________________________________________________________________________________________________________________________________________________________TGTTTAGAGTAGGTGTTTGAATAGAGTACGAGAGAATGTGTCA______________________________________________________________________________________________________________________________________________________________________________…		183	225	41
cl34	1603	1449	cl_331_SNL178:168:HW5NTBCXY:2:1204:17663:34194 1:N:0:GTCCGCAT+AGAGTAGA	________________________________________________________________________________________________________________________________________________________________________________________ATTGAAATAAGTGTTTGAGTAGAGTGTTAAGAGATACATCATAAAAGTTGA____________________________________________________________________________________________________________________________________________________________________…		185	235	50
cl35	3	3	cl_2245_SNL178:168:HW5NTBCXY:2:1106:1484:39899 1:N:0:GTCCGCAT+AGAGTAGA	________________________________________________________________________________________________________________________________________________________________________________________GTTAGAATAGATGTTTGAATAGAGTACTGGAAGATGTGTTATGAGATTTGA____________________________________________________________________________________________________________________________________________________________________…
cl36	1	1	cl_844_SNL178:168:HW5NTBCXY:2:1203:19816:29681 1:N:0:GTCCGCAT+AGAGTAGA	________________________________________________________________________________________________________________________________________________________________________________________ATTAGAGTAGATATTTGAGTGAGATATTAAAAAGTGTACCATGAGGGTTGAAG__________________________________________________________________________________________________________________________________________________________________…
cl37	2	2	M02866:66:000000000-AT1LV:1:1108:20715:12464 1:N:0:4	__________________________________________________________________________________________________________________________________________________________________________________________TTGGGTAGATGTTTGGGTGTGGTGTTAGGGG______________________________________________________________________________________________________________________________________________________________________________________…
cl38	197	191	cl_2569_SNL178:168:HW5NTBCXY:2:1102:6439:24497 1:N:0:GTCCGCAT+AGAGTAGA	____________________________________________________________________________________________________________________________________________________________________________________________________ATTGGAATGGAGTGTTAGGGAATATAATGTGG___________________________________________________________________________________________________________________________________________________________________________…		197	228	29
cl39	1	1	cl_1175_SNL178:168:HW5NTBCXY:2:1103:7552:30720 1:N:0:GTCCGCAT+AGAGTAGA	_____________________________________________________________________________________________________________________________________________________________________________________________________TTTGAATAGAGTACGAGAGAATGTGTCACAGGAGTTGATG__________________________________________________________________________________________________________________________________________________________________…
cl40	505	481	cl_362_SNL178:168:HW5NTBCXY:2:1102:4376:12666 1:N:0:GTCCGCAT+AGAGTAGA	_______________________________________________________________________________________________________________________________________________________________________________________________________TAGATAGGACATTGTAGAGTGTGTCATAAGAATTG_____________________________________________________________________________________________________________________________________________________________________…		200	234	34
cl41	1	1	cl_1689_M02866:66:000000000-AT1LV:1:1113:15378:14114 1:N:0:4	________________________________________________________________________________________________________________________________________________________________________________________________________AGATGAAGTAGTAAGGAGTGTGTTATAGATAT_______________________________________________________________________________________________________________________________________________________________________…
cl42	17	13	cl_1492_SNL178:168:HW5NTBCXY:2:1105:19550:68003 1:N:0:GTCCGCAT+AGAGTAGA	____________________________________________________________________________________________________________________________________________________________________________________________________________GGATTATTAGAAGGTGTGTTGAGGGGGTTAAGA__________________________________________________________________________________________________________________________________________________________________…
cl43	2713	2461	cl_704_SNL178:168:HW5NTBCXY:2:1102:10311:3145 1:N:0:GTCCGCAT+AGAGTAGA	__________________________________________________________________________________________________________________________________________________________________________________________________________________________TGTATCATTGAAGTTGAAAATAGCAGATGACGTATAGCAGATTGTG_______________________________________________________________________________________________________________________________________…		219	264	44
cl44	898	741	cl_2351_SNL178:168:HW5NTBCXY:2:2101:19785:26329 1:N:0:GTCCGCAT+AGAGTAGA	___________________________________________________________________________________________________________________________________________________________________________________________________________________________ACATTGTGAAAGTTAAGAGTAGTAGATGATGTGTGACAGGTTGTTA______________________________________________________________________________________________________________________________________…		220	265	44
cl45	1	1	cl_2078_SNL178:168:HW5NTBCXY:2:2103:12074:22300 1:N:0:GTCCGCAT+AGAGTAGA	_______________________________________________________________________________________________________________________________________________________________________________________________________________________________CTTGGAGGTTAAAAATAATGAGTAATAGATGGTGG_____________________________________________________________________________________________________________________________________________…
cl46	3	1	cl_445_SNL178:168:HW5NTBCXY:2:1202:2813:65457 1:N:0:GTCCGCAT+AGAGTAGA	____________________________________________________________________________________________________________________________________________________________________________________________________________________________________GGGTTGTGAGTAGTAGGTAATGTATGATGGT____________________________________________________________________________________________________________________________________________…
cl47	3	2	M02866:66:000000000-AT1LV:1:1101:8743:10447 1:N:0:4	___________________________________________________________________________________________________________________________________________________________________________________________________________________________________________GTGTGGTGGGTAATATATGGGAGGTTATAATA____________________________________________________________________________________________________________________________________…
cl48	1	1	cl_639_SNL178:168:HW5NTBCXY:2:2107:14301:36791 1:N:0:GTCCGCAT+AGAGTAGA	_____________________________________________________________________________________________________________________________________________________________________________________________________________________________________________ATGGTGGATGGTATGTGGTGAGTTGTGATGG___________________________________________________________________________________________________________________________________…
cl49	1	1	cl_1541_SNL178:168:HW5NTBCXY:2:2207:15687:18411 1:N:0:GTCCGCAT+AGAGTAGA	________________________________________________________________________________________________________________________________________________________________________________________________________________________________________________ATAAGTGGTTTATGATAGGCTGTAATATAATG_______________________________________________________________________________________________________________________________…
cl50	1	1	cl_251_M02866:66:000000000-AT1LV:1:1113:13881:9165 1:N:0:4	________________________________________________________________________________________________________________________________________________________________________________________________________________________________________________GTGTGTGGTGTGTGGTGGGTTGTGGTTGGGTGG______________________________________________________________________________________________________________________________…
cl51	353	306	cl_2180_SNL178:168:HW5NTBCXY:2:1102:5347:5262 1:N:0:GTCCGCAT+AGAGTAGA	______________________________________________________________________________________________________________________________________________________________________________________________________________________________________________________AGTTTATAGTAGATTGTAGCAAGATAAGTTGAATAATGATCACGTA___________________________________________________________________________________________________________…		247	292	43
cl52	14	13	cl_820_SNL178:168:HW5NTBCXY:2:1103:12169:46895 1:N:0:GTCCGCAT+AGAGTAGA	_______________________________________________________________________________________________________________________________________________________________________________________________________________________________________________________ATTTACAGCAGATTATGGTGAGATAAGTTAGACAGAAGTCACTTGAGT________________________________________________________________________________________________________…
cl53	1277	1169	cl_1338_SNL178:168:HW5NTBCXY:2:1102:12979:8617 1:N:0:GTCCGCAT+AGAGTAGA	__________________________________________________________________________________________________________________________________________________________________________________________________________________________________________________________CATAGTAGCTTATAGTAGAATGAATTGGATAATGGTCACTTGTATAA______________________________________________________________________________________________________…		251	297	45
cl54	78	75	cl_757_SNL178:168:HW5NTBCXY:2:1102:10830:71624 1:N:0:GTCCGCAT+AGAGTAGA	___________________________________________________________________________________________________________________________________________________________________________________________________________________________________________________________ACAGTAGATCATGGTGAAATAGGTTGAGTATTAGTCACTT____________________________________________________________________________________________________________…		252	291	37
cl55	2308	2090	SNL178:168:HW5NTBCXY:2:1101:6053:50157 1:N:0:GTCCGCAT+AGAGTAGA	____________________________________________________________________________________________________________________________________________________________________________________________________________________________________________________________CAGTAAGTTGTGATAAAATAAGTTGGATAATAGTTACTTAGTT________________________________________________________________________________________________________…		253	295	41
cl56	80	75	cl_2261_SNL178:168:HW5NTBCXY:2:1101:1724:64700 1:N:0:GTCCGCAT+AGAGTAGA	_____________________________________________________________________________________________________________________________________________________________________________________________________________________________________________________________________ATGTTGGAGTGAGTTAGACAGTGGTCATTTAATTA_______________________________________________________________________________________________________…		262	296	33
cl57	10957	7097	cl_1574_SNL178:168:HW5NTBCXY:2:1103:7269:33055 1:N:0:GTCCGCAT+AGAGTAGA	___________________________________________________________________________________________________________________________________________________________________________________________________________________________________________________________________________________TTGATAGTGATTGTTTGGATAAGATAAATGTTGTA_________________________________________________________________________________________…		276	310	34
cl58	91	86	cl_2968_SNL178:168:HW5NTBCXY:2:1102:12196:47709 1:N:0:GTCCGCAT+AGAGTAGA	___________________________________________________________________________________________________________________________________________________________________________________________________________________________________________________________________________________TTAGTAGTAATTGCTTGAGTGGAATAGATACTGTGTAAGATGG_________________________________________________________________________________…		276	318	41
cl59	1447	1311	cl_2619_M02866:66:000000000-AT1LV:1:1104:22422:17074 1:N:0:4	______________________________________________________________________________________________________________________________________________________________________________________________________________________________________________________________________________________________TAATTGAATAAGATAAATGTTTTAAGAGATGGTATTAGAAATCAGGTGTG_______________________________________________________________…		287	336	48
cl60	39	37	cl_3062_SNL178:168:HW5NTBCXY:2:1102:18040:8782 1:N:0:GTCCGCAT+AGAGTAGA	______________________________________________________________________________________________________________________________________________________________________________________________________________________________________________________________________________________________________TGAAATAGATATCTTGAGAGATGACATTAAAAGTCAAATATAAATATG_________________________________________________________…		295	342	45
cl61	26	13	cl_2619_SNL178:168:HW5NTBCXY:2:2103:19030:88774 1:N:0:GTCCGCAT+AGAGTAGA	_________________________________________________________________________________________________________________________________________________________________________________________________________________________________________________________________________________________________________________TTTTAAGAGATGGTATTAGAAATCAGGTGTGTATAAAG________________________________________________________…
cl62	636	511	cl_2811_M02866:66:000000000-AT1LV:1:1102:17102:7543 1:N:0:4	________________________________________________________________________________________________________________________________________________________________________________________________________________________________________________________________________________________________________________________GATTAGTATCAGAAGTTGGATGTAAGTGAGAGTGTAATATTCAAATGGAGATGTG________________________________…		313	367	52
cl63	2	2	cl_804_SNL178:168:HW5NTBCXY:2:1102:1463:54590 1:N:0:ATCCGCAT+AGAGTAGA	________________________________________________________________________________________________________________________________________________________________________________________________________________________________________________________________________________________________________________________AATTAGTATCAGAGATTAGATATGAGTGAGAGTGTAGTATTTAGATGAAGACAGTG_______________________________…
cl64	5500	4996	cl_778_SNL178:168:HW5NTBCXY:2:1203:13195:95750 1:N:0:GTCCGCAT+AGAGTAGA	__________________________________________________________________________________________________________________________________________________________________________________________________________________________________________________________________________________________________________________________GTGTTGTTAGAGATCAGATGTAAATAGAAATATAGCACTTATATG________________________________________…		315	359	43
cl65	13	10	cl_1760_SNL178:168:HW5NTBCXY:2:1101:12055:10659 1:N:0:GTCCGCAT+AGAGTAGA	_____________________________________________________________________________________________________________________________________________________________________________________________________________________________________________________________________________________________________________________________ATGTTAGAAGTTGAATATGAGTAGAGATATAGTGTTCAAATAGAGA____________________________________…
cl66	20455	14179	cl_167_SNL178:168:HW5NTBCXY:2:1105:12460:24346 1:N:0:GTCCGCAT+AGAGTAGA	______________________________________________________________________________________________________________________________________________________________________________________________________________________________________________________________________________________________________________________________TGTTAGAGATTAAGTGTAGGTAAAGATGCGGTGTTGAAATGAGAAC___________________________________…		319	364	45
cl67	3	1	cl_1031_SNL178:168:HW5NTBCXY:2:1108:16185:86978 1:N:0:GTCCGCAT+AGAGTAGA	_______________________________________________________________________________________________________________________________________________________________________________________________________________________________________________________________________________________________________________________________GTTAGTGACTGAGTATGAACAGTAGTGTAGTAT_______________________________________________…
cl68	2	2	cl_1139_SNL178:168:HW5NTBCXY:2:1112:13563:20611 1:N:0:GTCCGCAT+AGAGTAGA	______________________________________________________________________________________________________________________________________________________________________________________________________________________________________________________________________________________________________________________________________________________AGTTTAGTATTTAGACAAGATTAGAAAGTAGAT________________________…
cl69	84	75	cl_1861_SNL178:168:HW5NTBCXY:2:1102:3339:14599 1:N:0:GTCCGCAT+AGAGTAGA	________________________________________________________________________________________________________________________________________________________________________________________________________________________________________________________________________________________________________________________________________________________TGTGTTATTTGAGTGAAGATAGGAGACGAATGGTGATGATAAGGTGACATA____…		345	395	49
cl70	11	11	cl_1364_SNL178:168:HW5NTBCXY:2:1104:14441:25500 1:N:0:GTCCGCAT+AGAGTAGA	________________________________________________________________________________________________________________________________________________________________________________________________________________________________________________________________________________________________________________________________________________________TGTGTTATTTAGATGAAGATAGAAGACAGATGGTAGTAATAGAGTGGTA______…
cl71	4252	3251	cl_1293_M02866:66:000000000-AT1LV:1:1112:10089:12167 1:N:0:4	_________________________________________________________________________________________________________________________________________________________________________________________________________________________________________________________________________________________________________________________________________________________ATGTTACTTAGATGAGAGTGAAAGATAAATGGTG____________________…		346	379	33
cl72	985	939	cl_1971_SNL178:168:HW5NTBCXY:2:1104:21342:87320 1:N:0:GTCCGCAT+AGAGTAGA	______________________________________________________________________________________________________________________________________________________________________________________________________________________________________________________________________________________________________________________________________________________________ACTTAGATGAAGATAAGAGACAGTTGGTGATAATGA_____________…		351	386	35
cl73	61	57	cl_761_SNL178:168:HW5NTBCXY:2:1101:14120:50796 1:N:0:GTCCGCAT+AGAGTAGA	_______________________________________________________________________________________________________________________________________________________________________________________________________________________________________________________________________________________________________________________________________________________________________GGAGTAAGAGACAGATGGTAATAATAGAGTAAC_______…		360	392	33
cl74	2	2	cl_887_SNL178:168:HW5NTBCXY:2:2104:14029:2668 1:N:0:GTCCGCAT+AGAGTAGA	________________________________________________________________________________________________________________________________________________________________________________________________________________________________________________________________________________________________________________________________________________________________________AGAGAGAGAATGAGTAGTGGTGGTAATATAATG______…
cl75	2	1	cl_1106_SNL178:168:HW5NTBCXY:2:2214:4006:20084 1:N:0:GTCCGCAT+AGAGTAGA	________________________________________________________________________________________________________________________________________________________________________________________________________________________________________________________________________________________________________________________________________________________________________GGATAGTGGACGGATGATGGTGATTGGGTAG________…
cl76	6	2	cl_2397_SNL178:168:HW5NTBCXY:2:1208:19450:11373 1:N:0:GTCCGCAT+AGAGTAGA	__________________________________________________________________________________________________________________________________________________________________________________________________________________________________________________________________________________________________________________________________________________________________________GTAGATGGTGGGTGATGATGGTGAAGTGGTGTGT___…
cl77	7	6	cl_1009_SNL178:168:HW5NTBCXY:2:1205:1619:33974 1:N:0:GTCCGCAT+AGAGTAGA	_______________________________________________________________________________________________________________________________________________________________________________________________________________________________________________________________________________________________________________________________________________________________________________________GTTAATGATAAGACAGTGAATGGT…
cl78	810	737	cl_2931_M02866:66:000000000-AT1LV:1:1103:15241:17082 1:N:0:4	________________________________________________________________________________________________________________________________________________________________________________________________________________________________________________________________________________________________________________________________________________________________________________________ATAGTAATAGAATGATAAGTGGT…		377	415	38
cl79	1468	1381	cl_2875_SNL178:168:HW5NTBCXY:2:1102:20854:7638 1:N:0:GTCCGCAT+AGAGTAGA	_________________________________________________________________________________________________________________________________________________________________________________________________________________________________________________________________________________________________________________________________________________________________________________________TGATAGTAAGATGATGGATAGT…		378	413	35
cl80	1	1	cl_956_SNL178:168:HW5NTBCXY:2:2109:3198:51362 1:N:0:GTCCGCAT+AGAGTAGA	_________________________________________________________________________________________________________________________________________________________________________________________________________________________________________________________________________________________________________________________________________________________________________________________TAGTGTCAAGATAGTAGGTAGT…
cl81	4	1	cl_875_SNL178:168:HW5NTBCXY:2:1108:16064:9143 1:N:0:GTCCGCAT+AGAGTAGA	_______________________________________________________________________________________________________________________________________________________________________________________________________________________________________________________________________________________________________________________________________________________________________________________________TGAGATATTAAATGAT…
cl82	1379	1247	cl_1075_M02866:66:000000000-AT1LV:1:1101:16673:13236 1:N:0:4	____________________________________________________________________________________________________________________________________________________________________________________________________________________________________________________________________________________________________________________________________________________________________________________________________TGTTAAGTAGT…		389	426	37
cl83	1	1	cl_875_M02866:66:000000000-AT1LV:1:2113:18300:16148 1:N:0:4	____________________________________________________________________________________________________________________________________________________________________________________________________________________________________________________________________________________________________________________________________________________________________________________________________TATTAAATGAT…
cl84	2854	2584	cl_2804_SNL178:168:HW5NTBCXY:2:1105:5784:94084 1:N:0:GTCCGCAT+AGAGTAGA	_____________________________________________________________________________________________________________________________________________________________________________________________________________________________________________________________________________________________________________________________________________________________________________________________________ATCAAGTAGT…		390	431	40
cl85	1	1	cl_1962_SNL178:168:HW5NTBCXY:2:2114:5084:53203 1:N:0:GTCCGCAT+AGAGTAGA	_____________________________________________________________________________________________________________________________________________________________________________________________________________________________________________________________________________________________________________________________________________________________________________________________________GTTAGATAGT…
cl86	576	453	cl_3036_SNL178:168:HW5NTBCXY:2:2111:15923:69946 1:N:0:GTCCGCAT+AGAGTAGA	_______________________________________________________________________________________________________________________________________________________________________________________________________________________________________________________________________________________________________________________________________________________________________________________________________CAAGTAAT…		392	427	34
cl87	2422	2141	cl_2398_M02866:66:000000000-AT1LV:1:1109:16459:16013 1:N:0:4	_________________________________________________________________________________________________________________________________________________________________________________________________________________________________________________________________________________________________________________________________________________________________________________________________________AATAGT…		394	439	45
cl88	17	17	cl_2683_SNL178:168:HW5NTBCXY:2:1104:7888:5435 1:N:0:GTCCGCAT+AGAGTAGA	_____________________________________________________________________________________________________________________________________________________________________________________________________________________________________________________________________________________________________________________________________________________________________________________________________________GT…
cl89	2928	2759	cl_102_SNL178:168:HW5NTBCXY:2:1214:3303:86536 1:N:0:GTCCGCAT+AGAGTAGA	______________________________________________________________________________________________________________________________________________________________________________________________________________________________________________________________________________________________________________________________________________________________________________________________________________T…		399	431	32
cl90	3094	2901	cl_2577_SNL178:168:HW5NTBCXY:2:1102:10165:2152 1:N:0:GTCCGCAT+AGAGTAGA	______________________________________________________________________________________________________________________________________________________________________________________________________________________________________________________________________________________________________________________________________________________________________________________________________________T…		399	435	36
cl91	635	573	cl_2656_SNL178:168:HW5NTBCXY:2:1102:8594:15759 1:N:0:GTCCGCAT+AGAGTAGA	_______________________________________________________________________________________________________________________________________________________________________________________________________________________________________________________________________________________________________________________________________________________________________________________________________________…		411	456	44
cl92	61	59	cl_2167_SNL178:168:HW5NTBCXY:2:1102:7791:89484 1:N:0:GTCCGCAT+AGAGTAGA	_______________________________________________________________________________________________________________________________________________________________________________________________________________________________________________________________________________________________________________________________________________________________________________________________________________…		415	450	35
cl93	1	1	cl_2397_SNL178:168:HW5NTBCXY:2:1107:5181:34431 1:N:0:GTCCGCAT+AGAGTAGA	_______________________________________________________________________________________________________________________________________________________________________________________________________________________________________________________________________________________________________________________________________________________________________________________________________________…
cl94	21	18	cl_2622_SNL178:168:HW5NTBCXY:2:1102:14073:85121 1:N:0:GTCCGCAT+AGAGTAGA	_______________________________________________________________________________________________________________________________________________________________________________________________________________________________________________________________________________________________________________________________________________________________________________________________________________…
cl95	732	668	cl_2896_SNL178:168:HW5NTBCXY:2:1115:6292:52763 1:N:0:GTCCGCAT+AGAGTAGA	_______________________________________________________________________________________________________________________________________________________________________________________________________________________________________________________________________________________________________________________________________________________________________________________________________________…		418	463	45
cl96	1312	1267	cl_683_SNL178:168:HW5NTBCXY:2:1102:14909:5402 1:N:0:GTCCGCAT+AGAGTAGA	_______________________________________________________________________________________________________________________________________________________________________________________________________________________________________________________________________________________________________________________________________________________________________________________________________________…		423	456	32
cl97	3	3	cl_861_SNL178:168:HW5NTBCXY:2:1105:11156:58639 1:N:0:GTCCGCAT+AGAGTAGA	_______________________________________________________________________________________________________________________________________________________________________________________________________________________________________________________________________________________________________________________________________________________________________________________________________________…
cl98	5	0	cl_2878_SNL178:168:HW5NTBCXY:2:1106:18813:74926 1:N:0:GTCCGCAT+AGAGTAGA	_______________________________________________________________________________________________________________________________________________________________________________________________________________________________________________________________________________________________________________________________________________________________________________________________________________…
cl99	1	1	cl_765_SNL178:168:HW5NTBCXY:2:1215:13893:44904 1:N:0:GTCCGCAT+AGAGTAGA	_______________________________________________________________________________________________________________________________________________________________________________________________________________________________________________________________________________________________________________________________________________________________________________________________________________…
cl100	635	429	cl_2150_M02866:66:000000000-AT1LV:1:1114:20968:8849 1:N:0:4	_______________________________________________________________________________________________________________________________________________________________________________________________________________________________________________________________________________________________________________________________________________________________________________________________________________…		434	481	47
cl101	6	2	cl_37_M02866:66:000000000-AT1LV:1:1101:7032:22658 1:N:0:4	_______________________________________________________________________________________________________________________________________________________________________________________________________________________________________________________________________________________________________________________________________________________________________________________________________________…
cl102	2981	2674	cl_2373_SNL178:168:HW5NTBCXY:2:2113:4211:63591 1:N:0:ATCCGCAT+AGAGTAGA	_______________________________________________________________________________________________________________________________________________________________________________________________________________________________________________________________________________________________________________________________________________________________________________________________________________…		440	488	47
cl103	993	871	cl_1335_SNL178:168:HW5NTBCXY:2:1214:8866:89215 1:N:0:GTCCGCAT+AGAGTAGA	_______________________________________________________________________________________________________________________________________________________________________________________________________________________________________________________________________________________________________________________________________________________________________________________________________________…		442	487	44
cl104	117	112	M02866:66:000000000-AT1LV:1:2114:20364:16002 1:N:0:4	_______________________________________________________________________________________________________________________________________________________________________________________________________________________________________________________________________________________________________________________________________________________________________________________________________________…		444	474	29
cl105	5	1	cl_2068_SNL178:168:HW5NTBCXY:2:2105:1960:65987 1:N:0:GTCCGCAT+AGAGTAGA	_______________________________________________________________________________________________________________________________________________________________________________________________________________________________________________________________________________________________________________________________________________________________________________________________________________…
cl106	3	3	cl_817_SNL178:168:HW5NTBCXY:2:1102:12484:6272 1:N:0:GTCCGCAT+AGAGTAGA	_______________________________________________________________________________________________________________________________________________________________________________________________________________________________________________________________________________________________________________________________________________________________________________________________________________…
cl107	482	421	cl_269_SNL178:168:HW5NTBCXY:2:1102:19116:10315 1:N:0:GTCCGCAT+AGAGTAGA	_______________________________________________________________________________________________________________________________________________________________________________________________________________________________________________________________________________________________________________________________________________________________________________________________________________…		480	527	46
cl108	189	175	cl_2302_SNL178:168:HW5NTBCXY:2:1102:7016:8925 1:N:0:GTCCGCAT+AGAGTAGA	_______________________________________________________________________________________________________________________________________________________________________________________________________________________________________________________________________________________________________________________________________________________________________________________________________________…		484	514	30
cl109	4353	4113	cl_2267_SNL178:168:HW5NTBCXY:2:1204:19363:49371 1:N:0:GTCCGCAT+AGAGTAGA	_______________________________________________________________________________________________________________________________________________________________________________________________________________________________________________________________________________________________________________________________________________________________________________________________________________…		485	518	33
cl110	1	1	M02866:66:000000000-AT1LV:1:1102:17908:20015 1:N:0:4	_______________________________________________________________________________________________________________________________________________________________________________________________________________________________________________________________________________________________________________________________________________________________________________________________________________…
cl111	54	51	cl_1337_SNL178:168:HW5NTBCXY:2:1103:9550:39252 1:N:0:GTCCGCAT+AGAGTAGA	_______________________________________________________________________________________________________________________________________________________________________________________________________________________________________________________________________________________________________________________________________________________________________________________________________________…		499	542	42
cl112	50	47	cl_2445_SNL178:168:HW5NTBCXY:2:1102:13038:45539 1:N:0:GTCCGCAT+AGAGTAGA	_______________________________________________________________________________________________________________________________________________________________________________________________________________________________________________________________________________________________________________________________________________________________________________________________________________…		500	547	47
cl113	10994	10432	cl_1883_SNL178:168:HW5NTBCXY:2:1202:16362:60376 1:N:0:GTCCGCAT+AGAGTAGA	_______________________________________________________________________________________________________________________________________________________________________________________________________________________________________________________________________________________________________________________________________________________________________________________________________________…		503	541	38
cl114	1	1	cl_1304_SNL178:168:HW5NTBCXY:2:2214:15275:36214 1:N:0:GTCCGCAT+AGAGTAGA	_______________________________________________________________________________________________________________________________________________________________________________________________________________________________________________________________________________________________________________________________________________________________________________________________________________…
cl115	1	1	cl_3070_SNL178:168:HW5NTBCXY:2:2112:18716:52629 1:N:0:GTCCGCAT+AGAGTAGA	_______________________________________________________________________________________________________________________________________________________________________________________________________________________________________________________________________________________________________________________________________________________________________________________________________________…
cl116	59	56	cl_311_SNL178:168:HW5NTBCXY:2:1102:6763:62496 1:N:0:GTCCGCAT+AGAGTAGA	_______________________________________________________________________________________________________________________________________________________________________________________________________________________________________________________________________________________________________________________________________________________________________________________________________________…		514	553	39
cl117	19	14	cl_2802_SNL178:168:HW5NTBCXY:2:1215:17679:52744 1:N:0:GTCCGCAT+AGAGTAGA	_______________________________________________________________________________________________________________________________________________________________________________________________________________________________________________________________________________________________________________________________________________________________________________________________________________…
cl118	17638	16930	cl_1971_SNL178:168:HW5NTBCXY:2:2208:21293:78513 1:N:0:GTCCGCAT+AGAGTAGA	_______________________________________________________________________________________________________________________________________________________________________________________________________________________________________________________________________________________________________________________________________________________________________________________________________________…		523	553	29
cl119	1	1	cl_15_M02866:66:000000000-AT1LV:1:2103:21753:17076 1:N:0:4	_______________________________________________________________________________________________________________________________________________________________________________________________________________________________________________________________________________________________________________________________________________________________________________________________________________…
cl120	1	1	cl_3051_M02866:66:000000000-AT1LV:1:1103:10361:15106 1:N:0:4	_______________________________________________________________________________________________________________________________________________________________________________________________________________________________________________________________________________________________________________________________________________________________________________________________________________…
cl121	9693	8784	cl_433_SNL178:168:HW5NTBCXY:2:1214:7888:12655 1:N:0:GTCCGCAT+AGAGTAGA	_______________________________________________________________________________________________________________________________________________________________________________________________________________________________________________________________________________________________________________________________________________________________________________________________________________…		532	580	48
cl122	282	259	cl_851_SNL178:168:HW5NTBCXY:2:2203:3393:16880 1:N:0:GTCCGCAT+AGAGTAGA	_______________________________________________________________________________________________________________________________________________________________________________________________________________________________________________________________________________________________________________________________________________________________________________________________________________…		533	574	41
cl123	46	37	cl_1871_SNL178:168:HW5NTBCXY:2:1101:12445:93882 1:N:0:GTCCGCAT+AGAGTAGA	_______________________________________________________________________________________________________________________________________________________________________________________________________________________________________________________________________________________________________________________________________________________________________________________________________________…		533	580	47
cl124	3	1	cl_2592_SNL178:168:HW5NTBCXY:2:1116:13645:80799 1:N:0:GTCCGCAT+AGAGTAGA	_______________________________________________________________________________________________________________________________________________________________________________________________________________________________________________________________________________________________________________________________________________________________________________________________________________…
cl125	1	1	cl_3060_SNL178:168:HW5NTBCXY:2:2108:10567:19611 1:N:0:GTCCTCAT+AGAGTAGA	_______________________________________________________________________________________________________________________________________________________________________________________________________________________________________________________________________________________________________________________________________________________________________________________________________________…
cl126	4	3	cl_835_SNL178:168:HW5NTBCXY:2:1116:18742:58568 1:N:0:GTCCGCAT+AGAGTAGA	_______________________________________________________________________________________________________________________________________________________________________________________________________________________________________________________________________________________________________________________________________________________________________________________________________________…
cl127	1	1	cl_405_SNL178:168:HW5NTBCXY:2:2112:12312:19064 1:N:0:GTCCGCAT+AGAGTAGA	_______________________________________________________________________________________________________________________________________________________________________________________________________________________________________________________________________________________________________________________________________________________________________________________________________________…
cl128	4677	2728	cl_2203_SNL178:168:HW5NTBCXY:2:2112:2566:82801 1:N:0:GTCCGCAT+AGAGTAGA	_______________________________________________________________________________________________________________________________________________________________________________________________________________________________________________________________________________________________________________________________________________________________________________________________________________…		563	613	50
cl129	197	180	cl_308_SNL178:168:HW5NTBCXY:2:1102:2014:100380 1:N:0:GTCCGCAT+AGAGTAGA	_______________________________________________________________________________________________________________________________________________________________________________________________________________________________________________________________________________________________________________________________________________________________________________________________________________…		564	602	37
cl130	352	321	cl_1423_M02866:66:000000000-AT1LV:1:1101:15463:23471 1:N:0:4	_______________________________________________________________________________________________________________________________________________________________________________________________________________________________________________________________________________________________________________________________________________________________________________________________________________…		597	633	36
cl131	20	17	cl_2033_SNL178:168:HW5NTBCXY:2:1110:2788:85750 1:N:0:GTCCGCAT+AGAGTAGA	_______________________________________________________________________________________________________________________________________________________________________________________________________________________________________________________________________________________________________________________________________________________________________________________________________________…
cl132	1	1	cl_2608_SNL178:168:HW5NTBCXY:2:2208:1185:25188 1:N:0:GTCCGCAT+AGAGTAGA	_______________________________________________________________________________________________________________________________________________________________________________________________________________________________________________________________________________________________________________________________________________________________________________________________________________…
cl133	100	86	cl_993_SNL178:168:HW5NTBCXY:2:1102:17212:53587 1:N:0:GTCCGCAT+AGAGTAGA	_______________________________________________________________________________________________________________________________________________________________________________________________________________________________________________________________________________________________________________________________________________________________________________________________________________…		599	654	54
cl134	351	307	cl_1642_SNL178:168:HW5NTBCXY:2:1102:18284:9105 1:N:0:GTCCGCAT+AGAGTAGA	_______________________________________________________________________________________________________________________________________________________________________________________________________________________________________________________________________________________________________________________________________________________________________________________________________________…		605	647	41
cl135	41	37	cl_2515_SNL178:168:HW5NTBCXY:2:1102:3489:6060 1:N:0:GTCCGCAT+AGAGTAGA	_______________________________________________________________________________________________________________________________________________________________________________________________________________________________________________________________________________________________________________________________________________________________________________________________________________…		606	657	51
cl136	151	136	cl_2452_SNL178:168:HW5NTBCXY:2:1102:9882:10114 1:N:0:GTCCGCAT+AGAGTAGA	_______________________________________________________________________________________________________________________________________________________________________________________________________________________________________________________________________________________________________________________________________________________________________________________________________________…		606	652	46
cl137	181	166	cl_7_SNL178:168:HW5NTBCXY:2:1102:1907:53169 1:N:0:GTCCGCAT+AGAGTAGA	_______________________________________________________________________________________________________________________________________________________________________________________________________________________________________________________________________________________________________________________________________________________________________________________________________________…		606	647	41
cl138	164	149	cl_1109_SNL178:168:HW5NTBCXY:2:1103:11620:67968 1:N:0:GTCCGCAT+AGAGTAGA	_______________________________________________________________________________________________________________________________________________________________________________________________________________________________________________________________________________________________________________________________________________________________________________________________________________…		618	654	35
cl139	1	1	cl_1087_M02866:66:000000000-AT1LV:1:2101:6662:10374 1:N:0:4	_______________________________________________________________________________________________________________________________________________________________________________________________________________________________________________________________________________________________________________________________________________________________________________________________________________…
cl140	1	1	cl_1507_M02866:66:000000000-AT1LV:1:2102:17223:20230 1:N:0:4	_______________________________________________________________________________________________________________________________________________________________________________________________________________________________________________________________________________________________________________________________________________________________________________________________________________…
cl141	789	749	cl_2882_M02866:66:000000000-AT1LV:1:2112:14421:10564 1:N:0:4	_______________________________________________________________________________________________________________________________________________________________________________________________________________________________________________________________________________________________________________________________________________________________________________________________________________…		634	672	37
cl142	2202	2039	cl_93_SNL178:168:HW5NTBCXY:2:1112:4153:26020 1:N:0:GTCCGCAT+AGAGTAGA	_______________________________________________________________________________________________________________________________________________________________________________________________________________________________________________________________________________________________________________________________________________________________________________________________________________…		636	672	35
cl143	12215	11629	SNL178:168:HW5NTBCXY:2:1102:3327:42532 1:N:0:GTCCGCAT+AGAGTAGA	_______________________________________________________________________________________________________________________________________________________________________________________________________________________________________________________________________________________________________________________________________________________________________________________________________________…		637	671	33
cl144	66	62	cl_1184_SNL178:168:HW5NTBCXY:2:1102:13876:21877 1:N:0:GTCCGCAT+AGAGTAGA	_______________________________________________________________________________________________________________________________________________________________________________________________________________________________________________________________________________________________________________________________________________________________________________________________________________…		638	670	32
cl145	83	81	cl_2740_SNL178:168:HW5NTBCXY:2:1103:2234:62508 1:N:0:GTCCGCAT+AGAGTAGA	_______________________________________________________________________________________________________________________________________________________________________________________________________________________________________________________________________________________________________________________________________________________________________________________________________________…		638	672	34
cl146	1292	1209	cl_1159_SNL178:168:HW5NTBCXY:2:2108:9626:27438 1:N:0:GTCCGCAT+AGAGTAGA	_______________________________________________________________________________________________________________________________________________________________________________________________________________________________________________________________________________________________________________________________________________________________________________________________________________…		639	673	34
cl147	1784	1667	cl_2576_SNL178:168:HW5NTBCXY:2:1102:17459:3716 1:N:0:GTCCGCAT+AGAGTAGA	_______________________________________________________________________________________________________________________________________________________________________________________________________________________________________________________________________________________________________________________________________________________________________________________________________________…		639	682	42
cl148	281	262	cl_228_SNL178:168:HW5NTBCXY:2:1102:13232:5659 1:N:0:GTCCGCAT+AGAGTAGA	_______________________________________________________________________________________________________________________________________________________________________________________________________________________________________________________________________________________________________________________________________________________________________________________________________________…		639	674	35
cl149	1839	1772	cl_1314_SNL178:168:HW5NTBCXY:2:1102:15918:9051 1:N:0:GTCCGCAT+AGAGTAGA	_______________________________________________________________________________________________________________________________________________________________________________________________________________________________________________________________________________________________________________________________________________________________________________________________________________…		639	672	33
cl150	137	117	cl_2482_SNL178:168:HW5NTBCXY:2:1102:18480:89512 1:N:0:GTCCGCAT+AGAGTAGA	_______________________________________________________________________________________________________________________________________________________________________________________________________________________________________________________________________________________________________________________________________________________________________________________________________________…		639	684	45
cl151	2	0	cl_1159_SNL178:168:HW5NTBCXY:2:1102:18561:98131 1:N:0:GTCCGCAT+AGAGTAGA	_______________________________________________________________________________________________________________________________________________________________________________________________________________________________________________________________________________________________________________________________________________________________________________________________________________…
cl152	1	1	M02866:66:000000000-AT1LV:1:2111:15979:20569 1:N:0:4	_______________________________________________________________________________________________________________________________________________________________________________________________________________________________________________________________________________________________________________________________________________________________________________________________________________…
cl153	1	0	SNL178:168:HW5NTBCXY:2:1202:1124:44774 1:N:0:GTCCGCAT+AGAGTAGA	_______________________________________________________________________________________________________________________________________________________________________________________________________________________________________________________________________________________________________________________________________________________________________________________________________________…
cl154	655	593	cl_1728_M02866:66:000000000-AT1LV:1:1107:12754:7702 1:N:0:4	_______________________________________________________________________________________________________________________________________________________________________________________________________________________________________________________________________________________________________________________________________________________________________________________________________________…		666	708	43
cl155	517	464	SNL178:168:HW5NTBCXY:2:2116:6665:6771 1:N:0:GTCCGCAT+AGAGTAGA	_______________________________________________________________________________________________________________________________________________________________________________________________________________________________________________________________________________________________________________________________________________________________________________________________________________…		668	713	43
cl156	182	160	cl_1520_SNL178:168:HW5NTBCXY:2:1102:2763:35548 1:N:0:GTCCGCAT+AGAGTAGA	_______________________________________________________________________________________________________________________________________________________________________________________________________________________________________________________________________________________________________________________________________________________________________________________________________________…		668	724	55
cl157	4	4	cl_1683_SNL178:168:HW5NTBCXY:2:1111:2131:18384 1:N:0:GTCCGCAT+AGAGTAGA	_______________________________________________________________________________________________________________________________________________________________________________________________________________________________________________________________________________________________________________________________________________________________________________________________________________…
cl158	1430	1303	cl_670_SNL178:168:HW5NTBCXY:2:1208:5584:35928 1:N:0:GTCCGCAT+AGAGTAGA	_______________________________________________________________________________________________________________________________________________________________________________________________________________________________________________________________________________________________________________________________________________________________________________________________________________…		669	718	48
cl159	1454	1129	cl_151_SNL178:168:HW5NTBCXY:2:1102:12185:18091 1:N:0:GTCCGCAT+AGAGTAGA	_______________________________________________________________________________________________________________________________________________________________________________________________________________________________________________________________________________________________________________________________________________________________________________________________________________…		671	718	45
cl160	248	236	cl_2552_SNL178:168:HW5NTBCXY:2:1102:3373:44188 1:N:0:GTCCGCAT+AGAGTAGA	_______________________________________________________________________________________________________________________________________________________________________________________________________________________________________________________________________________________________________________________________________________________________________________________________________________…		680	715	35
cl161	197	186	cl_1843_SNL178:168:HW5NTBCXY:2:1102:18981:27356 1:N:0:GTCCGCAT+AGAGTAGA	_______________________________________________________________________________________________________________________________________________________________________________________________________________________________________________________________________________________________________________________________________________________________________________________________________________…		684	716	31
cl162	1	1	M02866:66:000000000-AT1LV:1:2110:10170:16173 1:N:0:4	_______________________________________________________________________________________________________________________________________________________________________________________________________________________________________________________________________________________________________________________________________________________________________________________________________________…
cl163	2	2	cl_2353_SNL178:168:HW5NTBCXY:2:1107:14169:94940 1:N:0:GTCCGCAT+AGAGTAGG	_______________________________________________________________________________________________________________________________________________________________________________________________________________________________________________________________________________________________________________________________________________________________________________________________________________…
cl164	105	103	cl_2011_SNL178:168:HW5NTBCXY:2:1102:16347:57041 1:N:0:GTCCGCAT+AGAGTAGA	_______________________________________________________________________________________________________________________________________________________________________________________________________________________________________________________________________________________________________________________________________________________________________________________________________________…		698	735	37
cl165	2	2	cl_2517_SNL178:168:HW5NTBCXY:2:2102:18479:87415 1:N:0:GTCCGCAT+AGAGTAGA	_______________________________________________________________________________________________________________________________________________________________________________________________________________________________________________________________________________________________________________________________________________________________________________________________________________…
cl166	10	5	cl_741_SNL178:168:HW5NTBCXY:2:1104:17520:13552 1:N:0:GTCCGCAT+AGAGTAGA	_______________________________________________________________________________________________________________________________________________________________________________________________________________________________________________________________________________________________________________________________________________________________________________________________________________…
cl167	1	1	cl_684_SNL178:168:HW5NTBCXY:2:1109:20368:39944 1:N:0:GTCCGCAT+AGAGTAGA	_______________________________________________________________________________________________________________________________________________________________________________________________________________________________________________________________________________________________________________________________________________________________________________________________________________…
cl168	2571	2428	cl_2273_SNL178:168:HW5NTBCXY:2:1102:17087:63993 1:N:0:GTCCGCAT+AGAGTAGA	_______________________________________________________________________________________________________________________________________________________________________________________________________________________________________________________________________________________________________________________________________________________________________________________________________________…		702	736	34
cl169	3791	3531	cl_2409_SNL178:168:HW5NTBCXY:2:1102:17324:67937 1:N:0:GTCCGCAT+AGAGTAGA	_______________________________________________________________________________________________________________________________________________________________________________________________________________________________________________________________________________________________________________________________________________________________________________________________________________…		709	750	40
cl170	3185	2191	cl_1139_SNL178:168:HW5NTBCXY:2:1112:13563:20611 1:N:0:GTCCGCAT+AGAGTAGA	_______________________________________________________________________________________________________________________________________________________________________________________________________________________________________________________________________________________________________________________________________________________________________________________________________________…		720	750	29
cl171	1	1	cl_809_SNL178:168:HW5NTBCXY:2:2110:6741:65046 1:N:0:GTCCGCAT+AGAGTAGA	_______________________________________________________________________________________________________________________________________________________________________________________________________________________________________________________________________________________________________________________________________________________________________________________________________________…
cl172	1	1	cl_1843_SNL178:168:HW5NTBCXY:2:1106:19282:20270 1:N:0:GTCCGCAT+AGAGTAGA	_______________________________________________________________________________________________________________________________________________________________________________________________________________________________________________________________________________________________________________________________________________________________________________________________________________…
cl173	1165	1081	cl_1940_SNL178:168:HW5NTBCXY:2:1207:13238:20649 1:N:0:GTCCGCAT+AGAGTAGA	_______________________________________________________________________________________________________________________________________________________________________________________________________________________________________________________________________________________________________________________________________________________________________________________________________________…		728	772	42
cl174	42	42	cl_1995_SNL178:168:HW5NTBCXY:2:1112:19785:60420 1:N:0:GTCCGCAT+AGAGTAGA	_______________________________________________________________________________________________________________________________________________________________________________________________________________________________________________________________________________________________________________________________________________________________________________________________________________…		728	774	45
cl175	3	2	cl_2148_SNL178:168:HW5NTBCXY:2:2115:5690:22066 1:N:0:GTCCGCAT+AGAGTAGA	_______________________________________________________________________________________________________________________________________________________________________________________________________________________________________________________________________________________________________________________________________________________________________________________________________________…
cl176	4	0	cl_2743_SNL178:168:HW5NTBCXY:2:1211:18014:87031 1:N:0:GTCCGCAT+AGAGTAGA	_______________________________________________________________________________________________________________________________________________________________________________________________________________________________________________________________________________________________________________________________________________________________________________________________________________…
cl177	1	1	cl_1734_SNL178:168:HW5NTBCXY:2:1211:17412:31881 1:N:0:GTCCGCAT+AGAGTAGA	_______________________________________________________________________________________________________________________________________________________________________________________________________________________________________________________________________________________________________________________________________________________________________________________________________________…
cl178	125	120	cl_180_SNL178:168:HW5NTBCXY:2:1102:19709:16613 1:N:0:GTCCGCAT+AGAGTAGA	_______________________________________________________________________________________________________________________________________________________________________________________________________________________________________________________________________________________________________________________________________________________________________________________________________________…		764	798	34
cl179	1	1	cl_467_SNL178:168:HW5NTBCXY:2:2202:3179:83351 1:N:0:GTCCGCAT+AGAGTAGA	_______________________________________________________________________________________________________________________________________________________________________________________________________________________________________________________________________________________________________________________________________________________________________________________________________________…
cl180	3797	3690	cl_234_SNL178:168:HW5NTBCXY:2:2108:15181:3815 1:N:0:GTCCGCAT+AGAGTAGA	_______________________________________________________________________________________________________________________________________________________________________________________________________________________________________________________________________________________________________________________________________________________________________________________________________________…		791	821	28
cl181	509	382	cl_1872_SNL178:168:HW5NTBCXY:2:1102:13023:6328 1:N:0:GTCCGCAT+AGAGTAGA	_______________________________________________________________________________________________________________________________________________________________________________________________________________________________________________________________________________________________________________________________________________________________________________________________________________…		791	836	44
cl182	288	260	cl_2987_SNL178:168:HW5NTBCXY:2:1102:5963:17361 1:N:0:GTCCGCAT+AGAGTAGA	_______________________________________________________________________________________________________________________________________________________________________________________________________________________________________________________________________________________________________________________________________________________________________________________________________________…		791	836	44
cl183	141	137	cl_490_SNL178:168:HW5NTBCXY:2:1102:6849:32337 1:N:0:GTCCGCAT+AGAGTAGA	_______________________________________________________________________________________________________________________________________________________________________________________________________________________________________________________________________________________________________________________________________________________________________________________________________________…		791	824	33
cl184	3533	3257	cl_2145_SNL178:168:HW5NTBCXY:2:1201:16314:5451 1:N:0:GTCCGCAT+AGAGTAGA	_______________________________________________________________________________________________________________________________________________________________________________________________________________________________________________________________________________________________________________________________________________________________________________________________________________…		792	837	45
cl185	1	1	SNL178:168:HW5NTBCXY:2:2209:15153:93613 1:N:0:GTACGCAT+AGAGTAGA	_______________________________________________________________________________________________________________________________________________________________________________________________________________________________________________________________________________________________________________________________________________________________________________________________________________…
cl186	23	23	cl_936_SNL178:168:HW5NTBCXY:2:1102:10804:21745 1:N:0:GTCCGCAT+AGAGTAGA	_______________________________________________________________________________________________________________________________________________________________________________________________________________________________________________________________________________________________________________________________________________________________________________________________________________…		796	826	28
cl187	210	184	cl_923_SNL178:168:HW5NTBCXY:2:1102:9241:11918 1:N:0:GTCCGCAT+AGAGTAGA	_______________________________________________________________________________________________________________________________________________________________________________________________________________________________________________________________________________________________________________________________________________________________________________________________________________…		821	867	47
cl188	4	0	cl_230_SNL178:168:HW5NTBCXY:2:1112:12845:57534 1:N:0:GTCCGCAT+AGAGTAGA	_______________________________________________________________________________________________________________________________________________________________________________________________________________________________________________________________________________________________________________________________________________________________________________________________________________…
cl189	2587	2319	cl_2634_SNL178:168:HW5NTBCXY:2:1102:16969:6032 1:N:0:GTCCGCAT+AGAGTAGA	_______________________________________________________________________________________________________________________________________________________________________________________________________________________________________________________________________________________________________________________________________________________________________________________________________________…		826	868	41
cl190	252	224	cl_842_SNL178:168:HW5NTBCXY:2:1102:15003:53938 1:N:0:GTCCGCAT+AGAGTAGA	_______________________________________________________________________________________________________________________________________________________________________________________________________________________________________________________________________________________________________________________________________________________________________________________________________________…		826	869	43
cl191	40	37	cl_2272_SNL178:168:HW5NTBCXY:2:1102:20707:76624 1:N:0:GTCCGCAT+AGAGTAGA	_______________________________________________________________________________________________________________________________________________________________________________________________________________________________________________________________________________________________________________________________________________________________________________________________________________…		826	856	30
cl192	2	0	cl_15_SNL178:168:HW5NTBCXY:2:1108:5650:60125 1:N:0:GTCCGCAT+AGAGTAGA	_______________________________________________________________________________________________________________________________________________________________________________________________________________________________________________________________________________________________________________________________________________________________________________________________________________…
cl193	13	11	cl_1954_SNL178:168:HW5NTBCXY:2:1105:18249:19791 1:N:0:GTCCGCAT+AGAGTAGA	_______________________________________________________________________________________________________________________________________________________________________________________________________________________________________________________________________________________________________________________________________________________________________________________________________________…
cl194	1	1	cl_2258_SNL178:168:HW5NTBCXY:2:2112:12177:77799 1:N:0:GTCCGCAT+AGAGTAGA	_______________________________________________________________________________________________________________________________________________________________________________________________________________________________________________________________________________________________________________________________________________________________________________________________________________…
cl195	1582	1498	cl_2350_SNL178:168:HW5NTBCXY:2:1102:10952:9195 1:N:0:GTCCGCAT+AGAGTAGA	_______________________________________________________________________________________________________________________________________________________________________________________________________________________________________________________________________________________________________________________________________________________________________________________________________________…		834	870	36
cl196	2	2	cl_1847_SNL178:168:HW5NTBCXY:2:1106:9165:95137 1:N:0:GTCCGCAT+AGAGTAGA	_______________________________________________________________________________________________________________________________________________________________________________________________________________________________________________________________________________________________________________________________________________________________________________________________________________…
cl197	3	3	cl_391_SNL178:168:HW5NTBCXY:2:1204:10030:67746 1:N:0:GTCCGCAT+AGAGTAGA	_______________________________________________________________________________________________________________________________________________________________________________________________________________________________________________________________________________________________________________________________________________________________________________________________________________…
