# Supplementary material for: Guide RNA Repertoires in the Main Lineages of Trypanosoma cruzi: High Diversity and Variable Redundancy Among Strains
Source: Front Cell Infect Microbiol. 2021 May 31;11:663416. doi: 10.3389/fcimb.2021.663416 (PMC8202002; doi:10.3389/fcimb.2021.663416)
Supplement: Supplementary File 2 — Zip file containing gRNA classes aligned to different mRNAs for each strain in this study. [file DataSheet_2.zip › Supplementary File 2/Esmeraldo_Cascada3.txt_resSWARM.txt]

CYBESM	ATGTTTCGTTGTAGATTTTTATTATTTTTTTTATTGTTTAGGAATTTGTGTTGTCTTCTAATGTCAGGTTGTTTATATAGAATATATGGAGTGGGATTTAGTTTGGGTTTTTTTATTATGTTACAGATAATATGTGGTGTTTGTTTAGCATGAATGTTTTTCAGTTGCTTTATATGTGCAAATTGGTATTTTATCTTATTTTTATGAGATTTTGATTTAGGTTTCGTGATTAGGAGTGTACACATCTGTTTTACCTCATTATTATATTTTTTATTATATGTGCATATATTTAAATGCATAGTGTTAGTAATTTTATTTGATACGCATTTGTTAGTGTGATTTGTAGGATTTATATTACTTATATTCATAATCATTATTGCATTTATTGGGTATGTGTTA…
cl0	1	1	cl_40_SNL178:168:HW5NTBCXY:2:1101:6997:58541 1:N:0:GTCCGCAT+AGAGTAGA	___GGGGTGATGTTTGTAAATGATGGGGAGGATATTA__________________________________________________________________________________________________________________________________________________________________________________________________________________________________________________________________________________________________________________________________________________________________________…
cl1	173	139	cl_1466_SNL178:168:HW5NTBCXY:2:1102:16143:24049 1:N:0:GTCCGCAT+AGAGTAGA	______GTATTATTTAAGAGTGGTAGTAGAGGTGGTAGAATTTTGAGTGTAGCAATAGATTGTA_______________________________________________________________________________________________________________________________________________________________________________________________________________________________________________________________________________________________________________________________________________…		7	64	53
cl2	1	1	cl_675_SNL178:168:HW5NTBCXY:2:2104:17181:66051 1:N:0:GTCCGCAT+AGAGTAGT	_______TTATGTTTGGGAATAATAGGAAAAATGGTTAG________________________________________________________________________________________________________________________________________________________________________________________________________________________________________________________________________________________________________________________________________________________________________…
cl3	117	113	cl_10_SNL178:168:HW5NTBCXY:2:1102:4669:19193 1:N:0:GTCCGCAT+AGAGTAGA	___________ATTTGAAAGTATTGGAGAAGATAATGAGTTCTTATA________________________________________________________________________________________________________________________________________________________________________________________________________________________________________________________________________________________________________________________________________________________________…		12	47	34
cl4	2	2	cl_75_SNL178:168:HW5NTBCXY:2:1103:6545:13499 1:N:0:GTCCGCAT+AGAGTAGA	___________AGTTGAAAGTAGTAAAGAAAGTGATGAATTTTTGGGTGTGACAGGAGATTATA_______________________________________________________________________________________________________________________________________________________________________________________________________________________________________________________________________________________________________________________________________________…
cl5	30	26	cl_1800_SNL178:168:HW5NTBCXY:2:1101:14554:11638 1:N:0:GTCCGCAT+AGAGTAGA	_______________AAAGATAATAGAGGAGATGGTGAATTCTTAGATATAACAGAAGATTGCA_______________________________________________________________________________________________________________________________________________________________________________________________________________________________________________________________________________________________________________________________________________…		16	64	49
cl6	1	1	cl_584_SNL178:168:HW5NTBCXY:2:1103:20519:19409 1:N:0:GTCCGCAT+AGAGTAGA	________________________________________________________________GTTTGGTGATTATATTTTATATATTTCATCTTGAAT___________________________________________________________________________________________________________________________________________________________________________________________________________________________________________________________________________________________________________…
cl7	1	1	cl_1253_M02866:66:000000000-AT1LV:1:1103:12100:23006 1:N:0:4	________________________________________________________________________________________TGTGTCTTGGGTTAAGTTTGGGGAGATGGAGTGG_____________________________________________________________________________________________________________________________________________________________________________________________________________________________________________________________________________________…
cl8	1	1	cl_2803_SNL178:168:HW5NTBCXY:2:2206:8486:55309 1:N:0:GTCCGCAT+AGAGTAGA	_______________________________________________________________________________________________________ATTGAGAGAGGTGATGTGGTATGTGTTGTACA________________________________________________________________________________________________________________________________________________________________________________________________________________________________________________________________________…
cl9	732	707	cl_1395_SNL178:168:HW5NTBCXY:2:1102:20610:4158 1:N:0:GTCCGCAT+AGAGTAGA	_________________________________________________________________________________________________________TTAGATGAGTAGTGCAGTATTTAGTGTATGT_______________________________________________________________________________________________________________________________________________________________________________________________________________________________________________________________________…		106	136	28
cl10	682	657	cl_1251_SNL178:168:HW5NTBCXY:2:1102:14238:2355 1:N:0:GTCCGCAT+AGAGTAGA	_______________________________________________________________________________________________________________________________GTGGTGTATTATGGATAGGTTATAGTTGTGGGAG______________________________________________________________________________________________________________________________________________________________________________________________________________________________________________…		128	161	31
cl11	1	1	cl_1450_SNL178:168:HW5NTBCXY:2:1109:7313:86864 1:N:0:GTCCGCAT+AGAGTAGA	___________________________________________________________________________________________________________________________________________________________________________________________________________________________________________________TAGGTATGATGGGGTGGTAATGTGTGGGGTA_____________________________________________________________________________________________________________________________…
cl12	1	1	cl_781_SNL178:168:HW5NTBCXY:2:1215:5542:76231 1:N:0:GTCCGCAT+AGAGTAGA	____________________________________________________________________________________________________________________________________________________________________________________________________________________________________________________________________________GAAATGATGTATGTGTAGATAAGTTTGTGTGT___________________________________________________________________________________________________…
cl13	2	2	cl_2619_SNL178:168:HW5NTBCXY:2:1105:15641:56038 1:N:0:GTCCGCAT+AGAGTAGA	________________________________________________________________________________________________________________________________________________________________________________________________________________________________________________________________________________________________________________________________GTGTGTAAAAAGTTATATTAAGTGTTTGGAGT_______________________________________________…
cl14	848	833	cl_1422_SNL178:168:HW5NTBCXY:2:1102:17265:10364 1:N:0:GTCCGCAT+AGAGTAGA	_________________________________________________________________________________________________________________________________________________________________________________________________________________________________________________________________________________________________________________________________TGTGTTGGTGGTTGTGTTGAGTATTTTAATTATA____________________________________________…		322	355	32
cl15	1	1	cl_924_SNL178:168:HW5NTBCXY:2:1115:8445:84034 1:N:0:GTCCGCAT+AGAGTAGA	____________________________________________________________________________________________________________________________________________________________________________________________________________________________________________________________________________________________________________________________________________________________________________________TGATGGTATAGATGGTTCGGATATAAT…
cl16	1	1	cl_2504_SNL178:168:HW5NTBCXY:2:2115:17754:10397 1:N:0:GTCCGCAT+AGAGTAGA	_______________________________________________________________________________________________________________________________________________________________________________________________________________________________________________________________________________________________________________________________________________________________________________________________________________…
cl17	8	6	cl_3031_SNL178:168:HW5NTBCXY:2:1202:20150:38873 1:N:0:GTCCGCAT+AGAGTAGA	_______________________________________________________________________________________________________________________________________________________________________________________________________________________________________________________________________________________________________________________________________________________________________________________________________________…
cl18	1	1	cl_79_SNL178:168:HW5NTBCXY:2:1208:16864:33595 1:N:0:GTCCGCAT+AGAGTAGA	_______________________________________________________________________________________________________________________________________________________________________________________________________________________________________________________________________________________________________________________________________________________________________________________________________________…
cl19	70	63	cl_161_SNL178:168:HW5NTBCXY:2:1101:12672:61858 1:N:0:GTCCGCAT+AGAGTAGA	_______________________________________________________________________________________________________________________________________________________________________________________________________________________________________________________________________________________________________________________________________________________________________________________________________________…		685	715	28
cl20	84	80	cl_1757_SNL178:168:HW5NTBCXY:2:1102:12713:5972 1:N:0:GTCCGCAT+AGAGTAGA	_______________________________________________________________________________________________________________________________________________________________________________________________________________________________________________________________________________________________________________________________________________________________________________________________________________…		686	718	30
cl21	359	339	M02866:66:000000000-AT1LV:1:2114:9874:21912 1:N:0:4	_______________________________________________________________________________________________________________________________________________________________________________________________________________________________________________________________________________________________________________________________________________________________________________________________________________…		688	719	30
cl22	7	0	cl_1416_SNL178:168:HW5NTBCXY:2:1110:4925:76015 1:N:0:GTCCGCAT+AGAGTAGA	_______________________________________________________________________________________________________________________________________________________________________________________________________________________________________________________________________________________________________________________________________________________________________________________________________________…
cl23	1	1	cl_1496_SNL178:168:HW5NTBCXY:2:1103:8593:82613 1:N:0:GTCCGCAT+AGAGTAGA	_______________________________________________________________________________________________________________________________________________________________________________________________________________________________________________________________________________________________________________________________________________________________________________________________________________…
cl24	410	400	cl_1450_SNL178:168:HW5NTBCXY:2:1109:7313:86864 1:N:0:GTCCGCAT+AGAGTAGA	_______________________________________________________________________________________________________________________________________________________________________________________________________________________________________________________________________________________________________________________________________________________________________________________________________________…		878	908	28
cl25	12	0	cl_1541_SNL178:168:HW5NTBCXY:2:1112:14647:16399 1:N:0:GTCCGCAT+AGAGTAGA	_______________________________________________________________________________________________________________________________________________________________________________________________________________________________________________________________________________________________________________________________________________________________________________________________________________…
cl26	1	1	cl_2208_SNL178:168:HW5NTBCXY:2:1202:4628:42785 1:N:0:GTCCGCAT+AGAGTAGA	_______________________________________________________________________________________________________________________________________________________________________________________________________________________________________________________________________________________________________________________________________________________________________________________________________________…
cl27	1	1	cl_1619_SNL178:168:HW5NTBCXY:2:1111:2382:48418 1:N:0:GTCCGCAT+AGAGTAGA	_______________________________________________________________________________________________________________________________________________________________________________________________________________________________________________________________________________________________________________________________________________________________________________________________________________…
cl28	1	1	cl_567_SNL178:168:HW5NTBCXY:2:1208:7721:99318 1:N:0:GTCCGCAT+AGAGTAGA	_______________________________________________________________________________________________________________________________________________________________________________________________________________________________________________________________________________________________________________________________________________________________________________________________________________…
cl29	2	2	cl_2949_SNL178:168:HW5NTBCXY:2:1106:11909:85949 1:N:0:GTCCGCAT+AGAGTAGA	_______________________________________________________________________________________________________________________________________________________________________________________________________________________________________________________________________________________________________________________________________________________________________________________________________________…
cl30	1	1	cl_2655_SNL178:168:HW5NTBCXY:2:2203:5433:50303 1:N:0:GTCCGCAT+AGAGTAGA	_______________________________________________________________________________________________________________________________________________________________________________________________________________________________________________________________________________________________________________________________________________________________________________________________________________…
cl31	7	4	cl_2831_SNL178:168:HW5NTBCXY:2:1107:3984:50980 1:N:0:GTCCGCAT+AGAGTAGA	_______________________________________________________________________________________________________________________________________________________________________________________________________________________________________________________________________________________________________________________________________________________________________________________________________________…
cl32	1	1	SNL178:168:HW5NTBCXY:2:2210:10718:75734 1:N:0:GTCCGCAT+AGAGTAGA	_______________________________________________________________________________________________________________________________________________________________________________________________________________________________________________________________________________________________________________________________________________________________________________________________________________…
