# Supplementary material for: Guide RNA Repertoires in the Main Lineages of Trypanosoma cruzi: High Diversity and Variable Redundancy Among Strains
Source: Front Cell Infect Microbiol. 2021 May 31;11:663416. doi: 10.3389/fcimb.2021.663416 (PMC8202002; doi:10.3389/fcimb.2021.663416)
Supplement: Supplementary File 2 — Zip file containing gRNA classes aligned to different mRNAs for each strain in this study. [file DataSheet_2.zip › Supplementary File 2/Esmeraldo_Cascada4.txt_resSWARM.txt]

MURF2ESM	ATGTTTGGTTGTTTTAATTTAGTTTTATTTTTATGCTTTGATTGTAGTCGTGTTTTTGATTTGTTATGTGTTAGAGCATATGATTTTATTTTGTGATGATTTGATTTAGATTATATATTATATGATTTTGTGTTTGATTTTGTAGTATGTATAACGTTCATATTTATATTTATTTTAGGGTTTTTTATTAGAATTTTTTTTAGTTTTGTATTTGTATTACTATTTATAACATTTTTTGGTGTGTATGCATTATCTATGTTATATACGGGCTATTATATATTTTATATATATATATTATACAATTTTATATGTTTTTTTTTCGCATTTGGTATCAATTTTTTGGTATATTATTTGGAATTTTTTATGTTTATATTATTTTATTTATTTTTTGACTTTTTA…
cl0	4	3	cl_167_SNL178:168:HW5NTBCXY:2:1101:18256:67233 1:N:0:GTCCGCAT+AGAGTAGA	___________GAGATTAAGTGAAGGTAAAGATGCGGTGTTGA____________________________________________________________________________________________________________________________________________________________________________________________________________________________________________________________________________________________________________________________________________________________________…
cl1	3220	3123	cl_1294_SNL178:168:HW5NTBCXY:2:1114:17940:15196 1:N:0:GTCCGCAT+AGAGTAGA	________________________GGTGTAGGTATAGGATTAGTGTTGGCAGAGA________________________________________________________________________________________________________________________________________________________________________________________________________________________________________________________________________________________________________________________________________________________…		25	55	28
cl2	1	1	M02866:66:000000000-AT1LV:1:2105:10753:17937 1:N:0:4	____________________________________________________GGGATTTGGATGACGTATGGTTTTGGGTGTTG___________________________________________________________________________________________________________________________________________________________________________________________________________________________________________________________________________________________________________________________…
cl3	1	1	cl_2515_SNL178:168:HW5NTBCXY:2:2207:13938:50913 1:N:0:GTCCGCAT+AGAGTAGA	____________________________________________________________________________GTATATTGTAGTAGAATATTGTTGAGTTGCGTCT_________________________________________________________________________________________________________________________________________________________________________________________________________________________________________________________________________________________________…
cl4	1	1	cl_1087_SNL178:168:HW5NTBCXY:2:2212:19951:65209 1:N:0:GTCCGCAT+AGAGTAGA	______________________________________________________________________________________GGGGAGTGTTGTTGGGTTGGAGTTAGTATATG_________________________________________________________________________________________________________________________________________________________________________________________________________________________________________________________________________________________…
cl5	5	0	cl_2181_SNL178:168:HW5NTBCXY:2:2113:1992:73174 1:N:0:GTCCGCAT+AGAGTAGA	____________________________________________________________________________________________________________________________TGTAATATAAGTTTGAGTGTTACGTGTATTA____________________________________________________________________________________________________________________________________________________________________________________________________________________________________________________…
cl6	1	1	cl_2872_SNL178:168:HW5NTBCXY:2:2206:11139:23756 1:N:0:GTCCGCAT+AGAGTAGA	____________________________________________________________________________________________________________________________________GAGGTAAAATATTGTGCATATCGTGATTGTGGG__________________________________________________________________________________________________________________________________________________________________________________________________________________________________________…
cl7	592	583	cl_633_SNL178:168:HW5NTBCXY:2:1102:20084:6129 1:N:0:GTCCGCAT+AGAGTAGA	___________________________________________________________________________________________________________________________________________GGTGTGATATATGTTGTAAATATATATATGG_____________________________________________________________________________________________________________________________________________________________________________________________________________________________________…		140	170	28
cl8	1	1	M02866:66:000000000-AT1LV:1:1114:10363:19525 1:N:0:4	____________________________________________________________________________________________________________________________________________________________________________________________ATCTTAGATAGAGTCAGGATATAATTGTGGT____________________________________________________________________________________________________________________________________________________________________________________…
cl9	4743	4557	cl_37_SNL178:168:HW5NTBCXY:2:1106:8764:75998 1:N:0:GTCCGCAT+AGAGTAGA	___________________________________________________________________________________________________________________________________________________________________________________________________ACGAGATCAAAGTATGGATGTAGTTGTGGGTAT___________________________________________________________________________________________________________________________________________________________________________…		196	228	31
cl10	1614	1573	cl_1828_SNL178:168:HW5NTBCXY:2:1104:19806:78757 1:N:0:GTCCGCAT+AGAGTAGA	_____________________________________________________________________________________________________________________________________________________________________________________________________________GGGATGGGTGTAATGGTGGATACTGTGATAG___________________________________________________________________________________________________________________________________________________________________…		206	236	28
cl11	2	2	cl_2518_SNL178:168:HW5NTBCXY:2:2102:20873:42998 1:N:0:GTCCGCAT+AGAGTAGA	_________________________________________________________________________________________________________________________________________________________________________________________________________________________________________________ATGTATCTGATGAGTATGATATGTGTCTTAT_______________________________________________________________________________________________________________________________…
cl12	2	1	cl_2208_SNL178:168:HW5NTBCXY:2:2102:18896:34692 1:N:0:GTCCGCAT+AGAGTAGA	_____________________________________________________________________________________________________________________________________________________________________________________________________________________________________________________________________GTGTATTTGGTAGTGTATGTGGTGTGTATATG__________________________________________________________________________________________________________…
cl13	1	1	M02866:66:000000000-AT1LV:1:2111:21466:11078 1:N:0:4	______________________________________________________________________________________________________________________________________________________________________________________________________________________________________________________________________________GTAGTATTTAAAGTGTATATGTGTAGTATTTTAA_______________________________________________________________________________________________…
cl14	7	3	cl_2840_SNL178:168:HW5NTBCXY:2:1111:4411:52514 1:N:0:GTCCGCAT+AGAGTAGA	__________________________________________________________________________________________________________________________________________________________________________________________________________________________________________________________________________________________________ATGTGATATGTTGAAGTAGGTAAGAGAAGAATGTGGA________________________________________________________________________…
cl15	7	0	cl_2840_SNL178:168:HW5NTBCXY:2:1203:15038:88519 1:N:0:GTCCGCAT+AGAGTAGA	__________________________________________________________________________________________________________________________________________________________________________________________________________________________________________________________________________________________________________TGTTGAAGTAGGTAAGAGAAGAATGTGGAAGATAGT_________________________________________________________________…
cl16	2	1	SNL178:168:HW5NTBCXY:2:1110:3109:6637 1:N:0:GTCCGCAT+AGAGTAGA	_________________________________________________________________________________________________________________________________________________________________________________________________________________________________________________________________________________________________________________________________________________________ATGATGAGTGTTAGAGGATATGGGTATGGTGTGG____________________…
cl17	2	2	cl_1416_SNL178:168:HW5NTBCXY:2:2213:13123:29287 1:N:0:GTCCGCAT+AGAGTAGA	___________________________________________________________________________________________________________________________________________________________________________________________________________________________________________________________________________________________________________________________________________________________________________________________________AGTTTGAAAGGC…
cl18	2	1	cl_226_SNL178:168:HW5NTBCXY:2:1105:20714:20318 1:N:0:GTCCGCAT+AGAGTAGA	_______________________________________________________________________________________________________________________________________________________________________________________________________________________________________________________________________________________________________________________________________________________________________________________________________________…
cl19	1	1	cl_1757_SNL178:168:HW5NTBCXY:2:2216:17059:8702 1:N:0:GTCCGCAT+AGAGTAGA	_______________________________________________________________________________________________________________________________________________________________________________________________________________________________________________________________________________________________________________________________________________________________________________________________________________…
cl20	778	755	cl_2639_SNL178:168:HW5NTBCXY:2:1116:12674:73955 1:N:0:GTCCGCAT+AGAGTAGA	_______________________________________________________________________________________________________________________________________________________________________________________________________________________________________________________________________________________________________________________________________________________________________________________________________________…		436	467	29
cl21	7	4	SNL178:168:HW5NTBCXY:2:1105:8135:3575 1:N:0:GTCCGCAT+AGAGTAGA	_______________________________________________________________________________________________________________________________________________________________________________________________________________________________________________________________________________________________________________________________________________________________________________________________________________…
cl22	1	1	cl_2137_SNL178:168:HW5NTBCXY:2:2204:2432:66224 1:N:0:GTCCGCAT+AGAGTAGA	_______________________________________________________________________________________________________________________________________________________________________________________________________________________________________________________________________________________________________________________________________________________________________________________________________________…
cl23	1	1	cl_1883_SNL178:168:HW5NTBCXY:2:2105:5872:96785 1:N:0:GTCCGCAT+AGAGTAGA	_______________________________________________________________________________________________________________________________________________________________________________________________________________________________________________________________________________________________________________________________________________________________________________________________________________…
cl24	1	1	M02866:66:000000000-AT1LV:1:1107:18546:17739 1:N:0:4	_______________________________________________________________________________________________________________________________________________________________________________________________________________________________________________________________________________________________________________________________________________________________________________________________________________…
cl25	30	0	cl_1474_SNL178:168:HW5NTBCXY:2:1103:8741:46345 1:N:0:GTCCGCAT+AGAGTAGA	_______________________________________________________________________________________________________________________________________________________________________________________________________________________________________________________________________________________________________________________________________________________________________________________________________________…
cl26	6	3	cl_2637_SNL178:168:HW5NTBCXY:2:1102:16156:58460 1:N:0:GTCCGCAT+AGAGTAGA	_______________________________________________________________________________________________________________________________________________________________________________________________________________________________________________________________________________________________________________________________________________________________________________________________________________…
cl27	2	1	cl_880_SNL178:168:HW5NTBCXY:2:1115:15231:40973 1:N:0:GTCCGCAT+AGAGTATA	_______________________________________________________________________________________________________________________________________________________________________________________________________________________________________________________________________________________________________________________________________________________________________________________________________________…
cl28	3	2	cl_1151_SNL178:168:HW5NTBCXY:2:1110:8238:8832 1:N:0:GTCCGCAT+AGAGTAGA	_______________________________________________________________________________________________________________________________________________________________________________________________________________________________________________________________________________________________________________________________________________________________________________________________________________…
cl29	52	50	cl_311_SNL178:168:HW5NTBCXY:2:1101:9062:57798 1:N:0:GTCCGCAT+AGAGTAGA	_______________________________________________________________________________________________________________________________________________________________________________________________________________________________________________________________________________________________________________________________________________________________________________________________________________…		526	556	28
cl30	5	3	cl_781_SNL178:168:HW5NTBCXY:2:1105:2880:25280 1:N:0:GTCCGCAT+AGAGTAGA	_______________________________________________________________________________________________________________________________________________________________________________________________________________________________________________________________________________________________________________________________________________________________________________________________________________…
cl31	1	1	cl_1507_SNL178:168:HW5NTBCXY:2:2207:13186:15030 1:N:0:GTCCGCAT+AGAGTAGA	_______________________________________________________________________________________________________________________________________________________________________________________________________________________________________________________________________________________________________________________________________________________________________________________________________________…
cl32	1	1	cl_2929_SNL178:168:HW5NTBCXY:2:2202:16717:34313 1:N:0:GTCCGCAT+AGAGTAGA	_______________________________________________________________________________________________________________________________________________________________________________________________________________________________________________________________________________________________________________________________________________________________________________________________________________…
cl33	4	3	cl_2802_SNL178:168:HW5NTBCXY:2:1107:11142:42602 1:N:0:GTCCGCAT+AGAGTAGA	_______________________________________________________________________________________________________________________________________________________________________________________________________________________________________________________________________________________________________________________________________________________________________________________________________________…
cl34	3	2	cl_1462_SNL178:168:HW5NTBCXY:2:2203:13746:14737 1:N:0:GTCCGCAT+AGAGTAGA	_______________________________________________________________________________________________________________________________________________________________________________________________________________________________________________________________________________________________________________________________________________________________________________________________________________…
cl35	1	1	cl_2803_SNL178:168:HW5NTBCXY:2:2108:12732:14186 1:N:0:GTCCGCAT+AGAGTAGA	_______________________________________________________________________________________________________________________________________________________________________________________________________________________________________________________________________________________________________________________________________________________________________________________________________________…
cl36	1	1	cl_1105_SNL178:168:HW5NTBCXY:2:2213:21191:99502 1:N:0:GTCCGCAT+AGAGTAGA	_______________________________________________________________________________________________________________________________________________________________________________________________________________________________________________________________________________________________________________________________________________________________________________________________________________…
cl37	1	1	cl_923_SNL178:168:HW5NTBCXY:2:2209:4504:95867 1:N:0:GTCCGCAT+AGAGTAGA	_______________________________________________________________________________________________________________________________________________________________________________________________________________________________________________________________________________________________________________________________________________________________________________________________________________…
cl38	1	1	cl_447_SNL178:168:HW5NTBCXY:2:2202:19702:90185 1:N:0:GTCCGCAT+AGAGTAGA	_______________________________________________________________________________________________________________________________________________________________________________________________________________________________________________________________________________________________________________________________________________________________________________________________________________…
cl39	2	0	cl_1619_M02866:66:000000000-AT1LV:1:1103:6057:8679 1:N:0:4	_______________________________________________________________________________________________________________________________________________________________________________________________________________________________________________________________________________________________________________________________________________________________________________________________________________…
cl40	1	1	cl_1756_SNL178:168:HW5NTBCXY:2:2110:8129:19099 1:N:0:GTCCGCAT+AGAGTAGA	_______________________________________________________________________________________________________________________________________________________________________________________________________________________________________________________________________________________________________________________________________________________________________________________________________________…
cl41	1	1	cl_3030_SNL178:168:HW5NTBCXY:2:2214:2409:69388 1:N:0:GTCCGCAT+AGAGTAGA	_______________________________________________________________________________________________________________________________________________________________________________________________________________________________________________________________________________________________________________________________________________________________________________________________________________…
