# Supplementary material for: Guide RNA Repertoires in the Main Lineages of Trypanosoma cruzi: High Diversity and Variable Redundancy Among Strains
Source: Front Cell Infect Microbiol. 2021 May 31;11:663416. doi: 10.3389/fcimb.2021.663416 (PMC8202002; doi:10.3389/fcimb.2021.663416)
Supplement: Supplementary File 2 — Zip file containing gRNA classes aligned to different mRNAs for each strain in this study. [file DataSheet_2.zip › Supplementary File 2/Esmeraldo_Cascada5.txt_resSWARM.txt]

CR3ESM	ATGTTTGATTGTTTAATTTTATTATTTTTTTATTATTTGTTTGTACATTTTTTTTGTTTTTTATTTATTTGTGATTTGTTTTTATGTTTATTATTTGGTTTTTGTTTTTTGTTGGATTTTTGTTTTTTGTTTAATATGGGTTTATTGTTGTGTTTATTTTTTTTTTTTATTTTATCATTTGATATGTATATCGAATTGTTATTTATTATTTAG
cl0	6	2	cl_405_SNL178:168:HW5NTBCXY:2:1103:19751:32373 1:N:0:GTCCGCAT+AGAGTAGA	_____________________AGAAAAGAGATAGTAGACAAATATGTGACAG_________________________________________________________________________________________________________________________________________________________________
cl1	2	0	cl_429_SNL178:168:HW5NTBCXY:2:1204:17600:12550 1:N:0:GTCCGCAT+AGAGTAGA	_______________________________________AAGTTTATAGGAAGAGTGGGAAATAAGTAGGTAT____________________________________________________________________________________________________________________________________________
cl2	436	386	cl_1450_M02866:66:000000000-AT1LV:1:1102:8388:7675 1:N:0:4	_________________________________________ATGTTTGAAAAGAGTAAGAGATGGACAGATGTTGAA________________________________________________________________________________________________________________________________________		42	77	34
cl3	829	760	cl_1117_SNL178:168:HW5NTBCXY:2:1102:2980:40655 1:N:0:GTCCGCAT+AGAGTAGA	_________________________________________GTTTGTGAAAGAAGTGAAGAGTAGGTAGATGTTGAATAGAGATA________________________________________________________________________________________________________________________________		42	85	43
cl4	195	178	cl_2242_SNL178:168:HW5NTBCXY:2:1102:9185:79161 1:N:0:GTCCGCAT+AGAGTAGA	_________________________________________GTATTTAAAAGAAATAGGAGGTGAATAGATATTAAGTGAAGATA________________________________________________________________________________________________________________________________		42	85	43
cl5	82	76	cl_750_SNL178:168:HW5NTBCXY:2:1102:8991:86174 1:N:0:GTCCGCAT+AGAGTAGA	____________________________________________TGTAAGAGAAGTAGAGAATAAGTGAATATTAGACAAAGATA________________________________________________________________________________________________________________________________		45	85	41
cl6	1	1	cl_615_SNL178:168:HW5NTBCXY:2:2210:6659:35983 1:N:0:GTCCGCAT+AGAGTAGA	_______________________________________________AAGGATGGTGAGGGGTAGGTGGGTGTCGGGGA______________________________________________________________________________________________________________________________________
cl7	1	1	M02866:66:000000000-AT1LV:1:2109:5752:22047 1:N:0:4	____________________________________________________AGAGGAAGGGTGAATGGGTGTCGGGCAGATATA________________________________________________________________________________________________________________________________
cl8	1	1	cl_1255_SNL178:168:HW5NTBCXY:2:1212:2268:56765 1:N:0:GTCCGCAT+AGAGTAGA	__________________________________________________________AAGATGTATGGGTATTGAGTGGAGATATAAT____________________________________________________________________________________________________________________________
cl9	149	139	cl_1877_SNL178:168:HW5NTBCXY:2:1102:11908:67935 1:N:0:GTCCGCAT+AGAGTAGA	___________________________________________________________________ACGTATTAAGTGAGAGTGTGAGTGGTGTATTAGA________________________________________________________________________________________________________________		68	101	32
cl10	1	1	cl_1507_SNL178:168:HW5NTBCXY:2:2202:9076:68534 1:N:0:GTCCGCAT+AGAGTAGA	_______________________________________________________________________________AAGATTTGAGTAGTGAGTTAGAGGTGGAATA_______________________________________________________________________________________________________
cl11	2	1	cl_981_SNL178:168:HW5NTBCXY:2:1101:17509:65410 1:N:0:GTCCGCAT+AGAGTAGA	_______________________________________________________________________________________GATAGTAAGTTGAGAATAAAGTACAGTCTGAGAGTAGTAA______________________________________________________________________________________
cl12	1	1	cl_2644_SNL178:168:HW5NTBCXY:2:2107:20630:81298 1:N:0:GTCCGCAT+AGAGTAGA	______________________________________________________________________________________________________________________________GATGGATTGTGCTTGGATGATGTTGTGAGTGG_______________________________________________________
cl13	1	1	SNL178:168:HW5NTBCXY:2:2109:12327:38895 1:N:0:GTCCGCAT+AGAGTAGA	______________________________________________________________________________________________________________________________________ATATTGAGATAGTGATATGAGTGAAGGTGAAAG______________________________________________
cl14	2	0	cl_2143_SNL178:168:HW5NTBCXY:2:1212:3537:70464 1:N:0:GTCCGCAT+AGAGTAGA	_____________________________________________________________________________________________________________________________________________AATAATAGTATAAATAGGAGGAGGAAGTAGAGTAG_____________________________________
cl15	1	1	cl_1474_SNL178:168:HW5NTBCXY:2:2101:3965:54918 1:N:0:GTCCGCAT+AGAGTAGA	___________________________________________________________________________________________________________________________________________________GATGGGAGTAAGAGAAGAGGATGAAGTGAAA___________________________________
cl16	1775	1695	cl_192_SNL178:168:HW5NTBCXY:2:1213:13632:80709 1:N:0:GTCCGCAT+AGAGTAGA	________________________________________________________________________________________________________________________________________________________AAGTAGAAGGAGAAGATGAGATGTTAGACTATACA__________________________		153	187	34
cl17	5	2	M02866:66:000000000-AT1LV:1:1111:7740:11461 1:N:0:4	________________________________________________________________________________________________________________________________________________________GAATAAGAGGAGAAAGTGAAGTAGTAATTTG______________________________
cl18	451	282	cl_1594_SNL178:168:HW5NTBCXY:2:1216:7887:73051 1:N:0:GTCCGCAT+AGAGTAGA	________________________________________________________________________________________________________________________________________________________GAGTTGAAGAAGAGAGTGGAATGATAGGTTA______________________________		153	183	29
cl19	5	5	cl_2402_SNL178:168:HW5NTBCXY:2:1110:1413:56886 1:N:0:GTCCGCAT+AGAGTAGA	________________________________________________________________________________________________________________________________________________________GAGTAAGGGAGAAGAATGAGATAGTAGCTTATGTA__________________________
cl20	1	1	cl_232_SNL178:168:HW5NTBCXY:2:1204:2750:86838 1:N:0:GTCCGCAT+AGAGTAGA	________________________________________________________________________________________________________________________________________________________GAGTGAGAGTAGAAGATGGAGTAGTGATTTGTATA__________________________
cl21	1	1	cl_1632_SNL178:168:HW5NTBCXY:2:2216:20222:91883 1:N:0:GTCCGCAT+AGAGTAGA	________________________________________________________________________________________________________________________________________________________GAATAAGTGAGAGAAGTGAGATGGTGAATTGTACG__________________________
cl22	2	1	cl_1541_SNL178:168:HW5NTBCXY:2:1115:20529:21217 1:N:0:GTCCCCAT+AGAGTAGA	__________________________________________________________________________________________________________________________________________________________ATACGGGAAGAAAGTGAGATGTTAAATTATGTG__________________________
cl23	8	2	cl_1594_SNL178:168:HW5NTBCXY:2:1101:4506:30418 1:N:0:GTCCGCAT+AGAGTAGA	_____________________________________________________________________________________________________________________________________________________________GAAGAAGAGAGTGGAATGATAGGTTACGTATGT_______________________
cl24	1	1	cl_445_SNL178:168:HW5NTBCXY:2:2202:5821:47801 1:N:0:GTCCGCAT+AGAGTAGA	_______________________________________________________________________________________________________________________________________________________________GGTGAAAAATAAGGTGATGGGTTGTGTGTAG_______________________
cl25	141	136	cl_2452_SNL178:168:HW5NTBCXY:2:1102:9882:10114 1:N:0:GTCCGCAT+AGAGTAGA	__________________________________________________________________________________________________________________________________________________________________________________AATTGTATTTATAACTTAGTAATAGATGATGTG__		179	211	30
