# Supplementary material for: Guide RNA Repertoires in the Main Lineages of Trypanosoma cruzi: High Diversity and Variable Redundancy Among Strains
Source: Front Cell Infect Microbiol. 2021 May 31;11:663416. doi: 10.3389/fcimb.2021.663416 (PMC8202002; doi:10.3389/fcimb.2021.663416)
Supplement: Supplementary File 2 — Zip file containing gRNA classes aligned to different mRNAs for each strain in this study. [file DataSheet_2.zip › Supplementary File 2/Esmeraldo_Cascada6.txt_resSWARM.txt]

CR4ESMfanny(2)	ATGTACAATCTATAATGTATTTTATTATTATTTTTTTTTTTGTTTTTATTATTTGTTTGTATAGGTATGTTTTATTTATTTTGTTATAGTTGTTTGTTTTTTTTTGTTGTTTTAGGTTGTGATTTTTTATTAGTGTTTTGATTGTATAGTTTATTTTTTTTGTGGCGTTATAATTTTGTTTATTTTTTTTTTTTATTTTGTTTTATGTTTTTTATATTATTGTTTTTTTTTGGTTTGTTTGGTTTTTTTTTATATTTTTTATTGTGTTTTGTGTTGTTTTTTAATTTATTTTTTGTGTTATTTTTTGTTTTTGGTGGTTTTTTTGTTTTTGTTTTTTTTTTTTGTTTGTATTTATTTTTGTTTGTAGTTGTTATTGTTTTATTAGTTTGGTTATTGTTA…
cl0	5	3	cl_232_SNL178:168:HW5NTBCXY:2:2216:1566:38328 1:N:0:GTCCGCAT+AGAGTAGA	______________TGTTTAGAGTGATAGTAGAAGATGGAGTAGAGAT_______________________________________________________________________________________________________________________________________________________________________________________________________________________________________________________________________________________________________________________________________________________________…
cl1	1	1	cl_1281_SNL178:168:HW5NTBCXY:2:1110:20423:78749 1:N:0:GTCCGCAT+AGAGTAGA	________________TTTGAGATAGTGATAAGAGTGAAGGTGAAAGT_______________________________________________________________________________________________________________________________________________________________________________________________________________________________________________________________________________________________________________________________________________________________…
cl2	1728	1620	cl_835_SNL178:168:HW5NTBCXY:2:2210:20327:36107 1:N:0:GTCCGCAT+AGAGTAGA	________________________AATAGTAGAGTGAGAGATGAAAGTAGTGGACAGACATGTT_______________________________________________________________________________________________________________________________________________________________________________________________________________________________________________________________________________________________________________________________________________…		25	64	39
cl3	4430	4169	cl_405_M02866:66:000000000-AT1LV:1:1113:24224:12131 1:N:0:4	________________________GATAATGAGATGGAGAACAGAGATAGTAGACAAATATGT________________________________________________________________________________________________________________________________________________________________________________________________________________________________________________________________________________________________________________________________________________…		25	63	38
cl4	1	1	M02866:66:000000000-AT1LV:1:1102:11145:11973 1:N:0:4	________________________AATAGTAAATGAGGAGGTGAAAGTAGTGGACAGACATGTT_______________________________________________________________________________________________________________________________________________________________________________________________________________________________________________________________________________________________________________________________________________…
cl5	144	137	cl_286_SNL178:168:HW5NTBCXY:2:1101:5014:94017 1:N:0:GTCCGCAT+AGAGTAGA	______________________________AAACAGAAGAGTAGGAGTAGTAAGTTAGTGT__________________________________________________________________________________________________________________________________________________________________________________________________________________________________________________________________________________________________________________________________________________…		31	61	29
cl6	7	0	cl_18_SNL178:168:HW5NTBCXY:2:1103:17685:100815 1:N:0:GTCCGCAT+AGTGTAGA	______________________________GAGGTAAAAGGTGGAGGTAAAAGGTGGAGGTG_________________________________________________________________________________________________________________________________________________________________________________________________________________________________________________________________________________________________________________________________________________…
cl7	212	198	M02866:66:000000000-AT1LV:1:1103:13172:21677 1:N:0:4	_______________________________AGAGTGAAAGTGGAGATAGTAAGTAGACATAT________________________________________________________________________________________________________________________________________________________________________________________________________________________________________________________________________________________________________________________________________________…		32	63	31
cl8	1	1	M02866:66:000000000-AT1LV:1:2109:8671:20014 1:N:0:4	_______________________________AAAAAAAGTACAAGAATGGTGAATTGGTGTAT________________________________________________________________________________________________________________________________________________________________________________________________________________________________________________________________________________________________________________________________________________…
cl9	1	1	cl_438_SNL178:168:HW5NTBCXY:2:2103:17481:94351 1:N:0:GTCCGCAT+AGAGTAGA	____________________________________GGGGGTGGAAGTGGCATATAAATGTGTTTGT____________________________________________________________________________________________________________________________________________________________________________________________________________________________________________________________________________________________________________________________________________…
cl10	9	6	cl_1397_SNL178:168:HW5NTBCXY:2:1107:10765:56044 1:N:0:GTCCGCAT+AGAGTAGA	__________________________________________ATGAGTAATAGGTAGATGTGTTTGTACAATG______________________________________________________________________________________________________________________________________________________________________________________________________________________________________________________________________________________________________________________________________…
cl11	1340	1291	cl_550_SNL178:168:HW5NTBCXY:2:1102:5098:27014 1:N:0:GTCCGCAT+AGAGTAGA	________________________________________________ATTAAGTAGACATATTTGTGTGGAGTAAAAGA_______________________________________________________________________________________________________________________________________________________________________________________________________________________________________________________________________________________________________________________________…		49	80	30
cl12	4	3	cl_196_SNL178:168:HW5NTBCXY:2:2108:9898:11378 1:N:0:GTCCGCAT+AGAGTAGA	____________________________________________________________________TGAGATAGGAGGGATGGTGTTGGTGATCGGA____________________________________________________________________________________________________________________________________________________________________________________________________________________________________________________________________________________________________________…
cl13	58	45	cl_1397_SNL178:168:HW5NTBCXY:2:1113:12553:32922 1:N:0:GTCCGCAT+AGAGTAGA	_______________________________________________________________________AGTGTATGGGGTGATGTTGATGGATGAGTAA_________________________________________________________________________________________________________________________________________________________________________________________________________________________________________________________________________________________________________…		72	102	29
cl14	1	1	cl_741_SNL178:168:HW5NTBCXY:2:2205:10349:9998 1:N:0:GTCCGCAT+AGAGTAGA	________________________________________________________________________________AAAAGTGTCAATAGATAAGAGAAGTTAGTGAG_______________________________________________________________________________________________________________________________________________________________________________________________________________________________________________________________________________________________…
cl15	1	1	cl_1719_M02866:66:000000000-AT1LV:1:2106:15692:11817 1:N:0:4	____________________________________________________________________________________GAGTTGATGAGTGAAGAGAAGTAATAGGGGC____________________________________________________________________________________________________________________________________________________________________________________________________________________________________________________________________________________________…
cl16	1	1	cl_2583_SNL178:168:HW5NTBCXY:2:1216:2570:49719 1:N:0:GTCCGCAT+AGAGTAGA	_________________________________________________________________________________________GATAAGTTGGAAGAGATAGTAGAATATAGTG_______________________________________________________________________________________________________________________________________________________________________________________________________________________________________________________________________________________…
cl17	8	7	cl_565_SNL178:168:HW5NTBCXY:2:1108:16598:30865 1:N:0:GTCCGCAT+AGAGTAGA	_______________________________________________________________________________________________TAAAGGAGTATGGTGAGATTTGGTGTTTAAAA________________________________________________________________________________________________________________________________________________________________________________________________________________________________________________________________________________…
cl18	2	1	cl_2181_SNL178:168:HW5NTBCXY:2:1216:20006:76810 1:N:0:GTCCGCAT+AGAGTAGA	___________________________________________________________________________________________________GTAGAATGATAGAGCTCAATATAGAGGAGTA_____________________________________________________________________________________________________________________________________________________________________________________________________________________________________________________________________________…
cl19	299	289	cl_1288_SNL178:168:HW5NTBCXY:2:1102:13925:5141 1:N:0:GTCCGCAT+AGAGTAGA	________________________________________________________________________________________________________________GGTCAATGTTGGAGAGTGGTAGTAGAATTGACATATTG_________________________________________________________________________________________________________________________________________________________________________________________________________________________________________________________…		113	150	36
cl20	580	535	cl_1867_SNL178:168:HW5NTBCXY:2:1203:20926:70065 1:N:0:GTCCGCAT+AGAGTAGA	__________________________________________________________________________________________________________________TTAGTATGAGAAGATAGTTGTGGAGTTGACATATTAGATAGTA__________________________________________________________________________________________________________________________________________________________________________________________________________________________________________________…		115	157	41
cl21	1	1	cl_1959_SNL178:168:HW5NTBCXY:2:1107:18772:90018 1:N:0:GTCCGCAT+AGAGTAGA	_______________________________________________________________________________________________________________________________________________CATGTTAAGTGAAAGATGTGCTGTAATATTGAGACAAATGG_______________________________________________________________________________________________________________________________________________________________________________________________________________________…
cl22	8	0	cl_1243_SNL178:168:HW5NTBCXY:2:1215:17969:63672 1:N:0:GTCCGCAT+AGAGTAGA	_____________________________________________________________________________________________________________________________________________________AGACAGAGAAGATATTGTAGTGTTCGAGTTA___________________________________________________________________________________________________________________________________________________________________________________________________________________________…
cl23	1	1	cl_633_SNL178:168:HW5NTBCXY:2:2112:16558:23625 1:N:0:GTCCGCAT+AGAGTAGA	___________________________________________________________________________________________________________________________________________________________GGGGAGGGTTGTGGTGTCAAAGCGATTAAGAGG___________________________________________________________________________________________________________________________________________________________________________________________________________________…
cl24	13	4	cl_2840_SNL178:168:HW5NTBCXY:2:1208:18641:76439 1:N:0:GTCCGCAT+AGAGTAGA	________________________________________________________________________________________________________________________________________________________________________TTGTTGAAGTAGGTAAGAGAAGAATGTGGAA________________________________________________________________________________________________________________________________________________________________________________________________________…
cl25	2	0	cl_2143_SNL178:168:HW5NTBCXY:2:1212:3537:70464 1:N:0:GTCCGCAT+AGAGTAGA	____________________________________________________________________________________________________________________________________________________________________________TAGTATAAATAGGAGGAGGAAGTAGAGTAGAGT__________________________________________________________________________________________________________________________________________________________________________________________________…
cl26	1	1	cl_1474_SNL178:168:HW5NTBCXY:2:2101:3965:54918 1:N:0:GTCCGCAT+AGAGTAGA	________________________________________________________________________________________________________________________________________________________________________________GGGAGTAAGAGAAGAGGATGAAGTGAAATAG________________________________________________________________________________________________________________________________________________________________________________________________…
cl27	1	1	cl_2637_SNL178:168:HW5NTBCXY:2:1210:6145:53847 1:N:0:GTCCGCAT+AGAGTAGA	__________________________________________________________________________________________________________________________________________________________________________________AAATAGTGAGAAGGAATAGAGTAATATACAAGAG___________________________________________________________________________________________________________________________________________________________________________________________…
cl28	1	1	cl_18_SNL178:168:HW5NTBCXY:2:1113:18599:20725 1:N:0:GTCCGCAT+AGAGTAGA	____________________________________________________________________________________________________________________________________________________________________________________ATGGAGGTAAAAGGTGGGGTAAAAGGTGGAGG___________________________________________________________________________________________________________________________________________________________________________________________…
cl29	1	1	cl_1947_SNL178:168:HW5NTBCXY:2:2215:1739:51476 1:N:0:GTCCGCAT+AGAGTAGA	_______________________________________________________________________________________________________________________________________________________________________________________________GAGTGGTATGGGGTATGGGAGATATAATGGGG________________________________________________________________________________________________________________________________________________________________________________…
cl30	1	1	cl_1715_SNL178:168:HW5NTBCXY:2:1115:17795:2966 1:N:0:GTCCGCAT+AGAGTAGA	_________________________________________________________________________________________________________________________________________________________________________________________________________GGTTATGGGGAGTGTGGTGGTAGGATGGAGT_______________________________________________________________________________________________________________________________________________________________________…
cl31	1	1	cl_1790_SNL178:168:HW5NTBCXY:2:2207:16517:17718 1:N:0:GTCCGCAT+AGAGTAGA	__________________________________________________________________________________________________________________________________________________________________________________________________________GGTGTGGTGGATGTGGTGGTGGAAGTGGATTGGG___________________________________________________________________________________________________________________________________________________________________…
cl32	1459	1369	cl_2202_SNL178:168:HW5NTBCXY:2:2109:7569:5641 1:N:0:GTCCGCAT+AGAGTAGA	___________________________________________________________________________________________________________________________________________________________________________________________________________ATATAAGAGATGAGGTAGTAGAGAAAAGTCAAATTAGTC_____________________________________________________________________________________________________________________________________________________________…		204	242	37
cl33	1	1	cl_1666_SNL178:168:HW5NTBCXY:2:2214:15001:61464 1:N:0:GTCCGCAT+AGAGTAGA	_______________________________________________________________________________________________________________________________________________________________________________________________________________GTAAGATATGGTGGTAGTGGAAGATTAAGTG_________________________________________________________________________________________________________________________________________________________________…
cl34	1	1	M02866:66:000000000-AT1LV:1:2110:9882:11910 1:N:0:4	_________________________________________________________________________________________________________________________________________________________________________________________________________________________ATGGGGGAAAGGAATTGAATGGGTTAATGGAG______________________________________________________________________________________________________________________________________________________…
cl35	1	1	cl_2019_SNL178:168:HW5NTBCXY:2:2108:2978:46042 1:N:0:GTCCGCAT+AGAGTAGA	____________________________________________________________________________________________________________________________________________________________________________________________________________________________GTAATAAGAGGTTAGATGGATTGGGGAGGAT____________________________________________________________________________________________________________________________________________________…
cl36	1	1	cl_2637_SNL178:168:HW5NTBCXY:2:1107:6504:90769 1:N:0:GTCCGCAT+AGAGTAGA	________________________________________________________________________________________________________________________________________________________________________________________________________________________________AAAAGGTCTAAATGAATTGGGGATGAATGTGA_______________________________________________________________________________________________________________________________________________…
cl37	1	1	cl_2637_SNL178:168:HW5NTBCXY:2:2113:19556:45080 1:N:0:GTCCGCAT+AGAGTAGA	_______________________________________________________________________________________________________________________________________________________________________________________________________________________________________CTAAAAGAATTGGGGAGGAATGTGATGGATG_________________________________________________________________________________________________________________________________________…
cl38	1	1	M02866:66:000000000-AT1LV:1:2112:18946:10780 1:N:0:4	_______________________________________________________________________________________________________________________________________________________________________________________________________________________________________TGGGGTAAGTTGGAAGAGAATGTGGAATATAG________________________________________________________________________________________________________________________________________…
cl39	4685	4431	cl_2840_SNL178:168:HW5NTBCXY:2:1208:18641:76439 1:N:0:GTCCGCAT+AGAGTAGA	_________________________________________________________________________________________________________________________________________________________________________________________________________________________________________AAGTAGGTAAGAGAAGAATGTGGAAGATAGTACAAGA_________________________________________________________________________________________________________________________________…		234	270	36
cl40	2	1	cl_2306_SNL178:168:HW5NTBCXY:2:2207:11409:46783 1:N:0:GTCCGCAT+AGAGTAGA	___________________________________________________________________________________________________________________________________________________________________________________________________________________________________________ATGAGTTAGTGGAAGATGTAGAGAGTAGCGG_____________________________________________________________________________________________________________________________________…
cl41	141	136	cl_2682_SNL178:168:HW5NTBCXY:2:1102:16072:73679 1:N:0:GTCCGCAT+AGAGTAGA	__________________________________________________________________________________________________________________________________________________________________________________________________________________________________________________AGGATAGGGTGTAAAAGATGGTTTGGGGTGT______________________________________________________________________________________________________________________________…		243	273	29
cl42	137	120	cl_701_SNL178:168:HW5NTBCXY:2:1102:1440:21712 1:N:0:GTCCGCAT+AGAGTAGA	_____________________________________________________________________________________________________________________________________________________________________________________________________________________________________________________________TAGAGAATGATGTAGAGTGTGATAAGAGATTGAGTAGAAGGTACAACA__________________________________________________________________________________________________…		254	301	47
cl43	3	1	cl_1638_SNL178:168:HW5NTBCXY:2:1213:8271:17344 1:N:0:ATCCGCAT+AGAGTAGA	_________________________________________________________________________________________________________________________________________________________________________________________________________________________________________________________________________________GAAGAAGAACTGAGTGAGAAGTATGTTAGAG_______________________________________________________________________________________________…
cl44	8	0	cl_1669_SNL178:168:HW5NTBCXY:2:1102:14775:12373 1:N:0:GTCCGCAT+AGAGTAGA	________________________________________________________________________________________________________________________________________________________________________________________________________________________________________________________________________________________GTTAAAGTAGAAAGTATGAGAGGAAGTAGAGAAT_____________________________________________________________________________________…
cl45	1	1	cl_1617_SNL178:168:HW5NTBCXY:2:2206:1559:96975 1:N:0:GTCCGCAT+AGAGTAGA	___________________________________________________________________________________________________________________________________________________________________________________________________________________________________________________________________________________________TAGTTGAAGAATGTGATAGGAGATGAGATCTATTGGAGAAACAGGAGCAAGAAGG_____________________________________________________________…
cl46	1	1	cl_18_SNL178:168:HW5NTBCXY:2:1113:18599:20725 1:N:0:GTCCGCAT+AGAGTAGA	____________________________________________________________________________________________________________________________________________________________________________________________________________________________________________________________________________________________AGGTAAAAGGTGGGGTAAAAGGTGGAGGTGATT__________________________________________________________________________________…
cl47	9	5	cl_2937_SNL178:168:HW5NTBCXY:2:1111:4311:67300 1:N:0:GTCCGCAT+AGAGTAGA	_____________________________________________________________________________________________________________________________________________________________________________________________________________________________________________________________________________________________ATTAGAGAATGTGATAGGAGATGAGATTTGTTAAGAAGACAAGAGCAGAAA_______________________________________________________________…
cl48	3	0	cl_405_M02866:66:000000000-AT1LV:1:1110:11004:27768 1:N:0:4	______________________________________________________________________________________________________________________________________________________________________________________________________________________________________________________________________________________________GTAGAAAATGAGATGGGGAACAGAGATTGTTGA________________________________________________________________________________…
cl49	196	178	cl_1598_SNL178:168:HW5NTBCXY:2:1102:19507:11924 1:N:0:GTCCGCAT+AGAGTAGA	_______________________________________________________________________________________________________________________________________________________________________________________________________________________________________________________________________________________________TGAAATATGTAGTAGAAAGTGGAGCTTATTAGAAGAACAGGAGTGAG_________________________________________________________________…		288	334	45
cl50	164	156	cl_324_SNL178:168:HW5NTBCXY:2:1102:21101:58380 1:N:0:GTCCGCAT+AGAGTAGA	_______________________________________________________________________________________________________________________________________________________________________________________________________________________________________________________________________________________________TAAAAGATATAGTGAAGAGTGAGATCTATTGAAAGAACAGAG______________________________________________________________________…		288	329	41
cl51	156	151	cl_968_SNL178:168:HW5NTBCXY:2:1102:13538:99855 1:N:0:GTCCGCAT+AGAGTAGA	_______________________________________________________________________________________________________________________________________________________________________________________________________________________________________________________________________________________________TAAAGAATATAGTGAAAGATAGAGTCCATTAA________________________________________________________________________________…		288	319	31
cl52	2	2	cl_1570_SNL178:168:HW5NTBCXY:2:1213:4484:6962 1:N:0:GTCCGCAT+AGAGTAGA	_______________________________________________________________________________________________________________________________________________________________________________________________________________________________________________________________________________________________TAAAGAGTGTGATAAGAGATGGAGTCTATCAAA_______________________________________________________________________________…
cl53	3	2	cl_2074_SNL178:168:HW5NTBCXY:2:1205:4365:95554 1:N:0:GTCCGCAT+AGAGTAGA	_________________________________________________________________________________________________________________________________________________________________________________________________________________________________________________________________________________________________GATAGTATGGTGAGAAATGAAAGCTGTTAGTAG_____________________________________________________________________________…
cl54	2	1	cl_324_SNL178:168:HW5NTBCXY:2:2216:16447:64479 1:N:0:GTCCGCAT+AGAGTAGA	_______________________________________________________________________________________________________________________________________________________________________________________________________________________________________________________________________________________________________ATAGTGAAGAGTGAGATCTATTGAAAGAACAGAGTCAAAGAA______________________________________________________________…
cl55	2	0	cl_1054_SNL178:168:HW5NTBCXY:2:2112:4705:41427 1:N:0:GTCCGCAT+AGAGTAGA	______________________________________________________________________________________________________________________________________________________________________________________________________________________________________________________________________________________________________________AAAGTAGAGATAATAGAGAGAATGGAGACAC__________________________________________________________________…
cl56	1	1	cl_1922_SNL178:168:HW5NTBCXY:2:2215:8469:74698 1:N:0:GTCCGCAT+AGAGTAGA	_________________________________________________________________________________________________________________________________________________________________________________________________________________________________________________________________________________________________________________ATATAAGTTATTAAAAGAATGAGTGTAAGAAAG_____________________________________________________________…
cl57	22	0	cl_1619_SNL178:168:HW5NTBCXY:2:1202:1318:6699 1:N:0:GTCCGCAT+AGAGTAGA	___________________________________________________________________________________________________________________________________________________________________________________________________________________________________________________________________________________________________________________AGAGGTAGTTGAAGAAGTAGAAATCAGGACAGA___________________________________________________________…
cl58	7	0	cl_43_SNL178:168:HW5NTBCXY:2:1102:20387:39079 1:N:0:GTCCGCAT+AGAGTAGA	___________________________________________________________________________________________________________________________________________________________________________________________________________________________________________________________________________________________________________________GAAGACAGTTAAGAGGATAGAAGTTGAAATAGA___________________________________________________________…
cl59	41	37	cl_709_SNL178:168:HW5NTBCXY:2:1104:19575:19597 1:N:0:GTCCGCAT+AGAGTAGA	_______________________________________________________________________________________________________________________________________________________________________________________________________________________________________________________________________________________________________________________AATGTTAAAAGAGTAGAAGTAGAAGGAGAGAGTAGATGAA________________________________________________…		312	351	38
cl60	138	129	cl_2682_SNL178:168:HW5NTBCXY:2:1102:16072:73679 1:N:0:GTCCGCAT+AGAGTAGA	__________________________________________________________________________________________________________________________________________________________________________________________________________________________________________________________________________________________________________________________GTTTGAAAAGTAAGAGTAAGAGAGGAGAATAAGTAGA________________________________________________…		315	351	35
cl61	5	3	cl_18_SNL178:168:HW5NTBCXY:2:2103:18761:54809 1:N:0:GTCCGCAT+AGAGTAGA	__________________________________________________________________________________________________________________________________________________________________________________________________________________________________________________________________________________________________________________________ATTATGGAGGTAAAGGTGGAGGTAAAAGGTGGA____________________________________________________…
cl62	1	1	cl_1813_SNL178:168:HW5NTBCXY:2:1212:6537:14794 1:N:0:GTCCGCAT+AGAGTAGA	____________________________________________________________________________________________________________________________________________________________________________________________________________________________________________________________________________________________________________________________TAGTAGAATGAAAGTGGAGATAGAAAGTAGACATA________________________________________________…
cl63	279	254	M02866:66:000000000-AT1LV:1:2101:15311:7314 1:N:0:4	______________________________________________________________________________________________________________________________________________________________________________________________________________________________________________________________________________________________________________________________GAAGAGTAAAAGTGAAAGAGGAGAACAGGTGAA________________________________________________…		319	351	32
cl64	16	0	cl_1474_SNL178:168:HW5NTBCXY:2:1105:14471:44488 1:N:0:GTCCGCAT+AGAGTAGA	_________________________________________________________________________________________________________________________________________________________________________________________________________________________________________________________________________________________________________________________________AGATGGGAGTAAGAGAAGAGGATTGAAGTGAA______________________________________________…
cl65	1	1	cl_2541_SNL178:168:HW5NTBCXY:2:1113:5450:6209 1:N:0:GTCCGCAT+AGAGTAGA	____________________________________________________________________________________________________________________________________________________________________________________________________________________________________________________________________________________________________________________________________TGAAGAAAGAGAAGAGGAACAGACAAGAATA____________________________________________…
cl66	1	1	cl_622_SNL178:168:HW5NTBCXY:2:1208:10539:3256 1:N:0:GTCCGCAT+AGAGTAGA	___________________________________________________________________________________________________________________________________________________________________________________________________________________________________________________________________________________________________________________________________________GTAGAAGGAGGGTGAGTATAGATTAGAACAGATAT_________________________________…
cl67	1	1	cl_1246_SNL178:168:HW5NTBCXY:2:1209:13170:71510 1:N:0:GTCCGCAT+AGAGTAGA	_____________________________________________________________________________________________________________________________________________________________________________________________________________________________________________________________________________________________________________________________________________GGAGAGGAGTTGGATACGAGTGGAGGTGGTCGT_________________________________…
cl68	546	527	cl_1014_SNL178:168:HW5NTBCXY:2:1102:14773:26237 1:N:0:GTCCGCAT+AGAGTAGA	__________________________________________________________________________________________________________________________________________________________________________________________________________________________________________________________________________________________________________________________________________________GAGGATAGGTATGTGTGGGAGTGGGTGTTTGTA____________________________…		339	371	31
cl69	2	0	cl_1795_M02866:66:000000000-AT1LV:1:1101:18452:18946 1:N:0:4	____________________________________________________________________________________________________________________________________________________________________________________________________________________________________________________________________________________________________________________________________________________GGATATATGTGAGTAGGAGTGAACATTGAAAT___________________________…
cl70	1	1	cl_565_SNL178:168:HW5NTBCXY:2:2109:11723:84726 1:N:0:GTCCGCAT+AGAGTAGA	_________________________________________________________________________________________________________________________________________________________________________________________________________________________________________________________________________________________________________________________________________________________________TAGGAGAAGGTATTGGTGGTGATGATATAAT_______________…
cl71	4	3	cl_3_SNL178:168:HW5NTBCXY:2:2204:19664:46703 1:N:0:GTCCGCAT+AGAGTAGA	____________________________________________________________________________________________________________________________________________________________________________________________________________________________________________________________________________________________________________________________________________________________________GATTGGATATTGGTAATGATGGAATTGTTGGA___________…
cl72	101	101	cl_2028_SNL178:168:HW5NTBCXY:2:1102:14479:78562 1:N:0:GTCCGCAT+AGAGTAGA	______________________________________________________________________________________________________________________________________________________________________________________________________________________________________________________________________________________________________________________________________________________________________GTGGGTGTGGGTGGTGGCGGAATGGTTATGTT_________…		359	390	30
cl73	3	3	cl_1321_SNL178:168:HW5NTBCXY:2:1105:20245:46210 1:N:0:GTCCGCAT+AGAGTAGA	________________________________________________________________________________________________________________________________________________________________________________________________________________________________________________________________________________________________________________________________________________________________________AAGTATTAGAAATAATAAGACAATTAGAGTG________…
cl74	2404	1335	cl_1309_SNL178:168:HW5NTBCXY:2:1101:19896:88338 1:N:0:GTCCGCAT+AGAGTAGA	_______________________________________________________________________________________________________________________________________________________________________________________________________________________________________________________________________________________________________________________________________________________________________________________________TGAAGTTGATAGTGAT…		384	432	47
cl75	154	131	M02866:66:000000000-AT1LV:1:1110:6683:5232 1:N:0:4	________________________________________________________________________________________________________________________________________________________________________________________________________________________________________________________________________________________________________________________________________________________________________________________________________TGTTAGT…		393	440	46
cl76	2178	1896	cl_1913_SNL178:168:HW5NTBCXY:2:1102:15669:4365 1:N:0:GTCCGCAT+AGAGTAGA	________________________________________________________________________________________________________________________________________________________________________________________________________________________________________________________________________________________________________________________________________________________________________________________________________TGACATT…		393	437	43
cl77	91	81	cl_1261_SNL178:168:HW5NTBCXY:2:1102:6803:20321 1:N:0:GGCCGCAT+AGAGTAGA	________________________________________________________________________________________________________________________________________________________________________________________________________________________________________________________________________________________________________________________________________________________________________________________________________TATTAGT…		393	440	46
cl78	1	1	cl_2181_SNL178:168:HW5NTBCXY:2:2206:8958:89263 1:N:0:GTCCGCAT+AGAGTAGA	_______________________________________________________________________________________________________________________________________________________________________________________________________________________________________________________________________________________________________________________________________________________________________________________________________________…
