# Supplementary material for: Guide RNA Repertoires in the Main Lineages of Trypanosoma cruzi: High Diversity and Variable Redundancy Among Strains
Source: Front Cell Infect Microbiol. 2021 May 31;11:663416. doi: 10.3389/fcimb.2021.663416 (PMC8202002; doi:10.3389/fcimb.2021.663416)
Supplement: Supplementary File 2 — Zip file containing gRNA classes aligned to different mRNAs for each strain in this study. [file DataSheet_2.zip › Supplementary File 2/Esmeraldo_Cascada7.txt_resSWARM.txt]

ND3ESM	ATGAATTCACGTTTAGTGTTTTATACGTTAGATTTATGTTTTGTTAGTTGTTTATTTTTTGTGTTATTGATTACCATTATTTGTGTTTTGTTATTTATATTTATAATAGTATTGTTTTATTTTTGTTATAATTTTTTATTTTTGTGGTTTTTATTTTTTATGGTGTTATTAGGGTTTGTGTGGTATTTTTGGGACCATGTATGTTTGTGTGATACAATTCTGTTTTGTTTATAATATTTTTTATTATGTTATGCATATTATATTAATAAAT
cl0	1	1	cl_232_SNL178:168:HW5NTBCXY:2:2110:9825:72931 1:N:0:GTCCGCAT+AGAGTAGA	__________TAGATTATAGAGTATATAGTTAAGATATGAGAT____________________________________________________________________________________________________________________________________________________________________________________________________________________________________
cl1	128	105	cl_675_SNL178:168:HW5NTBCXY:2:1102:19237:16669 1:N:0:ATCCGCAT+AGAGTAGA	_____________ATAGTAGAGTGTGCAGTTTGTATATAGAACAATTAATAGG__________________________________________________________________________________________________________________________________________________________________________________________________________________________		14	53	38
cl2	2041	1979	cl_1668_SNL178:168:HW5NTBCXY:2:2111:15132:60528 1:N:0:GTCCGCAT+AGAGTAGA	_______________TATAAGATTTACGGTTTGGATATAATGTGGTTGG______________________________________________________________________________________________________________________________________________________________________________________________________________________________		16	49	31
cl3	1	1	cl_1513_SNL178:168:HW5NTBCXY:2:2112:8080:61694 1:N:0:GTCCGCAT+AGAGTAGA	_________________TGGGTTGTGTGGTTCGGATATAATGTGGTTGG______________________________________________________________________________________________________________________________________________________________________________________________________________________________
cl4	5	3	cl_1719_SNL178:168:HW5NTBCXY:2:1213:3193:69968 1:N:0:GTCCGCAT+AGAGTAGA	____________________________GTTTAGATATGAGATGATTAGTGAAGAGAAG____________________________________________________________________________________________________________________________________________________________________________________________________________________
cl5	4	2	cl_3031_SNL178:168:HW5NTBCXY:2:2212:5663:38485 1:N:0:GTCCGCAT+AGAGTAGA	__________________________________ATGTGGGGTGAGTGGTAAGTAGGGGGTGTGGTGGGT_________________________________________________________________________________________________________________________________________________________________________________________________________
cl6	5	5	cl_1294_SNL178:168:HW5NTBCXY:2:1216:15423:59957 1:N:0:GTCCGCAT+AGAGTAGA	_________________________________________ATGGGTGGTGGGTAGAGGGTTTGGTGGTTGGT______________________________________________________________________________________________________________________________________________________________________________________________________
cl7	1	1	M02866:66:000000000-AT1LV:1:1110:14690:9094 1:N:0:4	__________________________________________________GGAGAAGGGACATAGTGGTTAGTAGTATTAGA_____________________________________________________________________________________________________________________________________________________________________________________________
cl8	6	3	cl_1574_SNL178:168:HW5NTBCXY:2:1102:13591:73924 1:N:0:GTCCGCAT+AGAGTAGA	___________________________________________________GGTGTGAGATATGGTGGTTGGTGGGGGTGAGT____________________________________________________________________________________________________________________________________________________________________________________________
cl9	1	1	cl_1647_SNL178:168:HW5NTBCXY:2:1112:14200:91735 1:N:0:GTCCGCAT+AGAGTAGA	___________________________________________________AGTAGTAGATACAGTAGTTGATAGTAATAGGTTTA_________________________________________________________________________________________________________________________________________________________________________________________
cl10	9	7	cl_1032_SNL178:168:HW5NTBCXY:2:1202:12496:3028 1:N:0:GTCCGCAT+AGAGTAGA	__________________________________________________________AATATGGTAAATGATGGTGGCGGATATAATGTGGT__________________________________________________________________________________________________________________________________________________________________________________
cl11	2	2	SNL178:168:HW5NTBCXY:2:2102:16162:83060 1:N:0:GTCCGCAT+AGAGTAGA	______________________________________________________________________GATGGTGATAAGGATAGGATAGTGGGTGTGGG_________________________________________________________________________________________________________________________________________________________________________
cl12	301	277	cl_1273_SNL178:168:HW5NTBCXY:2:1102:1813:5283 1:N:0:GTCCGCAT+AGAGTAGA	_______________________________________________________________________________ATATATAAGATGGTAGATGAGAGTATTGTCATAGTGGAA_________________________________________________________________________________________________________________________________________________________		80	118	37
cl13	2	0	cl_2372_SNL178:168:HW5NTBCXY:2:2107:15759:48237 1:N:0:GTCCGCAT+AGAGTAGA	_______________________________________________________________________________ACATGAGGAGCAGTAAGTATAAGTGTTATTGTA_______________________________________________________________________________________________________________________________________________________________
cl14	1716	1621	cl_196_SNL178:168:HW5NTBCXY:2:2207:15365:40075 1:N:0:GTCCGCAT+AGAGTAGA	_________________________________________________________________________________ATATAGGATAGTAAGTGAAAGTATTATTATAGCAAGAT________________________________________________________________________________________________________________________________________________________		82	119	37
cl15	2	0	cl_615_SNL178:168:HW5NTBCXY:2:1206:15468:51877 1:N:0:GTCCGCAT+AGAGTAGA	__________________________________________________________________________________________AGAAGGTATGAATGATGTTATGATAGGTTAAAGG___________________________________________________________________________________________________________________________________________________
cl16	2	2	cl_668_SNL178:168:HW5NTBCXY:2:1107:20032:50297 1:N:0:GTCCGCAT+AGAGTAGA	_________________________________________________________________________________________________________TATCGTTATAAGATGGAGATAGGATTGGGGAATA____________________________________________________________________________________________________________________________________
cl17	1452	1308	cl_2179_SNL178:168:HW5NTBCXY:2:1205:19399:98447 1:N:0:GTCCGCAT+AGAGTAGA	____________________________________________________________________________________________________________TGTGGTGAAATGGAGATAGTGTTGAAAGATAGAAACATTAGGAGAG_____________________________________________________________________________________________________________________		109	154	45
cl18	3	2	cl_1106_M02866:66:000000000-AT1LV:1:2112:9604:18964 1:N:0:4	____________________________________________________________________________________________________________TTTGATAGAATGGAGACGGTATTAGAAGTTGAAG_________________________________________________________________________________________________________________________________
cl19	238	223	cl_2337_SNL178:168:HW5NTBCXY:2:1102:17927:20520 1:N:0:GTCCGCAT+AGAGTAGA	_______________________________________________________________________________________________________________AGTAGAGTGAGAACGATGTAAAAAGATAAGAGTGTTAG__________________________________________________________________________________________________________________________		112	149	37
cl20	1	1	cl_2415_SNL178:168:HW5NTBCXY:2:1114:4774:51403 1:N:0:GTCCGCAT+AGAGTAGA	____________________________________________________________________________________________________________________________TGGTTCTAAAGGGTAAAAATGATGGGAGTAGAA__________________________________________________________________________________________________________________
cl21	2	0	cl_1282_SNL178:168:HW5NTBCXY:2:1113:17816:75938 1:N:0:GTCCGCAT+AGAGTAGA	_________________________________________________________________________________________________________________________________TAAAAGGCTAAAGGCGTTGGGGGTATAAAGT_______________________________________________________________________________________________________________
cl22	3	2	cl_1692_SNL178:168:HW5NTBCXY:2:1116:20231:47587 1:N:0:GTCCGCAT+AGAGTAGA	_________________________________________________________________________________________________________________________________TTAAAGGATTAAAATGTTGGAGGTAGAAGTTG______________________________________________________________________________________________________________
cl23	1	1	cl_584_SNL178:168:HW5NTBCXY:2:1201:7457:26737 1:N:0:GTCCGCAT+AGAGTAGA	_________________________________________________________________________________________________________________________________________________________________________AGTTTAAGTATGTCATGGGAGTTTTGATATA_______________________________________________________________________
cl24	1407	1355	cl_1574_SNL178:168:HW5NTBCXY:2:1104:9997:81788 1:N:0:GTCCGCAT+AGAGTAGA	________________________________________________________________________________________________________________________________________________________________________________________________________________________TTGAATAAGATAAATGTTTTAAGAGATGGTAT_______________________		217	248	29
cl25	4	2	cl_2803_SNL178:168:HW5NTBCXY:2:1106:19045:55441 1:N:0:GTCCGCAT+AGAGTAGA	_____________________________________________________________________________________________________________________________________________________________________________________________________________________________________GTATTGAGAGAGGTGATGTGGTATGTGTTGTA__________
cl26	2	0	cl_2023_SNL178:168:HW5NTBCXY:2:2108:13841:9323 1:N:0:GTCCGCAT+AGAGTAGA	______________________________________________________________________________________________________________________________________________________________________________________________________________________________________TGTTATATAGGATGGTGTGGCGTTAGTGATATAAT______
cl27	2563	2503	cl_1525_SNL178:168:HW5NTBCXY:2:1211:7301:69370 1:N:0:GTCCGCAT+AGAGTAGA	__________________________________________________________________________________________________________________________________________________________________________________________________________________________________________GTGGGAGGTGATGTGGTGTTTGTAATATAGTT_____		235	266	31
cl28	2	2	cl_1905_SNL178:168:HW5NTBCXY:2:1216:9533:27911 1:N:0:GTCCGCAT+AGAGTAGA	______________________________________________________________________________________________________________________________________________________________________________________________________________________________________________ATAGTAGTGTAGTGTGTGTGATATCGTTATT__
