# Supplementary material for: Guide RNA Repertoires in the Main Lineages of Trypanosoma cruzi: High Diversity and Variable Redundancy Among Strains
Source: Front Cell Infect Microbiol. 2021 May 31;11:663416. doi: 10.3389/fcimb.2021.663416 (PMC8202002; doi:10.3389/fcimb.2021.663416)
Supplement: Supplementary File 2 — Zip file containing gRNA classes aligned to different mRNAs for each strain in this study. [file DataSheet_2.zip › Supplementary File 2/Esmeraldo_Cascada8.txt_resSWARM.txt]

ND7ESM	TATTATTTTATGTTATTTTTGGTGGTTTTTTTACATTTATATCGTTTTACATTTGGTCCACAGCATCCCGCAGCCCATGGTGTTTTGTGTTGTTTATTATATTTTTGTGGTGAATTTATTGTTTACATTGATTGTATTATAGGTTATTTGCATCGTGGTACAGAAAAGTTATGTGAGTATAAAACAGTAGAGCAGTGTTTACCATATTTTGATAGATTGGATTATGTTAGTGTTTGTTGTAATGAACATTTGTTATCTTTATGTTTTGAATATATGTTGCGGTGTTATTTGTCATTACGTTGTGCATTTATGCGTTTATTAATTGTAGAATTTACCCGTGGTTTTAATGGTTTATTATGTATATCATGTATGGTTTTGGATTTGGGTTGTTTATCTCCA…
cl0	184	178	cl_349_SNL178:168:HW5NTBCXY:2:1102:3790:69787 1:N:0:GTCCGCAT+AGAGTAGA	_______AAGGCAGTAAAAGTCGCCAGAAGATTGTGGA_________________________________________________________________________________________________________________________________________________________________________________________________________________________________________________________________________________________________________________________________________________________________________…		8	38	29
cl1	1	1	cl_2178_M02866:66:000000000-AT1LV:1:1107:20059:13085 1:N:0:4	______________TAGAGATTGGTGAGAGAGTGTGGGTGTGTCAGGA_______________________________________________________________________________________________________________________________________________________________________________________________________________________________________________________________________________________________________________________________________________________________…
cl2	1	1	cl_3050_SNL178:168:HW5NTBCXY:2:2216:21002:12922 1:N:0:GTCCGCAT+AGAGTAGA	__________________GTTTATTAGAAGAGTGTGAATGTGGCATAGT______________________________________________________________________________________________________________________________________________________________________________________________________________________________________________________________________________________________________________________________________________________________…
cl3	690	641	cl_3050_SNL178:168:HW5NTBCXY:2:1102:10058:5173 1:N:0:GTCCGCAT+AGAGTAGA	________________________TAGAAGAGTGTGAATGTGGCATAGTATAGATTAGGTGTTGT______________________________________________________________________________________________________________________________________________________________________________________________________________________________________________________________________________________________________________________________________________…		25	65	39
cl4	213	206	cl_2182_SNL178:168:HW5NTBCXY:2:1102:12207:36282 1:N:0:GTCCGCAT+AGAGTAGA	_____________________________________ATATGTTAGAATGTGAATTAGGTGTCGTGTGGT_________________________________________________________________________________________________________________________________________________________________________________________________________________________________________________________________________________________________________________________________________…		38	70	31
cl5	284	265	cl_1937_M02866:66:000000000-AT1LV:1:1109:7022:7344 1:N:0:4	_____________________________________________________________________TGTTGTGTATTATAAGACATAACAGATGGTG___________________________________________________________________________________________________________________________________________________________________________________________________________________________________________________________________________________________________________…		70	100	30
cl6	3	3	cl_783_SNL178:168:HW5NTBCXY:2:1101:21193:100290 1:N:0:GTCCGCAT+AGAGTAGA	_______________________________________________________________________TTTGGTATTACAAGATACAGCAGTTAGTATG_________________________________________________________________________________________________________________________________________________________________________________________________________________________________________________________________________________________________________…
cl7	589	570	M02866:66:000000000-AT1LV:1:1112:10520:22627 1:N:0:4	________________________________________________________________________TTGGTACTGTAGAGTATAACAAGTGAAATGA________________________________________________________________________________________________________________________________________________________________________________________________________________________________________________________________________________________________________…		73	103	29
cl8	1711	1626	cl_3028_SNL178:168:HW5NTBCXY:2:2210:14966:58166 1:N:0:GTCCGCAT+AGAGTAGA	_________________________________________________________________________GTGTATTATAGAACACAATAGATGATATGAAG______________________________________________________________________________________________________________________________________________________________________________________________________________________________________________________________________________________________________…		74	105	31
cl9	2	1	cl_1196_SNL178:168:HW5NTBCXY:2:1103:20005:61365 1:N:0:GTCCGCAT+AGAGTAGA	________________________________________________________________________________ATTAGATACAGTAGGTGATATATAAGTACTGTTTAAATGACAAAT__________________________________________________________________________________________________________________________________________________________________________________________________________________________________________________________________________________…
cl10	1	1	cl_2644_SNL178:168:HW5NTBCXY:2:2209:15795:50703 1:N:0:GTCCGCAT+AGAGTAGA	________________________________________________________________________________ATTAAGTACAGTGGGTGATATGAGAGTTCTA________________________________________________________________________________________________________________________________________________________________________________________________________________________________________________________________________________________________…
cl11	6625	4575	M02866:66:000000000-AT1LV:1:1109:17154:17715 1:N:0:4	_________________________________________________________________________________TAGAGTACTGTGAATGATGTAGAAATGTCACTTGGATAGTAGTTGTG_______________________________________________________________________________________________________________________________________________________________________________________________________________________________________________________________________________…		82	128	45
cl12	3421	3040	cl_226_SNL178:168:HW5NTBCXY:2:2204:11870:2129 1:N:0:GTCCGCAT+AGAGTAGA	_________________________________________________________________________________TTAGATATAATAAGTGATGTAAAAGTGTTGCTTAAATGACAAGTGTA_______________________________________________________________________________________________________________________________________________________________________________________________________________________________________________________________________________…		82	128	46
cl13	1	1	cl_2607_SNL178:168:HW5NTBCXY:2:2104:18039:66354 1:N:0:GTCCGCAT+AGAGTAGA	_________________________________________________________________________________TGAAGTGTAATAATTAGTATGGGGATATTGAT______________________________________________________________________________________________________________________________________________________________________________________________________________________________________________________________________________________________…
cl14	757	692	cl_2295_SNL178:168:HW5NTBCXY:2:1105:9908:22778 1:N:0:GTCCGCAT+AGAGTAGA	___________________________________________________________________________________GAATGTAGCAGATGATGTAGAAGTATTATTTAAATGACGTATGTA_______________________________________________________________________________________________________________________________________________________________________________________________________________________________________________________________________________…		84	128	44
cl15	1978	1856	cl_2847_SNL178:168:HW5NTBCXY:2:1103:4414:57957 1:N:0:GTCCGCAT+AGAGTAGA	____________________________________________________________________________________GACATGATAGGTGATATAATAATGTTGTTTAGATAGCAGAT__________________________________________________________________________________________________________________________________________________________________________________________________________________________________________________________________________________…		85	125	40
cl16	2	1	cl_2644_SNL178:168:HW5NTBCXY:2:1209:16908:52127 1:N:0:GTCCGCAT+AGAGTAGA	_____________________________________________________________________________________________GGTGATATGAGAGTTCTATTTAGATGACAAAT__________________________________________________________________________________________________________________________________________________________________________________________________________________________________________________________________________________…
cl17	1	1	cl_1727_SNL178:168:HW5NTBCXY:2:2207:17723:50933 1:N:0:GTCCGCAT+AGAGTAGT	_________________________________________________________________________________________________GTATAATAATGTCGTTTAAATAGTTGGTGTAG______________________________________________________________________________________________________________________________________________________________________________________________________________________________________________________________________________…
cl18	1	1	cl_2576_SNL178:168:HW5NTBCXY:2:1106:9124:4230 1:N:0:GTCCGCAT+AGAGTAGA	______________________________________________________________________________________________________AAGGTGGTATTTGGGTGGTGGATATAATGGATGT_______________________________________________________________________________________________________________________________________________________________________________________________________________________________________________________________________…
cl19	1	1	cl_1976_SNL178:168:HW5NTBCXY:2:1208:5413:49633 1:N:0:GTCCGCAT+AGAGTAGA	_____________________________________________________________________________________________________________TGATCGGATGGTAGATGTGGGTGATATAATGT__________________________________________________________________________________________________________________________________________________________________________________________________________________________________________________________________…
cl20	2	2	M02866:66:000000000-AT1LV:1:1109:11646:23826 1:N:0:4	______________________________________________________________________________________________________________________________________________________________________________________________________GGTGGTAGGGGGTTGTTTGGTTTGGTGTGGT__________________________________________________________________________________________________________________________________________________________________________…
cl21	3	0	cl_1911_SNL178:168:HW5NTBCXY:2:1107:11473:2085 1:N:0:GTCCGCAT+AGAGTAGA	___________________________________________________________________________________________________________________________________________________________________________________________________________________________TTGGTGTGGTTGTGGGTGGTGTTGTCTGTAT_____________________________________________________________________________________________________________________________________________________…
cl22	843	750	cl_388_SNL178:168:HW5NTBCXY:2:1106:6297:71043 1:N:0:GTCCGCAT+AGAGTAGA	_____________________________________________________________________________________________________________________________________________________________________________________________________________________________________TATAGATAATGTTACTTGTGGATGATATAAATGTAGAACTTATGTGTAG_________________________________________________________________________________________________________________________…		230	278	48
cl23	356	347	cl_1853_SNL178:168:HW5NTBCXY:2:1102:13071:4414 1:N:0:GTCCGCAT+AGAGTAGA	_________________________________________________________________________________________________________________________________________________________________________________________________________________________________________GGTAATGGTGTTTGTGGGTGATGGTGGTATA_______________________________________________________________________________________________________________________________________…		234	264	29
cl24	1	1	M02866:66:000000000-AT1LV:1:1110:20011:14106 1:N:0:4	_____________________________________________________________________________________________________________________________________________________________________________________________________________________________________________________________________ATAGAGATTATATGTAGTATTGTAATATATG___________________________________________________________________________________________________________…
cl25	402	396	cl_741_SNL178:168:HW5NTBCXY:2:2102:15856:78303 1:N:0:GTCCGCAT+AGAGTAGA	_________________________________________________________________________________________________________________________________________________________________________________________________________________________________________________________________________________________CATGGTATGTGGTGATGTGATGTTTGGATGT_______________________________________________________________________________________…		282	312	29
cl26	110	104	M02866:66:000000000-AT1LV:1:1102:21000:7080 1:N:0:4	______________________________________________________________________________________________________________________________________________________________________________________________________________________________________________________________________________________________________________ATGTGGGTATGTAAGTGATTAACATCTTGTATG________________________________________________________________…		303	335	32
cl27	3	2	cl_870_SNL178:168:HW5NTBCXY:2:2207:13830:20994 1:N:0:GTCCGCAT+AGAGTAGA	_________________________________________________________________________________________________________________________________________________________________________________________________________________________________________________________________________________________________________________________________________________TGTTGAAATAGTTAAGTGGCATGTGTAGTGTGTTT___________________________…
cl28	6552	6199	cl_2416_SNL178:168:HW5NTBCXY:2:1114:5997:60872 1:N:0:GTCCGCAT+AGAGTAGA	____________________________________________________________________________________________________________________________________________________________________________________________________________________________________________________________________________________________________________________________________________________TAGGATTATTAGATGATATGTATAGTATATGTAG_________________________…		341	374	33
cl29	188	182	cl_1521_SNL178:168:HW5NTBCXY:2:1102:20445:5408 1:N:0:GTCCGCAT+AGAGTAGA	____________________________________________________________________________________________________________________________________________________________________________________________________________________________________________________________________________________________________________________________________________________TAGTATTGTCAAATAGTACATGTGATGTATTT___________________________…		341	372	29
cl30	62	60	cl_1939_SNL178:168:HW5NTBCXY:2:1102:1632:15157 1:N:0:GTCCGCAT+AGAGTAGA	____________________________________________________________________________________________________________________________________________________________________________________________________________________________________________________________________________________________________________________________________________________TAGAGTTATTGAGTAATACATGTGGTGCATTT___________________________…		341	372	31
cl31	19	10	cl_2416_SNL178:168:HW5NTBCXY:2:1104:12775:26111 1:N:0:GTCCGCAT+AGAGTAGA	____________________________________________________________________________________________________________________________________________________________________________________________________________________________________________________________________________________________________________________________________________________TAGGATTATTAGATGATATGTATAGTATATGTTGTAATT____________________…
cl32	1	1	cl_870_SNL178:168:HW5NTBCXY:2:1113:5560:32739 1:N:0:GTCCGCAT+AGAGTAGA	________________________________________________________________________________________________________________________________________________________________________________________________________________________________________________________________________________________________________________________________________________________________GTAGTGTGTTTGATATGTGTTGAAGTCTTGATTTAGTAG________…
cl33	8025	7302	M02866:66:000000000-AT1LV:1:1112:10047:15836 1:N:0:4	___________________________________________________________________________________________________________________________________________________________________________________________________________________________________________________________________________________________________________________________________________________________________ATGTATATGGTGTGTATTAGAATTTGAGTCTGTTGAGTAGAGGT…		356	399	43
cl34	1125	987	cl_567_SNL178:168:HW5NTBCXY:2:1114:11506:22444 1:N:0:GTCCGCAT+AGAGTAGA	___________________________________________________________________________________________________________________________________________________________________________________________________________________________________________________________________________________________________________________________________________________________________ATGTATGTATTGTATGTTGGAACTTAGATTTAATAGATGGAGGT…		356	400	44
cl35	1	1	cl_651_SNL178:168:HW5NTBCXY:2:1112:6214:45053 1:N:0:GTCCGCAT+AGAGTAGA	____________________________________________________________________________________________________________________________________________________________________________________________________________________________________________________________________________________________________________________________________________________________________________GTATATGTTTAAGTTTAGATTTGGTAGTTGGG___…
cl36	3	1	cl_2875_SNL178:168:HW5NTBCXY:2:1101:7255:51832 1:N:0:GTCCGCAT+AGAGTAGA	_____________________________________________________________________________________________________________________________________________________________________________________________________________________________________________________________________________________________________________________________________________________________________________TATATATTGTAGTCTAAGTTTGATAGAAAGA___…
cl37	11	11	cl_1364_SNL178:168:HW5NTBCXY:2:1104:14441:25500 1:N:0:GTCCGCAT+AGAGTAGA	__________________________________________________________________________________________________________________________________________________________________________________________________________________________________________________________________________________________________________________________________________________________________________________________TTGGATTTGGTAGATGGAAGT…
cl38	1	1	cl_1710_SNL178:168:HW5NTBCXY:2:1106:11691:5483 1:N:0:GTCCGCAT+AGAGTAGA	______________________________________________________________________________________________________________________________________________________________________________________________________________________________________________________________________________________________________________________________________________________________________________________________________GTTAGAGAT…
cl39	6	3	cl_1776_SNL178:168:HW5NTBCXY:2:1203:2263:94007 1:N:0:GTCCGCAT+AGAGTAGA	_______________________________________________________________________________________________________________________________________________________________________________________________________________________________________________________________________________________________________________________________________________________________________________________________________________…
cl40	1921	1079	cl_1251_SNL178:168:HW5NTBCXY:2:2114:20167:66890 1:N:0:GTCCGCAT+AGAGTAGA	_______________________________________________________________________________________________________________________________________________________________________________________________________________________________________________________________________________________________________________________________________________________________________________________________________________…		454	502	48
cl41	62	59	cl_313_SNL178:168:HW5NTBCXY:2:1102:5873:17843 1:N:0:GTCCGCAT+AGAGTAGA	_______________________________________________________________________________________________________________________________________________________________________________________________________________________________________________________________________________________________________________________________________________________________________________________________________________…		483	528	44
cl42	2	2	cl_69_M02866:66:000000000-AT1LV:1:1101:2257:14286 1:N:0:4	_______________________________________________________________________________________________________________________________________________________________________________________________________________________________________________________________________________________________________________________________________________________________________________________________________________…
cl43	5080	2756	cl_3063_SNL178:168:HW5NTBCXY:2:1103:12952:85553 1:N:0:GTCCGCAT+AGAGTAGA	_______________________________________________________________________________________________________________________________________________________________________________________________________________________________________________________________________________________________________________________________________________________________________________________________________________…		488	531	42
cl44	1	1	cl_1541_SNL178:168:HW5NTBCXY:2:1106:11748:41690 1:N:0:GTCCGCAT+AGAGTAGA	_______________________________________________________________________________________________________________________________________________________________________________________________________________________________________________________________________________________________________________________________________________________________________________________________________________…
cl45	8	6	cl_43_SNL178:168:HW5NTBCXY:2:1101:2509:13334 1:N:0:GTCCGCAT+AGAGTAGA	_______________________________________________________________________________________________________________________________________________________________________________________________________________________________________________________________________________________________________________________________________________________________________________________________________________…
cl46	1	1	cl_2417_SNL178:168:HW5NTBCXY:2:2206:15145:60058 1:N:0:GTCCGCAT+AGAGTAGA	_______________________________________________________________________________________________________________________________________________________________________________________________________________________________________________________________________________________________________________________________________________________________________________________________________________…
cl47	1	1	cl_809_SNL178:168:HW5NTBCXY:2:1108:8555:95598 1:N:0:GTCCGCAT+AGAGTAGA	_______________________________________________________________________________________________________________________________________________________________________________________________________________________________________________________________________________________________________________________________________________________________________________________________________________…
cl48	1	1	SNL178:168:HW5NTBCXY:2:1114:10995:18963 1:N:0:GTCCGCAT+AGAGTAGA	_______________________________________________________________________________________________________________________________________________________________________________________________________________________________________________________________________________________________________________________________________________________________________________________________________________…
cl49	1	1	cl_651_SNL178:168:HW5NTBCXY:2:2214:15659:99732 1:N:0:GTCCGCAT+AGAGTAGA	_______________________________________________________________________________________________________________________________________________________________________________________________________________________________________________________________________________________________________________________________________________________________________________________________________________…
cl50	2	2	cl_3030_SNL178:168:HW5NTBCXY:2:2204:8839:83597 1:N:0:GTCCGCAT+AGAGTAGA	_______________________________________________________________________________________________________________________________________________________________________________________________________________________________________________________________________________________________________________________________________________________________________________________________________________…
cl51	339	300	M02866:66:000000000-AT1LV:1:1114:6624:20104 1:N:0:4	_______________________________________________________________________________________________________________________________________________________________________________________________________________________________________________________________________________________________________________________________________________________________________________________________________________…		549	594	46
cl52	2	2	cl_226_SNL178:168:HW5NTBCXY:2:1202:6428:4941 1:N:0:GTCCGCAT+AGAGTAGA	_______________________________________________________________________________________________________________________________________________________________________________________________________________________________________________________________________________________________________________________________________________________________________________________________________________…
cl53	2	2	cl_1375_SNL178:168:HW5NTBCXY:2:2108:4504:79906 1:N:0:GTCCGCAT+AGAGTAGA	_______________________________________________________________________________________________________________________________________________________________________________________________________________________________________________________________________________________________________________________________________________________________________________________________________________…
cl54	4	2	cl_594_SNL178:168:HW5NTBCXY:2:1104:15186:82530 1:N:0:GTCCGCAT+AGAGTAGA	_______________________________________________________________________________________________________________________________________________________________________________________________________________________________________________________________________________________________________________________________________________________________________________________________________________…
cl55	4548	3983	cl_17_SNL178:168:HW5NTBCXY:2:1113:5735:50049 1:N:0:GTCCGCAT+AGAGTAGA	_______________________________________________________________________________________________________________________________________________________________________________________________________________________________________________________________________________________________________________________________________________________________________________________________________________…		577	626	48
cl56	4	0	cl_2078_SNL178:168:HW5NTBCXY:2:2104:15986:47569 1:N:0:GTCCGCAT+AGAGTAGA	_______________________________________________________________________________________________________________________________________________________________________________________________________________________________________________________________________________________________________________________________________________________________________________________________________________…
cl57	7	4	cl_17_M02866:66:000000000-AT1LV:1:2111:13936:11698 1:N:0:4	_______________________________________________________________________________________________________________________________________________________________________________________________________________________________________________________________________________________________________________________________________________________________________________________________________________…
cl58	1	1	cl_2208_SNL178:168:HW5NTBCXY:2:1208:3624:8737 1:N:0:GTCCGCAT+AGAGTAGA	_______________________________________________________________________________________________________________________________________________________________________________________________________________________________________________________________________________________________________________________________________________________________________________________________________________…
cl59	3906	3728	cl_651_SNL178:168:HW5NTBCXY:2:1112:6214:45053 1:N:0:GTCCGCAT+AGAGTAGA	_______________________________________________________________________________________________________________________________________________________________________________________________________________________________________________________________________________________________________________________________________________________________________________________________________________…		614	651	36
cl60	412	388	cl_1519_SNL178:168:HW5NTBCXY:2:1102:15642:37643 1:N:0:GTCCGCAT+AGAGTAGA	_______________________________________________________________________________________________________________________________________________________________________________________________________________________________________________________________________________________________________________________________________________________________________________________________________________…		614	651	37
cl61	2	2	cl_1793_SNL178:168:HW5NTBCXY:2:1212:1274:59561 1:N:0:GTCCGCAT+AGAGTAGA	_______________________________________________________________________________________________________________________________________________________________________________________________________________________________________________________________________________________________________________________________________________________________________________________________________________…
cl62	12	7	cl_27_SNL178:168:HW5NTBCXY:2:2114:7488:28369 1:N:0:GTCCGCAT+AGAGTAGA	_______________________________________________________________________________________________________________________________________________________________________________________________________________________________________________________________________________________________________________________________________________________________________________________________________________…
cl63	3	2	cl_1253_SNL178:168:HW5NTBCXY:2:1111:16874:71040 1:N:0:GTCCGCAT+AGAGTAGA	_______________________________________________________________________________________________________________________________________________________________________________________________________________________________________________________________________________________________________________________________________________________________________________________________________________…
cl64	519	484	cl_2838_SNL178:168:HW5NTBCXY:2:1102:1830:13268 1:N:0:GTCCGCAT+AGAGTAGA	_______________________________________________________________________________________________________________________________________________________________________________________________________________________________________________________________________________________________________________________________________________________________________________________________________________…		619	651	31
cl65	60	59	cl_161_SNL178:168:HW5NTBCXY:2:1101:12672:61858 1:N:0:GTCCGCAT+AGAGTAGA	_______________________________________________________________________________________________________________________________________________________________________________________________________________________________________________________________________________________________________________________________________________________________________________________________________________…		630	660	28
cl66	1	1	cl_2389_M02866:66:000000000-AT1LV:1:1109:14199:12021 1:N:0:4	_______________________________________________________________________________________________________________________________________________________________________________________________________________________________________________________________________________________________________________________________________________________________________________________________________________…
cl67	766	698	cl_927_SNL178:168:HW5NTBCXY:2:1210:5322:45223 1:N:0:GTCCGCAT+AGAGTAGA	_______________________________________________________________________________________________________________________________________________________________________________________________________________________________________________________________________________________________________________________________________________________________________________________________________________…		654	696	42
cl68	3	3	cl_2516_SNL178:168:HW5NTBCXY:2:2102:6888:6837 1:N:0:GTCCGCAT+AGAGTAGA	_______________________________________________________________________________________________________________________________________________________________________________________________________________________________________________________________________________________________________________________________________________________________________________________________________________…
cl69	1802	1646	cl_191_SNL178:168:HW5NTBCXY:2:1203:6017:91288 1:N:0:GTCCGCAT+AGAGTAGA	_______________________________________________________________________________________________________________________________________________________________________________________________________________________________________________________________________________________________________________________________________________________________________________________________________________…		710	756	45
cl70	654	609	cl_2123_SNL178:168:HW5NTBCXY:2:1102:15518:2210 1:N:0:GTCCGCAT+AGAGTAGA	_______________________________________________________________________________________________________________________________________________________________________________________________________________________________________________________________________________________________________________________________________________________________________________________________________________…		710	751	40
cl71	3209	2911	cl_1469_SNL178:168:HW5NTBCXY:2:1102:3540:4442 1:N:0:GTCCGCAT+AGAGTAGA	_______________________________________________________________________________________________________________________________________________________________________________________________________________________________________________________________________________________________________________________________________________________________________________________________________________…		711	754	43
cl72	4	2	cl_3_SNL178:168:HW5NTBCXY:2:1203:18408:47225 1:N:0:GTCCGCAT+AGAGTAGA	_______________________________________________________________________________________________________________________________________________________________________________________________________________________________________________________________________________________________________________________________________________________________________________________________________________…
cl73	1	1	cl_2637_SNL178:168:HW5NTBCXY:2:2208:9378:72110 1:N:0:GTCCGCAT+AGAGTAGA	_______________________________________________________________________________________________________________________________________________________________________________________________________________________________________________________________________________________________________________________________________________________________________________________________________________…
cl74	529	518	cl_249_SNL178:168:HW5NTBCXY:2:1102:14975:2231 1:N:0:GTCCGCAT+AGAGTAGA	_______________________________________________________________________________________________________________________________________________________________________________________________________________________________________________________________________________________________________________________________________________________________________________________________________________…		729	759	29
cl75	547	534	cl_1406_SNL178:168:HW5NTBCXY:2:1208:20060:84415 1:N:0:ATCCGCAT+AGAGTAGA	_______________________________________________________________________________________________________________________________________________________________________________________________________________________________________________________________________________________________________________________________________________________________________________________________________________…		730	760	29
cl76	2	0	cl_2231_SNL178:168:HW5NTBCXY:2:1210:10679:45067 1:N:0:GTCCGCAT+AGAGTAGA	_______________________________________________________________________________________________________________________________________________________________________________________________________________________________________________________________________________________________________________________________________________________________________________________________________________…
cl77	946	897	cl_2395_SNL178:168:HW5NTBCXY:2:1207:10883:87344 1:N:0:GTCCGCAT+AGAGTAGA	_______________________________________________________________________________________________________________________________________________________________________________________________________________________________________________________________________________________________________________________________________________________________________________________________________________…		735	768	32
cl78	11516	10409	cl_3031_SNL178:168:HW5NTBCXY:2:1103:5744:29276 1:N:0:GTCCGCAT+AGAGTAGA	_______________________________________________________________________________________________________________________________________________________________________________________________________________________________________________________________________________________________________________________________________________________________________________________________________________…		738	782	43
cl79	258	238	cl_536_SNL178:168:HW5NTBCXY:2:1102:19350:8492 1:N:0:GTCCGCAT+AGAGTAGA	_______________________________________________________________________________________________________________________________________________________________________________________________________________________________________________________________________________________________________________________________________________________________________________________________________________…		738	781	42
cl80	1	1	cl_1853_SNL178:168:HW5NTBCXY:2:1110:3416:52256 1:N:0:GTCCGCAT+AGAGTAGA	_______________________________________________________________________________________________________________________________________________________________________________________________________________________________________________________________________________________________________________________________________________________________________________________________________________…
cl81	1	1	M02866:66:000000000-AT1LV:1:1106:24071:6028 1:N:0:4	_______________________________________________________________________________________________________________________________________________________________________________________________________________________________________________________________________________________________________________________________________________________________________________________________________________…
cl82	3	1	cl_2804_SNL178:168:HW5NTBCXY:2:2112:11195:51683 1:N:0:GTCCGCAT+AGAGTAGA	_______________________________________________________________________________________________________________________________________________________________________________________________________________________________________________________________________________________________________________________________________________________________________________________________________________…
cl83	851	800	cl_3060_SNL178:168:HW5NTBCXY:2:2112:13104:100118 1:N:0:GTCCGCAT+AGAGTAGA	_______________________________________________________________________________________________________________________________________________________________________________________________________________________________________________________________________________________________________________________________________________________________________________________________________________…		772	815	43
cl84	1	1	cl_1031_SNL178:168:HW5NTBCXY:2:1201:15858:65328 1:N:0:GTCCGCAT+AGAGTAGA	_______________________________________________________________________________________________________________________________________________________________________________________________________________________________________________________________________________________________________________________________________________________________________________________________________________…
cl85	7	5	cl_541_SNL178:168:HW5NTBCXY:2:1101:7315:66608 1:N:0:GTCCGCAT+AGAGTAGA	_______________________________________________________________________________________________________________________________________________________________________________________________________________________________________________________________________________________________________________________________________________________________________________________________________________…
cl86	3	3	cl_2269_SNL178:168:HW5NTBCXY:2:1205:3399:71805 1:N:0:GTCCGCAT+AGAGTAGA	_______________________________________________________________________________________________________________________________________________________________________________________________________________________________________________________________________________________________________________________________________________________________________________________________________________…
cl87	629	567	cl_633_SNL178:168:HW5NTBCXY:2:1112:15192:53578 1:N:0:GTCCGCAT+AGAGTAGA	_______________________________________________________________________________________________________________________________________________________________________________________________________________________________________________________________________________________________________________________________________________________________________________________________________________…		804	848	45
cl88	12	4	cl_564_SNL178:168:HW5NTBCXY:2:1107:15837:55633 1:N:0:GTCCGCAT+AGAGTAGA	_______________________________________________________________________________________________________________________________________________________________________________________________________________________________________________________________________________________________________________________________________________________________________________________________________________…
cl89	4827	4280	M02866:66:000000000-AT1LV:1:2113:9991:21791 1:N:0:4	_______________________________________________________________________________________________________________________________________________________________________________________________________________________________________________________________________________________________________________________________________________________________________________________________________________…		831	878	47
cl90	5397	4544	cl_43_SNL178:168:HW5NTBCXY:2:1101:2509:13334 1:N:0:GTCCGCAT+AGAGTAGA	_______________________________________________________________________________________________________________________________________________________________________________________________________________________________________________________________________________________________________________________________________________________________________________________________________________…		840	892	51
cl91	9	1	cl_43_SNL178:168:HW5NTBCXY:2:1105:13137:94659 1:N:0:GTCCGCAT+AGAGTAGA	_______________________________________________________________________________________________________________________________________________________________________________________________________________________________________________________________________________________________________________________________________________________________________________________________________________…
cl92	200	172	cl_1414_SNL178:168:HW5NTBCXY:2:1102:2672:10149 1:N:0:GTCCGCAT+AGAGTAGA	_______________________________________________________________________________________________________________________________________________________________________________________________________________________________________________________________________________________________________________________________________________________________________________________________________________…		845	889	45
cl93	1	1	cl_20_SNL178:168:HW5NTBCXY:2:1116:9672:3051 1:N:0:GTCCGCAT+AGAGTAGA	_______________________________________________________________________________________________________________________________________________________________________________________________________________________________________________________________________________________________________________________________________________________________________________________________________________…
cl94	7461	6953	cl_2417_SNL178:168:HW5NTBCXY:2:1113:20017:78074 1:N:0:GTCCGCAT+AGAGTAGA	_______________________________________________________________________________________________________________________________________________________________________________________________________________________________________________________________________________________________________________________________________________________________________________________________________________…		855	889	33
cl95	576	521	cl_1768_SNL178:168:HW5NTBCXY:2:1113:3874:62993 1:N:0:GTCCGCAT+AGAGTAGA	_______________________________________________________________________________________________________________________________________________________________________________________________________________________________________________________________________________________________________________________________________________________________________________________________________________…		874	915	41
cl96	58	53	cl_2722_SNL178:168:HW5NTBCXY:2:1102:13635:21105 1:N:0:GTCCGCAT+AGAGTAGA	_______________________________________________________________________________________________________________________________________________________________________________________________________________________________________________________________________________________________________________________________________________________________________________________________________________…		874	920	45
cl97	17866	13693	cl_565_SNL178:168:HW5NTBCXY:2:1101:6816:100657 1:N:0:GTCCGCAT+AGAGTAGA	_______________________________________________________________________________________________________________________________________________________________________________________________________________________________________________________________________________________________________________________________________________________________________________________________________________…		916	948	32
cl98	859	806	cl_445_SNL178:168:HW5NTBCXY:2:1112:2249:25474 1:N:0:GTCCGCAT+AGAGTAGA	_______________________________________________________________________________________________________________________________________________________________________________________________________________________________________________________________________________________________________________________________________________________________________________________________________________…		916	948	32
cl99	2	2	cl_27_SNL178:168:HW5NTBCXY:2:1216:6793:85418 1:N:0:GTCCGCAT+AGAGTAGA	_______________________________________________________________________________________________________________________________________________________________________________________________________________________________________________________________________________________________________________________________________________________________________________________________________________…
cl100	1	1	cl_1715_SNL178:168:HW5NTBCXY:2:2206:13961:56133 1:N:0:GTCCGCAT+AGAGTAGA	_______________________________________________________________________________________________________________________________________________________________________________________________________________________________________________________________________________________________________________________________________________________________________________________________________________…
cl101	2	1	cl_904_SNL178:168:HW5NTBCXY:2:2208:1143:59445 1:N:0:GTCCGCAT+AGAGTAGA	_______________________________________________________________________________________________________________________________________________________________________________________________________________________________________________________________________________________________________________________________________________________________________________________________________________…
cl102	2	0	cl_1280_SNL178:168:HW5NTBCXY:2:1104:4771:59077 1:N:0:GTCCGCAT+AGAGTAGA	_______________________________________________________________________________________________________________________________________________________________________________________________________________________________________________________________________________________________________________________________________________________________________________________________________________…
cl103	5945	5746	M02866:66:000000000-AT1LV:1:1101:12687:13081 1:N:0:4	_______________________________________________________________________________________________________________________________________________________________________________________________________________________________________________________________________________________________________________________________________________________________________________________________________________…		929	960	30
cl104	8147	7525	cl_2582_SNL178:168:HW5NTBCXY:2:1113:18579:68491 1:N:0:GTCCGCAT+AGAGTAGA	_______________________________________________________________________________________________________________________________________________________________________________________________________________________________________________________________________________________________________________________________________________________________________________________________________________…		937	983	46
cl105	7	6	cl_102_SNL178:168:HW5NTBCXY:2:1101:3767:62124 1:N:0:GTCCGCAT+AGAGTAGA	_______________________________________________________________________________________________________________________________________________________________________________________________________________________________________________________________________________________________________________________________________________________________________________________________________________…
cl106	2	2	cl_2397_SNL178:168:HW5NTBCXY:2:1111:8196:66124 1:N:0:GTCCGCAT+AGAGTAGA	_______________________________________________________________________________________________________________________________________________________________________________________________________________________________________________________________________________________________________________________________________________________________________________________________________________…
cl107	8573	7733	cl_1718_SNL178:168:HW5NTBCXY:2:1105:13938:48167 1:N:0:GTCCGCAT+AGAGTAGA	_______________________________________________________________________________________________________________________________________________________________________________________________________________________________________________________________________________________________________________________________________________________________________________________________________________…		998	1039	40
cl108	1	1	cl_2606_SNL178:168:HW5NTBCXY:2:2104:15676:87854 1:N:0:GTCCGCAT+AGAGTAGA	_______________________________________________________________________________________________________________________________________________________________________________________________________________________________________________________________________________________________________________________________________________________________________________________________________________…
cl109	2802	2578	cl_1304_SNL178:168:HW5NTBCXY:2:2112:4898:98565 1:N:0:GTCCGCAT+AGAGTAGA	_______________________________________________________________________________________________________________________________________________________________________________________________________________________________________________________________________________________________________________________________________________________________________________________________________________…		999	1039	39
cl110	1	1	cl_1600_SNL178:168:HW5NTBCXY:2:2116:18095:24998 1:N:0:GTCCGCAT+AGAGTAGA	_______________________________________________________________________________________________________________________________________________________________________________________________________________________________________________________________________________________________________________________________________________________________________________________________________________…
cl111	543	490	cl_2434_SNL178:168:HW5NTBCXY:2:1102:20396:7670 1:N:0:GTCCGCAT+AGAGTAGA	_______________________________________________________________________________________________________________________________________________________________________________________________________________________________________________________________________________________________________________________________________________________________________________________________________________…		1001	1047	46
cl112	54	49	SNL178:168:HW5NTBCXY:2:1102:9389:54999 1:N:0:GTCCGCAT+AGAGTAGA	_______________________________________________________________________________________________________________________________________________________________________________________________________________________________________________________________________________________________________________________________________________________________________________________________________________…		1001	1046	45
cl113	244	234	cl_2905_SNL178:168:HW5NTBCXY:2:1102:18851:26115 1:N:0:GTCCGCAT+AGAGTAGA	_______________________________________________________________________________________________________________________________________________________________________________________________________________________________________________________________________________________________________________________________________________________________________________________________________________…		1004	1036	32
cl114	2	1	M02866:66:000000000-AT1LV:1:1110:5266:19585 1:N:0:4	_______________________________________________________________________________________________________________________________________________________________________________________________________________________________________________________________________________________________________________________________________________________________________________________________________________…
cl115	2	2	cl_714_SNL178:168:HW5NTBCXY:2:1102:14891:31496 1:N:0:GTCCGCAT+AGAGTAGA	_______________________________________________________________________________________________________________________________________________________________________________________________________________________________________________________________________________________________________________________________________________________________________________________________________________…
cl116	2	2	cl_2953_SNL178:168:HW5NTBCXY:2:2214:5212:23276 1:N:0:GTCCGCAT+AGAGTAGA	_______________________________________________________________________________________________________________________________________________________________________________________________________________________________________________________________________________________________________________________________________________________________________________________________________________…
cl117	798	715	M02866:66:000000000-AT1LV:1:1108:6335:7969 1:N:0:4	_______________________________________________________________________________________________________________________________________________________________________________________________________________________________________________________________________________________________________________________________________________________________________________________________________________…		1034	1079	45
cl118	1	1	cl_110_M02866:66:000000000-AT1LV:1:1113:15355:21347 1:N:0:4	_______________________________________________________________________________________________________________________________________________________________________________________________________________________________________________________________________________________________________________________________________________________________________________________________________________…
cl119	6	5	cl_3031_SNL178:168:HW5NTBCXY:2:1216:11265:46636 1:N:0:GTCCGCAT+AGAGTAGA	_______________________________________________________________________________________________________________________________________________________________________________________________________________________________________________________________________________________________________________________________________________________________________________________________________________…
cl120	1	1	cl_2882_SNL178:168:HW5NTBCXY:2:2113:20957:84533 1:N:0:GTCCGCAT+AGAGTAGA	_______________________________________________________________________________________________________________________________________________________________________________________________________________________________________________________________________________________________________________________________________________________________________________________________________________…
cl121	567	507	cl_2929_SNL178:168:HW5NTBCXY:2:1102:17645:18295 1:N:0:GTCCGCAT+AGAGTAGA	_______________________________________________________________________________________________________________________________________________________________________________________________________________________________________________________________________________________________________________________________________________________________________________________________________________…		1071	1119	47
cl122	1	1	cl_872_SNL178:168:HW5NTBCXY:2:2107:18111:97340 1:N:0:GTCCGCAT+AGAGTAGA	_______________________________________________________________________________________________________________________________________________________________________________________________________________________________________________________________________________________________________________________________________________________________________________________________________________…
cl123	1	1	cl_214_SNL178:168:HW5NTBCXY:2:2111:9787:21668 1:N:0:GTCCGCAT+TGAGTAGA	_______________________________________________________________________________________________________________________________________________________________________________________________________________________________________________________________________________________________________________________________________________________________________________________________________________…
cl124	46	43	cl_2217_SNL178:168:HW5NTBCXY:2:1102:1319:60519 1:N:0:GTCCGCAT+AGAGTAGA	_______________________________________________________________________________________________________________________________________________________________________________________________________________________________________________________________________________________________________________________________________________________________________________________________________________…		1116	1148	31
cl125	1	1	cl_1471_M02866:66:000000000-AT1LV:1:1102:5700:16189 1:N:0:4	_______________________________________________________________________________________________________________________________________________________________________________________________________________________________________________________________________________________________________________________________________________________________________________________________________________…
cl126	1159	1101	cl_646_M02866:66:000000000-AT1LV:1:1101:11929:6027 1:N:0:4	_______________________________________________________________________________________________________________________________________________________________________________________________________________________________________________________________________________________________________________________________________________________________________________________________________________…		1132	1164	32
cl127	4214	3911	cl_164_SNL178:168:HW5NTBCXY:2:2111:15913:93234 1:N:0:GTCCGCAT+AGAGTAGA	_______________________________________________________________________________________________________________________________________________________________________________________________________________________________________________________________________________________________________________________________________________________________________________________________________________…		1135	1175	39
cl128	3	3	cl_1666_SNL178:168:HW5NTBCXY:2:1114:16544:97537 1:N:0:GTCCGCAT+AGAGTAGA	_______________________________________________________________________________________________________________________________________________________________________________________________________________________________________________________________________________________________________________________________________________________________________________________________________________…
cl129	3263	3088	cl_857_SNL178:168:HW5NTBCXY:2:1102:14578:2080 1:N:0:GTCCGCAT+AGAGTAGA	_______________________________________________________________________________________________________________________________________________________________________________________________________________________________________________________________________________________________________________________________________________________________________________________________________________…		1139	1174	34
cl130	5	0	cl_1914_SNL178:168:HW5NTBCXY:2:1116:13603:5085 1:N:0:GTCCGCAT+AGAGTAGA	_______________________________________________________________________________________________________________________________________________________________________________________________________________________________________________________________________________________________________________________________________________________________________________________________________________…
