# Supplementary material for: Guide RNA Repertoires in the Main Lineages of Trypanosoma cruzi: High Diversity and Variable Redundancy Among Strains
Source: Front Cell Infect Microbiol. 2021 May 31;11:663416. doi: 10.3389/fcimb.2021.663416 (PMC8202002; doi:10.3389/fcimb.2021.663416)
Supplement: Supplementary File 2 — Zip file containing gRNA classes aligned to different mRNAs for each strain in this study. [file DataSheet_2.zip › Supplementary File 2/Esmeraldo_Cascada9.txt_resSWARM.txt]

ND8ESM	ATGATTTTTTTATTTTTTCATTTTTATATGTTTTTTTTTGATTTTTTATTTTTTTTTTTTGTTTGTTTTTATATGTGTTTTGTTTGTTGTGTTACCATTTGCTTACCCATTGAATTAACAATTGTTAGTTTATTAGTCCGTGGCAATCATTTTTTGCGTTTTTATTGGTGTGGTTTGGAACGTTGTATTGCTTGTCGTTTATGTGATTTGGTTTGCCCTAGTTTAGCATTGGATGTTCGTGTTGGATGAAGTTTTGGTGGTCACCGTTTTGCCGATTGATTTACATTAAGTTACCGCCGTTGTATTTATTGTGGTTTTTGTATGCATGTTTGCCCGACAGATGCCATTACACATTCATTGTTTGTTATGTGTTTTTGTTGTTTAGCCATGTATTTATTG…
cl0	8	1	cl_1492_SNL178:168:HW5NTBCXY:2:1106:17062:62798 1:N:0:GTCCGCAT+AGAGTAGA	_______GAAGTAGAGAAGTAGAAATGTGCGGTAGGGA_________________________________________________________________________________________________________________________________________________________________________________________________________________________________________________________________________________________________________________________________________________________________________…
cl1	1	1	cl_2123_SNL178:168:HW5NTBCXY:2:1101:2420:30009 1:N:0:GTCCGCAT+AGAGTAGA	__________GTAGGTGGGTAAGGGTGTGTGGAGGCGGATTGG____________________________________________________________________________________________________________________________________________________________________________________________________________________________________________________________________________________________________________________________________________________________________…
cl2	73	67	cl_2541_SNL178:168:HW5NTBCXY:2:1101:12384:24822 1:N:0:GTCCGCAT+AGAGTAGA	_________________________TCCGTGAGAAAGAGTTGAAGAATGAGAAGAGGAA____________________________________________________________________________________________________________________________________________________________________________________________________________________________________________________________________________________________________________________________________________________…		26	59	32
cl3	2098	2007	cl_1734_SNL178:168:HW5NTBCXY:2:1102:7439:49858 1:N:0:GTCCGCAT+AGAGTAGA	_______________________________GCAAGAGGTTGGAAGATATAGGAGAAAAACAA________________________________________________________________________________________________________________________________________________________________________________________________________________________________________________________________________________________________________________________________________________…		32	63	30
cl4	1833	1746	cl_1243_M02866:66:000000000-AT1LV:1:1107:14060:17388 1:N:0:4	_______________________________GTAAGAGATTGAAAAGTATAGAAGAAAGACAGA_______________________________________________________________________________________________________________________________________________________________________________________________________________________________________________________________________________________________________________________________________________…		32	64	31
cl5	12	11	M02866:66:000000000-AT1LV:1:2102:10631:13205 1:N:0:4	_______________________________GTGAAGAGTTAGGAGATGTGGGAGAAGAATAGA_______________________________________________________________________________________________________________________________________________________________________________________________________________________________________________________________________________________________________________________________________________…
cl6	356	344	cl_1853_SNL178:168:HW5NTBCXY:2:1102:13071:4414 1:N:0:GTCCGCAT+AGAGTAGA	_______________________________GTAAAGAGTTGGGAGATATAAGAGAAGAACAAA_______________________________________________________________________________________________________________________________________________________________________________________________________________________________________________________________________________________________________________________________________________…		32	64	31
cl7	1	1	cl_2087_SNL178:168:HW5NTBCXY:2:2116:14994:75952 1:N:0:GTCCGCAT+AGAGTAGA	_______________________________GTAAAAGATTAGGAGGTATAAGAAAGAAGCAAG_______________________________________________________________________________________________________________________________________________________________________________________________________________________________________________________________________________________________________________________________________________…
cl8	7	7	cl_781_SNL178:168:HW5NTBCXY:2:1108:10158:80493 1:N:0:GTCCGCAT+AGAGTAGA	________________________________AAAAGGTCTAAAAGATAGGGGGGTAAAGTGG________________________________________________________________________________________________________________________________________________________________________________________________________________________________________________________________________________________________________________________________________________…
cl9	1	1	cl_2875_SNL178:168:HW5NTBCXY:2:2207:13056:33364 1:N:0:GTCCGCCT+AGAGTAGA	________________________________AAAAGGCTTAAAAAGTAGGGGGTAAGGATGGA_______________________________________________________________________________________________________________________________________________________________________________________________________________________________________________________________________________________________________________________________________________…
cl10	6	3	cl_20_SNL178:168:HW5NTBCXY:2:1209:9667:100571 1:N:0:GTCCGCAT+AGAGTAGA	_________________________________AAAAGGCTAAAAGGTTGGGGGGAAAGATGGA_______________________________________________________________________________________________________________________________________________________________________________________________________________________________________________________________________________________________________________________________________________…
cl11	2	1	cl_887_SNL178:168:HW5NTBCXY:2:1107:9440:80937 1:N:0:GTCCGCAT+AGAGTAGA	________________________________________________AGAATAAGAGAGTAGGTAGGGATATATGAGA________________________________________________________________________________________________________________________________________________________________________________________________________________________________________________________________________________________________________________________________…
cl12	1	1	cl_1311_SNL178:168:HW5NTBCXY:2:1201:6913:25423 1:N:0:GTCCGCAT+AGAGTAGA	_________________________________________________________________________ACGTGATATAGATAGTATGATAGTAAGTTGAT______________________________________________________________________________________________________________________________________________________________________________________________________________________________________________________________________________________________________…
cl13	2	1	cl_898_SNL178:168:HW5NTBCXY:2:2207:11431:49597 1:N:0:GTCCGCAT+AGAGTAGA	__________________________________________________________________________TACATGACAAGTAGTATAATATTGGGTGGGT______________________________________________________________________________________________________________________________________________________________________________________________________________________________________________________________________________________________________…
cl14	1	1	M02866:66:000000000-AT1LV:1:1113:4111:10677 1:N:0:4	_____________________________________________________________________________________TTGTGTGATGGTGAGTGGATGGGGGGTTTAA___________________________________________________________________________________________________________________________________________________________________________________________________________________________________________________________________________________________…
cl15	330	304	cl_623_SNL178:168:HW5NTBCXY:2:1103:7477:89508 1:N:0:GTCCGCAT+AGAGTAGA	_________________________________________________________________________________________________________________________________________GTTGCTGTTAGTAGAAAGTGCAAAGATGGTGGTA____________________________________________________________________________________________________________________________________________________________________________________________________________________________________…		138	171	32
cl16	2	2	M02866:66:000000000-AT1LV:1:1104:10620:13482 1:N:0:4	_________________________________________________________________________________________________________________________________________________TGTTAAAAGATATGGAGGAGATTGTATTGGG_______________________________________________________________________________________________________________________________________________________________________________________________________________________________…
cl17	2517	2262	cl_2372_SNL178:168:HW5NTBCXY:2:1102:10066:3698 1:N:0:GTCCGCAT+AGAGTAGA	___________________________________________________________________________________________________________________________________________________________TGTGTAGATAGTTGTGTTAAGTTTTGTGACATGAGGAGCAGTAAGTAT____________________________________________________________________________________________________________________________________________________________________________________________________…		156	203	46
cl18	4415	4093	cl_615_SNL178:168:HW5NTBCXY:2:1206:4933:25186 1:N:0:GTCCGCAT+AGAGTAGA	____________________________________________________________________________________________________________________________________________________________GCAGTAATAATTGTGTTGAATCTTGTAATATAGTG________________________________________________________________________________________________________________________________________________________________________________________________________________…		157	191	34
cl19	1	1	cl_1032_SNL178:168:HW5NTBCXY:2:1208:5132:93473 1:N:0:GTCCGCAT+AGAGTAGA	_______________________________________________________________________________________________________________________________________________________________________________________AAATGATGGGTGGCGGATATAATGGGTTGGG_________________________________________________________________________________________________________________________________________________________________________________________…
cl20	320	312	cl_630_SNL178:168:HW5NTBCXY:2:1102:8534:15744 1:N:0:GTCCGCAT+AGAGTAGA	__________________________________________________________________________________________________________________________________________________________________________________________TAGTGAATGGTATGTGTATTAAGTCAAACAT______________________________________________________________________________________________________________________________________________________________________________________…		187	217	28
cl21	390	357	cl_537_M02866:66:000000000-AT1LV:1:2105:13481:15317 1:N:0:4	_____________________________________________________________________________________________________________________________________________________________________________________________TGAATATTGAATGTGTTAGATTAAGTGGAGTTGAATTGTAGTCT______________________________________________________________________________________________________________________________________________________________________…		190	233	42
cl22	2	2	cl_2230_SNL178:168:HW5NTBCXY:2:1210:19574:48765 1:N:0:GTCCGCAT+AGAGTAGA	_____________________________________________________________________________________________________________________________________________________________________________________________TGAATAGTAGATACATTAAGTTGAGTATGGTCAAGTCGTAGTCTGT____________________________________________________________________________________________________________________________________________________________________…
cl23	1	1	cl_2397_M02866:66:000000000-AT1LV:1:2101:6816:17602 1:N:0:4	______________________________________________________________________________________________________________________________________________________________________________________________________________________TGGGGTAAAATTGTGGTTTGTGGAAGTGGTTTGT_______________________________________________________________________________________________________________________________________________________…
cl24	17	6	cl_1522_SNL178:168:HW5NTBCXY:2:1204:5300:80860 1:N:0:GTCCGCAT+AGAGTAGA	__________________________________________________________________________________________________________________________________________________________________________________________________________________________ATTTAGTTGTAACTTGTAGGTGTAGCTTTTTTTGAAATTACTAGTG_______________________________________________________________________________________________________________________________________…
cl25	4	3	cl_1541_SNL178:168:HW5NTBCXY:2:1101:18028:20056 1:N:0:GTCCGCAT+AGAGTAGA	__________________________________________________________________________________________________________________________________________________________________________________________________________________________________________________________TGGGGTGGTTGGTGGTGGGGTGGTTGGGTAGA_____________________________________________________________________________________________________________________…
cl26	1	1	cl_376_SNL178:168:HW5NTBCXY:2:1209:11743:89955 1:N:0:GTCCGCAT+AGAGTAGA	________________________________________________________________________________________________________________________________________________________________________________________________________________________________________________________________________________GTTAGTTGGAGATGGTTTAATGGTGGTGTTGTAAGTAA_________________________________________________________________________________________…
cl27	2175	1986	cl_945_SNL178:168:HW5NTBCXY:2:2204:19691:28487 1:N:0:GTCCGCAT+AGAGTAGA	___________________________________________________________________________________________________________________________________________________________________________________________________________________________________________________________________________________________________ATGGTGTCAGTGTGAATAGTGTCAGAGACATATGTGTTA_____________________________________________________________________…		292	330	37
cl28	21867	20257	cl_1459_SNL178:168:HW5NTBCXY:2:1102:7917:80848 1:N:0:GTCCGCAT+AGAGTAGA	_______________________________________________________________________________________________________________________________________________________________________________________________________________________________________________________________________________________________________CGTTGATATAGATAGTATTGGAGACATATGTGTGTAT___________________________________________________________________…		296	332	35
cl29	2	0	cl_431_SNL178:168:HW5NTBCXY:2:1106:19841:17664 1:N:0:GTCCGCAT+AGAGTAGA	_______________________________________________________________________________________________________________________________________________________________________________________________________________________________________________________________________________________________________TGGTAACATGAATAATATTAAGGGTGTGTGGGTGG_____________________________________________________________________…
cl30	1	1	cl_2876_SNL178:168:HW5NTBCXY:2:1212:13964:31436 1:N:0:GTCCGCAT+AGAGTAGC	__________________________________________________________________________________________________________________________________________________________________________________________________________________________________________________________________________________________________________TTATATAAGTAGCATTGAAGACATATGTATTA_____________________________________________________________________…
cl31	1	1	cl_1883_SNL178:168:HW5NTBCXY:2:2202:3107:48031 1:N:0:GTCCGCAT+AGAGTAGA	________________________________________________________________________________________________________________________________________________________________________________________________________________________________________________________________________________________________________________GGGTTGTGTTGGAGATATATATGTGGTTGGG________________________________________________________________…
cl32	20	17	cl_2816_SNL178:168:HW5NTBCXY:2:1102:13022:43158 1:N:0:GTCCGCAT+AGAGTAGA	______________________________________________________________________________________________________________________________________________________________________________________________________________________________________________________________________________________________________________________TAGTAGAAATATGTGTATGAATGTGCTGTTTAT________________________________________________________…
cl33	6	5	cl_391_SNL178:168:HW5NTBCXY:2:1204:10030:67746 1:N:0:GTCCGCAT+AGAGTAGA	____________________________________________________________________________________________________________________________________________________________________________________________________________________________________________________________________________________________________________________________________GTATGGATGTGTTGTCTATAGTAATGTGTGAGTG_________________________________________…
cl34	291	271	cl_2109_SNL178:168:HW5NTBCXY:2:1102:12814:2875 1:N:0:GTCCGAAT+AGAGTAGA	______________________________________________________________________________________________________________________________________________________________________________________________________________________________________________________________________________________________________________________________________________________________TGTAAGTAATAGACAGTGTATTGGAACAGTAAGTTGGTA__________…		351	389	38
cl35	1036	999	cl_445_SNL178:168:HW5NTBCXY:2:1102:3564:8027 1:N:0:ATCCGCAT+AGAGTAGA	______________________________________________________________________________________________________________________________________________________________________________________________________________________________________________________________________________________________________________________________________________________________TGTGTGTAGTAGGTAATGTATGATGGTAGTAA_________________…		351	382	30
cl36	2048	1863	M02866:66:000000000-AT1LV:1:1107:19391:14155 1:N:0:4	________________________________________________________________________________________________________________________________________________________________________________________________________________________________________________________________________________________________________________________________________________________________TAAGTGATAAGTGATGTGTAGAGATAGTAAATTGGTACGTGAGT___…		353	396	44
cl37	1388	1265	cl_2178_M02866:66:000000000-AT1LV:1:2109:12910:23780 1:N:0:4	________________________________________________________________________________________________________________________________________________________________________________________________________________________________________________________________________________________________________________________________________________________________TAAGTGATAGATAGTATATGAGAATAACAGATTGGTGTATGTAT___…		353	396	43
cl38	6679	5946	cl_2856_SNL178:168:HW5NTBCXY:2:1102:1251:4176 1:N:0:GTCCGCAT+AGAGTAGA	________________________________________________________________________________________________________________________________________________________________________________________________________________________________________________________________________________________________________________________________________________________________TAAGTATTAGATAATGTACAAGAATGGTGAATTGGTGTATGTGT___…		353	396	42
cl39	52	45	cl_1543_SNL178:168:HW5NTBCXY:2:1106:2364:61894 1:N:0:GTCCGCAT+AGAGTAGA	________________________________________________________________________________________________________________________________________________________________________________________________________________________________________________________________________________________________________________________________________________________________________________________________TGTTATGTGAATAAT…		385	432	46
cl40	3	2	cl_2831_SNL178:168:HW5NTBCXY:2:1104:11188:64081 1:N:0:GTCCGCAT+AGAGTAGA	____________________________________________________________________________________________________________________________________________________________________________________________________________________________________________________________________________________________________________________________________________________________________________________________________GTGTGGATGGT…
cl41	1667	1567	M02866:66:000000000-AT1LV:1:1114:19495:7636 1:N:0:4	_____________________________________________________________________________________________________________________________________________________________________________________________________________________________________________________________________________________________________________________________________________________________________________________________________________AT…		398	433	35
cl42	4663	4364	cl_1507_SNL178:168:HW5NTBCXY:2:1109:18488:18453 1:N:0:GTCCGCAT+AGAGTAGA	_______________________________________________________________________________________________________________________________________________________________________________________________________________________________________________________________________________________________________________________________________________________________________________________________________________…		405	437	32
cl43	20	19	cl_2913_SNL178:168:HW5NTBCXY:2:1104:8009:76061 1:N:0:GTCCGCAT+AGAGTAGA	_______________________________________________________________________________________________________________________________________________________________________________________________________________________________________________________________________________________________________________________________________________________________________________________________________________…
cl44	12	1	cl_2424_M02866:66:000000000-AT1LV:1:1101:22669:9516 1:N:0:4	_______________________________________________________________________________________________________________________________________________________________________________________________________________________________________________________________________________________________________________________________________________________________________________________________________________…
cl45	2449	2222	cl_1992_SNL178:168:HW5NTBCXY:2:1214:9757:12766 1:N:0:GTCCGCAT+AGAGTAGA	_______________________________________________________________________________________________________________________________________________________________________________________________________________________________________________________________________________________________________________________________________________________________________________________________________________…		417	461	43
cl46	3966	3581	cl_810_SNL178:168:HW5NTBCXY:2:2104:9150:84377 1:N:0:GTCCGCAT+AGAGTAGA	_______________________________________________________________________________________________________________________________________________________________________________________________________________________________________________________________________________________________________________________________________________________________________________________________________________…		418	460	42
cl47	1590	1427	M02866:66:000000000-AT1LV:1:1113:8507:10841 1:N:0:4	_______________________________________________________________________________________________________________________________________________________________________________________________________________________________________________________________________________________________________________________________________________________________________________________________________________…		418	462	44
cl48	3	3	cl_2802_SNL178:168:HW5NTBCXY:2:1108:10610:43883 1:N:0:GTCCGCAT+AGAGTAGA	_______________________________________________________________________________________________________________________________________________________________________________________________________________________________________________________________________________________________________________________________________________________________________________________________________________…
cl49	8	6	cl_565_SNL178:168:HW5NTBCXY:2:1203:17117:41072 1:N:0:GTCCGCAT+AGAGTAGA	_______________________________________________________________________________________________________________________________________________________________________________________________________________________________________________________________________________________________________________________________________________________________________________________________________________…
cl50	166	155	cl_319_SNL178:168:HW5NTBCXY:2:1102:12819:3152 1:N:0:GTCCGCAT+AGAGTAGA	_______________________________________________________________________________________________________________________________________________________________________________________________________________________________________________________________________________________________________________________________________________________________________________________________________________…		423	462	39
cl51	892	840	cl_2027_SNL178:168:HW5NTBCXY:2:1102:19411:9238 1:N:0:GTCCGCAT+AGAGTAGA	_______________________________________________________________________________________________________________________________________________________________________________________________________________________________________________________________________________________________________________________________________________________________________________________________________________…		426	464	37
cl52	203	187	cl_349_SNL178:168:HW5NTBCXY:2:1102:3790:69787 1:N:0:GTCCGCAT+AGAGTAGA	_______________________________________________________________________________________________________________________________________________________________________________________________________________________________________________________________________________________________________________________________________________________________________________________________________________…		426	464	38
cl53	1	1	cl_2176_SNL178:168:HW5NTBCXY:2:2214:3067:43256 1:N:0:GTCCGCAT+AGAGTAGA	_______________________________________________________________________________________________________________________________________________________________________________________________________________________________________________________________________________________________________________________________________________________________________________________________________________…
cl54	1850	1738	cl_644_SNL178:168:HW5NTBCXY:2:2112:11670:52671 1:N:0:GTCCGCAT+AGAGTAGA	_______________________________________________________________________________________________________________________________________________________________________________________________________________________________________________________________________________________________________________________________________________________________________________________________________________…		431	464	33
cl55	1	1	cl_377_SNL178:168:HW5NTBCXY:2:1111:14263:29303 1:N:0:GTCCGCAT+AGAGTAGA	_______________________________________________________________________________________________________________________________________________________________________________________________________________________________________________________________________________________________________________________________________________________________________________________________________________…
cl56	1	1	cl_1014_M02866:66:000000000-AT1LV:1:2102:12641:9341 1:N:0:4	_______________________________________________________________________________________________________________________________________________________________________________________________________________________________________________________________________________________________________________________________________________________________________________________________________________…
cl57	1	1	M02866:66:000000000-AT1LV:1:2106:26109:18624 1:N:0:4	_______________________________________________________________________________________________________________________________________________________________________________________________________________________________________________________________________________________________________________________________________________________________________________________________________________…
