# Supplementary material for: Guide RNA Repertoires in the Main Lineages of Trypanosoma cruzi: High Diversity and Variable Redundancy Among Strains
Source: Front Cell Infect Microbiol. 2021 May 31;11:663416. doi: 10.3389/fcimb.2021.663416 (PMC8202002; doi:10.3389/fcimb.2021.663416)
Supplement: Supplementary File 2 — Zip file containing gRNA classes aligned to different mRNAs for each strain in this study. [file DataSheet_2.zip › Supplementary File 2/LL014R1_Cascada0.txt_resSWARM.txt]

A6CLBPAPER	ATGTTTTTGTTTTTTTTTTGTGATTTATTTTGGTTGCGTTTATTATTATGATTATATTATTGTGTGTGATCCAGGTTGTGTTTTGTTGTGTATTTTAATTGTTTATTATTGATATTTGATTTTTTATTATTTTGTTTATTTGATTTATATTTGTTTATTGGTTTATGTTTATTTTTATTGTTATGGTTTATGTTATTTAATTTGTATAGTTTGATTTTATATTATTGTATTACTTATTTGAATTTGTATTTATTATTTTGTATTGTTTTTTTGTATTATATGTCATTTTTATTTTTATTTTGTTTTTTGTTGGATTTTTTTTTATTTAATAATTTATTGGTTGGTGATAATTTTATGGATGTTTTTTTTATCCGTTTTTTGTTATGTTTTTTGGAATGT…
cl0	177	163	cl_3018_SNL178:168:HW5NTBCXY:2:1102:9742:9226 1:N:0:CGATGTTA+AGAGTAGA	TATGGAGACAGGAGAGAAACATTAGATAGAGTCAGTGCATATG____________________________________________________________________________________________________________________________________________________________________________________________________________________________________________________________________________________________________________________________________________________________________…		1	43	42
cl1	11	8	cl_1712_SNL178:168:HW5NTBCXY:2:1103:18161:8178 1:N:0:CGATGTTA+AGAGTAGA	________________________ATTAGAGTTGATGTGGATGATGGTGTTGGTATAATAGTACACATTGG________________________________________________________________________________________________________________________________________________________________________________________________________________________________________________________________________________________________________________________________________…
cl2	586	526	cl_1787_SNL178:168:HW5NTBCXY:2:2214:15888:54852 1:N:0:CGATGTTA+AGAGTAGA	____________________________________________________ATTTAATGACATATGTTAAGTTTAGTGTAGAGTGACACATGAGATTA____________________________________________________________________________________________________________________________________________________________________________________________________________________________________________________________________________________________________________…		53	99	45
cl3	1	1	cl_872_SNL178:168:HW5NTBCXY:2:1114:2661:84761 1:N:0:CGATGGTA+AGAGTAGA	___________________________________________________________AAGATATGTTAGATTTGATAGAAGGTAATATG____________________________________________________________________________________________________________________________________________________________________________________________________________________________________________________________________________________________________________________…
cl4	37	24	cl_1238_SNL178:168:HW5NTBCXY:2:1103:5364:85296 1:N:0:CGATGTTA+AGAGTAGA	______________________________________________________________________________GTGCAGTAATATATGAAGTTGGTGAGTGATAGCTGTGGACTGAGAGATGTTG_____________________________________________________________________________________________________________________________________________________________________________________________________________________________________________________________________________…		79	130	50
cl5	1	1	cl_1381_SNL178:168:HW5NTBCXY:2:2106:3613:13360 1:N:0:CGATGTTA+AGAGTAGA	_______________________________________________________________________________TAAAATAGCACTTGGGGTTGGTGGGTGGTTGT________________________________________________________________________________________________________________________________________________________________________________________________________________________________________________________________________________________________…
cl6	1	1	cl_2254_M02866:66:000000000-AT1LV:1:1101:9280:15066 1:N:0:7	________________________________________________________________________________________________________________________GGGTGTGATGAAGTAGGTGGGTCGGATATAA________________________________________________________________________________________________________________________________________________________________________________________________________________________________________________________…
cl7	332	300	cl_1508_SNL178:168:HW5NTBCXY:2:1102:1919:7468 1:N:0:CGATGTTA+AGAGTAGA	____________________________________________________________________________________________________________________________________________ATTAGATATAGGCAGATGGTTGGATGTGGATAAGAGTAGCAATGTCA____________________________________________________________________________________________________________________________________________________________________________________________________________________…		141	187	47
cl8	6374	2110	M02866:66:000000000-AT1LV:1:1103:6195:17124 1:N:0:7	______________________________________________________________________________________________________________________________________________________________________________ATTGATAGTACTAGATGTAATGGATTGAACATATCAGACTAGAGTGT__________________________________________________________________________________________________________________________________________________________________________________…		175	221	46
cl9	77	39	M02866:66:000000000-AT1LV:1:1102:29175:14941 1:N:0:7	________________________________________________________________________________________________________________________________________________________________________________TGATAGTGTTGGATATAGTGAATTAGATGTATCAAGTTGTAGTGT__________________________________________________________________________________________________________________________________________________________________________________…		177	221	44
cl10	13	6	M02866:66:000000000-AT1LV:1:1104:17383:22482 1:N:0:7	_______________________________________________________________________________________________________________________________________________________________________________________GTTGGATATAGGGAATTAGATGTATCAAGTTGTAGTGT__________________________________________________________________________________________________________________________________________________________________________________…
cl11	4298	3948	cl_2484_SNL178:168:HW5NTBCXY:2:1103:20043:13233 1:N:0:CGATGTTA+AGCGTAGA	_______________________________________________________________________________________________________________________________________________________________________________________________________________TTGGGTTGAAATGTGGTGGTGTGATGAATGAGTTTAAACATGGATAAGA_______________________________________________________________________________________________________________________________________________…		208	256	48
cl12	102	68	cl_2076_M02866:66:000000000-AT1LV:1:1101:13344:6603 1:N:0:7	_____________________________________________________________________________________________________________________________________________________________________________________________________________________________________________AGTTTGAATGTAGGTGACGAGATATGATGAGGGAGTATGATATATAGTG_________________________________________________________________________________________________________________…		238	286	48
cl13	39	34	cl_1189_SNL178:168:HW5NTBCXY:2:1103:14171:99059 1:N:0:CGATGTTA+AGAGTAGA	________________________________________________________________________________________________________________________________________________________________________________________________________________________________________________TTGAATATAGGTGGTGAAATATAGTGGAGAAACATGATATGTAGT__________________________________________________________________________________________________________________…		241	285	45
cl14	22	16	cl_2124_SNL178:168:HW5NTBCXY:2:1105:14530:64745 1:N:0:CGATGTTA+AGAGTAGA	____________________________________________________________________________________________________________________________________________________________________________________________________________________________________________________________________________GTAGTATGATATGTAGTAAGGATAGAGATGAGGTGAGAGACAATTTGATAG________________________________________________________________________________…
cl15	29818	25698	cl_2713_SNL178:168:HW5NTBCXY:2:1213:13456:66284 1:N:0:CGATGTTA+AGAGTAGA	______________________________________________________________________________________________________________________________________________________________________________________________________________________________________________________________________________GTTATGATATATGGTGGAGATAGGAGTAGAGTAAGAGACAGTCTGTG__________________________________________________________________________________…		271	317	45
cl16	9	9	cl_2090_SNL178:168:HW5NTBCXY:2:1108:17796:14968 1:N:0:CGATGTTA+AGAGTAGA	____________________________________________________________________________________________________________________________________________________________________________________________________________________________________________________________________________________ATATGTAGTGGTGGTAGGGGCGAGGTGGAGT____________________________________________________________________________________________…
cl17	7	7	cl_2548_SNL178:168:HW5NTBCXY:2:1102:5831:46158 1:N:0:CGATGTTA+AGAGTAGA	______________________________________________________________________________________________________________________________________________________________________________________________________________________________________________________________________________________________________GATAAGTTAGAAGACAGTTTGAGAAGAGGTGAGTTGTTGAGTGTCTAGTCGTTGT__________________________________________________…
cl18	70	64	cl_715_SNL178:168:HW5NTBCXY:2:1102:14473:47331 1:N:0:CGATGTTA+AGAGTAGA	______________________________________________________________________________________________________________________________________________________________________________________________________________________________________________________________________________________________________________________________________GATATTAGATGATCAGTTATTGTTGAAATGCTTACTGAGAGAATAGGTGAGA_____________________…		327	378	50
cl19	1171	1078	SNL178:168:HW5NTBCXY:2:1101:12184:28001 1:N:0:CGATGTTA+AGAGTAGA	___________________________________________________________________________________________________________________________________________________________________________________________________________________________________________________________________________________________________________________________________________________CGGTTGTCATTGGAGTGTTTATAGAGAAGATAGGCGGAGTGTAATG______________…		340	385	44
cl20	38	37	cl_291_SNL178:168:HW5NTBCXY:2:1101:18345:16758 1:N:0:CGATGTTA+AGAGTAGA	_____________________________________________________________________________________________________________________________________________________________________________________________________________________________________________________________________________________________________________________________________________________________________________________TAGAGAGTAGTGTGGGAAGTTTTGTA…		374	417	44
cl21	12	10	cl_2739_SNL178:168:HW5NTBCXY:2:1110:8578:39327 1:N:0:CGATGTTA+AGAGTAGA	_______________________________________________________________________________________________________________________________________________________________________________________________________________________________________________________________________________________________________________________________________________________________________________________________________________…
cl22	6	4	cl_2690_SNL178:168:HW5NTBCXY:2:1108:2364:80338 1:N:0:CGATGTTA+AGAGTAGA	_______________________________________________________________________________________________________________________________________________________________________________________________________________________________________________________________________________________________________________________________________________________________________________________________________________…
cl23	40	29	cl_1305_SNL178:168:HW5NTBCXY:2:1102:5714:67164 1:N:0:CGATGTTA+AGAGTAGA	_______________________________________________________________________________________________________________________________________________________________________________________________________________________________________________________________________________________________________________________________________________________________________________________________________________…		471	522	50
cl24	68	60	cl_106_M02866:66:000000000-AT1LV:1:1110:11930:6294 1:N:0:7	_______________________________________________________________________________________________________________________________________________________________________________________________________________________________________________________________________________________________________________________________________________________________________________________________________________…		474	506	33
cl25	18	0	cl_2688_M02866:66:000000000-AT1LV:1:1114:24696:9691 1:N:0:7	_______________________________________________________________________________________________________________________________________________________________________________________________________________________________________________________________________________________________________________________________________________________________________________________________________________…
cl26	1	1	M02866:66:000000000-AT1LV:1:2102:8651:27191 1:N:0:7	_______________________________________________________________________________________________________________________________________________________________________________________________________________________________________________________________________________________________________________________________________________________________________________________________________________…
cl27	1	1	M02866:66:000000000-AT1LV:1:2103:6103:5337 1:N:0:7	_______________________________________________________________________________________________________________________________________________________________________________________________________________________________________________________________________________________________________________________________________________________________________________________________________________…
cl28	1	1	M02866:66:000000000-AT1LV:1:2110:11320:5933 1:N:0:7	_______________________________________________________________________________________________________________________________________________________________________________________________________________________________________________________________________________________________________________________________________________________________________________________________________________…
cl29	126	105	cl_2475_M02866:66:000000000-AT1LV:1:2103:17545:16999 1:N:0:7	_______________________________________________________________________________________________________________________________________________________________________________________________________________________________________________________________________________________________________________________________________________________________________________________________________________…		504	548	44
cl30	92	83	cl_821_SNL178:168:HW5NTBCXY:2:1102:4533:30590 1:N:0:CGATGTTA+AGAGTAGA	_______________________________________________________________________________________________________________________________________________________________________________________________________________________________________________________________________________________________________________________________________________________________________________________________________________…		535	583	48
cl31	1	1	cl_2043_SNL178:168:HW5NTBCXY:2:1214:18361:48350 1:N:0:CGATGTTA+AGAGTAGA	_______________________________________________________________________________________________________________________________________________________________________________________________________________________________________________________________________________________________________________________________________________________________________________________________________________…
cl32	1131	987	cl_2256_SNL178:168:HW5NTBCXY:2:2207:16075:18708 1:N:0:CGATGTTA+AGAGTAGA	_______________________________________________________________________________________________________________________________________________________________________________________________________________________________________________________________________________________________________________________________________________________________________________________________________________…		564	616	52
cl33	24	22	cl_1386_SNL178:168:HW5NTBCXY:2:1101:20277:51397 1:N:0:CGATGTTA+AGAGTAGA	_______________________________________________________________________________________________________________________________________________________________________________________________________________________________________________________________________________________________________________________________________________________________________________________________________________…		564	610	45
cl34	1	1	cl_181_SNL178:168:HW5NTBCXY:2:2116:19039:28286 1:N:0:CGATGTTA+AGAGTAGA	_______________________________________________________________________________________________________________________________________________________________________________________________________________________________________________________________________________________________________________________________________________________________________________________________________________…
cl35	5	3	cl_344_SNL178:168:HW5NTBCXY:2:1204:20282:30302 1:N:0:CGATGTTA+AGAGTAGA	_______________________________________________________________________________________________________________________________________________________________________________________________________________________________________________________________________________________________________________________________________________________________________________________________________________…
cl36	228	200	cl_1799_SNL178:168:HW5NTBCXY:2:1102:17878:6615 1:N:0:CGATGTTA+AGAGTAGA	_______________________________________________________________________________________________________________________________________________________________________________________________________________________________________________________________________________________________________________________________________________________________________________________________________________…		630	675	45
cl37	1581	1220	M02866:66:000000000-AT1LV:1:1101:7183:13973 1:N:0:7	_______________________________________________________________________________________________________________________________________________________________________________________________________________________________________________________________________________________________________________________________________________________________________________________________________________…		632	675	43
cl38	241	182	cl_1550_M02866:66:000000000-AT1LV:1:1101:16459:15834 1:N:0:7	_______________________________________________________________________________________________________________________________________________________________________________________________________________________________________________________________________________________________________________________________________________________________________________________________________________…		662	701	40
