# Supplementary material for: Guide RNA Repertoires in the Main Lineages of Trypanosoma cruzi: High Diversity and Variable Redundancy Among Strains
Source: Front Cell Infect Microbiol. 2021 May 31;11:663416. doi: 10.3389/fcimb.2021.663416 (PMC8202002; doi:10.3389/fcimb.2021.663416)
Supplement: Supplementary File 2 — Zip file containing gRNA classes aligned to different mRNAs for each strain in this study. [file DataSheet_2.zip › Supplementary File 2/LL014R1_Cascada10.txt_resSWARM.txt]

ND9CLBPAPER	ATGTTTATATTTTTATGTTTATTTCGTTTATGTTTTTGTTTAATTTTATTTTATTGTTTGTGTTGTAGATGATGTTTTGTTTGTTTTGTTGATTGTAGTTTTTTATTTTTTTATTGTTTTGTTAGTTTTTTTTTGTTTTATTGTATGTTTTTATTTTTTAATTTGTGGTTTTTATTTTTGTATTGTTGTGATTTGTTATTGGTTGATTTTTGTGGTTTTTGTTTTTGTCGTTTTATGTTGTTGTATATTTTATTTTGTTTATTTTTGTTGTATTCGTTTGTGTTTTGTTTTGTGTTGTTTGTTTATTTTTTTTGGTTTGTGTTTTAGTTTTAGTTGTTTTTGTTATACATTTTTATTATTAGAACGTGAATGTTTTGATTTGTTTGGTTTTTATTTTGT…
cl0	812	791	cl_902_SNL178:168:HW5NTBCXY:2:1102:12205:2060 1:N:0:CGATGTTA+AGAGTAGA	____________________________________________________________ATGATGGTTGTTGTGGAATAGGTAGAAAGAT____________________________________________________________________________________________________________________________________________________________________________________________________________________________________________________________________________________________________________________…		61	91	29
cl1	26	25	cl_2024_SNL178:168:HW5NTBCXY:2:1102:12057:40290 1:N:0:CGATGTTA+AGAGTAGA	_______________________________________________________________________________________________________________________________________________________________________________________ATGAAATTGAGTGATGGTTGGTTCGGGATAT_________________________________________________________________________________________________________________________________________________________________________________________…		184	214	29
cl2	13	13	cl_712_SNL178:168:HW5NTBCXY:2:1106:6199:64496 1:N:0:CGATGTTA+AGAGTAGA	_______________________________________________________________________________________________________________________________________________________________________________________________________________________GGAGGTAGTGACAGTAGAACATGGCATTGTATAAGA____________________________________________________________________________________________________________________________________________________…
cl3	76	76	M02866:66:000000000-AT1LV:1:2108:13225:18760 1:N:0:7	_________________________________________________________________________________________________________________________________________________________________________________________________________________________GTATGAGAGTAGTGAAGTATGATGTTATGTG_______________________________________________________________________________________________________________________________________________________…		218	248	29
cl4	5	5	cl_2673_SNL178:168:HW5NTBCXY:2:1102:5564:37317 1:N:0:CGATGTTA+AGAGTAGA	__________________________________________________________________________________________________________________________________________________________________________________________________________________________________________________TGTATAGAATGGTATGAGTAGAGGTAGTGTAATTAG_________________________________________________________________________________________________________________________…
cl5	4	2	cl_2713_SNL178:168:HW5NTBCXY:2:1216:10572:75766 1:N:0:CGATGTTA+AGAGTAGA	_________________________________________________________________________________________________________________________________________________________________________________________________________________________________________________________________________ATGGTGGAGATAGGTGTAGAGTAAGAGACAGT______________________________________________________________________________________________________…
cl6	291	276	cl_1194_SNL178:168:HW5NTBCXY:2:1102:1344:18977 1:N:0:CGATGTTA+AGAGTAGA	___________________________________________________________________________________________________________________________________________________________________________________________________________________________________________________________________________AGTGAAGACAAACATGAGATGGTGTATAATG_____________________________________________________________________________________________________…		268	298	28
cl7	20	17	cl_1248_SNL178:168:HW5NTBCXY:2:1114:14456:4015 1:N:0:CGATGTTA+AGAGTAGA	___________________________________________________________________________________________________________________________________________________________________________________________________________________________________________________________________________AATGTTAGTGGGTGTAAAGTGGGATTTGATGA____________________________________________________________________________________________________…
cl8	1	1	cl_966_SNL178:168:HW5NTBCXY:2:2105:21013:29381 1:N:0:CGATGTTA+AGAGTAGA	_______________________________________________________________________________________________________________________________________________________________________________________________________________________________________________________________________________________________________________________AGTTAAGCGTAGAATTGAGGTTGGTACGGGT_________________________________________________________…
cl9	1	1	cl_2831_SNL178:168:HW5NTBCXY:2:2112:6895:3710 1:N:0:CGATGTTA+AGAGTAGA	_______________________________________________________________________________________________________________________________________________________________________________________________________________________________________________________________________________________________________________________________________________________________________________________________________________…
cl10	106	98	cl_2451_SNL178:168:HW5NTBCXY:2:1102:18802:32286 1:N:0:CGATGTTA+AGAGTAGA	_______________________________________________________________________________________________________________________________________________________________________________________________________________________________________________________________________________________________________________________________________________________________________________________________________________…		417	452	36
cl11	7	7	cl_2548_SNL178:168:HW5NTBCXY:2:1102:5831:46158 1:N:0:CGATGTTA+AGAGTAGA	_______________________________________________________________________________________________________________________________________________________________________________________________________________________________________________________________________________________________________________________________________________________________________________________________________________…
cl12	2	0	M02866:66:000000000-AT1LV:1:1114:24569:21455 1:N:0:7	_______________________________________________________________________________________________________________________________________________________________________________________________________________________________________________________________________________________________________________________________________________________________________________________________________________…
cl13	73	66	M02866:66:000000000-AT1LV:1:1111:13791:20800 1:N:0:7	_______________________________________________________________________________________________________________________________________________________________________________________________________________________________________________________________________________________________________________________________________________________________________________________________________________…		451	497	46
