# Supplementary material for: Guide RNA Repertoires in the Main Lineages of Trypanosoma cruzi: High Diversity and Variable Redundancy Among Strains
Source: Front Cell Infect Microbiol. 2021 May 31;11:663416. doi: 10.3389/fcimb.2021.663416 (PMC8202002; doi:10.3389/fcimb.2021.663416)
Supplement: Supplementary File 2 — Zip file containing gRNA classes aligned to different mRNAs for each strain in this study. [file DataSheet_2.zip › Supplementary File 2/LL014R1_Cascada11.txt_resSWARM.txt]

RPS12CLBPAPER	AATAAATATATTTTGTTTTTTTTGCGTATGTGATTTTTGTATGGTTGTTGTTTACGTTTTGTTTTGTTTGTTTTATGTTATTATATGAGCCCACGATTACCCAGTTCCGGTAACCGTCGTGTGTTATATGCCGTATTTTATTTGTATAGTTTTGTTTGGGTGTTGCGTTGTTTTTTTTGTTGTTTTGTTAATTTAGCTATGTCATTATTTATTATAGAAGGTGGTGGTTTTATTGATTTACCCGGTATAAAATATTATACACGTATTGTAAGTTGA
cl0	8260	6798	cl_1407_M02866:66:000000000-AT1LV:1:1104:19439:21522 1:N:0:7	__________ATGATGGAGAGAATGCATGTGTTGGAGACATATCA_______________________________________________________________________________________________________________________________________________________________________________________________________________________________________		11	45	34
cl1	2	1	M02866:66:000000000-AT1LV:1:1103:12673:16398 1:N:0:7	_____________GAAGGAAAGATGCATGTGTTGGAGACATATCA_______________________________________________________________________________________________________________________________________________________________________________________________________________________________________
cl2	706	652	cl_465_SNL178:168:HW5NTBCXY:2:1106:1254:60307 1:N:0:CGATGTTA+AGAGTAGA	____________________________AAGTTAGAAATATGTTGATGGTAGATGTGAAATGAGGTAGACAGAATGTA______________________________________________________________________________________________________________________________________________________________________________________________________		29	78	49
cl3	1	1	cl_2484_SNL178:168:HW5NTBCXY:2:1115:5343:32062 1:N:0:CGATGTTA+AGAGTAGA	_____________________________________________________________AACATGGATAAGATATAGTGATATGATTGGGT_______________________________________________________________________________________________________________________________________________________________________________________
cl4	611	588	cl_1561_SNL178:168:HW5NTBCXY:2:2103:16204:44563 1:N:0:CGATGTTA+AGAGTAGA	_________________________________________________________________TAGATAGAGTGTGATAATATGCTTGTGTGTTGAT_________________________________________________________________________________________________________________________________________________________________________________		66	99	33
cl5	5	4	cl_1149_SNL178:168:HW5NTBCXY:2:1101:7024:92772 1:N:0:CGATGTTA+AGAGTAGA	____________________________________________________________________ATTGGATGTGACGGTGTATTCTGGTGTTGAT_________________________________________________________________________________________________________________________________________________________________________________
cl6	1	1	M02866:66:000000000-AT1LV:1:1109:10529:24559 1:N:0:7	_______________________________________________________________________GAGTGTGATAATATGCTTGTGTGTTGATAGGTTGAGGTC______________________________________________________________________________________________________________________________________________________________________
cl7	12	9	cl_591_M02866:66:000000000-AT1LV:1:1111:17844:6236 1:N:0:7	___________________________________________________________________________________________________________GTCATTGTTAGTGTACAATATGTGGCATGGA__________________________________________________________________________________________________________________________________________
cl8	33439	32184	cl_344_SNL178:168:HW5NTBCXY:2:1103:10533:25610 1:N:0:CGATGTTA+AGAGGAGA	_________________________________________________________________________________________________________________________________TTGTATAGAGTGAGTGTATTAAGATAGATCG____________________________________________________________________________________________________________________		130	160	29
cl9	23523	21921	cl_1408_SNL178:168:HW5NTBCXY:2:1208:4510:82363 1:N:0:CGATGTTA+AGAGTAGA	__________________________________________________________________________________________________________________________________________________________________________________________________________GTATTAAGTGATATCTTTTGCTGTCGAAGTAACTAA______________________________________		203	238	35
cl10	5	5	cl_533_SNL178:168:HW5NTBCXY:2:1106:17047:20554 1:N:0:CGATGTTA+AGAGTAGA	______________________________________________________________________________________________________________________________________________________________________________________________________________________________TTGTTGAAGTAGTTAGATAGGTGGTATTTTGTA_____________________
