# Supplementary material for: Guide RNA Repertoires in the Main Lineages of Trypanosoma cruzi: High Diversity and Variable Redundancy Among Strains
Source: Front Cell Infect Microbiol. 2021 May 31;11:663416. doi: 10.3389/fcimb.2021.663416 (PMC8202002; doi:10.3389/fcimb.2021.663416)
Supplement: Supplementary File 2 — Zip file containing gRNA classes aligned to different mRNAs for each strain in this study. [file DataSheet_2.zip › Supplementary File 2/LL014R1_Cascada2.txt_resSWARM.txt]

COIIICLBGENBANK	ATGTTTTTGTTTCGTTGTATATTTGTTGGTGTTAGTGGTGTTTTTGTTTTTTTATCTTTACCCGCCATTGTTATTGTGTATTGATTATTTTGTTTATTAGGTTTTATGTGTTTATTATTTGGGTGTTTTGTTTTTGTTGATGTATGTTTTATTTTTTTTTTTGTATGTTTGTTATTTTGTTTGTTAGTTTTATTTGTGGATTTATTTTGTGATTTTTTACGTGGTATTTTTGATTTTTGTTGTTTATTACGTGTTGTCCAATATTGTTTTATTTGATTTGTTATTAGTGAATTTATTTTATTTATGGCATTTTTTACCGTAGTTTTTGGTTTATGTTTATTTTTATGTTGTGAGTTTGCTTTTGTTTTTTGTTTACCATTATTATTTTGTTGTTTATTA…
cl0	3	3	cl_1143_SNL178:168:HW5NTBCXY:2:1107:5584:92452 1:N:0:CGATGTTA+AGAGTAGA	TATAGGAGTGGAGTAACGTATGGGTGGATATAGT_____________________________________________________________________________________________________________________________________________________________________________________________________________________________________________________________________________________________________________________________________________________________________________…
cl1	3	2	cl_2677_M02866:66:000000000-AT1LV:1:1103:6813:7683 1:N:0:7	_GTGTGGGTAAAATAATATATAGTTGGTTGTGAT_____________________________________________________________________________________________________________________________________________________________________________________________________________________________________________________________________________________________________________________________________________________________________________…
cl2	18	10	cl_826_SNL178:168:HW5NTBCXY:2:1105:4203:48768 1:N:0:CGATGTTA+AGAGTAGA	______GCTAGAGTAATATGTAGGTAGTTACAGTCATTACAAAGATATGAG____________________________________________________________________________________________________________________________________________________________________________________________________________________________________________________________________________________________________________________________________________________________…
cl3	9029	3580	M02866:66:000000000-AT1LV:1:1101:23010:16070 1:N:0:7	___________GATAGTATGTAGGTGATCGTGGTCATTGTGGAGACAGAGAA___________________________________________________________________________________________________________________________________________________________________________________________________________________________________________________________________________________________________________________________________________________________…		12	52	40
cl4	64	59	cl_1008_SNL178:168:HW5NTBCXY:2:1102:11079:41746 1:N:0:CGATGTTA+AGAGTAGA	___________AGTAGCATGTCAATGATTGTGATTATTACAAGAACAGAGTAGTGG_______________________________________________________________________________________________________________________________________________________________________________________________________________________________________________________________________________________________________________________________________________________…		12	56	43
cl5	1	1	M02866:66:000000000-AT1LV:1:2111:14899:21371 1:N:0:7	_______________GTATATGAATGGTTTTAATCATTGTAAAAGTGGGT_____________________________________________________________________________________________________________________________________________________________________________________________________________________________________________________________________________________________________________________________________________________________…
cl6	7	7	cl_2317_SNL178:168:HW5NTBCXY:2:1108:16656:6809 1:N:0:CGATGTTA+AGAGTAGA	_______________________________________TTAAGATAGAAGAGTAGAAGTAGGCGGTGTTAATAGTGTGTAATTAG_________________________________________________________________________________________________________________________________________________________________________________________________________________________________________________________________________________________________________________________…
cl7	217	204	cl_2850_SNL178:168:HW5NTBCXY:2:1113:5918:24994 1:N:0:CGATGTTA+AGAGTAGA	__________________________________________AGATAGAGAAGTAGAGATGGGTGTTGGTGATGGTACATAGTTGAT________________________________________________________________________________________________________________________________________________________________________________________________________________________________________________________________________________________________________________________…		43	87	44
cl8	1	1	cl_1453_M02866:66:000000000-AT1LV:1:1112:20172:9943 1:N:0:7	_______________________________________________GAGAGTTGGAGATAGGTGGTAATAATAGAACA________________________________________________________________________________________________________________________________________________________________________________________________________________________________________________________________________________________________________________________________…
cl9	58	51	cl_1694_SNL178:168:HW5NTBCXY:2:1102:12237:4397 1:N:0:CGATGTTA+AGAGTAGA	___________________________________________________________________________TGTATAATTGATGAGGTGAATGATTTAAGATACACAGATGATAGAT______________________________________________________________________________________________________________________________________________________________________________________________________________________________________________________________________________________…		76	121	46
cl10	4	4	cl_358_SNL178:168:HW5NTBCXY:2:1109:16740:95219 1:N:0:CGATGTTA+AGAGTAGA	_______________________________________________________________________________________________________ATTATGTAGATGATGGACTTGTGAAATAGGAGCAGTTGTATACAAGAT________________________________________________________________________________________________________________________________________________________________________________________________________________________________________________________…
cl11	21	21	cl_2117_SNL178:168:HW5NTBCXY:2:1107:19986:66832 1:N:0:CGATGTTA+AGAGTAGA	___________________________________________________________________________________________________________________________________GAGATTGTTATATATAAGATGAGAGAGGAGA_____________________________________________________________________________________________________________________________________________________________________________________________________________________________________________…		132	162	30
cl12	400	0	cl_2688_M02866:66:000000000-AT1LV:1:1102:6614:12869 1:N:0:7	_____________________________________________________________________________________________________________________________________GTTAGTTGTATGTAAGATAAAGAAGAGACAG___________________________________________________________________________________________________________________________________________________________________________________________________________________________________________…
cl13	15	12	cl_1716_SNL178:168:HW5NTBCXY:2:1106:11619:55632 1:N:0:CGATGTTA+AGAGTAGA	_______________________________________________________________________________________________________________________________________TCATTGTATGTAGAATGGGAGAGGAGACATATGGACAATAAAGCTGGTA_______________________________________________________________________________________________________________________________________________________________________________________________________________________…
cl14	28	23	cl_2688_SNL178:168:HW5NTBCXY:2:1104:1801:20781 1:N:0:CGATGTTA+AGAGTAGA	________________________________________________________________________________________________________________________________________________________AAAGAAGAGACAGGTGAATAGTGGAACATGTG_______________________________________________________________________________________________________________________________________________________________________________________________________________________…		153	184	30
cl15	236	198	M02866:66:000000000-AT1LV:1:1114:13471:20393 1:N:0:7	____________________________________________________________________________________________________________________________________________________________________________________________AGATAGACGTGTAAGTGAAGTGTTAGAGAGTGCATCATAAGAATTGTAG__________________________________________________________________________________________________________________________________________________________________…		189	237	47
cl16	9	8	cl_1073_SNL178:168:HW5NTBCXY:2:1206:3519:14443 1:N:0:CGATGTTA+AGAGTAGA	_______________________________________________________________________________________________________________________________________________________________________________________________TAGATATCTGGATGAGGTGCTGAAAGATGTATCATAGAACTTG_____________________________________________________________________________________________________________________________________________________________________…
cl17	2169	1935	cl_1331_SNL178:168:HW5NTBCXY:2:1102:20119:7799 1:N:0:CGATGTTA+AGAGTAGA	___________________________________________________________________________________________________________________________________________________________________________________________________________________________ACATTGTAGAAGTTGGAGATGGTAAATAGTGCATGATAGGTTGTA_______________________________________________________________________________________________________________________________________…		220	264	44
cl18	9	9	cl_2283_M02866:66:000000000-AT1LV:1:1104:2224:17033 1:N:0:7	___________________________________________________________________________________________________________________________________________________________________________________________________________________________________________GGTCAATGGATGGTATATAATGGGTTGGGGT_____________________________________________________________________________________________________________________________________…
cl19	3351	3118	cl_1381_SNL178:168:HW5NTBCXY:2:1110:4673:99189 1:N:0:CGATGTTA+AGAGTAGA	__________________________________________________________________________________________________________________________________________________________________________________________________________________________________________________________TGTAGTAGCTTATGGTGAGATGGATTGGACGGTAATCACTTG___________________________________________________________________________________________________________…		251	292	41
cl20	62	9	cl_2264_M02866:66:000000000-AT1LV:1:1109:11858:2492 1:N:0:7	________________________________________________________________________________________________________________________________________________________________________________________________________________________________________________________________________________AGTTAAGTGATGATTGTTTAAATAAAGTGGATATT____________________________________________________________________________________________…
cl21	425	220	cl_2264_SNL178:168:HW5NTBCXY:2:1102:19487:21366 1:N:0:CGATGTTA+AGAGTAGA	________________________________________________________________________________________________________________________________________________________________________________________________________________________________________________________________________________AGTTAAGTGATGATTGTTTAAATAAAGTGGATATTGTAAAGA_____________________________________________________________________________________…		273	314	42
cl22	40	37	cl_1384_SNL178:168:HW5NTBCXY:2:1102:4246:20798 1:N:0:CGATGTTA+AGAGTAGA	___________________________________________________________________________________________________________________________________________________________________________________________________________________________________________________________________________________________________AAGTGAAATAGATATCTTGAGAGGTGGTATCAGAAGTCA_____________________________________________________________________…		292	330	38
cl23	853	786	cl_902_SNL178:168:HW5NTBCXY:2:1102:12205:2060 1:N:0:CGATGTTA+AGAGTAGA	________________________________________________________________________________________________________________________________________________________________________________________________________________________________________________________________________________________________________________________________TTAGAAGTTGAGTGTAAATAGGAGTATGATACTTAGATGAGAAC___________________________________…		321	364	44
cl24	438	391	cl_1453_M02866:66:000000000-AT1LV:1:1112:20172:9943 1:N:0:7	_______________________________________________________________________________________________________________________________________________________________________________________________________________________________________________________________________________________________________________________________________________________________TTTAGATGAGAGTAGGAGATAGGTGGTAATAATAGAACAAGAGA____…		352	395	43
cl25	936	612	cl_1176_SNL178:168:HW5NTBCXY:2:1102:3103:3921 1:N:0:CGATGTTA+AGAGTAGA	_________________________________________________________________________________________________________________________________________________________________________________________________________________________________________________________________________________________________________________________________________________________________________________________TAGTAGTAAGATAGCAGATGGT…		378	425	47
cl26	98	89	cl_838_SNL178:168:HW5NTBCXY:2:1102:2650:67565 1:N:0:CGATGTTA+AGAGTAGA	___________________________________________________________________________________________________________________________________________________________________________________________________________________________________________________________________________________________________________________________________________________________________________________________________GTGTTAGATAAT…		388	436	47
cl27	36	33	cl_2996_SNL178:168:HW5NTBCXY:2:1102:4954:85207 1:N:0:CGATGTTA+AGAGTAGA	_______________________________________________________________________________________________________________________________________________________________________________________________________________________________________________________________________________________________________________________________________________________________________________________________________________…		412	464	51
cl28	5	4	cl_1558_SNL178:168:HW5NTBCXY:2:1201:5791:43322 1:N:0:CGATGTTA+AGAGTAGA	_______________________________________________________________________________________________________________________________________________________________________________________________________________________________________________________________________________________________________________________________________________________________________________________________________________…
cl29	291	235	cl_786_M02866:66:000000000-AT1LV:1:1106:20103:5734 1:N:0:7	_______________________________________________________________________________________________________________________________________________________________________________________________________________________________________________________________________________________________________________________________________________________________________________________________________________…		442	487	45
cl30	56	49	cl_2526_SNL178:168:HW5NTBCXY:2:1102:5117:60380 1:N:0:CGATGTTA+AGAGTAGA	_______________________________________________________________________________________________________________________________________________________________________________________________________________________________________________________________________________________________________________________________________________________________________________________________________________…		475	525	49
cl31	25	14	cl_712_SNL178:168:HW5NTBCXY:2:1106:6199:64496 1:N:0:CGATGTTA+AGAGTAGA	_______________________________________________________________________________________________________________________________________________________________________________________________________________________________________________________________________________________________________________________________________________________________________________________________________________…
cl32	1	1	cl_1407_SNL178:168:HW5NTBCXY:2:1104:7751:94161 1:N:0:CGATGTTA+AGAGTAGA	_______________________________________________________________________________________________________________________________________________________________________________________________________________________________________________________________________________________________________________________________________________________________________________________________________________…
cl33	39	37	cl_2862_SNL178:168:HW5NTBCXY:2:1102:1549:42935 1:N:0:CGATGTTA+AGAGTAGA	_______________________________________________________________________________________________________________________________________________________________________________________________________________________________________________________________________________________________________________________________________________________________________________________________________________…		536	585	49
cl34	6	6	cl_3073_SNL178:168:HW5NTBCXY:2:1116:17018:65681 1:N:0:CGATGTTA+AGAGTAGA	_______________________________________________________________________________________________________________________________________________________________________________________________________________________________________________________________________________________________________________________________________________________________________________________________________________…
cl35	304	288	cl_2948_SNL178:168:HW5NTBCXY:2:1102:6974:7353 1:N:0:CGATGTTA+AGAGTAGA	_______________________________________________________________________________________________________________________________________________________________________________________________________________________________________________________________________________________________________________________________________________________________________________________________________________…		567	601	34
cl36	250	231	cl_2285_SNL178:168:HW5NTBCXY:2:1102:13965:43987 1:N:0:CGATGTTA+AGAGTAGA	_______________________________________________________________________________________________________________________________________________________________________________________________________________________________________________________________________________________________________________________________________________________________________________________________________________…		567	614	46
cl37	12	12	cl_127_SNL178:168:HW5NTBCXY:2:1103:15430:41391 1:N:0:CGATGTTA+AGAGTAGA	_______________________________________________________________________________________________________________________________________________________________________________________________________________________________________________________________________________________________________________________________________________________________________________________________________________…
cl38	1	1	M02866:66:000000000-AT1LV:1:1103:5948:24174 1:N:0:7	_______________________________________________________________________________________________________________________________________________________________________________________________________________________________________________________________________________________________________________________________________________________________________________________________________________…
cl39	4	0	SNL178:168:HW5NTBCXY:2:2116:16376:31010 1:N:0:CGATGTTA+AGAGTAGA	_______________________________________________________________________________________________________________________________________________________________________________________________________________________________________________________________________________________________________________________________________________________________________________________________________________…
cl40	147	128	cl_841_SNL178:168:HW5NTBCXY:2:1102:1620:38886 1:N:0:CGATGTTA+AGAGTAGA	_______________________________________________________________________________________________________________________________________________________________________________________________________________________________________________________________________________________________________________________________________________________________________________________________________________…		602	653	50
cl41	75	51	cl_2024_SNL178:168:HW5NTBCXY:2:1103:1484:45423 1:N:0:CGATGTTA+AGAGTAGA	_______________________________________________________________________________________________________________________________________________________________________________________________________________________________________________________________________________________________________________________________________________________________________________________________________________…		606	644	38
cl42	61	60	cl_2822_SNL178:168:HW5NTBCXY:2:1102:15704:78087 1:N:0:CGATGTTA+AGAGTAGA	_______________________________________________________________________________________________________________________________________________________________________________________________________________________________________________________________________________________________________________________________________________________________________________________________________________…		609	639	30
cl43	3	3	cl_2024_SNL178:168:HW5NTBCXY:2:1106:13700:23660 1:N:0:CGATGTTA+AGAGTAGA	_______________________________________________________________________________________________________________________________________________________________________________________________________________________________________________________________________________________________________________________________________________________________________________________________________________…
cl44	35	24	cl_1736_SNL178:168:HW5NTBCXY:2:1103:6159:60927 1:N:0:CGATGTTA+AGAGTAGA	_______________________________________________________________________________________________________________________________________________________________________________________________________________________________________________________________________________________________________________________________________________________________________________________________________________…		637	680	42
cl45	1	1	cl_1847_SNL178:168:HW5NTBCXY:2:2105:4009:34675 1:N:0:TGATGTTA+AGAGTAGA	_______________________________________________________________________________________________________________________________________________________________________________________________________________________________________________________________________________________________________________________________________________________________________________________________________________…
cl46	39	38	cl_1268_SNL178:168:HW5NTBCXY:2:1101:13056:19741 1:N:0:CGATGTTA+AGAGTAGA	_______________________________________________________________________________________________________________________________________________________________________________________________________________________________________________________________________________________________________________________________________________________________________________________________________________…		638	672	34
cl47	1	1	cl_2493_SNL178:168:HW5NTBCXY:2:1115:16459:55601 1:N:0:CGATGTTA+AGAGTAGA	_______________________________________________________________________________________________________________________________________________________________________________________________________________________________________________________________________________________________________________________________________________________________________________________________________________…
cl48	157	138	cl_2749_SNL178:168:HW5NTBCXY:2:1102:20854:24853 1:N:0:CGATGTTA+AGAGTAGA	_______________________________________________________________________________________________________________________________________________________________________________________________________________________________________________________________________________________________________________________________________________________________________________________________________________…		666	716	49
cl49	148	141	cl_2254_SNL178:168:HW5NTBCXY:2:1102:4625:3951 1:N:0:CGATGTTA+AGAGTAGA	_______________________________________________________________________________________________________________________________________________________________________________________________________________________________________________________________________________________________________________________________________________________________________________________________________________…		680	714	34
cl50	1	1	cl_2255_SNL178:168:HW5NTBCXY:2:1108:4054:41582 1:N:0:CGATGTTA+AGAGTAGA	_______________________________________________________________________________________________________________________________________________________________________________________________________________________________________________________________________________________________________________________________________________________________________________________________________________…
cl51	9	7	cl_723_SNL178:168:HW5NTBCXY:2:1108:2926:80205 1:N:0:CGATGTTA+AGAGTAGA	_______________________________________________________________________________________________________________________________________________________________________________________________________________________________________________________________________________________________________________________________________________________________________________________________________________…
cl52	191	179	cl_80_SNL178:168:HW5NTBCXY:2:1101:16201:8374 1:N:0:CGATGTTA+AGAGTAGA	_______________________________________________________________________________________________________________________________________________________________________________________________________________________________________________________________________________________________________________________________________________________________________________________________________________…		702	748	46
cl53	2132	1994	cl_966_M02866:66:000000000-AT1LV:1:1112:17279:13772 1:N:0:7	_______________________________________________________________________________________________________________________________________________________________________________________________________________________________________________________________________________________________________________________________________________________________________________________________________________…		728	774	46
cl54	2	0	cl_2688_M02866:66:000000000-AT1LV:1:2105:16167:20617 1:N:0:7	_______________________________________________________________________________________________________________________________________________________________________________________________________________________________________________________________________________________________________________________________________________________________________________________________________________…
cl55	266	223	cl_2534_SNL178:168:HW5NTBCXY:2:1102:8613:3075 1:N:0:CGATGTTA+AGAGTAGA	_______________________________________________________________________________________________________________________________________________________________________________________________________________________________________________________________________________________________________________________________________________________________________________________________________________…		763	811	48
cl56	1	1	M02866:66:000000000-AT1LV:1:2101:24342:15668 1:N:0:7	_______________________________________________________________________________________________________________________________________________________________________________________________________________________________________________________________________________________________________________________________________________________________________________________________________________…
cl57	25	25	cl_2488_SNL178:168:HW5NTBCXY:2:1101:4168:2810 1:N:0:CGATGTTA+AGAGTAGA	_______________________________________________________________________________________________________________________________________________________________________________________________________________________________________________________________________________________________________________________________________________________________________________________________________________…		794	836	42
cl58	95	80	cl_1413_SNL178:168:HW5NTBCXY:2:1102:12630:98656 1:N:0:CGATGTTA+AGAGTAGA	_______________________________________________________________________________________________________________________________________________________________________________________________________________________________________________________________________________________________________________________________________________________________________________________________________________…		815	866	50
cl59	25	21	cl_590_SNL178:168:HW5NTBCXY:2:1111:17842:60574 1:N:0:CGATGTTA+AGAGTAGT	_______________________________________________________________________________________________________________________________________________________________________________________________________________________________________________________________________________________________________________________________________________________________________________________________________________…		826	856	31
