# Supplementary material for: Guide RNA Repertoires in the Main Lineages of Trypanosoma cruzi: High Diversity and Variable Redundancy Among Strains
Source: Front Cell Infect Microbiol. 2021 May 31;11:663416. doi: 10.3389/fcimb.2021.663416 (PMC8202002; doi:10.3389/fcimb.2021.663416)
Supplement: Supplementary File 2 — Zip file containing gRNA classes aligned to different mRNAs for each strain in this study. [file DataSheet_2.zip › Supplementary File 2/LL014R1_Cascada3.txt_resSWARM.txt]

CYB_CLB_PAPER	ATGTTTCGTTGTAGATTTTTATTATTTTTTTTATTGTTTAGGAATTTGTGTTGTCTTCTAATGTCAGGTTGTTTATATAGAATATATGGAGTGGGGTTTAGTTTAGGTTTTTTTATTATGTTACAGATAATATGTGGTGTCTGTTTAGCGTGAATGTTTTTTAGTTGTTTTATTTGTGCAAATTGATATTTTATTTTATTTTTGTGAGATTTTGATTTAGGTTTTGTAATTAGAAGTATTCATATTTGTTTCACTTCCTTATTATATTTTTTATTATATGTGCATATATTTAAATGTATAATATTGGTAATTTTATTCGACACACATTTATTAGTGTGATTTGTAGGATTTGTATTATTTATGTTCATAATAGTTATTGCATTTATTGGATATGTGTTACCATGTACAATGATGTCTTATTGAGGATTAACAGTTTTTAGTAATATTTTAGCAACTGTACCTGTGATCGGTCAGTGATTGTGTTATTGAATATGAGGTAGTGAATTTATAAATGATTTTACGCTTTTAAAACTTCACGTATTACACGTTCTACTTCCTTTTGTATTAATAATGGTATTATTTTTGCATCTTTTTTGTTTACATTATTTTATGAGTTCAGATGCTTTTTGTGATAGGTTTGCTTTTTATTGTGAGCGACTTTGTTTTTGTATGTGATTTTATTTGAGAGATATGTTTCTCGCATTTTTCATATTATTTTGTGTAATGTACGTTATTTTTATAAATTGATATTTCGTTTTCCATGAAGAATCTTGGGTCATTGTTGATACATTAAAAACATCCGATAAAATATTACCCGAATGATTTTTCCTATTTTTATTTGGCTTCCTTTAAAGCAGTGCCTGACAAATTTATGGGATTATTTTTGATGGTAGTACTATTATTCGCATTATTTATGTTTATATTAAATTGCATATTGTGATTTGTTTATTGCAGAAGTTCTTTATTATGATTAACATATTCATTGATTCTATTCTATAGTATATGAATGAGTGGTTTTTTAGCTTTATATGTGGTACTTGCTTATCCAATATGAATGGAATTACAGTATTGAGTATTATTATTATTTTTATTAGTTGTATGTAGATTAGATTAG
cl0	16	14	cl_1606_SNL178:168:HW5NTBCXY:2:1103:16771:40395 1:N:0:CGATGTTA+AGAGTAGA	____________________________________GAGTTTTTGAATATAGTAGAGGATTGTAGACCG_____________________________________________________________________________________________________________________________________________________________________________________________________________________________________________________________________________________________________________________________________________________________________________________________________________________________________________________________________________________________________________________________________________________________________________________________________________________________________________________________________________________________________________________________________________________________________________________________________________________________________________________________________________________________________________________________________________________________________________________________________________________________________________________________________________________
cl1	5	4	cl_2713_SNL178:168:HW5NTBCXY:2:1206:6324:70322 1:N:0:CGATGTTA+AGAGTAGA	_______________________________________________________________________________________________________________________________________________________________________________________________________________________________________________________________AGGAGTAGAGTAAGAGACAGTATGTGTGTAG____________________________________________________________________________________________________________________________________________________________________________________________________________________________________________________________________________________________________________________________________________________________________________________________________________________________________________________________________________________________________________________________________________________________________________________________________________________________________________________________________________________________________________________________________________________________________________________________________________________________________________________________
cl2	3	0	cl_2283_M02866:66:000000000-AT1LV:1:1103:3381:15420 1:N:0:7	_____________________________________________________________________________________________________________________________________________________________________________________________________________________________________________________________________GAGACAGAGAATAGTATGAGTGTATGTTGGTT_____________________________________________________________________________________________________________________________________________________________________________________________________________________________________________________________________________________________________________________________________________________________________________________________________________________________________________________________________________________________________________________________________________________________________________________________________________________________________________________________________________________________________________________________________________________________________________________________________________________________________________________
cl3	2	0	M02866:66:000000000-AT1LV:1:2109:9579:11526 1:N:0:7	________________________________________________________________________________________________________________________________________________________________________________________________________________________________________________________________________________________________________________________________________ATGCTTGTATTGAATGTACTAGATGTAATGGATTTAA_____________________________________________________________________________________________________________________________________________________________________________________________________________________________________________________________________________________________________________________________________________________________________________________________________________________________________________________________________________________________________________________________________________________________________________________________________________________________________________________________________________________________________________________________________________________________________________
cl4	1	1	M02866:66:000000000-AT1LV:1:1101:4389:8326 1:N:0:7	_____________________________________________________________________________________________________________________________________________________________________________________________________________________________________________________________________________________________________________________________________________________________________________________________________________________________________________________________________________________TGGTTATTGGTATGGTGGTTTGTGTCATATCG_____________________________________________________________________________________________________________________________________________________________________________________________________________________________________________________________________________________________________________________________________________________________________________________________________________________________________________________________________________________________________________________________________________________________________________________________________________________________________
cl5	4	4	cl_742_SNL178:168:HW5NTBCXY:2:1114:18127:18823 1:N:0:CGATGTTA+AGAGTAGA	___________________________________________________________________________________________________________________________________________________________________________________________________________________________________________________________________________________________________________________________________________________________________________________________________________________________________________________________________________________________________ATTGTTCATATTTCATTATTTGGATATGTATTA______________________________________________________________________________________________________________________________________________________________________________________________________________________________________________________________________________________________________________________________________________________________________________________________________________________________________________________________________________________________________________________________________________________________________________________________________________________
cl6	6	0	cl_2713_SNL178:168:HW5NTBCXY:2:1215:19638:79042 1:N:0:CGATGTTA+AGAGTAGA	___________________________________________________________________________________________________________________________________________________________________________________________________________________________________________________________________________________________________________________________________________________________________________________________________________________________________________________________________________________________________________________________________________________________________________________________________________________________________________________________________________________________________________________________________________________________________________________________________________________________________________________________________________________________________________________________________________________________________________________________________________________________________________________________________________________________________TATTGTTATGATATATGGTGGAGATAGGAGTAGA_____________________
