# Supplementary material for: Guide RNA Repertoires in the Main Lineages of Trypanosoma cruzi: High Diversity and Variable Redundancy Among Strains
Source: Front Cell Infect Microbiol. 2021 May 31;11:663416. doi: 10.3389/fcimb.2021.663416 (PMC8202002; doi:10.3389/fcimb.2021.663416)
Supplement: Supplementary File 2 — Zip file containing gRNA classes aligned to different mRNAs for each strain in this study. [file DataSheet_2.zip › Supplementary File 2/LL014R1_Cascada4.txt_resSWARM.txt]

MURF2CLB	ATGTTTGGTTGTTTTAATTTAGTTTTATTTTTATGTTTTGATTGTAGTCGTGTTTTTGATTTATTATGTGTTAGAGCATACGATTTTATTTTGTGATGATTTGATTTAGATTATATATTGTATGATTTTGTATTTGATTTTGTGGTATGCATAACATTTATATTTATATTTATTTTAGGTTTTTTCGTTAGAATCTTCTTTAGTTTTGTATTTGTATTATTATTTATAACATTTTTCGGTACATACACATTGTCTATGTTATATATATACAGGTTACTATATATTTTACATATATATATTATATAATTTCATATGTTTCTTTTTTACGTTCGGTATTAATTTTCTGATATATTATTTGGAATTTTTTACGTTTATATTATTTTATCTGTTTTTTGATTT…
cl0	2	2	M02866:66:000000000-AT1LV:1:1103:13961:15666 1:N:0:7	______________________________________________________________________________________________________________________________________________________________________________________________________________________________________________________________________________________________________________________________________________________________TGAAAGGTCTTAAGAGGTGTGGGTAAAATAA__________________…
cl1	2	1	cl_2341_SNL178:168:HW5NTBCXY:2:1116:2358:12124 1:N:0:CGATGTTA+AGAGTAGA	____________________________________________________________________________________________________________________________________________________________________________________________________________________________________________________________________________________________________________________________________________________________________________________________________________AGG…
cl2	29	10	cl_2255_SNL178:168:HW5NTBCXY:2:1108:5268:16056 1:N:0:CGATGTTA+AGAGTAGA	_______________________________________________________________________________________________________________________________________________________________________________________________________________________________________________________________________________________________________________________________________________________________________________________________________________…
cl3	2	1	M02866:66:000000000-AT1LV:1:1109:10495:16004 1:N:0:7	_______________________________________________________________________________________________________________________________________________________________________________________________________________________________________________________________________________________________________________________________________________________________________________________________________________…
cl4	1448	1398	cl_1176_SNL178:168:HW5NTBCXY:2:1204:4221:56995 1:N:0:CGATGTTA+AGAGTAGA	_______________________________________________________________________________________________________________________________________________________________________________________________________________________________________________________________________________________________________________________________________________________________________________________________________________…		613	644	30
cl5	51	36	cl_2688_SNL178:168:HW5NTBCXY:2:1102:15797:17236 1:N:0:CGATGTTA+AGAGTAGA	_______________________________________________________________________________________________________________________________________________________________________________________________________________________________________________________________________________________________________________________________________________________________________________________________________________…		726	756	29
cl6	165	158	cl_3018_SNL178:168:HW5NTBCXY:2:1102:9742:9226 1:N:0:CGATGTTA+AGAGTAGA	_______________________________________________________________________________________________________________________________________________________________________________________________________________________________________________________________________________________________________________________________________________________________________________________________________________…		737	767	28
cl7	1	1	cl_2461_SNL178:168:HW5NTBCXY:2:1209:16401:29231 1:N:0:CGATGTTA+AGAGTAGA	_______________________________________________________________________________________________________________________________________________________________________________________________________________________________________________________________________________________________________________________________________________________________________________________________________________…
cl8	1	1	cl_2996_SNL178:168:HW5NTBCXY:2:2115:16807:3719 1:N:0:CGATGTTA+AGAGTAGA	_______________________________________________________________________________________________________________________________________________________________________________________________________________________________________________________________________________________________________________________________________________________________________________________________________________…
cl9	3	3	M02866:66:000000000-AT1LV:1:1104:8549:21364 1:N:0:7	_______________________________________________________________________________________________________________________________________________________________________________________________________________________________________________________________________________________________________________________________________________________________________________________________________________…
