# Supplementary material for: Guide RNA Repertoires in the Main Lineages of Trypanosoma cruzi: High Diversity and Variable Redundancy Among Strains
Source: Front Cell Infect Microbiol. 2021 May 31;11:663416. doi: 10.3389/fcimb.2021.663416 (PMC8202002; doi:10.3389/fcimb.2021.663416)
Supplement: Supplementary File 2 — Zip file containing gRNA classes aligned to different mRNAs for each strain in this study. [file DataSheet_2.zip › Supplementary File 2/LL014R1_Cascada5.txt_resSWARM.txt]

CR3CLBPAPER	ATGTTTGATTGTTTAATTTTGTTATTTTTTTGTTATTTGTTTGTACATTTTTTTTGTTTTTTATTTGTTTGTGATTTGTTTTTATGTTTATTATTTGGTTTTTATTTTTTGTTGGATTTTTGTTTTTTGTTTAATATGGGTTTATTGTTGTGTTTATTTTTTTTTTTTATTTTATCATTTGATATGTATATCGAATTGTTATTTATTATTTAG
cl0	27	26	cl_1932_SNL178:168:HW5NTBCXY:2:1102:19063:79353 1:N:0:CGATGTTA+AGAGTAGA	______________________________________TAGATATGTTGAAGAGATAGGAGATAAGTAGATGTTAAACAAAGATG________________________________________________________________________________________________________________________________		39	85	46
cl1	71	0	cl_2688_SNL178:168:HW5NTBCXY:2:1115:7169:64293 1:N:0:CGATGTTA+AGAGTAGA	_________________________________________GTATGTAAGATAAAGAAGAGACAGGTGAATAGTGGA________________________________________________________________________________________________________________________________________
cl2	96	95	cl_2043_SNL178:168:HW5NTBCXY:2:1102:3943:21777 1:N:0:CGATGTTA+AGAGTAGA	____________________________________________TGTAATAGAGATAGAGAACAGGTAGGTGTAG__________________________________________________________________________________________________________________________________________		45	75	28
cl3	1	1	M02866:66:000000000-AT1LV:1:2102:8865:20063 1:N:0:7	______________________________________________TATGGAGAATAGGGGATGGGTGGATATGAGGTG______________________________________________________________________________________________________________________________________
cl4	1	1	cl_2254_SNL178:168:HW5NTBCXY:2:1108:16714:39323 1:N:0:CGATGTTA+AGAGTAGA	________________________________________________________GAATGGCAAATAAGTGTTAGGTGTAAGTGTG______________________________________________________________________________________________________________________________
cl5	6	5	cl_2186_M02866:66:000000000-AT1LV:1:1101:12265:18566 1:N:0:7	_______________________________________________________________________________________________________________________________________________________CGTGTAGGAGAAGAGAGTAAGATAGTAGGTG_______________________________
cl6	19	19	cl_2117_SNL178:168:HW5NTBCXY:2:1107:19986:66832 1:N:0:CGATGTTA+AGAGTAGA	________________________________________________________________________________________________________________________________________________________AGATGAGAGAGGAGAATAGAGTGATAGATGG______________________________
