# Supplementary material for: Guide RNA Repertoires in the Main Lineages of Trypanosoma cruzi: High Diversity and Variable Redundancy Among Strains
Source: Front Cell Infect Microbiol. 2021 May 31;11:663416. doi: 10.3389/fcimb.2021.663416 (PMC8202002; doi:10.3389/fcimb.2021.663416)
Supplement: Supplementary File 2 — Zip file containing gRNA classes aligned to different mRNAs for each strain in this study. [file DataSheet_2.zip › Supplementary File 2/LL014R1_Cascada6.txt_resSWARM.txt]

CR4CLBFANNY(2)	ATGTATAGTTTGTGGTATATTTTATTGTTGTTTTGTTTTTTGTTTTTATTATTTGTTTGTATAGGTATGTTTTATTTATTTTGTTATAGTTGTTTATTTTTTTTTGTTGTTTTAGGTTGTGATTTTTTGTTAGTATTTTGATTGTATAGTTTATTTTTTTTGTGGCGTTATAATTTTGTTTATTTTTTTTTTTTATTTTGTTTTATGTTTTTTATATTGTTGTTTTTTTTTGGTTTGTTTGGTTTTTTTTTATATTTTTTATTGTGTTTTATGTTGTTTTTTAATTTATTTTTTGTGTTGTTTTTTGTTTTTGGTGGTTTTTTTGTTTTTGTTTTTTTTTTTTGTTTATGTTTATTTTTGTTTGTAGTTGTTATTATTTTATTGGTTTGGTTATTGTTA…
cl0	46	44	cl_1891_SNL178:168:HW5NTBCXY:2:1101:6397:83689 1:N:0:CGATGTTA+AGAGTAGA	____________________________________________AATTGATAGGTAAGTGTGTTTGTGTCAGATAGG__________________________________________________________________________________________________________________________________________________________________________________________________________________________________________________________________________________________________________________________________…		45	77	31
cl1	1	1	cl_2235_M02866:66:000000000-AT1LV:1:1102:6243:8258 1:N:0:7	___________________________________________________________________________________________________________________________________________________________________________________________________________ATATAGAAGATAAGATGGTGGAGGGGAGTTAGGCAATCTA____________________________________________________________________________________________________________________________________________________________…
cl2	1	1	cl_62_SNL178:168:HW5NTBCXY:2:1113:21165:70047 1:N:0:CGATGTTA+AGAGTAGA	_____________________________________________________________________________________________________________________________________________________________________________________________________________________________________GGTTAAGTGGTTTAAAGAAAGATACAGGAGACG_________________________________________________________________________________________________________________________________________…
cl3	216	210	cl_2850_SNL178:168:HW5NTBCXY:2:1102:1658:16714 1:N:0:CGATGTTA+AGAGTAGA	____________________________________________________________________________________________________________________________________________________________________________________________________________________________________________________________________________________________________________________________________________________________AGAAGTAGAGATGGGTGTTGGTGATGGTACA____________________…		349	379	29
cl4	1	1	cl_1309_SNL178:168:HW5NTBCXY:2:1211:12715:72173 1:N:0:CGATGATA+AGAGTAGA	_______________________________________________________________________________________________________________________________________________________________________________________________________________________________________________________________________________________________________________________________________________________________________________________________TGAAGTTGATAGTGAT…
