# Supplementary material for: Guide RNA Repertoires in the Main Lineages of Trypanosoma cruzi: High Diversity and Variable Redundancy Among Strains
Source: Front Cell Infect Microbiol. 2021 May 31;11:663416. doi: 10.3389/fcimb.2021.663416 (PMC8202002; doi:10.3389/fcimb.2021.663416)
Supplement: Supplementary File 2 — Zip file containing gRNA classes aligned to different mRNAs for each strain in this study. [file DataSheet_2.zip › Supplementary File 2/LL014R1_Cascada7.txt_resSWARM.txt]

ND3CLBTHOMAS	ATGAATTCACGTTTAGTGTTTTATACATTAGATTTGTGTTTTGTTAGTTGTTTATTTTTTGTGTTATTGACTACCATTATTTGTGTTTTGTTATTTATATTTGTAATAGTATTGTTTTATTTTTGTTATAGTTTTTTATTTTTGTGGTTTTTATTTTTTATGGTGTTATTAGGGTTTGTATGGTATTTTTGGGACCATGTATATTTGTGTGATACAATTTTGTTTTATTTGTGGTGTTTTTTATTATGTTATGTGTATTACATTAATAAA
cl0	2	1	cl_2252_SNL178:168:HW5NTBCXY:2:1212:2075:41332 1:N:0:CGATGTTA+AGAGTAGA	___________________AGGTGTGGGATTCGGATATAAAGTGGTTGGGG___________________________________________________________________________________________________________________________________________________________________________________________________________________________
cl1	296	279	cl_1863_M02866:66:000000000-AT1LV:1:1104:8120:11772 1:N:0:7	____________________________GTTTGAGTGAAGAGTAGTCAGCAGATGAGAGGTA________________________________________________________________________________________________________________________________________________________________________________________________________________		29	62	33
cl2	228	223	cl_2285_SNL178:168:HW5NTBCXY:2:1214:3859:79600 1:N:0:CGATGTTA+AGAGTAGA	_______________________________________________________________________ATGGTGTTGGGTGTAAAGTGGTAGTTGTGAG________________________________________________________________________________________________________________________________________________________________________		72	102	29
cl3	1	1	cl_393_SNL178:168:HW5NTBCXY:2:2207:10188:70158 1:N:0:CGATGTTA+AGAGTAGA	_______________________________________________________________________________ATACATAGAGTGATGGGTGGGAGTATTATCGTAGCA___________________________________________________________________________________________________________________________________________________________
cl4	1	1	cl_2025_SNL178:168:HW5NTBCXY:2:2116:10300:90833 1:N:0:CGATGTTA+AGAGTAGA	___________________________________________________________________________________ATGGATTAGTAAGTATGAGTATTAGCGTGGTGAGG________________________________________________________________________________________________________________________________________________________
cl5	3	3	cl_2713_SNL178:168:HW5NTBCXY:2:1210:18076:94821 1:N:0:CGATGTTA+AGAGTAGA	________________________________________________________________________________________________TATTGATATTGTTATGATATGGTGGAGATAG_______________________________________________________________________________________________________________________________________________
cl6	318	298	cl_1848_SNL178:168:HW5NTBCXY:2:1202:9502:16346 1:N:0:CGATGTTA+AGAGTAGA	________________________________________________________________________________________________________________GTAGAATGAAAGTGGTATTAAGAGGTGGAGACATCAGAAGTGTA__________________________________________________________________________________________________________________		113	156	43
cl7	5	2	M02866:66:000000000-AT1LV:1:2110:9086:23547 1:N:0:7	______________________________________________________________________________________________________________________________________________________________________ATTGTTTTAAATGTGTTATGAAAAGTTTGGT_________________________________________________________________________
cl8	9	7	M02866:66:000000000-AT1LV:1:1101:10135:10615 1:N:0:7	_____________________________________________________________________________________________________________________________________________________________________________________________________________________TGTTTAAATAAAGTGGATATTGTAAAGAGGG__________________________
cl9	39	37	cl_1384_SNL178:168:HW5NTBCXY:2:1102:4246:20798 1:N:0:CGATGTTA+AGAGTAGA	_______________________________________________________________________________________________________________________________________________________________________________________________________________________TGGAAGTGAAATAGATATCTTGAGAGGTGGTAT______________________		216	248	31
