# Supplementary material for: Guide RNA Repertoires in the Main Lineages of Trypanosoma cruzi: High Diversity and Variable Redundancy Among Strains
Source: Front Cell Infect Microbiol. 2021 May 31;11:663416. doi: 10.3389/fcimb.2021.663416 (PMC8202002; doi:10.3389/fcimb.2021.663416)
Supplement: Supplementary File 2 — Zip file containing gRNA classes aligned to different mRNAs for each strain in this study. [file DataSheet_2.zip › Supplementary File 2/LL014R1_Cascada8.txt_resSWARM.txt]

ND7CLBPAPER	TATTATTTTATGTTATTTTTGGTGGTTTTTTTACATTTATATCGTTTTACATTTGGTCCGCAGCATCCCGCAGCCCATGGTGTTTTGTGTTGTTTATTATATTTTTGTGGTGAATTTATTGTTTACATTGATTGTATTATAGGTTATTTGCATCGTGGTACAGAAAAGTTATGTGAATATAAAACAATAGAACAGTGTTTGCCGTATTTTGATAGGTTAGATTATGTTAGTGTTTGTTGTAATGAACATTTGTTGTCTTTATGTTTTGAATATATGTTGCGGTGTTATTTGTCATTACGTTGTGCATTTATGCGTTTGTTAATTGTAGAATTTACCCGTGGTTTTAATGGTTTATTATGTATATCATGTATGGTTTTGGATTTGGGTTGTTTATCTCCA…
cl0	26	20	cl_965_SNL178:168:HW5NTBCXY:2:1108:11403:5262 1:N:0:CGATGTTA+AGAGTAGA	___________________________________________________________________________________AAGTGTAATAGGTGATGTGGAAGTATTGCTTGAATGACAAATGTTAT_____________________________________________________________________________________________________________________________________________________________________________________________________________________________________________________________________________…
cl1	103	100	cl_2475_SNL178:168:HW5NTBCXY:2:1102:20462:35916 1:N:0:CGATGTTA+AGAGTAGA	___________________________________________________________________________________________________________________________________________________________________________________________________________________________________________________________________________________________TGGTGGGTATTAGTGTGGTGTGTGAGGGTGTG____________________________________________________________________________________…		284	315	30
cl2	1	1	cl_2025_SNL178:168:HW5NTBCXY:2:2202:2415:41310 1:N:0:CGATGTTA+AGAGTAGA	___________________________________________________________________________________________________________________________________________________________________________________________________________________________________________________________________________________________TGATGGGCGGGAATATGGTATGTGGGAATGTGG___________________________________________________________________________________…
cl3	189	183	cl_1848_SNL178:168:HW5NTBCXY:2:1101:3833:21363 1:N:0:CGATGTTA+AGAGTAGA	________________________________________________________________________________________________________________________________________________________________________________________________________________________________________________________________________________________________________________________________________________________________________________________ATTTGATTTTGATGAGTGGAGGT…		377	407	29
cl4	144	143	cl_841_SNL178:168:HW5NTBCXY:2:1102:1620:38886 1:N:0:CGATGTTA+AGAGTAGA	_______________________________________________________________________________________________________________________________________________________________________________________________________________________________________________________________________________________________________________________________________________________________________________________________________________…		542	577	34
cl5	119	113	cl_834_SNL178:168:HW5NTBCXY:2:1101:2144:67116 1:N:0:CGATGTTA+AGAGTAGA	_______________________________________________________________________________________________________________________________________________________________________________________________________________________________________________________________________________________________________________________________________________________________________________________________________________…		549	595	46
cl6	1	1	M02866:66:000000000-AT1LV:1:2108:24068:8914 1:N:0:7	_______________________________________________________________________________________________________________________________________________________________________________________________________________________________________________________________________________________________________________________________________________________________________________________________________________…
cl7	228	67	cl_2240_M02866:66:000000000-AT1LV:1:2108:10824:22413 1:N:0:7	_______________________________________________________________________________________________________________________________________________________________________________________________________________________________________________________________________________________________________________________________________________________________________________________________________________…		629	659	28
cl8	23	11	cl_2240_M02866:66:000000000-AT1LV:1:1101:16364:13293 1:N:0:7	_______________________________________________________________________________________________________________________________________________________________________________________________________________________________________________________________________________________________________________________________________________________________________________________________________________…
cl9	1	1	M02866:66:000000000-AT1LV:1:2101:13105:28478 1:N:0:7	_______________________________________________________________________________________________________________________________________________________________________________________________________________________________________________________________________________________________________________________________________________________________________________________________________________…
cl10	1	1	cl_2076_M02866:66:000000000-AT1LV:1:2110:9742:14818 1:N:0:7	_______________________________________________________________________________________________________________________________________________________________________________________________________________________________________________________________________________________________________________________________________________________________________________________________________________…
cl11	66	62	cl_1325_SNL178:168:HW5NTBCXY:2:1101:12983:65527 1:N:0:CGATGTTA+AGAGTAGA	_______________________________________________________________________________________________________________________________________________________________________________________________________________________________________________________________________________________________________________________________________________________________________________________________________________…		915	955	39
cl12	13	10	cl_2688_SNL178:168:HW5NTBCXY:2:1102:6895:31557 1:N:0:CGATGTTA+AGAGTAGA	_______________________________________________________________________________________________________________________________________________________________________________________________________________________________________________________________________________________________________________________________________________________________________________________________________________…
cl13	2	2	M02866:66:000000000-AT1LV:1:1101:9288:20805 1:N:0:7	_______________________________________________________________________________________________________________________________________________________________________________________________________________________________________________________________________________________________________________________________________________________________________________________________________________…
cl14	21	14	cl_2461_SNL178:168:HW5NTBCXY:2:1102:2494:98521 1:N:0:CGATGTTA+AGAGTAGA	_______________________________________________________________________________________________________________________________________________________________________________________________________________________________________________________________________________________________________________________________________________________________________________________________________________…
cl15	104	93	cl_1457_SNL178:168:HW5NTBCXY:2:1102:17215:30732 1:N:0:CGATGTTA+AGAGTAGA	_______________________________________________________________________________________________________________________________________________________________________________________________________________________________________________________________________________________________________________________________________________________________________________________________________________…		1050	1089	39
cl16	293	273	cl_518_SNL178:168:HW5NTBCXY:2:1102:16339:59012 1:N:0:CGATGTTA+AGAGTAGA	_______________________________________________________________________________________________________________________________________________________________________________________________________________________________________________________________________________________________________________________________________________________________________________________________________________…		1055	1089	34
cl17	2	1	cl_2252_M02866:66:000000000-AT1LV:1:1107:9779:23534 1:N:0:7	_______________________________________________________________________________________________________________________________________________________________________________________________________________________________________________________________________________________________________________________________________________________________________________________________________________…
cl18	134	119	cl_1045_SNL178:168:HW5NTBCXY:2:1102:14007:29882 1:N:0:CGATGTTA+AGAGTAGA	_______________________________________________________________________________________________________________________________________________________________________________________________________________________________________________________________________________________________________________________________________________________________________________________________________________…		1071	1119	47
cl19	33461	30652	cl_2252_SNL178:168:HW5NTBCXY:2:1103:18368:47467 1:N:0:CGATGTTA+AGAGTAGA	_______________________________________________________________________________________________________________________________________________________________________________________________________________________________________________________________________________________________________________________________________________________________________________________________________________…		1078	1117	38
cl20	2061	1448	cl_2252_M02866:66:000000000-AT1LV:1:1104:6505:11553 1:N:0:7	_______________________________________________________________________________________________________________________________________________________________________________________________________________________________________________________________________________________________________________________________________________________________________________________________________________…		1086	1123	36
cl21	225799	216085	cl_2255_SNL178:168:HW5NTBCXY:2:1102:6188:40107 1:N:0:CGATGTTA+AGAGTAGA	_______________________________________________________________________________________________________________________________________________________________________________________________________________________________________________________________________________________________________________________________________________________________________________________________________________…		1102	1132	29
