# Supplementary material for: Guide RNA Repertoires in the Main Lineages of Trypanosoma cruzi: High Diversity and Variable Redundancy Among Strains
Source: Front Cell Infect Microbiol. 2021 May 31;11:663416. doi: 10.3389/fcimb.2021.663416 (PMC8202002; doi:10.3389/fcimb.2021.663416)
Supplement: Supplementary File 2 — Zip file containing gRNA classes aligned to different mRNAs for each strain in this study. [file DataSheet_2.zip › Supplementary File 2/LL014R1_Cascada9.txt_resSWARM.txt]

ND8CLBPAPER	ATCATTTTTTTATTTTTTTATTTTTATATGTTTTTTTTTGATTTTTTATTTTTTTTTTTTGTTTGTTTTTATATGTGTTTTGTTTGTTGTGTTACCATTTGTTTACCCATTGAATTAACAATTGTTAGTTTATTAGTCCGTGGTAATCATTTTTTGCGTTTTTATTGGTGTGGTTTAGAACGTTGTATTGCTTGTCGTTTATGTGATTTGGTTTGCCCTAGTTTAGCATTGGATGTTCGTGTTGGATAAAGTTTTGGTGGCCACCGTTTTGCCGATTGATTTACATTAAGTTACCGCCGTTGTATTTATTGTGGTTTTTGTATGCATGTTTGCCCGACGGATGCCATTACACATTCATTGTTTGTTATGTGTTTTTGTTGTTTAGCCATGTATTTATTG…
cl0	150	114	cl_2046_SNL178:168:HW5NTBCXY:2:1114:16310:28066 1:N:0:CGATGTTA+AGAGTAGA	_________________________TCTATAGAGAAGAGTTGAAGGGTGGGAGTAGAAGATAGACAGAAGTATGTGCAGTAT_____________________________________________________________________________________________________________________________________________________________________________________________________________________________________________________________________________________________________________________________…		26	82	54
cl1	34	31	cl_2046_SNL178:168:HW5NTBCXY:2:1101:3939:51129 1:N:0:CGATGTTA+AGAGTAGA	_________________________TCTATAGAGAAGAGTTGAAGGGTGGAGTAGAAGA____________________________________________________________________________________________________________________________________________________________________________________________________________________________________________________________________________________________________________________________________________________…		26	59	32
cl2	30	29	cl_1305_SNL178:168:HW5NTBCXY:2:1102:5714:67164 1:N:0:CGATGTTA+AGAGTAGA	_______________________________GTAGGAGATTGAGGGATGTAAAAGAAAAACAGA_______________________________________________________________________________________________________________________________________________________________________________________________________________________________________________________________________________________________________________________________________________…		32	64	31
cl3	1	1	M02866:66:000000000-AT1LV:1:2112:14557:9700 1:N:0:7	_________________________________________________________________________________________________________________________________________________________________________________________________________________________________________________________________________________________________________________________________________________________________________GGCAATGGATAGGGGTGGTGGGTTGGTAAATG______…
cl4	9	5	cl_266_SNL178:168:HW5NTBCXY:2:1104:12518:20311 1:N:0:CGATGTTA+AGAGTAGA	_____________________________________________________________________________________________________________________________________________________________________________________________________________________________________________________________________________________________________________________________________________________________________________________________________________AA…
cl5	29	26	cl_2809_SNL178:168:HW5NTBCXY:2:1103:5816:17948 1:N:0:CGATGTTA+AGAGTAGA	_______________________________________________________________________________________________________________________________________________________________________________________________________________________________________________________________________________________________________________________________________________________________________________________________________________…		415	460	45
cl6	6	3	cl_2060_SNL178:168:HW5NTBCXY:2:1106:9362:22342 1:N:0:CGATGTTA+AGAGTAGA	_______________________________________________________________________________________________________________________________________________________________________________________________________________________________________________________________________________________________________________________________________________________________________________________________________________…
cl7	13	13	cl_2970_SNL178:168:HW5NTBCXY:2:1115:15375:65273 1:N:0:CGATGTTA+AGAGTAGA	_______________________________________________________________________________________________________________________________________________________________________________________________________________________________________________________________________________________________________________________________________________________________________________________________________________…
