# Supplementary material for: Guide RNA Repertoires in the Main Lineages of Trypanosoma cruzi: High Diversity and Variable Redundancy Among Strains
Source: Front Cell Infect Microbiol. 2021 May 31;11:663416. doi: 10.3389/fcimb.2021.663416 (PMC8202002; doi:10.3389/fcimb.2021.663416)
Supplement: Supplementary File 2 — Zip file containing gRNA classes aligned to different mRNAs for each strain in this study. [file DataSheet_2.zip › Supplementary File 2/LL015_Cascada0.txt_resSWARM.txt]

A6CLBPAPER	ATGTTTTTGTTTTTTTTTTGTGATTTATTTTGGTTGCGTTTATTATTATGATTATATTATTGTGTGTGATCCAGGTTGTGTTTTGTTGTGTATTTTAATTGTTTATTATTGATATTTGATTTTTTATTATTTTGTTTATTTGATTTATATTTGTTTATTGGTTTATGTTTATTTTTATTGTTATGGTTTATGTTATTTAATTTGTATAGTTTGATTTTATATTATTGTATTACTTATTTGAATTTGTATTTATTATTTTGTATTGTTTTTTTGTATTATATGTCATTTTTATTTTTATTTTGTTTTTTGTTGGATTTTTTTTTATTTAATAATTTATTGGTTGGTGATAATTTTATGGATGTTTTTTTTATCCGTTTTTTGTTATGTTTTTTGGAATGT…
cl0	44	42	cl_922_M02866:64:000000000-AT0DG:1:1101:8169:9356 1:N:0:1	TACAGAGATAGGAGAAGAGTGTTAGATAAAGTCAGTGTGATTG____________________________________________________________________________________________________________________________________________________________________________________________________________________________________________________________________________________________________________________________________________________________________…		1	43	42
cl1	1	1	cl_2100_M02866:64:000000000-AT0DG:1:1114:19361:23899 1:N:0:1	_______GTAAAATAGGGGTGTTGAATGGGGTTGTTGT_________________________________________________________________________________________________________________________________________________________________________________________________________________________________________________________________________________________________________________________________________________________________________…
cl2	1778	1617	M02866:64:000000000-AT0DG:1:1108:25891:9898 1:N:0:1	_______________________GTGTGGAGTTGATGTGAATGATAGTGTTGATGTAATAACACACATTG_________________________________________________________________________________________________________________________________________________________________________________________________________________________________________________________________________________________________________________________________________…		24	70	46
cl3	25	15	M02866:64:000000000-AT0DG:1:2111:23824:18563 1:N:0:1	________________________GGTGGGATTGTTGTGAGTGGTGGTGTTGTTG________________________________________________________________________________________________________________________________________________________________________________________________________________________________________________________________________________________________________________________________________________________…
cl4	149	140	cl_2234_M02866:64:000000000-AT0DG:1:1101:11404:4996 1:N:0:1	______________________________________AGATAACAGTATTAGTGTAGTGATGTATGGTG_________________________________________________________________________________________________________________________________________________________________________________________________________________________________________________________________________________________________________________________________________…		39	70	30
cl5	7	4	cl_345_M02866:64:000000000-AT0DG:1:1107:27776:22147 1:N:0:1	__________________________________________________TGTCGTGATGGTGTGTGTTGTGTTTAATATGA_____________________________________________________________________________________________________________________________________________________________________________________________________________________________________________________________________________________________________________________________…
cl6	1627	1470	M02866:64:000000000-AT0DG:1:2105:18146:27701 1:N:0:1	___________________________________________________ATTATAGTGACATGTATTAAGTTTAGTGTAAGATAACACATAGAGTTGAT__________________________________________________________________________________________________________________________________________________________________________________________________________________________________________________________________________________________________________…		52	101	48
cl7	7	5	cl_2755_M02866:64:000000000-AT0DG:1:2103:14385:7160 1:N:0:1	_______________________________________________________________________GTTTAGTGTAAGATAACACATAGAGTTGATTG________________________________________________________________________________________________________________________________________________________________________________________________________________________________________________________________________________________________________…
cl8	926	815	cl_395_M02866:64:000000000-AT0DG:1:2109:22177:24712 1:N:0:1	_______________________________________________________________________________TAAAGTAATGTATGGAGTTGGTGAATAGTGACTATGAGCTGAGATATGG_______________________________________________________________________________________________________________________________________________________________________________________________________________________________________________________________________________…		80	128	48
cl9	2	1	cl_1172_M02866:64:000000000-AT0DG:1:1101:4047:21712 1:N:0:1	___________________________________________________________________________________________TGGGGTGGGTGGATGATGGTTGTTGATTGGGGAGTA________________________________________________________________________________________________________________________________________________________________________________________________________________________________________________________________________________…
cl10	73	68	cl_39_M02866:64:000000000-AT0DG:1:1101:24320:12391 1:N:0:1	___________________________________________________________________________________________________________TCATTGTAAGTTGAAGAGTAGTGGAATGGGTGAACTGAGTATAGACAA____________________________________________________________________________________________________________________________________________________________________________________________________________________________________________________…		108	155	47
cl11	1	1	cl_2746_M02866:64:000000000-AT0DG:1:1108:7604:10367 1:N:0:1	___________________________________________________________________________________________________________________________GGTGATGTAATGAATAGATTGAGCATAGATAGG___________________________________________________________________________________________________________________________________________________________________________________________________________________________________________________…
cl12	154	138	cl_2234_M02866:64:000000000-AT0DG:1:1101:11404:4996 1:N:0:1	__________________________________________________________________________________________________________________________________________AGTTTAGATATGAGCAGGTAATTGAATATGGATAGAGATAACAGTATTAG___________________________________________________________________________________________________________________________________________________________________________________________________________________…		139	188	49
cl13	160	154	cl_1784_M02866:64:000000000-AT0DG:1:1101:8155:8974 1:N:0:1	____________________________________________________________________________________________________________________________________________ATTAGATATATGTAGATAATTGAGTGTGAGTGTAGATGACAGTGTTG____________________________________________________________________________________________________________________________________________________________________________________________________________________…		141	187	45
cl14	388	365	cl_86_M02866:64:000000000-AT0DG:1:1101:20449:4596 1:N:0:1	_____________________________________________________________________________________________________________________________________________TTAGATATGAGTAAGTGGTTGAGTATAGGTGAAA________________________________________________________________________________________________________________________________________________________________________________________________________________________________…		142	175	34
cl15	1	1	cl_1870_M02866:64:000000000-AT0DG:1:1112:14286:15027 1:N:0:1	________________________________________________________________________________________________________________________________________________AATGTAGAGAGGTGGTTAGATATAGGCAGATGTG_____________________________________________________________________________________________________________________________________________________________________________________________________________________________…
cl16	5292	4780	cl_1256_M02866:64:000000000-AT0DG:1:2114:25569:22940 1:N:0:1	________________________________________________________________________________________________________________________________________________________________________GATTAAAGTGACAATGTTAGATGTGGTGAACTGAATATATCAAGTTGAGATATG_________________________________________________________________________________________________________________________________________________________________________________…		169	222	52
cl17	748	695	cl_1041_M02866:64:000000000-AT0DG:1:1101:10511:5450 1:N:0:1	_________________________________________________________________________________________________________________________________________________________________________GTTAAAGTGATAATATTAAGTGTGATGGATTGTACATATTAGACT_________________________________________________________________________________________________________________________________________________________________________________________…		170	214	43
cl18	35	16	cl_1256_M02866:64:000000000-AT0DG:1:2103:14018:21296 1:N:0:1	___________________________________________________________________________________________________________________________________________________________________________________________________GAACTGAATATATCAAGTTGAGATATGTTAGTATG_________________________________________________________________________________________________________________________________________________________________________…
cl19	2	1	cl_1356_M02866:64:000000000-AT0DG:1:1113:23028:18808 1:N:0:1	_______________________________________________________________________________________________________________________________________________________________________________________________________TGTATATATCAGATTGAGGTGTGGCAGTATA_________________________________________________________________________________________________________________________________________________________________________…
cl20	2298	2048	cl_2746_M02866:64:000000000-AT0DG:1:1114:24771:17442 1:N:0:1	___________________________________________________________________________________________________________________________________________________________________________________________________________TGGATTGAGTTGAAATATGGTGATGTAATGAATAGATTTGAGCATAGATAGGA_______________________________________________________________________________________________________________________________________________…		204	256	51
cl21	1	1	cl_2218_M02866:64:000000000-AT0DG:1:2102:18444:27872 1:N:0:1	_______________________________________________________________________________________________________________________________________________________________________________________________________________TTAGATTAACATGTGATAGTATGGTGTATAGACTTG____________________________________________________________________________________________________________________________________________________________…
cl22	1	1	M02866:64:000000000-AT0DG:1:2110:4021:10102 1:N:0:1	_________________________________________________________________________________________________________________________________________________________________________________________________________________________________GTGTTGTAGGTGGGTTTGGATGTAGATGGGGAA_____________________________________________________________________________________________________________________________________________…
cl23	7	5	cl_146_M02866:64:000000000-AT0DG:1:1101:5905:18350 1:N:0:1	_________________________________________________________________________________________________________________________________________________________________________________________________________________________________________GATTGATTTAAGTGTGGGTGATATAATGTGGT______________________________________________________________________________________________________________________________________…
cl24	443	409	cl_253_M02866:64:000000000-AT0DG:1:1106:22003:24402 1:N:0:1	____________________________________________________________________________________________________________________________________________________________________________________________________________________________________________GAGTTTGTATATGAGTGATAGAGTTTAGTAGAAGAACA_____________________________________________________________________________________________________________________________…		237	274	36
cl25	1	1	M02866:64:000000000-AT0DG:1:1108:5886:15642 1:N:0:1	_____________________________________________________________________________________________________________________________________________________________________________________________________________________________________________GTTTTGAGTGTGAATAATAGAACATATTAAAAGAACATG___________________________________________________________________________________________________________________________…
cl26	1476	1360	cl_2616_M02866:64:000000000-AT0DG:1:1105:17582:13681 1:N:0:1	_______________________________________________________________________________________________________________________________________________________________________________________________________________________________________________CTTGAACATGAGTAGTAGAATATGGTGAAGAAACATAATATCTA____________________________________________________________________________________________________________________…		240	283	43
cl27	2509	2303	cl_367_M02866:64:000000000-AT0DG:1:1106:28594:13141 1:N:0:1	_______________________________________________________________________________________________________________________________________________________________________________________________________________________________________________TTTGAATATATGTAATAGAATGTGATAGGAGAACATAATATAGAGTA_________________________________________________________________________________________________________________…		240	286	45
cl28	1653	1505	cl_1463_M02866:64:000000000-AT0DG:1:2112:16565:5555 1:N:0:1	_______________________________________________________________________________________________________________________________________________________________________________________________________________________________________________CTTGTATGTAGGTGATAAGATACGGTAGAAGAACATGGTGTGTAG___________________________________________________________________________________________________________________…		240	284	43
cl29	48	12	cl_1463_M02866:64:000000000-AT0DG:1:1101:14069:9386 1:N:0:1	____________________________________________________________________________________________________________________________________________________________________________________________________________________________________________________ATGTAGGTGATAAGATACGGTAGAAGAACATGGTGTGTAG___________________________________________________________________________________________________________________…
cl30	20	18	cl_253_M02866:64:000000000-AT0DG:1:1104:8502:14106 1:N:0:1	____________________________________________________________________________________________________________________________________________________________________________________________________________________________________________________ATATGAGTGATAGAGTTTAGTAGAAGAACACATTATGTAGT__________________________________________________________________________________________________________________…
cl31	19031	18422	M02866:64:000000000-AT0DG:1:1101:21674:4005 1:N:0:1	____________________________________________________________________________________________________________________________________________________________________________________________________________________________________________________________AGTAGTGTATGATGAGAGGATGTGATGTTCA____________________________________________________________________________________________________________________…		253	283	29
cl32	4	0	cl_2553_M02866:64:000000000-AT0DG:1:1110:27791:12541 1:N:0:1	________________________________________________________________________________________________________________________________________________________________________________________________________________________________________________________________GTGTATGATGAGAGGATGTGATGTTCAATAGGA______________________________________________________________________________________________________________…
cl33	58	0	cl_224_M02866:64:000000000-AT0DG:1:1101:2808:15313 1:N:0:1	_______________________________________________________________________________________________________________________________________________________________________________________________________________________________________________________________________________GTGTAATATGTGATGGAGATAGATGTGGTATG________________________________________________________________________________________________…
cl34	5308	4799	M02866:64:000000000-AT0DG:1:2101:3366:19771 1:N:0:1	_______________________________________________________________________________________________________________________________________________________________________________________________________________________________________________________________________________ATGTGATGTGTGGTAGGAGTGGAAATAGGATAAGAGACAACTTGATGA________________________________________________________________________________…		272	319	47
cl35	3	3	cl_1988_M02866:64:000000000-AT0DG:1:1106:26089:21436 1:N:0:1	_______________________________________________________________________________________________________________________________________________________________________________________________________________________________________________________________________________________TATGTTGGAAGTAGAAGTGGAGCAGTGAGTAG________________________________________________________________________________________…
cl36	3113	2842	cl_2312_M02866:64:000000000-AT0DG:1:1108:14800:5933 1:N:0:1	________________________________________________________________________________________________________________________________________________________________________________________________________________________________________________________________________________________________________________GAGATAGTTTGAAGAAGGATGAGTTATTAGATGGTCAATTATTGTCA________________________________________________…		305	351	46
cl37	30994	28028	cl_715_M02866:64:000000000-AT0DG:1:1113:23418:26194 1:N:0:1	______________________________________________________________________________________________________________________________________________________________________________________________________________________________________________________________________________________________________________________________________GATATTAGATGATCGGTTATTGTTGAAATGCTTACTGAGAGAATAGGTGAGA_____________________…		327	378	50
cl38	1941	269	cl_715_M02866:64:000000000-AT0DG:1:1101:20002:2872 1:N:0:1	________________________________________________________________________________________________________________________________________________________________________________________________________________________________________________________________________________________________________________________________________TATTAGATGATCGGTTATTGTTGAAATGCTTACTGAGAGAATAGGTGAGA_____________________…		329	378	49
cl39	3969	3615	cl_1762_M02866:64:000000000-AT0DG:1:1102:25778:5900 1:N:0:1	______________________________________________________________________________________________________________________________________________________________________________________________________________________________________________________________________________________________________________________________________________ATATTTAGTTGTTATTGAAGTGTTTATAAGAAGAATAGGCAAGAAGTA_________________…		335	382	47
cl40	2	2	M02866:64:000000000-AT0DG:1:1105:17902:16544 1:N:0:1	________________________________________________________________________________________________________________________________________________________________________________________________________________________________________________________________________________________________________________________________________________________________GATATGTATGGAGAGGGTGGGTGAGTGGTGGTATGA___________…
cl41	2	0	cl_341_M02866:64:000000000-AT0DG:1:1109:28774:14086 1:N:0:1	___________________________________________________________________________________________________________________________________________________________________________________________________________________________________________________________________________________________________________________________________________________________________ATATATAGAAGAGATGGATAGGGAGTTATACGAGGG________…
cl42	8	6	cl_2980_M02866:64:000000000-AT0DG:1:1104:9672:16188 1:N:0:1	______________________________________________________________________________________________________________________________________________________________________________________________________________________________________________________________________________________________________________________________________________________________________TATGGAGAGGGTGGTTGAGAGGTGGTATGATAGGTT_____…
cl43	5	5	cl_629_M02866:64:000000000-AT0DG:1:1110:12763:6864 1:N:0:1	_______________________________________________________________________________________________________________________________________________________________________________________________________________________________________________________________________________________________________________________________________________________________________________AATAGTTAGAGAGCAGTATGGAGAGTTTTGCA…
cl44	607	560	cl_159_M02866:64:000000000-AT0DG:1:1110:12850:18421 1:N:0:1	_____________________________________________________________________________________________________________________________________________________________________________________________________________________________________________________________________________________________________________________________________________________________________________________TAAAGAACAGTGTGGGGAGTCTTGTA…		374	414	40
cl45	3	3	cl_2966_M02866:64:000000000-AT0DG:1:2111:10820:7170 1:N:0:1	____________________________________________________________________________________________________________________________________________________________________________________________________________________________________________________________________________________________________________________________________________________________________________________________________________GCA…
cl46	143	122	cl_107_M02866:64:000000000-AT0DG:1:1101:21070:24873 1:N:0:1	_______________________________________________________________________________________________________________________________________________________________________________________________________________________________________________________________________________________________________________________________________________________________________________________________________________…		401	450	48
cl47	122	119	cl_1987_M02866:64:000000000-AT0DG:1:1113:27904:14845 1:N:0:1	_______________________________________________________________________________________________________________________________________________________________________________________________________________________________________________________________________________________________________________________________________________________________________________________________________________…		432	469	36
cl48	926	868	cl_2063_M02866:64:000000000-AT0DG:1:1104:21273:7788 1:N:0:1	_______________________________________________________________________________________________________________________________________________________________________________________________________________________________________________________________________________________________________________________________________________________________________________________________________________…		443	489	44
cl49	2	1	M02866:64:000000000-AT0DG:1:1104:8309:24838 1:N:0:1	_______________________________________________________________________________________________________________________________________________________________________________________________________________________________________________________________________________________________________________________________________________________________________________________________________________…
cl50	1345	1220	cl_1243_M02866:64:000000000-AT0DG:1:1104:21499:27916 1:N:0:1	_______________________________________________________________________________________________________________________________________________________________________________________________________________________________________________________________________________________________________________________________________________________________________________________________________________…		469	518	49
cl51	1	1	M02866:64:000000000-AT0DG:1:2107:8085:25791 1:N:0:1	_______________________________________________________________________________________________________________________________________________________________________________________________________________________________________________________________________________________________________________________________________________________________________________________________________________…
cl52	8	8	cl_2682_M02866:64:000000000-AT0DG:1:1105:4216:20063 1:N:0:1	_______________________________________________________________________________________________________________________________________________________________________________________________________________________________________________________________________________________________________________________________________________________________________________________________________________…
cl53	538	505	M02866:64:000000000-AT0DG:1:1101:17941:3824 1:N:0:1	_______________________________________________________________________________________________________________________________________________________________________________________________________________________________________________________________________________________________________________________________________________________________________________________________________________…		504	535	31
cl54	405	360	cl_2219_M02866:64:000000000-AT0DG:1:1114:14391:14324 1:N:0:1	_______________________________________________________________________________________________________________________________________________________________________________________________________________________________________________________________________________________________________________________________________________________________________________________________________________…		506	548	43
cl55	1399	1347	cl_1172_M02866:64:000000000-AT0DG:1:1101:4047:21712 1:N:0:1	_______________________________________________________________________________________________________________________________________________________________________________________________________________________________________________________________________________________________________________________________________________________________________________________________________________…		508	538	30
cl56	1	1	M02866:64:000000000-AT0DG:1:1107:22239:14552 1:N:0:1	_______________________________________________________________________________________________________________________________________________________________________________________________________________________________________________________________________________________________________________________________________________________________________________________________________________…
cl57	2	0	cl_1089_M02866:64:000000000-AT0DG:1:2104:25171:13820 1:N:0:1	_______________________________________________________________________________________________________________________________________________________________________________________________________________________________________________________________________________________________________________________________________________________________________________________________________________…
cl58	1641	1523	M02866:64:000000000-AT0DG:1:1101:22016:22310 1:N:0:1	_______________________________________________________________________________________________________________________________________________________________________________________________________________________________________________________________________________________________________________________________________________________________________________________________________________…		533	583	49
cl59	24	3	cl_1668_M02866:64:000000000-AT0DG:1:1102:25064:16494 1:N:0:1	_______________________________________________________________________________________________________________________________________________________________________________________________________________________________________________________________________________________________________________________________________________________________________________________________________________…
cl60	5	5	M02866:64:000000000-AT0DG:1:1103:17167:8990 1:N:0:1	_______________________________________________________________________________________________________________________________________________________________________________________________________________________________________________________________________________________________________________________________________________________________________________________________________________…
cl61	1	1	cl_2682_M02866:64:000000000-AT0DG:1:1110:5867:17473 1:N:0:1	_______________________________________________________________________________________________________________________________________________________________________________________________________________________________________________________________________________________________________________________________________________________________________________________________________________…
cl62	178211	170744	cl_341_M02866:64:000000000-AT0DG:1:1104:10542:23955 1:N:0:1	_______________________________________________________________________________________________________________________________________________________________________________________________________________________________________________________________________________________________________________________________________________________________________________________________________________…		561	592	30
cl63	21	7	M02866:64:000000000-AT0DG:1:1104:8011:24857 1:N:0:1	_______________________________________________________________________________________________________________________________________________________________________________________________________________________________________________________________________________________________________________________________________________________________________________________________________________…
cl64	1098	961	cl_1961_M02866:64:000000000-AT0DG:1:1101:14059:3775 1:N:0:1	_______________________________________________________________________________________________________________________________________________________________________________________________________________________________________________________________________________________________________________________________________________________________________________________________________________…		567	619	52
cl65	95	41	cl_2742_M02866:64:000000000-AT0DG:1:1101:27888:12481 1:N:0:1	_______________________________________________________________________________________________________________________________________________________________________________________________________________________________________________________________________________________________________________________________________________________________________________________________________________…		567	612	45
cl66	3855	3663	cl_1237_M02866:64:000000000-AT0DG:1:1108:20451:22663 1:N:0:1	_______________________________________________________________________________________________________________________________________________________________________________________________________________________________________________________________________________________________________________________________________________________________________________________________________________…		600	639	39
cl67	12	6	cl_1237_M02866:64:000000000-AT0DG:1:1102:15890:27201 1:N:0:1	_______________________________________________________________________________________________________________________________________________________________________________________________________________________________________________________________________________________________________________________________________________________________________________________________________________…
cl68	2	0	cl_1356_M02866:64:000000000-AT0DG:1:1101:14363:8698 1:N:0:1	_______________________________________________________________________________________________________________________________________________________________________________________________________________________________________________________________________________________________________________________________________________________________________________________________________________…
cl69	1059	973	cl_2390_M02866:64:000000000-AT0DG:1:2109:20223:12741 1:N:0:1	_______________________________________________________________________________________________________________________________________________________________________________________________________________________________________________________________________________________________________________________________________________________________________________________________________________…		632	677	45
cl70	46	18	cl_1356_M02866:64:000000000-AT0DG:1:1102:25860:14647 1:N:0:1	_______________________________________________________________________________________________________________________________________________________________________________________________________________________________________________________________________________________________________________________________________________________________________________________________________________…
cl71	825	778	cl_334_M02866:64:000000000-AT0DG:1:2105:29154:12787 1:N:0:1	_______________________________________________________________________________________________________________________________________________________________________________________________________________________________________________________________________________________________________________________________________________________________________________________________________________…		663	694	32
