# Supplementary material for: Guide RNA Repertoires in the Main Lineages of Trypanosoma cruzi: High Diversity and Variable Redundancy Among Strains
Source: Front Cell Infect Microbiol. 2021 May 31;11:663416. doi: 10.3389/fcimb.2021.663416 (PMC8202002; doi:10.3389/fcimb.2021.663416)
Supplement: Supplementary File 2 — Zip file containing gRNA classes aligned to different mRNAs for each strain in this study. [file DataSheet_2.zip › Supplementary File 2/LL015_Cascada1.txt_resSWARM.txt]

COIIICLBGENBANK	ATGTTTTTGTTTCGTTGTATATTTGTTGGTGTTAGTGGTGTTTTTGTTTTTTTATCTTTACCCGCCATTGTTATTGTGTATTGATTATTTTGTTTATTAGGTTTTATGTGTTTATTATTTGGGTGTTTTGTTTTTGTTGATGTATGTTTTATTTTTTTTTTTGTATGTTTGTTATTTTGTTTGTTAGTTTTATTTGTGGATTTATTTTGTGATTTTTTACGTGGTATTTTTGATTTTTGTTGTTTATTACGTGTTGTCCAATATTGTTTTATTTGATTTGTTATTAGTGAATTTATTTTATTTATGGCATTTTTTACCGTAGTTTTTGGTTTATGTTTATTTTTATGTTGTGAGTTTGCTTTTGTTTTTTGTTTACCATTATTATTTTGTTGTTTATTA…
cl0	1643	1452	cl_373_M02866:64:000000000-AT0DG:1:1101:19957:3655 1:N:0:1	_______GTTAAGTAATATGTGAGTGATTGTAATTACTATAAGAATAGAGAAGTG________________________________________________________________________________________________________________________________________________________________________________________________________________________________________________________________________________________________________________________________________________________…		8	55	47
cl1	2060	1906	cl_327_M02866:64:000000000-AT0DG:1:1101:11421:2472 1:N:0:1	________TAAAGTAGTCTGTAAGTGATCATAATTGTTGTGGAGACAAGAGAATAGTA_____________________________________________________________________________________________________________________________________________________________________________________________________________________________________________________________________________________________________________________________________________________…		9	58	48
cl2	374	340	cl_1814_M02866:64:000000000-AT0DG:1:1114:25524:5494 1:N:0:1	________________________________________GTAAATGAAAGAGTAGAAATGGGTAGTGGCAATAGTACATGATTAG_________________________________________________________________________________________________________________________________________________________________________________________________________________________________________________________________________________________________________________________…		41	86	44
cl3	48	18	cl_999_M02866:64:000000000-AT0DG:1:1102:5364:7737 1:N:0:1	_____________________________________________TCAAGAAGTAGAGATGGACGGTAATAGTGACACATGACTAATATG_____________________________________________________________________________________________________________________________________________________________________________________________________________________________________________________________________________________________________________________…
cl4	1	1	cl_997_M02866:64:000000000-AT0DG:1:2114:10080:25845 1:N:0:1	_______________________________________________________GGAGTGGATAGTAGTAGTGACATATGATTGATATA_____________________________________________________________________________________________________________________________________________________________________________________________________________________________________________________________________________________________________________________…
cl5	1	1	cl_1392_M02866:64:000000000-AT0DG:1:2102:24402:21731 1:N:0:1	________________________________________________________________________TGAGATATGGTCGGTGGAATGGGTTGTTTGG________________________________________________________________________________________________________________________________________________________________________________________________________________________________________________________________________________________________________…
cl6	4071	3709	cl_656_M02866:64:000000000-AT0DG:1:1104:24051:19185 1:N:0:1	_____________________________________________________________________________TGTGATTAATGAGATGGATAGTCTAAAGTGTACAGATAGTGAGTT_____________________________________________________________________________________________________________________________________________________________________________________________________________________________________________________________________________________…		78	122	45
cl7	241	214	cl_1545_M02866:64:000000000-AT0DG:1:1101:26207:6583 1:N:0:1	_____________________________________________________________________________TGTAATTAGTGGAGTGAGTAATCTGGAATGTGTAGGTGATAGATATA___________________________________________________________________________________________________________________________________________________________________________________________________________________________________________________________________________________…		78	124	46
cl8	1	1	cl_2651_M02866:64:000000000-AT0DG:1:2106:20065:28431 1:N:0:1	____________________________________________________________________________________________ATGTGATCTGGAATGTACAAGTGATAAGTAT____________________________________________________________________________________________________________________________________________________________________________________________________________________________________________________________________________________…
cl9	31483	27901	cl_396_M02866:64:000000000-AT0DG:1:2113:17857:25986 1:N:0:1	_______________________________________________________________________________________________________ATTATGTAGATGGTGGACTTGTGAAATAGGAGCAGTTGTATACAAGAT________________________________________________________________________________________________________________________________________________________________________________________________________________________________________________________…		104	151	47
cl10	108	95	cl_1952_M02866:64:000000000-AT0DG:1:1101:12614:3139 1:N:0:1	_________________________________________________________________________________________________________TATGTAGGTAATGGGTTTGTAAGATGAGAACAGTTACGTGTAG___________________________________________________________________________________________________________________________________________________________________________________________________________________________________________________________…		106	148	43
cl11	153	141	cl_2221_M02866:64:000000000-AT0DG:1:1101:10787:11318 1:N:0:1	_____________________________________________________________________________________________________________TAGATAATAAGTTGATGGGATAGGAGTAGCTGTGTACAAAGTATAGA___________________________________________________________________________________________________________________________________________________________________________________________________________________________________________________…		110	156	45
cl12	1	1	M02866:64:000000000-AT0DG:1:1105:25782:23312 1:N:0:1	____________________________________________________________________________________________________________________________TTGGGTAAGAATGGTCGTGGGTGAGATGGAGA___________________________________________________________________________________________________________________________________________________________________________________________________________________________________________________…
cl13	1	1	M02866:64:000000000-AT0DG:1:2108:27537:16059 1:N:0:1	______________________________________________________________________________________________________________________________GAGTGGGGTTGGTTATGTGTAAAATGAAGTAG_________________________________________________________________________________________________________________________________________________________________________________________________________________________________________________…
cl14	1	1	cl_345_M02866:64:000000000-AT0DG:1:1101:6967:7364 1:N:0:1	____________________________________________________________________________________________________________________________________GTATGACTATGTGTGAAGTAGAGGAACAAACA___________________________________________________________________________________________________________________________________________________________________________________________________________________________________________…
cl15	315	276	cl_2688_M02866:64:000000000-AT0DG:1:1101:8967:3568 1:N:0:1	_____________________________________________________________________________________________________________________________________GTTAGTTGTATGTGAGATAGAGAAAGAGACATGTGAACAATGGAAC____________________________________________________________________________________________________________________________________________________________________________________________________________________________…		134	179	45
cl16	1	1	cl_2688_M02866:64:000000000-AT0DG:1:2105:3447:9417 1:N:0:1	_____________________________________________________________________________________________________________________________________GTTAGTTGTATGTAAGATAAAGAAGAGAAAG___________________________________________________________________________________________________________________________________________________________________________________________________________________________________________…
cl17	2145	1885	cl_243_M02866:64:000000000-AT0DG:1:1105:18919:26026 1:N:0:1	________________________________________________________________________________________________________________________________________________________________________________________GTTAGAGTAGGTATTTGAGTGAGATATTAAGAGATGTACCATGAGAATTGAAG__________________________________________________________________________________________________________________________________________________________________…		185	237	53
cl18	9	6	cl_437_M02866:64:000000000-AT0DG:1:1110:13816:24225 1:N:0:1	____________________________________________________________________________________________________________________________________________________________________________________________GTATAAGTGTTTAGATAAAGTGTTAGATAAT____________________________________________________________________________________________________________________________________________________________________________________…
cl19	5	3	M02866:64:000000000-AT0DG:1:1103:14815:23942 1:N:0:1	________________________________________________________________________________________________________________________________________________________________________________________________________AGGTGGAGTGTTAGGAGGTGTATTGGGGAAG________________________________________________________________________________________________________________________________________________________________________…
cl20	4	2	cl_2682_M02866:64:000000000-AT0DG:1:1102:8904:22442 1:N:0:1	____________________________________________________________________________________________________________________________________________________________________________________________________________AAGGCATAAAAAGATGTGTTGTAAAAGATGG____________________________________________________________________________________________________________________________________________________________________…
cl21	118	101	cl_1366_M02866:64:000000000-AT0DG:1:1102:20449:20071 1:N:0:1	_______________________________________________________________________________________________________________________________________________________________________________________________________________________GATTGTGTTATGAGAGTTAAGGATAGTGGATGATGTATGACAGGTTGTAA______________________________________________________________________________________________________________________________________…		216	265	49
cl22	1	1	cl_239_M02866:64:000000000-AT0DG:1:1101:22256:4176 1:N:0:1	_________________________________________________________________________________________________________________________________________________________________________________________________________________________________________________________GTTTGGTAAGTTATAGTAATATGGATTGGGTA______________________________________________________________________________________________________________________…
cl23	769	707	cl_236_M02866:64:000000000-AT0DG:1:1111:24835:19780 1:N:0:1	__________________________________________________________________________________________________________________________________________________________________________________________________________________________________________________________TGCAGTAGCTTGTGATGGGATGGATTAGACAATAGTCACTTG___________________________________________________________________________________________________________…		251	292	41
cl24	5948	5284	cl_481_M02866:64:000000000-AT0DG:1:1101:3192:17769 1:N:0:1	______________________________________________________________________________________________________________________________________________________________________________________________________________________________________________________________________________TGTGCTAAGTAATGATTGTTTGAATAGAGTGAATATTGTAAAAGATGGTAT______________________________________________________________________________…		271	321	50
cl25	315	275	cl_449_M02866:64:000000000-AT0DG:1:1101:26169:6136 1:N:0:1	____________________________________________________________________________________________________________________________________________________________________________________________________________________________________________________________________________________________________GTTGAAATAAGTGTTGTGAGGAATGGTATCAAAAGTTAAGTGTAGTTAG__________________________________________________________…		293	341	47
cl26	3	1	cl_341_M02866:64:000000000-AT0DG:1:1110:25414:23328 1:N:0:1	____________________________________________________________________________________________________________________________________________________________________________________________________________________________________________________________________________________________________GGTGAGGTGGAGATTGTGGGAGATGATGGTGA___________________________________________________________________________…
cl27	1	1	cl_341_M02866:64:000000000-AT0DG:1:2109:7092:10962 1:N:0:1	___________________________________________________________________________________________________________________________________________________________________________________________________________________________________________________________________________________________________________TGGAGATTGTGGGAGATGATGTTGAGGATGGG____________________________________________________________________…
cl28	517	452	cl_2727_M02866:64:000000000-AT0DG:1:1101:13874:2624 1:N:0:1	______________________________________________________________________________________________________________________________________________________________________________________________________________________________________________________________________________________________________________________________TTTTAGAAGTTGAGTATGAATAGAGATGTAGTATTCAAGTGAAAGTAGTG_______________________________…		319	368	48
cl29	2	0	cl_86_M02866:64:000000000-AT0DG:1:2108:12640:19707 1:N:0:1	_______________________________________________________________________________________________________________________________________________________________________________________________________________________________________________________________________________________________________________________________GTAAGTGGTTGAGTATAGGTGAAATTGCAATATT______________________________________________…
cl30	1108	983	cl_934_M02866:64:000000000-AT0DG:1:1105:23074:18434 1:N:0:1	________________________________________________________________________________________________________________________________________________________________________________________________________________________________________________________________________________________________________________________________TTAAGAGTTGAATATAAGTGGAGATACAGTGTTTAGGCAGAG_____________________________________…		321	362	41
cl31	267	235	cl_2952_M02866:64:000000000-AT0DG:1:1101:17414:8510 1:N:0:1	________________________________________________________________________________________________________________________________________________________________________________________________________________________________________________________________________________________________________________________________TTAGAAGTTGAATGTAGATAGAGATACAGTACTTAGGTGAAGATTGG________________________________…		321	367	46
cl32	1	1	M02866:64:000000000-AT0DG:1:1103:23189:10524 1:N:0:1	____________________________________________________________________________________________________________________________________________________________________________________________________________________________________________________________________________________________________________________________________GGTTTGGATGTAGATGGGAACATGTTATTTA____________________________________________…
cl33	3338	3022	cl_598_M02866:64:000000000-AT0DG:1:1104:14870:27952 1:N:0:1	_____________________________________________________________________________________________________________________________________________________________________________________________________________________________________________________________________________________________________________________________________________________________TTCTTGAGTGAAGATAGAAAATGGATGGTGATGGTAAAGTAGTA______…		350	393	43
cl34	1	1	cl_30_M02866:64:000000000-AT0DG:1:2113:8990:27566 1:N:0:1	_____________________________________________________________________________________________________________________________________________________________________________________________________________________________________________________________________________________________________________________________________________________________________TGAAAGTAGAGAGTGGATGGTAGTAACGAAT___________…
cl35	12	10	cl_2236_M02866:64:000000000-AT0DG:1:1102:14064:4045 1:N:0:1	_______________________________________________________________________________________________________________________________________________________________________________________________________________________________________________________________________________________________________________________________________________________________________________________GTTAATAGTGAGATAGTAAATGAT…
cl36	3	3	M02866:64:000000000-AT0DG:1:2110:4099:22646 1:N:0:1	_________________________________________________________________________________________________________________________________________________________________________________________________________________________________________________________________________________________________________________________________________________________________________________________TAAAGGTGGAGTGGTAGGCGGT…
cl37	496	431	cl_2922_M02866:64:000000000-AT0DG:1:2113:21631:10082 1:N:0:1	___________________________________________________________________________________________________________________________________________________________________________________________________________________________________________________________________________________________________________________________________________________________________________________________________GTGTTGAATGAT…		388	445	56
cl38	109	102	M02866:64:000000000-AT0DG:1:1101:18140:3449 1:N:0:1	______________________________________________________________________________________________________________________________________________________________________________________________________________________________________________________________________________________________________________________________________________________________________________________________________GTTAGTGAT…		391	429	37
cl39	485	445	cl_42_M02866:64:000000000-AT0DG:1:2102:8532:25854 1:N:0:1	_______________________________________________________________________________________________________________________________________________________________________________________________________________________________________________________________________________________________________________________________________________________________________________________________________________…		415	455	40
cl40	161543	146040	cl_1209_M02866:64:000000000-AT0DG:1:1101:14758:22831 1:N:0:1	_______________________________________________________________________________________________________________________________________________________________________________________________________________________________________________________________________________________________________________________________________________________________________________________________________________…		417	455	37
cl41	1	1	cl_1209_M02866:64:000000000-AT0DG:1:1113:29245:15396 1:N:0:1	_______________________________________________________________________________________________________________________________________________________________________________________________________________________________________________________________________________________________________________________________________________________________________________________________________________…
cl42	9271	8817	M02866:64:000000000-AT0DG:1:1103:23189:10524 1:N:0:1	_______________________________________________________________________________________________________________________________________________________________________________________________________________________________________________________________________________________________________________________________________________________________________________________________________________…		430	462	32
cl43	733	696	cl_427_M02866:64:000000000-AT0DG:1:2106:6206:15155 1:N:0:1	_______________________________________________________________________________________________________________________________________________________________________________________________________________________________________________________________________________________________________________________________________________________________________________________________________________…		442	493	50
cl44	2	2	cl_211_M02866:64:000000000-AT0DG:1:1101:12749:12178 1:N:0:1	_______________________________________________________________________________________________________________________________________________________________________________________________________________________________________________________________________________________________________________________________________________________________________________________________________________…
cl45	188	174	cl_2401_M02866:64:000000000-AT0DG:1:1101:16453:9805 1:N:0:1	_______________________________________________________________________________________________________________________________________________________________________________________________________________________________________________________________________________________________________________________________________________________________________________________________________________…		472	528	55
cl46	1253	1138	cl_416_M02866:64:000000000-AT0DG:1:1101:20364:4359 1:N:0:1	_______________________________________________________________________________________________________________________________________________________________________________________________________________________________________________________________________________________________________________________________________________________________________________________________________________…		475	513	37
cl47	1414	1307	cl_2403_M02866:64:000000000-AT0DG:1:1101:19888:3024 1:N:0:1	_______________________________________________________________________________________________________________________________________________________________________________________________________________________________________________________________________________________________________________________________________________________________________________________________________________…		481	524	42
cl48	3	2	cl_2555_M02866:64:000000000-AT0DG:1:1104:17197:17726 1:N:0:1	_______________________________________________________________________________________________________________________________________________________________________________________________________________________________________________________________________________________________________________________________________________________________________________________________________________…
cl49	1	1	M02866:64:000000000-AT0DG:1:2101:13791:21463 1:N:0:1	_______________________________________________________________________________________________________________________________________________________________________________________________________________________________________________________________________________________________________________________________________________________________________________________________________________…
cl50	13	7	cl_416_M02866:64:000000000-AT0DG:1:2113:20585:27252 1:N:0:1	_______________________________________________________________________________________________________________________________________________________________________________________________________________________________________________________________________________________________________________________________________________________________________________________________________________…
cl51	1860	1690	cl_703_M02866:64:000000000-AT0DG:1:1104:25992:21654 1:N:0:1	_______________________________________________________________________________________________________________________________________________________________________________________________________________________________________________________________________________________________________________________________________________________________________________________________________________…		509	553	45
cl52	3	1	cl_341_M02866:64:000000000-AT0DG:1:1110:9043:20853 1:N:0:1	_______________________________________________________________________________________________________________________________________________________________________________________________________________________________________________________________________________________________________________________________________________________________________________________________________________…
cl53	192503	160105	M02866:64:000000000-AT0DG:1:2101:20104:28409 1:N:0:1	_______________________________________________________________________________________________________________________________________________________________________________________________________________________________________________________________________________________________________________________________________________________________________________________________________________…		532	585	53
cl54	6609	6351	cl_853_M02866:64:000000000-AT0DG:1:1101:12918:7897 1:N:0:1	_______________________________________________________________________________________________________________________________________________________________________________________________________________________________________________________________________________________________________________________________________________________________________________________________________________…		562	592	29
cl55	364	340	cl_1133_M02866:64:000000000-AT0DG:1:1101:17290:3462 1:N:0:1	_______________________________________________________________________________________________________________________________________________________________________________________________________________________________________________________________________________________________________________________________________________________________________________________________________________…		567	607	40
cl56	25	25	cl_332_M02866:64:000000000-AT0DG:1:1102:24075:14787 1:N:0:1	_______________________________________________________________________________________________________________________________________________________________________________________________________________________________________________________________________________________________________________________________________________________________________________________________________________…		590	635	45
cl57	110	98	cl_1152_M02866:64:000000000-AT0DG:1:1101:8451:4161 1:N:0:1	_______________________________________________________________________________________________________________________________________________________________________________________________________________________________________________________________________________________________________________________________________________________________________________________________________________…		602	654	50
cl58	216	202	M02866:64:000000000-AT0DG:1:1101:15352:2370 1:N:0:1	_______________________________________________________________________________________________________________________________________________________________________________________________________________________________________________________________________________________________________________________________________________________________________________________________________________…		608	649	40
cl59	3455	3266	cl_1108_M02866:64:000000000-AT0DG:1:1101:23636:3920 1:N:0:1	_______________________________________________________________________________________________________________________________________________________________________________________________________________________________________________________________________________________________________________________________________________________________________________________________________________…		608	640	32
cl60	754	688	M02866:64:000000000-AT0DG:1:1104:20231:26140 1:N:0:1	_______________________________________________________________________________________________________________________________________________________________________________________________________________________________________________________________________________________________________________________________________________________________________________________________________________…		637	683	45
cl61	252	233	cl_2120_M02866:64:000000000-AT0DG:1:1101:11284:7994 1:N:0:1	_______________________________________________________________________________________________________________________________________________________________________________________________________________________________________________________________________________________________________________________________________________________________________________________________________________…		637	682	44
cl62	167	122	cl_228_M02866:64:000000000-AT0DG:1:1114:27098:16117 1:N:0:1	_______________________________________________________________________________________________________________________________________________________________________________________________________________________________________________________________________________________________________________________________________________________________________________________________________________…		638	670	32
cl63	39	36	cl_1732_M02866:64:000000000-AT0DG:1:1101:13172:7462 1:N:0:1	_______________________________________________________________________________________________________________________________________________________________________________________________________________________________________________________________________________________________________________________________________________________________________________________________________________…		671	718	47
cl64	246	234	cl_1392_M02866:64:000000000-AT0DG:1:2102:24402:21731 1:N:0:1	_______________________________________________________________________________________________________________________________________________________________________________________________________________________________________________________________________________________________________________________________________________________________________________________________________________…		677	714	36
cl65	160	146	cl_2596_M02866:64:000000000-AT0DG:1:1101:5904:7857 1:N:0:1	_______________________________________________________________________________________________________________________________________________________________________________________________________________________________________________________________________________________________________________________________________________________________________________________________________________…		700	746	45
cl66	2009	1744	cl_437_M02866:64:000000000-AT0DG:1:1110:13816:24225 1:N:0:1	_______________________________________________________________________________________________________________________________________________________________________________________________________________________________________________________________________________________________________________________________________________________________________________________________________________…		702	750	48
cl67	117	113	cl_1765_M02866:64:000000000-AT0DG:1:1101:9543:8303 1:N:0:1	_______________________________________________________________________________________________________________________________________________________________________________________________________________________________________________________________________________________________________________________________________________________________________________________________________________…		702	747	45
cl68	3502	3081	cl_345_M02866:64:000000000-AT0DG:1:1101:6967:7364 1:N:0:1	_______________________________________________________________________________________________________________________________________________________________________________________________________________________________________________________________________________________________________________________________________________________________________________________________________________…		723	775	51
cl69	164	143	cl_2449_M02866:64:000000000-AT0DG:1:1101:28088:20644 1:N:0:1	_______________________________________________________________________________________________________________________________________________________________________________________________________________________________________________________________________________________________________________________________________________________________________________________________________________…		726	773	46
cl70	76	38	cl_345_M02866:64:000000000-AT0DG:1:2102:11389:17601 1:N:0:1	_______________________________________________________________________________________________________________________________________________________________________________________________________________________________________________________________________________________________________________________________________________________________________________________________________________…		743	775	32
cl71	2	2	cl_2553_M02866:64:000000000-AT0DG:1:1111:19396:21128 1:N:0:1	_______________________________________________________________________________________________________________________________________________________________________________________________________________________________________________________________________________________________________________________________________________________________________________________________________________…
cl72	431	417	cl_250_M02866:64:000000000-AT0DG:1:1101:20975:3150 1:N:0:1	_______________________________________________________________________________________________________________________________________________________________________________________________________________________________________________________________________________________________________________________________________________________________________________________________________________…		757	787	30
cl73	786	713	cl_2133_M02866:64:000000000-AT0DG:1:1101:26471:6438 1:N:0:1	_______________________________________________________________________________________________________________________________________________________________________________________________________________________________________________________________________________________________________________________________________________________________________________________________________________…		763	810	46
cl74	6	5	cl_2626_M02866:64:000000000-AT0DG:1:1112:13480:23408 1:N:0:1	_______________________________________________________________________________________________________________________________________________________________________________________________________________________________________________________________________________________________________________________________________________________________________________________________________________…
cl75	95	87	cl_2265_M02866:64:000000000-AT0DG:1:1101:18010:11898 1:N:0:1	_______________________________________________________________________________________________________________________________________________________________________________________________________________________________________________________________________________________________________________________________________________________________________________________________________________…		794	833	39
cl76	9079	8575	M02866:64:000000000-AT0DG:1:1105:21688:27714 1:N:0:1	_______________________________________________________________________________________________________________________________________________________________________________________________________________________________________________________________________________________________________________________________________________________________________________________________________________…		810	841	31
cl77	21	12	cl_1402_M02866:64:000000000-AT0DG:1:1101:6422:18579 1:N:0:1	_______________________________________________________________________________________________________________________________________________________________________________________________________________________________________________________________________________________________________________________________________________________________________________________________________________…
cl78	1745	1625	cl_2867_M02866:64:000000000-AT0DG:1:1109:26721:17862 1:N:0:1	_______________________________________________________________________________________________________________________________________________________________________________________________________________________________________________________________________________________________________________________________________________________________________________________________________________…		822	866	43
cl79	28	0	cl_2867_M02866:64:000000000-AT0DG:1:1102:7239:7981 1:N:0:1	_______________________________________________________________________________________________________________________________________________________________________________________________________________________________________________________________________________________________________________________________________________________________________________________________________________…
cl80	685	657	cl_427_M02866:64:000000000-AT0DG:1:2106:6206:15155 1:N:0:1	_______________________________________________________________________________________________________________________________________________________________________________________________________________________________________________________________________________________________________________________________________________________________________________________________________________…		833	863	29
