# Supplementary material for: Guide RNA Repertoires in the Main Lineages of Trypanosoma cruzi: High Diversity and Variable Redundancy Among Strains
Source: Front Cell Infect Microbiol. 2021 May 31;11:663416. doi: 10.3389/fcimb.2021.663416 (PMC8202002; doi:10.3389/fcimb.2021.663416)
Supplement: Supplementary File 2 — Zip file containing gRNA classes aligned to different mRNAs for each strain in this study. [file DataSheet_2.zip › Supplementary File 2/LL015_Cascada10.txt_resSWARM.txt]

ND9CLBPAPER	ATGTTTATATTTTTATGTTTATTTCGTTTATGTTTTTGTTTAATTTTATTTTATTGTTTGTGTTGTAGATGATGTTTTGTTTGTTTTGTTGATTGTAGTTTTTTATTTTTTTATTGTTTTGTTAGTTTTTTTTTGTTTTATTGTATGTTTTTATTTTTTAATTTGTGGTTTTTATTTTTGTATTGTTGTGATTTGTTATTGGTTGATTTTTGTGGTTTTTGTTTTTGTCGTTTTATGTTGTTGTATATTTTATTTTGTTTATTTTTGTTGTATTCGTTTGTGTTTTGTTTTGTGTTGTTTGTTTATTTTTTTTGGTTTGTGTTTTAGTTTTAGTTGTTTTTGTTATACATTTTTATTATTAGAACGTGAATGTTTTGATTTGTTTGGTTTTTATTTTGT…
cl0	2	2	cl_1668_M02866:64:000000000-AT0DG:1:1104:10381:5777 1:N:0:1	_________AGAGTTGTAGATGAGATAGGTGTAGACATAA_______________________________________________________________________________________________________________________________________________________________________________________________________________________________________________________________________________________________________________________________________________________________________…
cl1	2	2	cl_2655_M02866:64:000000000-AT0DG:1:2114:28885:13148 1:N:0:1	_____________________________________TAAGTAAGAGTGAAATGGTGAGTATGATAGT___________________________________________________________________________________________________________________________________________________________________________________________________________________________________________________________________________________________________________________________________________…
cl2	2	2	cl_215_M02866:64:000000000-AT0DG:1:1112:24708:5580 1:N:0:1	___________________________________________AAAATGTGATGGTGAGTGTAGTAGTTATTAT_____________________________________________________________________________________________________________________________________________________________________________________________________________________________________________________________________________________________________________________________________…
cl3	129	123	cl_2689_M02866:64:000000000-AT0DG:1:1101:8744:13752 1:N:0:1	__________________________________________________________________________________TGTAGTAGTTGATATTAGGAGATGGGAAGATGACAGAACAAT___________________________________________________________________________________________________________________________________________________________________________________________________________________________________________________________________________________…		83	124	41
cl4	1	1	cl_1988_M02866:64:000000000-AT0DG:1:2110:17050:17310 1:N:0:1	_____________________________________________________________________________________________________________________________AAGTAGAAGTGGAGCAGTGTGTAGAAGTTAAG__________________________________________________________________________________________________________________________________________________________________________________________________________________________________________________…
cl5	7	1	cl_340_M02866:64:000000000-AT0DG:1:1104:25858:20364 1:N:0:1	______________________________________________________________________________________________________________________________GTAAAGAGTGGAGTGGTGGATAAGAGTGAGA__________________________________________________________________________________________________________________________________________________________________________________________________________________________________________________…
cl6	243	230	cl_1532_M02866:64:000000000-AT0DG:1:1114:21267:12725 1:N:0:1	___________________________________________________________________________________________________________________________________________________________________________GTTAGAAATATGATGATATTGGATGATAGTAG____________________________________________________________________________________________________________________________________________________________________________________________________…		172	203	30
cl7	10	0	cl_481_M02866:64:000000000-AT0DG:1:1105:8240:14973 1:N:0:1	__________________________________________________________________________________________________________________________________________________________________________________GTTTAATTGTGCTAAGTAATGATTGTTTGAA______________________________________________________________________________________________________________________________________________________________________________________________…
cl8	1	1	cl_341_M02866:64:000000000-AT0DG:1:1107:10764:27833 1:N:0:1	______________________________________________________________________________________________________________________________________________________________________________________________TGGTCGATGGTTAGTTGGAGATTTTGGGAGT__________________________________________________________________________________________________________________________________________________________________________________…
cl9	1	1	cl_2616_M02866:64:000000000-AT0DG:1:1113:29472:17917 1:N:0:1	_____________________________________________________________________________________________________________________________________________________________________________________________________________________TCGGGAACATGAGTAGTAGAATATGGTGAAG___________________________________________________________________________________________________________________________________________________________…
cl10	1687	1622	cl_703_M02866:64:000000000-AT0DG:1:2107:9223:5632 1:N:0:1	_______________________________________________________________________________________________________________________________________________________________________________________________________________________AGAGACGATAATAGTAAAGCATGATGTTGTATAAG_____________________________________________________________________________________________________________________________________________________…		216	250	32
cl11	1	1	cl_546_M02866:64:000000000-AT0DG:1:1107:25611:14124 1:N:0:1	______________________________________________________________________________________________________________________________________________________________________________________________________________________________AAGTTAATAGAGTGTAATGATGTATTGAGTG__________________________________________________________________________________________________________________________________________________…
cl12	33338	24768	cl_2681_M02866:64:000000000-AT0DG:1:2112:7669:22519 1:N:0:1	_______________________________________________________________________________________________________________________________________________________________________________________________________________________________________GAGTATGATAGTGTGTAGGTTAGAGCAAGTAGAGACA___________________________________________________________________________________________________________________________________…		232	268	36
cl13	390	361	cl_2894_M02866:64:000000000-AT0DG:1:1105:23130:14931 1:N:0:1	________________________________________________________________________________________________________________________________________________________________________________________________________________________________________AGTGTAATAGTGTGTGAGGTAAGGTAGATGGAGACA___________________________________________________________________________________________________________________________________…		233	268	36
cl14	135	54	cl_2681_M02866:64:000000000-AT0DG:1:1105:16977:27246 1:N:0:1	_______________________________________________________________________________________________________________________________________________________________________________________________________________________________________________TAGTGTGTAGGTTAGAGCAAGTAGAGACACCATGAG____________________________________________________________________________________________________________________________…		240	275	34
cl15	10	7	cl_272_M02866:64:000000000-AT0DG:1:1106:11117:3180 1:N:0:1	___________________________________________________________________________________________________________________________________________________________________________________________________________________________________________________________TGAGACGGAGAGAGATAGTATAAACATGTAT_____________________________________________________________________________________________________________________…
cl16	13	6	cl_1356_M02866:64:000000000-AT0DG:1:1102:15368:23132 1:N:0:1	__________________________________________________________________________________________________________________________________________________________________________________________________________________________________________________________________GTTGGGGGTGGTATGGGTGGGTATGGGTTAA______________________________________________________________________________________________________________…
cl17	2	2	cl_1026_M02866:64:000000000-AT0DG:1:2107:14418:6342 1:N:0:1	_________________________________________________________________________________________________________________________________________________________________________________________________________________________________________________________________________GTGGTAGGAGTGGATATAGGATAAGAGACAAC______________________________________________________________________________________________________…
cl18	1	1	cl_2133_M02866:64:000000000-AT0DG:1:1111:16534:17330 1:N:0:1	____________________________________________________________________________________________________________________________________________________________________________________________________________________________________________________________________________________________________GTGATGGGTTGGTGGGGAGGATTAAGTATAT____________________________________________________________________________…
cl19	9	4	cl_2364_M02866:64:000000000-AT0DG:1:1102:29656:14428 1:N:0:1	_________________________________________________________________________________________________________________________________________________________________________________________________________________________________________________________________________________________________________________________________________________________________________CTTGTATTTGTAAGATGAGATAGATTGGAGGTAAG___…
cl20	5	4	cl_2553_M02866:64:000000000-AT0DG:1:1106:18421:23992 1:N:0:1	______________________________________________________________________________________________________________________________________________________________________________________________________________________________________________________________________________________________________________________________________________________________________________________________AGGCTTGGGGTAAGATG…
cl21	1	1	cl_2303_M02866:64:000000000-AT0DG:1:1109:27102:23156 1:N:0:1	_______________________________________________________________________________________________________________________________________________________________________________________________________________________________________________________________________________________________________________________________________________________________________________________________GGTGGGGGGTAGAATA…
cl22	247	237	cl_944_M02866:64:000000000-AT0DG:1:1101:9733:3617 1:N:0:1	_______________________________________________________________________________________________________________________________________________________________________________________________________________________________________________________________________________________________________________________________________________________________________________________________________________…		404	437	33
cl23	12	10	cl_341_M02866:64:000000000-AT0DG:1:1101:2289:14480 1:N:0:1	_______________________________________________________________________________________________________________________________________________________________________________________________________________________________________________________________________________________________________________________________________________________________________________________________________________…
