# Supplementary material for: Guide RNA Repertoires in the Main Lineages of Trypanosoma cruzi: High Diversity and Variable Redundancy Among Strains
Source: Front Cell Infect Microbiol. 2021 May 31;11:663416. doi: 10.3389/fcimb.2021.663416 (PMC8202002; doi:10.3389/fcimb.2021.663416)
Supplement: Supplementary File 2 — Zip file containing gRNA classes aligned to different mRNAs for each strain in this study. [file DataSheet_2.zip › Supplementary File 2/LL015_Cascada11.txt_resSWARM.txt]

RPS12CLBPAPER	AATAAATATATTTTGTTTTTTTTGCGTATGTGATTTTTGTATGGTTGTTGTTTACGTTTTGTTTTGTTTGTTTTATGTTATTATATGAGCCCACGATTACCCAGTTCCGGTAACCGTCGTGTGTTATATGCCGTATTTTATTTGTATAGTTTTGTTTGGGTGTTGCGTTGTTTTTTTTGTTGTTTTGTTAATTTAGCTATGTCATTATTTATTATAGAAGGTGGTGGTTTTATTGATTTACCCGGTATAAAATATTATACACGTATTGTAAGTTGA
cl0	4035	3663	cl_2051_M02866:64:000000000-AT0DG:1:1114:26807:14053 1:N:0:1	________ATGTGATAAGAGAAGTGTATGTGTTAGAGACATGTCAATTG___________________________________________________________________________________________________________________________________________________________________________________________________________________________________		9	49	39
cl1	1809	1586	cl_886_M02866:64:000000000-AT0DG:1:1113:20435:12546 1:N:0:1	_______________________________TTAAGAATGTGTTAGTAATGGGTGTGAGATAGGACAAGCAAAGTG________________________________________________________________________________________________________________________________________________________________________________________________________		32	76	45
cl2	3	2	cl_2624_M02866:64:000000000-AT0DG:1:1105:4344:22959 1:N:0:1	_________________________________GGGAGGGTATTGGCAGCAGATGTAGAAAAAG____________________________________________________________________________________________________________________________________________________________________________________________________________________
cl3	10710	9930	cl_546_M02866:64:000000000-AT0DG:1:1106:28319:12001 1:N:0:1	______________________________________________________________AAGTTAATAGAGTGTAATGATGTATTTGAGTGTTGATG________________________________________________________________________________________________________________________________________________________________________________		63	100	36
cl4	3	3	cl_1956_M02866:64:000000000-AT0DG:1:1104:4279:11633 1:N:0:1	__________________________________________________________________________________________________TGGGTTAATGTCATTAGTAGCATATAGTATT___________________________________________________________________________________________________________________________________________________
cl5	1208	1160	M02866:64:000000000-AT0DG:1:1101:22217:26677 1:N:0:1	_____________________________________________________________________________________________________GTTGAGGTTCTTGATAGTATACAGTGTGTGGCATA____________________________________________________________________________________________________________________________________________		102	136	33
cl6	1	1	cl_1026_M02866:64:000000000-AT0DG:1:2102:13630:4109 1:N:0:1	______________________________________________________________________________________________________________________________ATATGGTGTGAAGCGGATATAATGGGGTAGG_______________________________________________________________________________________________________________________
cl7	429	413	cl_2075_M02866:64:000000000-AT0DG:1:1101:15211:4068 1:N:0:1	_________________________________________________________________________________________________________________________________TGGTATAGAATGAGTGTGTTGAAATAGATCA____________________________________________________________________________________________________________________		130	160	30
cl8	3	2	M02866:64:000000000-AT0DG:1:1103:6472:24986 1:N:0:1	________________________________________________________________________________________________________________________________________________________________________GTGGGGTAGGTGGTAGAATGGTTGTGTTGATAT___________________________________________________________________________
cl9	15	13	cl_1693_M02866:64:000000000-AT0DG:1:1101:13542:20032 1:N:0:1	__________________________________________________________________________________________________________________________________________________________________________________________________________GTGATAGGTGATGTCTTTTGTTACTGGAATGACTGAGTG___________________________________
cl10	16	0	M02866:64:000000000-AT0DG:1:1107:25348:24900 1:N:0:1	__________________________________________________________________________________________________________________________________________________________________________________________________________________________TTTATTGTTGAGGTGATTGAGTATGTTGTAT___________________________
cl11	1126	995	cl_2100_M02866:64:000000000-AT0DG:1:1101:16288:3073 1:N:0:1	______________________________________________________________________________________________________________________________________________________________________________________________________________________________TAATTGAAATGATTGAGTGCGCTATATTTTGTAGTATGTG______________		223	262	38
cl12	2	2	M02866:64:000000000-AT0DG:1:1108:18354:15385 1:N:0:1	____________________________________________________________________________________________________________________________________________________________________________________________________________________________________________GAGTGCGCTATATTTTGTAGTATGTGGATGA_________
