# Supplementary material for: Guide RNA Repertoires in the Main Lineages of Trypanosoma cruzi: High Diversity and Variable Redundancy Among Strains
Source: Front Cell Infect Microbiol. 2021 May 31;11:663416. doi: 10.3389/fcimb.2021.663416 (PMC8202002; doi:10.3389/fcimb.2021.663416)
Supplement: Supplementary File 2 — Zip file containing gRNA classes aligned to different mRNAs for each strain in this study. [file DataSheet_2.zip › Supplementary File 2/LL015_Cascada2.txt_resSWARM.txt]

COIICLBGENBANK	ATGAGTTTTATTTTGTCATTTTGAATGATATTTTTAATAGATTCTGTTATAGTGTTATTATCTTTTGTTTGTTTTGTGTGTGTGTGAATATGTGTGTTGCTCCTTTCTACAGTTTTATTTGTTACAAAGATAAATAATATATATTGTACATGAGACTTTGTATCATCAAAGTTTGTGGATACTTATTGGTTTGTAATAGGAGTCATGTTTATTATGTGTTTACTATTAAGATTGTGTCTATTGTTATATTTTGGTTGTTTGAATTTTGTTAGTTTTGATTTATGTAAGGTAGTAGGTTTCCAATGATATTGAGTATATTTTTTATTTGGAGAGACTACAATATTTAGCAACTTAATACTTGAAAGTGATTACTTGGTGGGTGATATGCGTCTATTGCAGTGTAATCATGTACTCACATTATTAAGTTTAGTAATTTATAAATTGTGAGTATCTGCTGTAGATGTTATCCATTCATTTACGTTAGCTAGTTTAGGTATAAAGGTAGATTGTATACCGGGTAGGTGTAATGAAATCATTTTATTTGCATCTAATAATGCAACAATATATGGGCAATGCAGCGAGTTATGTGGGGTCTTACATGGATTTATGCCAATTGTTATATGTTTTATATAA
cl0	2	2	cl_86_M02866:64:000000000-AT0DG:1:1102:28552:12992 1:N:0:1	______________________________________________________________________________________________________________________________________________________________________GTTTTAGATATGTGTAAGTGGTTGAGTATAG____________________________________________________________________________________________________________________________________________________________________________________________________________________________________________________________________________________________________________________________________________________________________________________________________________________________________________________
cl1	1	1	cl_1784_M02866:64:000000000-AT0DG:1:2111:12665:14963 1:N:0:1	______________________________________________________________________________________________________________________________________________________________________GTTTTAGATATATGTAGATAATTGAGTGTGA____________________________________________________________________________________________________________________________________________________________________________________________________________________________________________________________________________________________________________________________________________________________________________________________________________________________________________________
cl2	23	18	cl_715_M02866:64:000000000-AT0DG:1:1101:3394:16241 1:N:0:1	_____________________________________________________________________________________________________________________________________________________________________________________________________________________________________________GATGATAGGGTAAAATTAGTAGATTCGTGGTGA___________________________________________________________________________________________________________________________________________________________________________________________________________________________________________________________________________________________________________________________________________________________________________
cl3	2	2	cl_355_M02866:64:000000000-AT0DG:1:2105:19699:15863 1:N:0:1	___________________________________________________________________________________________________________________________________________________________________________________________________________________________________________________________GTTGGTAGATATAAAGTGGTTGGGGTTAGCT_______________________________________________________________________________________________________________________________________________________________________________________________________________________________________________________________________________________________________________________________________________________________
cl4	3	2	cl_2312_M02866:64:000000000-AT0DG:1:1112:9977:10206 1:N:0:1	_________________________________________________________________________________________________________________________________________________________________________________________________________________________________________________________________AGGCTTAAGGTGGTGGGAATTGGATGTGTTG_________________________________________________________________________________________________________________________________________________________________________________________________________________________________________________________________________________________________________________________________________________________
cl5	8	4	cl_334_M02866:64:000000000-AT0DG:1:1110:21886:4834 1:N:0:1	_____________________________________________________________________________________________________________________________________________________________________________________________________________________________________________________________________________________________________________________________________________________________________________________________________________________________________________________________________________GTTATGGATAGGTGGGTGTAGTTGGTTGGCTT____________________________________________________________________________________________________________________________________________
cl6	3	1	cl_2616_M02866:64:000000000-AT0DG:1:1105:23194:22102 1:N:0:1	__________________________________________________________________________________________________________________________________________________________________________________________________________________________________________________________________________________________________________________________________________________________________________________________________________________________________________________________________________________________________TGAGTTGGGTTTGTATTATCATTTGACATGTG_______________________________________________________________________________________________________________________
