# Supplementary material for: Guide RNA Repertoires in the Main Lineages of Trypanosoma cruzi: High Diversity and Variable Redundancy Among Strains
Source: Front Cell Infect Microbiol. 2021 May 31;11:663416. doi: 10.3389/fcimb.2021.663416 (PMC8202002; doi:10.3389/fcimb.2021.663416)
Supplement: Supplementary File 2 — Zip file containing gRNA classes aligned to different mRNAs for each strain in this study. [file DataSheet_2.zip › Supplementary File 2/LL015_Cascada3.txt_resSWARM.txt]

CYB_CLB_PAPER	ATGTTTCGTTGTAGATTTTTATTATTTTTTTTATTGTTTAGGAATTTGTGTTGTCTTCTAATGTCAGGTTGTTTATATAGAATATATGGAGTGGGGTTTAGTTTAGGTTTTTTTATTATGTTACAGATAATATGTGGTGTCTGTTTAGCGTGAATGTTTTTTAGTTGTTTTATTTGTGCAAATTGATATTTTATTTTATTTTTGTGAGATTTTGATTTAGGTTTTGTAATTAGAAGTATTCATATTTGTTTCACTTCCTTATTATATTTTTTATTATATGTGCATATATTTAAATGTATAATATTGGTAATTTTATTCGACACACATTTATTAGTGTGATTTGTAGGATTTGTATTATTTATGTTCATAATAGTTATTGCATTTATTGGATATGTGTTA…
cl0	21	5	M02866:64:000000000-AT0DG:1:1104:7208:25824 1:N:0:1	_______TGATAGTTGGAGACGGTGAGAGAGATAGTATA________________________________________________________________________________________________________________________________________________________________________________________________________________________________________________________________________________________________________________________________________________________________________…
cl1	410	366	cl_555_M02866:64:000000000-AT0DG:1:1101:5972:7503 1:N:0:1	__________TAATTGAGAGTAATAGGAGAAGTAATAGATTTTTGAACATAGCAGGAGATTGTAGGT____________________________________________________________________________________________________________________________________________________________________________________________________________________________________________________________________________________________________________________________________________…		11	67	55
cl2	1	1	cl_1762_M02866:64:000000000-AT0DG:1:1110:6302:8971 1:N:0:1	_______________________________________________________________________________TTTATATATGTCATTTTAGGTTGAATTGAGGA________________________________________________________________________________________________________________________________________________________________________________________________________________________________________________________________________________________________…
cl3	1	1	cl_988_M02866:64:000000000-AT0DG:1:2111:7576:11921 1:N:0:1	_____________________________________________________________________________________________________AAATTGGGGAGGATGGTATAATATTTGTTAA___________________________________________________________________________________________________________________________________________________________________________________________________________________________________________________________________________…
cl4	3	3	cl_562_M02866:64:000000000-AT0DG:1:1109:28495:10523 1:N:0:1	_________________________________________________________________________________________________________________________GTGTTTGTAATGTATTACAGATGGTTTGTAT_______________________________________________________________________________________________________________________________________________________________________________________________________________________________________________________…
cl5	2	0	M02866:64:000000000-AT0DG:1:1103:5156:18996 1:N:0:1	___________________________________________________________________________________________________________________________________________________________________________________________________GATAAAGATATTCAGAGATTGGATTCGGAGAG____________________________________________________________________________________________________________________________________________________________________________…
cl6	7	4	cl_481_M02866:64:000000000-AT0DG:1:1110:8998:13112 1:N:0:1	_____________________________________________________________________________________________________________________________________________________________________________________________________________________________________________________________GAGGGAATATTGTAAAAGATGGTATGTGTAG___________________________________________________________________________________________________________________…
cl7	4	0	cl_272_M02866:64:000000000-AT0DG:1:1114:19213:15202 1:N:0:1	__________________________________________________________________________________________________________________________________________________________________________________________________________________________________________________________________GATGGTGCGAGAGATAGTATATACATGTATGG_____________________________________________________________________________________________________________…
cl8	5	3	cl_562_M02866:64:000000000-AT0DG:1:2109:13474:21030 1:N:0:1	________________________________________________________________________________________________________________________________________________________________________________________________________________________________________________________________________GTAAAAGTTGATATGTATGTGTATGAGTATGTGT_____________________________________________________________________________________________________…
cl9	1	1	M02866:64:000000000-AT0DG:1:2109:22723:11248 1:N:0:1	_________________________________________________________________________________________________________________________________________________________________________________________________________________________________________________________________________________AATATGTGTATGTATAGATTTGTATGTTAGAGTT____________________________________________________________________________________________…
cl10	2	1	cl_2455_M02866:64:000000000-AT0DG:1:1101:7249:19608 1:N:0:1	________________________________________________________________________________________________________________________________________________________________________________________________________________________________________________________________________________________________________________________________________________GTTGGGTGTATTGGGTGTGGTGGATATGTGTA_______________________________…
cl11	11	3	M02866:64:000000000-AT0DG:1:1108:22926:18243 1:N:0:1	___________________________________________________________________________________________________________________________________________________________________________________________________________________________________________________________________________________________________________________________________________________________________GTGAGTGGGGGTGTTGTTGATGGTATGGATA_____________…
cl12	1	1	cl_2364_M02866:64:000000000-AT0DG:1:2101:27631:10829 1:N:0:1	_______________________________________________________________________________________________________________________________________________________________________________________________________________________________________________________________________________________________________________________________________________________________________________________________________________…
cl13	2	1	cl_373_M02866:64:000000000-AT0DG:1:2106:23116:21157 1:N:0:1	_______________________________________________________________________________________________________________________________________________________________________________________________________________________________________________________________________________________________________________________________________________________________________________________________________________…
cl14	1	1	cl_2980_M02866:64:000000000-AT0DG:1:2104:21944:27644 1:N:0:1	_______________________________________________________________________________________________________________________________________________________________________________________________________________________________________________________________________________________________________________________________________________________________________________________________________________…
cl15	1	1	cl_1891_M02866:64:000000000-AT0DG:1:2101:9162:15000 1:N:0:1	_______________________________________________________________________________________________________________________________________________________________________________________________________________________________________________________________________________________________________________________________________________________________________________________________________________…
cl16	1	1	M02866:64:000000000-AT0DG:1:2109:10209:28114 1:N:0:1	_______________________________________________________________________________________________________________________________________________________________________________________________________________________________________________________________________________________________________________________________________________________________________________________________________________…
