# Supplementary material for: Guide RNA Repertoires in the Main Lineages of Trypanosoma cruzi: High Diversity and Variable Redundancy Among Strains
Source: Front Cell Infect Microbiol. 2021 May 31;11:663416. doi: 10.3389/fcimb.2021.663416 (PMC8202002; doi:10.3389/fcimb.2021.663416)
Supplement: Supplementary File 2 — Zip file containing gRNA classes aligned to different mRNAs for each strain in this study. [file DataSheet_2.zip › Supplementary File 2/LL015_Cascada4.txt_resSWARM.txt]

MURF2CLB	ATGTTTGGTTGTTTTAATTTAGTTTTATTTTTATGTTTTGATTGTAGTCGTGTTTTTGATTTATTATGTGTTAGAGCATACGATTTTATTTTGTGATGATTTGATTTAGATTATATATTGTATGATTTTGTATTTGATTTTGTGGTATGCATAACATTTATATTTATATTTATTTTAGGTTTTTTCGTTAGAATCTTCTTTAGTTTTGTATTTGTATTATTATTTATAACATTTTTCGGTACATACACATTGTCTATGTTATATATATACAGGTTACTATATATTTTACATATATATATTATATAATTTCATATGTTTCTTTTTTACGTTCGGTATTAATTTTCTGATATATTATTTGGAATTTTTTACGTTTATATTATTTTATCTGTTTTTTGATTT…
cl0	1	1	cl_1891_M02866:64:000000000-AT0DG:1:2112:24135:9541 1:N:0:1	___________________________________________________________________________________________________GCGTTGGGTCCGATATATAATGTGTTGGGGT_____________________________________________________________________________________________________________________________________________________________________________________________________________________________________________________________________________…
cl1	1	1	M02866:64:000000000-AT0DG:1:1103:8947:23146 1:N:0:1	_________________________________________________________________________________________________________________________________________________________________________________________________________________________AGAGTGAATATTGTAAAAGATGGTGTGTGTG_______________________________________________________________________________________________________________________________________________________…
cl2	1	1	cl_2981_M02866:64:000000000-AT0DG:1:1108:16406:20807 1:N:0:1	_____________________________________________________________________________________________________________________________________________________________________________________________________________________________________________________________________AGGTGTGTGTTTGATGGTGTGTAGGTTGTAT___________________________________________________________________________________________________________…
cl3	2	2	cl_2624_M02866:64:000000000-AT0DG:1:2108:8554:9933 1:N:0:1	____________________________________________________________________________________________________________________________________________________________________________________________________________________________________________________________________________________________________________________________________________________________________________________________AGATGTATAAAAAGCTGGA…
cl4	5	4	cl_1762_M02866:64:000000000-AT0DG:1:1105:2337:11264 1:N:0:1	_______________________________________________________________________________________________________________________________________________________________________________________________________________________________________________________________________________________________________________________________________________________________________________________________________________…
cl5	1	1	cl_693_M02866:64:000000000-AT0DG:1:1104:25536:24471 1:N:0:1	_______________________________________________________________________________________________________________________________________________________________________________________________________________________________________________________________________________________________________________________________________________________________________________________________________________…
cl6	157	141	cl_969_M02866:64:000000000-AT0DG:1:1101:24098:4934 1:N:0:1	_______________________________________________________________________________________________________________________________________________________________________________________________________________________________________________________________________________________________________________________________________________________________________________________________________________…		458	489	31
cl7	1	1	cl_2133_M02866:64:000000000-AT0DG:1:2106:17399:27909 1:N:0:1	_______________________________________________________________________________________________________________________________________________________________________________________________________________________________________________________________________________________________________________________________________________________________________________________________________________…
cl8	976	943	cl_2746_M02866:64:000000000-AT0DG:1:1104:28163:15730 1:N:0:1	_______________________________________________________________________________________________________________________________________________________________________________________________________________________________________________________________________________________________________________________________________________________________________________________________________________…		732	762	29
cl9	155298	146054	cl_1209_M02866:64:000000000-AT0DG:1:1101:13389:17122 1:N:0:1	_______________________________________________________________________________________________________________________________________________________________________________________________________________________________________________________________________________________________________________________________________________________________________________________________________________…		851	881	29
cl10	1	1	cl_345_M02866:64:000000000-AT0DG:1:2108:12257:8010 1:N:0:1	_______________________________________________________________________________________________________________________________________________________________________________________________________________________________________________________________________________________________________________________________________________________________________________________________________________…
cl11	2	0	cl_2682_M02866:64:000000000-AT0DG:1:1106:18249:7430 1:N:0:1	_______________________________________________________________________________________________________________________________________________________________________________________________________________________________________________________________________________________________________________________________________________________________________________________________________________…
cl12	4	2	cl_1237_M02866:64:000000000-AT0DG:1:1106:26971:16865 1:N:0:1	_______________________________________________________________________________________________________________________________________________________________________________________________________________________________________________________________________________________________________________________________________________________________________________________________________________…
