# Supplementary material for: Guide RNA Repertoires in the Main Lineages of Trypanosoma cruzi: High Diversity and Variable Redundancy Among Strains
Source: Front Cell Infect Microbiol. 2021 May 31;11:663416. doi: 10.3389/fcimb.2021.663416 (PMC8202002; doi:10.3389/fcimb.2021.663416)
Supplement: Supplementary File 2 — Zip file containing gRNA classes aligned to different mRNAs for each strain in this study. [file DataSheet_2.zip › Supplementary File 2/LL015_Cascada5.txt_resSWARM.txt]

CR3CLBPAPER	ATGTTTGATTGTTTAATTTTGTTATTTTTTTGTTATTTGTTTGTACATTTTTTTTGTTTTTTATTTGTTTGTGATTTGTTTTTATGTTTATTATTTGGTTTTTATTTTTTGTTGGATTTTTGTTTTTTGTTTAATATGGGTTTATTGTTGTGTTTATTTTTTTTTTTTATTTTATCATTTGATATGTATATCGAATTGTTATTTATTATTTAG
cl0	248	0	cl_272_M02866:64:000000000-AT0DG:1:1101:17428:17236 1:N:0:1	__TAAATTGATAGATTGAGACGGTGAGAGAGATA___________________________________________________________________________________________________________________________________________________________________________________
cl1	3	3	cl_272_M02866:64:000000000-AT0DG:1:2102:26848:11001 1:N:0:1	__TAAATTGATAGATTGAGACGGGAGAGAGATAGTA_________________________________________________________________________________________________________________________________________________________________________________
cl2	280	86	cl_340_M02866:64:000000000-AT0DG:1:1104:28019:16024 1:N:0:1	___________AGAGTGGAGTGGTGGAAAAGTGTTAGACAGAC__________________________________________________________________________________________________________________________________________________________________________		12	43	30
cl3	1	1	cl_1988_M02866:64:000000000-AT0DG:1:2114:3625:19594 1:N:0:1	______________TTGAAGTAGTAGTGGAGCAGTGAGTAGAAGT________________________________________________________________________________________________________________________________________________________________________
cl4	1	1	cl_853_M02866:64:000000000-AT0DG:1:2109:14362:13842 1:N:0:1	_______________________________________________________________________________GGGATATAGGTGGAGGATTGGGGATAGGGAT_______________________________________________________________________________________________________
cl5	161	65	M02866:64:000000000-AT0DG:1:2104:18681:26197 1:N:0:1	_________________________________________________________________________________AGTTTAGGTGGTAGATCAAAAGGAGAAGACA_____________________________________________________________________________________________________		82	112	29
cl6	6	3	cl_2682_M02866:64:000000000-AT0DG:1:1110:4754:16454 1:N:0:1	________________________________________________________________________________________________________________________________________________AATAGTAAGAATGGAAGAGGAGAATAAGTTG______________________________________
cl7	1	1	cl_2697_M02866:64:000000000-AT0DG:1:2102:5297:10674 1:N:0:1	________________________________________________________________________________________________________________________________________________________GAATAAGAAGAGGAGATAGAATGTTGAACTATACA__________________________
cl8	2	0	cl_341_M02866:64:000000000-AT0DG:1:1105:26999:18244 1:N:0:1	_____________________________________________________________________________________________________________________________________________________________ATAGAGAAGAGAAGGATAGTGAGTTATACGA_________________________
cl9	217	204	cl_2446_M02866:64:000000000-AT0DG:1:1101:23156:5509 1:N:0:1	_______________________________________________________________________________________________________________________________________________________________AGAGGAGAATGAGATGGTGAACTATGTACGTA______________________		160	191	31
cl10	5	5	cl_30_M02866:64:000000000-AT0DG:1:1101:19227:9999 1:N:0:1	___________________________________________________________________________________________________________________________________________________________________________ATTGGTGGGTTGTATGTGTGGGTTGGTAATA___________
cl11	8	3	M02866:64:000000000-AT0DG:1:1109:12980:2944 1:N:0:1	_________________________________________________________________________________________________________________________________________________________________________________AGATAGTATATGTAGTTCAATATTGGATAGTA____
cl12	3	2	cl_2681_M02866:64:000000000-AT0DG:1:1111:8697:18557 1:N:0:1	__________________________________________________________________________________________________________________________________________________________________________________GGTGATGTGTATGGTTTGGTTGTAGGTGGTG____
