# Supplementary material for: Guide RNA Repertoires in the Main Lineages of Trypanosoma cruzi: High Diversity and Variable Redundancy Among Strains
Source: Front Cell Infect Microbiol. 2021 May 31;11:663416. doi: 10.3389/fcimb.2021.663416 (PMC8202002; doi:10.3389/fcimb.2021.663416)
Supplement: Supplementary File 2 — Zip file containing gRNA classes aligned to different mRNAs for each strain in this study. [file DataSheet_2.zip › Supplementary File 2/LL015_Cascada6.txt_resSWARM.txt]

CR4CLBFANNY(2)	ATGTATAGTTTGTGGTATATTTTATTGTTGTTTTGTTTTTTGTTTTTATTATTTGTTTGTATAGGTATGTTTTATTTATTTTGTTATAGTTGTTTATTTTTTTTTGTTGTTTTAGGTTGTGATTTTTTGTTAGTATTTTGATTGTATAGTTTATTTTTTTTGTGGCGTTATAATTTTGTTTATTTTTTTTTTTTATTTTGTTTTATGTTTTTTATATTGTTGTTTTTTTTTGGTTTGTTTGGTTTTTTTTTATATTTTTTATTGTGTTTTATGTTGTTTTTTAATTTATTTTTTGTGTTGTTTTTTGTTTTTGGTGGTTTTTTTGTTTTTGTTTTTTTTTTTTGTTTATGTTTATTTTTGTTTGTAGTTGTTATTATTTTATTGGTTTGGTTATTGTTA…
cl0	2	2	cl_598_M02866:64:000000000-AT0DG:1:2114:17625:25783 1:N:0:1	_________GGTATTATGTGCGGTGATGGTAGAATGGTGG_______________________________________________________________________________________________________________________________________________________________________________________________________________________________________________________________________________________________________________________________________________________________________…
cl1	1	1	cl_1216_M02866:64:000000000-AT0DG:1:2111:5148:22217 1:N:0:1	___________TGATATGTAAGACGATAGTGGAGTGAGAGTCA____________________________________________________________________________________________________________________________________________________________________________________________________________________________________________________________________________________________________________________________________________________________________…
cl2	1	1	cl_2051_M02866:64:000000000-AT0DG:1:2112:23137:18867 1:N:0:1	___________TATTGTATATGATAGTAATAGGGTGTGAGACAGA__________________________________________________________________________________________________________________________________________________________________________________________________________________________________________________________________________________________________________________________________________________________________…
cl3	136971	129012	cl_1402_M02866:64:000000000-AT0DG:1:1101:10223:7084 1:N:0:1	________________________GGTGGTAGATCAAAAGGTGAAGACATTAAGTA_______________________________________________________________________________________________________________________________________________________________________________________________________________________________________________________________________________________________________________________________________________________…		25	56	29
cl4	1069	1037	M02866:64:000000000-AT0DG:1:1113:27484:19568 1:N:0:1	________________________________AGTAGAATATGAAGATAGTAAGTTGGCATAT________________________________________________________________________________________________________________________________________________________________________________________________________________________________________________________________________________________________________________________________________________…		33	63	29
cl5	55993	50949	cl_1891_M02866:64:000000000-AT0DG:1:1101:13663:21817 1:N:0:1	____________________________________________AATTGATAGGTAAGTGTGTTTGTGTAAGATAGGAGA_______________________________________________________________________________________________________________________________________________________________________________________________________________________________________________________________________________________________________________________________…		45	80	34
cl6	46	4	cl_1891_M02866:64:000000000-AT0DG:1:1101:10692:13607 1:N:0:1	_______________________________________________TGATAGGTAAGTGTGTTTGTGTAAGATAGGTGATACAGTATCAATA__________________________________________________________________________________________________________________________________________________________________________________________________________________________________________________________________________________________________________________…
cl7	6	5	cl_2394_M02866:64:000000000-AT0DG:1:1107:10369:7055 1:N:0:1	___________________________________________________________________ATGGCGTGGATGGAGTGGTATTGGTAGTTAGA____________________________________________________________________________________________________________________________________________________________________________________________________________________________________________________________________________________________________________…
cl8	1	1	M02866:64:000000000-AT0DG:1:2103:9658:7733 1:N:0:1	______________________________________________________________________________________________________GGGTAGTGAGGGTTGGTATTGGGAGATGGTGGT________________________________________________________________________________________________________________________________________________________________________________________________________________________________________________________________________…
cl9	5	5	cl_2155_M02866:64:000000000-AT0DG:1:1112:13852:26776 1:N:0:1	__________________________________________________________________________________________________________________________________________ATTGACATATGAGGTAGGAGAAATATCTTGA______________________________________________________________________________________________________________________________________________________________________________________________________________________________________…
cl10	8	5	cl_1243_M02866:64:000000000-AT0DG:1:1101:15650:11140 1:N:0:1	__________________________________________________________________________________________________________________________________________________GATAGACAGAGAAGATATTGTAGTGTTTGAGT_____________________________________________________________________________________________________________________________________________________________________________________________________________________________…
cl11	6	3	cl_1934_M02866:64:000000000-AT0DG:1:1104:20384:9948 1:N:0:1	_____________________________________________________________________________________________________________________________________________________________________________AGAATGAGTGAGGTAAGAGAATGGAGTAACATAT________________________________________________________________________________________________________________________________________________________________________________________________…
cl12	50	48	cl_1152_M02866:64:000000000-AT0DG:1:1102:11649:2672 1:N:0:1	____________________________________________________________________________________________________________________________________________________________________________________________AAATAATGAAATAGAGTGTCGGGGATATAATG___________________________________________________________________________________________________________________________________________________________________________________…		189	220	30
cl13	164802	78894	cl_340_M02866:64:000000000-AT0DG:1:2101:12750:27108 1:N:0:1	___________________________________________________________________________________________________________________________________________________________________________________________________________ATGTAAAGAGTGGAGTGGTGGAAAAGAGTTAGACAGACTTA___________________________________________________________________________________________________________________________________________________________…		204	244	39
cl14	1	1	cl_1988_M02866:64:000000000-AT0DG:1:2114:25877:6513 1:N:0:1	________________________________________________________________________________________________________________________________________________________________________________________________________________AGAAGTGTAGCAGTGAGTAGAAGTTAAGTAGAC______________________________________________________________________________________________________________________________________________________________…
cl15	20	18	cl_1732_M02866:64:000000000-AT0DG:1:1101:28635:13221 1:N:0:1	_______________________________________________________________________________________________________________________________________________________________________________________________________________________________________________GTTGGGTGGGGATATGGAGGGTGGTGTCAGG_________________________________________________________________________________________________________________________________…
cl16	1763	1678	cl_245_M02866:64:000000000-AT0DG:1:1111:25531:19838 1:N:0:1	__________________________________________________________________________________________________________________________________________________________________________________________________________________________________________________GGAGAAGAGTGAAGAAAGTAATACAAGATTTGATA__________________________________________________________________________________________________________________________…		243	277	33
cl17	1	1	cl_2455_M02866:64:000000000-AT0DG:1:2106:25499:13909 1:N:0:1	__________________________________________________________________________________________________________________________________________________________________________________________________________________________________________________AGATGGGGGTGTAAAAGATGGTGGGGGGTAT______________________________________________________________________________________________________________________________…
cl18	2	1	cl_341_M02866:64:000000000-AT0DG:1:1104:26310:21591 1:N:0:1	__________________________________________________________________________________________________________________________________________________________________________________________________________________________________________________________________AGTTATATAAGATATAGTGAAGAGATGGATAG_____________________________________________________________________________________________________________…
cl19	1	1	cl_2746_M02866:64:000000000-AT0DG:1:2104:25319:21697 1:N:0:1	________________________________________________________________________________________________________________________________________________________________________________________________________________________________________________________________________________TGGTATAAGATTGAATGGGGAATATAATGTGG_______________________________________________________________________________________________…
cl20	229	215	cl_606_M02866:64:000000000-AT0DG:1:1101:12835:8150 1:N:0:1	_______________________________________________________________________________________________________________________________________________________________________________________________________________________________________________________________________________________________TGAAGAATATAGTGAAAGGTGAAGTCTATTAAAAGAACA_________________________________________________________________________…		288	326	38
cl21	12	5	M02866:64:000000000-AT0DG:1:1101:20648:28100 1:N:0:1	____________________________________________________________________________________________________________________________________________________________________________________________________________________________________________________________________________________________________________________AAGATGATTGGAAAAGTAGAGATGAGGGCAAA___________________________________________________________…
cl22	52052	48133	cl_2682_M02866:64:000000000-AT0DG:1:1113:24115:21317 1:N:0:1	__________________________________________________________________________________________________________________________________________________________________________________________________________________________________________________________________________________________________________________________GCTTGAAAAGTAAGAATGGAAGAGGAGAATAAGTAGA________________________________________________…		315	351	35
cl23	6	3	M02866:64:000000000-AT0DG:1:1107:22894:9965 1:N:0:1	____________________________________________________________________________________________________________________________________________________________________________________________________________________________________________________________________________________________________________________________TAAAAAGATGGGGGTGAAAAAGAGGGTTGGGTGTA________________________________________________…
cl24	1	1	cl_2555_M02866:64:000000000-AT0DG:1:2101:10134:7228 1:N:0:1	___________________________________________________________________________________________________________________________________________________________________________________________________________________________________________________________________________________________________________________________________________________GTGGTAGGTATAGGTAGTGGTAGGTGTTAATG____________________________…
cl25	1	1	cl_858_M02866:64:000000000-AT0DG:1:2107:10599:11454 1:N:0:1	______________________________________________________________________________________________________________________________________________________________________________________________________________________________________________________________________________________________________________________________________________________ATTAGTGTGGATAAGAGTGGATGTAGACAGTAAT_______________________…
cl26	1	1	M02866:64:000000000-AT0DG:1:2106:6317:15123 1:N:0:1	________________________________________________________________________________________________________________________________________________________________________________________________________________________________________________________________________________________________________________________________________________________________________________GTTATAATAAGATGATTGGAATAGTAGTGAT…
cl27	1281	1217	cl_1148_M02866:64:000000000-AT0DG:1:2108:15296:9252 1:N:0:1	_____________________________________________________________________________________________________________________________________________________________________________________________________________________________________________________________________________________________________________________________________________________________________________________GATAGAGTTGTTAGATCAATGACAGT…		374	410	36
cl28	4	4	cl_30_M02866:64:000000000-AT0DG:1:1109:17396:25028 1:N:0:1	________________________________________________________________________________________________________________________________________________________________________________________________________________________________________________________________________________________________________________________________________________________________________________________________TGGGTTGGTAATATT…
