# Supplementary material for: Guide RNA Repertoires in the Main Lineages of Trypanosoma cruzi: High Diversity and Variable Redundancy Among Strains
Source: Front Cell Infect Microbiol. 2021 May 31;11:663416. doi: 10.3389/fcimb.2021.663416 (PMC8202002; doi:10.3389/fcimb.2021.663416)
Supplement: Supplementary File 2 — Zip file containing gRNA classes aligned to different mRNAs for each strain in this study. [file DataSheet_2.zip › Supplementary File 2/LL015_Cascada7.txt_resSWARM.txt]

ND3CLBTHOMAS	ATGAATTCACGTTTAGTGTTTTATACATTAGATTTGTGTTTTGTTAGTTGTTTATTTTTTGTGTTATTGACTACCATTATTTGTGTTTTGTTATTTATATTTGTAATAGTATTGTTTTATTTTTGTTATAGTTTTTTATTTTTGTGGTTTTTATTTTTTATGGTGTTATTAGGGTTTGTATGGTATTTTTGGGACCATGTATATTTGTGTGATACAATTTTGTTTTATTTGTGGTGTTTTTTATTATGTTATGTGTATTACATTAATAAA
cl0	7	2	cl_1402_M02866:64:000000000-AT0DG:1:1102:7472:22594 1:N:0:1	_______________TTTGAAGTATGTGGTTCGAATATAATGTGGTTGG_____________________________________________________________________________________________________________________________________________________________________________________________________________________________
cl1	1	1	cl_1988_M02866:64:000000000-AT0DG:1:2104:10630:10709 1:N:0:1	________________________________________________________________________TTGTAGTAGATGTGGAGCAGTGAGTAGAAGT_______________________________________________________________________________________________________________________________________________________________________
cl2	42	40	cl_523_M02866:64:000000000-AT0DG:1:1101:4558:7497 1:N:0:1	__________________________________________________________________________________TGTGAGATGGTGGATAGAGATATTATTACAACAAGATTAG____________________________________________________________________________________________________________________________________________________		83	122	37
cl3	3	3	cl_1615_M02866:64:000000000-AT0DG:1:1108:17956:24074 1:N:0:1	___________________________________________________________________________________________________________TTGTAATAAGATGGCGATAGTGTTGAGAGGTGAAGATATCGGAGTTG____________________________________________________________________________________________________________________
cl4	2	2	cl_1615_M02866:64:000000000-AT0DG:1:1113:19290:26384 1:N:0:1	___________________________________________________________________________________________________________TTGTAATAAGATGGCGATAGTGTTAGAGAGG____________________________________________________________________________________________________________________________________
cl5	307	282	cl_1837_M02866:64:000000000-AT0DG:1:1101:23216:9284 1:N:0:1	____________________________________________________________________________________________________________TATAGTAAAGTAGAGATGATATTGAGAGATAGAAACATCGATA_______________________________________________________________________________________________________________________		109	151	42
cl6	4	1	cl_1356_M02866:64:000000000-AT0DG:1:1107:9164:22270 1:N:0:1	_________________________________________________________________________________________________________________TGTGGTGGGGGTGGTATTGGTGGGTAGGGGT______________________________________________________________________________________________________________________________
cl7	11	4	cl_2455_M02866:64:000000000-AT0DG:1:1101:7551:7232 1:N:0:1	_________________________________________________________________________________________________________________________GAAAGGCATTAAAAGATGGGGGTGTAAAAGATGG___________________________________________________________________________________________________________________
cl8	1	1	cl_1615_M02866:64:000000000-AT0DG:1:2107:6609:7242 1:N:0:1	__________________________________________________________________________________________________________________________GATAGTGTTTGAGAGTGAAGATATCGGAGTTG____________________________________________________________________________________________________________________
cl9	1	1	M02866:64:000000000-AT0DG:1:2107:11362:25577 1:N:0:1	____________________________________________________________________________________________________________________________TGGTGTTAAAGGCTAAAGGCATTGGGGGTAAAAT________________________________________________________________________________________________________________
cl10	456	174	cl_1402_M02866:64:000000000-AT0DG:1:1101:8254:15776 1:N:0:1	______________________________________________________________________________________________________________________________AGATCAAAAGGTGAAGACATTAAGTATGAGAAGT______________________________________________________________________________________________________________		127	160	32
cl11	5807	5412	cl_481_M02866:64:000000000-AT0DG:1:1106:6146:24224 1:N:0:1	_____________________________________________________________________________________________________________________________________________________________________________________________________________________TGTTTGAATAGAGTGAATATTGTAAAAGATGGTATG_____________________		214	249	35
cl12	295	277	cl_449_M02866:64:000000000-AT0DG:1:1101:26169:6136 1:N:0:1	___________________________________________________________________________________________________________________________________________________________________________________________________________________________GTTGAAATAAGTGTTGTGAGGAATGGTATCA____________________		220	250	29
cl13	1	1	cl_341_M02866:64:000000000-AT0DG:1:2105:25143:6949 1:N:0:1	___________________________________________________________________________________________________________________________________________________________________________________________________________________________GGTGAGGTGGAGATTGTGGGAGATGATGTTG____________________
cl14	1	1	cl_2555_M02866:64:000000000-AT0DG:1:2101:9688:13770 1:N:0:1	____________________________________________________________________________________________________________________________________________________________________________________________________________________________AAAAAATAGGCATTGTGGAGAGTGGTGGGGTG__________________
cl15	1	1	cl_2303_M02866:64:000000000-AT0DG:1:1111:25764:13473 1:N:0:1	_______________________________________________________________________________________________________________________________________________________________________________________________________________________________AGATGGATGTGGTGAGAAATGACGTATTGTG________________
cl16	54	49	cl_1899_M02866:64:000000000-AT0DG:1:1103:22226:25989 1:N:0:1	___________________________________________________________________________________________________________________________________________________________________________________________________________________________________GAGTGTTATTGAGAGTGGTATGATAGATATA____________		228	258	29
cl17	1	1	cl_272_M02866:64:000000000-AT0DG:1:1104:26595:21636 1:N:0:1	___________________________________________________________________________________________________________________________________________________________________________________________________________________________________AGACGGTGCGAGAGATAGTATAACATGTATTGTG_________
