# Supplementary material for: Guide RNA Repertoires in the Main Lineages of Trypanosoma cruzi: High Diversity and Variable Redundancy Among Strains
Source: Front Cell Infect Microbiol. 2021 May 31;11:663416. doi: 10.3389/fcimb.2021.663416 (PMC8202002; doi:10.3389/fcimb.2021.663416)
Supplement: Supplementary File 2 — Zip file containing gRNA classes aligned to different mRNAs for each strain in this study. [file DataSheet_2.zip › Supplementary File 2/LL015_Cascada8.txt_resSWARM.txt]

ND7CLBPAPER	TATTATTTTATGTTATTTTTGGTGGTTTTTTTACATTTATATCGTTTTACATTTGGTCCGCAGCATCCCGCAGCCCATGGTGTTTTGTGTTGTTTATTATATTTTTGTGGTGAATTTATTGTTTACATTGATTGTATTATAGGTTATTTGCATCGTGGTACAGAAAAGTTATGTGAATATAAAACAATAGAACAGTGTTTGCCGTATTTTGATAGGTTAGATTATGTTAGTGTTTGTTGTAATGAACATTTGTTGTCTTTATGTTTTGAATATATGTTGCGGTGTTATTTGTCATTACGTTGTGCATTTATGCGTTTGTTAATTGTAGAATTTACCCGTGGTTTTAATGGTTTATTATGTATATCATGTATGGTTTTGGATTTGGGTTGTTTATCTCCA…
cl0	37	16	M02866:64:000000000-AT0DG:1:1102:8545:9259 1:N:0:1	___________________________GATAGTGTGAGTATGATAGTGTGTAGGTTAG_____________________________________________________________________________________________________________________________________________________________________________________________________________________________________________________________________________________________________________________________________________________…
cl1	7	5	cl_2783_M02866:64:000000000-AT0DG:1:1101:19818:13262 1:N:0:1	___________________________________________TAGGGTGGGGATTGGGTGTTGTGGGACATTGG____________________________________________________________________________________________________________________________________________________________________________________________________________________________________________________________________________________________________________________________________…
cl2	5	5	cl_3056_M02866:64:000000000-AT0DG:1:1105:22665:9396 1:N:0:1	________________________________________________________________________________________________________________________TAGATGTGGTTGTTGTAATATTTGATAGGCGTAGT____________________________________________________________________________________________________________________________________________________________________________________________________________________________________________________…
cl3	5651	5502	cl_2260_M02866:64:000000000-AT0DG:1:2105:27136:20933 1:N:0:1	_________________________________________________________________________________________________________________________________________________________________________________________________________________ATTACTTAATTTGGTATAGTTATTAATAGTG_______________________________________________________________________________________________________________________________________________________________…		210	240	29
cl4	1487	1441	cl_2366_M02866:64:000000000-AT0DG:1:1101:20935:4544 1:N:0:1	______________________________________________________________________________________________________________________________________________________________________________________________________________________________________________________________________________________________________GTTATGGTGTGTGAGTGTGTTGATGGTTGGT__________________________________________________________________________…		295	325	28
cl5	546	519	M02866:64:000000000-AT0DG:1:2111:18227:25936 1:N:0:1	____________________________________________________________________________________________________________________________________________________________________________________________________________________________________________________________________________________________________________________________________________________CGAGATTATTAAATAGTACATGTGGTGTATTT___________________________…		341	372	31
cl6	4	0	cl_1356_M02866:64:000000000-AT0DG:1:1110:18582:26749 1:N:0:1	_______________________________________________________________________________________________________________________________________________________________________________________________________________________________________________________________________________________________________________________________________________________________________________________________________________…
cl7	1	1	M02866:64:000000000-AT0DG:1:1105:20975:27318 1:N:0:1	_______________________________________________________________________________________________________________________________________________________________________________________________________________________________________________________________________________________________________________________________________________________________________________________________________________…
cl8	5941	5518	cl_2260_M02866:64:000000000-AT0DG:1:2105:27136:20933 1:N:0:1	_______________________________________________________________________________________________________________________________________________________________________________________________________________________________________________________________________________________________________________________________________________________________________________________________________________…		467	500	31
cl9	1	1	cl_2303_M02866:64:000000000-AT0DG:1:1112:4487:12237 1:N:0:1	_______________________________________________________________________________________________________________________________________________________________________________________________________________________________________________________________________________________________________________________________________________________________________________________________________________…
cl10	4033	3706	cl_581_M02866:64:000000000-AT0DG:1:1112:20536:10446 1:N:0:1	_______________________________________________________________________________________________________________________________________________________________________________________________________________________________________________________________________________________________________________________________________________________________________________________________________________…		608	651	42
cl11	706	647	cl_693_M02866:64:000000000-AT0DG:1:2109:14736:12448 1:N:0:1	_______________________________________________________________________________________________________________________________________________________________________________________________________________________________________________________________________________________________________________________________________________________________________________________________________________…		614	649	36
cl12	2	1	M02866:64:000000000-AT0DG:1:1111:23543:7394 1:N:0:1	_______________________________________________________________________________________________________________________________________________________________________________________________________________________________________________________________________________________________________________________________________________________________________________________________________________…
cl13	1	1	M02866:64:000000000-AT0DG:1:1114:7941:10739 1:N:0:1	_______________________________________________________________________________________________________________________________________________________________________________________________________________________________________________________________________________________________________________________________________________________________________________________________________________…
cl14	1	1	cl_581_M02866:64:000000000-AT0DG:1:2108:7931:24566 1:N:0:1	_______________________________________________________________________________________________________________________________________________________________________________________________________________________________________________________________________________________________________________________________________________________________________________________________________________…
cl15	6	1	cl_1256_M02866:64:000000000-AT0DG:1:2106:18161:2530 1:N:0:1	_______________________________________________________________________________________________________________________________________________________________________________________________________________________________________________________________________________________________________________________________________________________________________________________________________________…
cl16	2	2	cl_1256_M02866:64:000000000-AT0DG:1:1114:4598:21009 1:N:0:1	_______________________________________________________________________________________________________________________________________________________________________________________________________________________________________________________________________________________________________________________________________________________________________________________________________________…
cl17	2950	2690	cl_477_M02866:64:000000000-AT0DG:1:2109:16246:26887 1:N:0:1	_______________________________________________________________________________________________________________________________________________________________________________________________________________________________________________________________________________________________________________________________________________________________________________________________________________…		683	730	47
cl18	1	1	cl_1956_M02866:64:000000000-AT0DG:1:2111:6443:23664 1:N:0:1	_______________________________________________________________________________________________________________________________________________________________________________________________________________________________________________________________________________________________________________________________________________________________________________________________________________…
cl19	1350	1316	M02866:64:000000000-AT0DG:1:1108:23373:23201 1:N:0:1	_______________________________________________________________________________________________________________________________________________________________________________________________________________________________________________________________________________________________________________________________________________________________________________________________________________…		803	834	30
cl20	34	0	cl_2303_M02866:64:000000000-AT0DG:1:1101:28056:19671 1:N:0:1	_______________________________________________________________________________________________________________________________________________________________________________________________________________________________________________________________________________________________________________________________________________________________________________________________________________…
cl21	5907	5413	cl_2185_M02866:64:000000000-AT0DG:1:1105:9353:21564 1:N:0:1	_______________________________________________________________________________________________________________________________________________________________________________________________________________________________________________________________________________________________________________________________________________________________________________________________________________…		836	878	42
cl22	2811	2605	cl_605_M02866:64:000000000-AT0DG:1:2102:23482:7565 1:N:0:1	_______________________________________________________________________________________________________________________________________________________________________________________________________________________________________________________________________________________________________________________________________________________________________________________________________________…		874	915	40
cl23	280	260	cl_1588_M02866:64:000000000-AT0DG:1:1101:9939:4859 1:N:0:1	_______________________________________________________________________________________________________________________________________________________________________________________________________________________________________________________________________________________________________________________________________________________________________________________________________________…		880	919	38
cl24	1	1	cl_1101_M02866:64:000000000-AT0DG:1:2102:12979:10490 1:N:0:1	_______________________________________________________________________________________________________________________________________________________________________________________________________________________________________________________________________________________________________________________________________________________________________________________________________________…
cl25	1	1	cl_2553_M02866:64:000000000-AT0DG:1:2114:11047:11485 1:N:0:1	_______________________________________________________________________________________________________________________________________________________________________________________________________________________________________________________________________________________________________________________________________________________________________________________________________________…
cl26	1	1	cl_272_M02866:64:000000000-AT0DG:1:1113:4338:11118 1:N:0:1	_______________________________________________________________________________________________________________________________________________________________________________________________________________________________________________________________________________________________________________________________________________________________________________________________________________…
cl27	181	167	cl_1329_M02866:64:000000000-AT0DG:1:1101:22293:7879 1:N:0:1	_______________________________________________________________________________________________________________________________________________________________________________________________________________________________________________________________________________________________________________________________________________________________________________________________________________…		999	1038	39
cl28	1541	1435	M02866:64:000000000-AT0DG:1:1103:23353:8432 1:N:0:1	_______________________________________________________________________________________________________________________________________________________________________________________________________________________________________________________________________________________________________________________________________________________________________________________________________________…		1004	1037	34
cl29	1	1	cl_656_M02866:64:000000000-AT0DG:1:2111:24699:17178 1:N:0:1	_______________________________________________________________________________________________________________________________________________________________________________________________________________________________________________________________________________________________________________________________________________________________________________________________________________…
cl30	250	242	M02866:64:000000000-AT0DG:1:2110:15643:2462 1:N:0:1	_______________________________________________________________________________________________________________________________________________________________________________________________________________________________________________________________________________________________________________________________________________________________________________________________________________…		1050	1089	39
cl31	9918	8941	cl_2303_M02866:64:000000000-AT0DG:1:1112:4487:12237 1:N:0:1	_______________________________________________________________________________________________________________________________________________________________________________________________________________________________________________________________________________________________________________________________________________________________________________________________________________…		1077	1118	41
cl32	2	2	cl_2255_M02866:64:000000000-AT0DG:1:1105:8999:21738 1:N:0:1	_______________________________________________________________________________________________________________________________________________________________________________________________________________________________________________________________________________________________________________________________________________________________________________________________________________…
cl33	224	207	cl_2165_M02866:64:000000000-AT0DG:1:1107:18936:10482 1:N:0:1	_______________________________________________________________________________________________________________________________________________________________________________________________________________________________________________________________________________________________________________________________________________________________________________________________________________…		1103	1149	45
cl34	1405	1311	cl_2808_M02866:64:000000000-AT0DG:1:2107:8943:17550 1:N:0:1	_______________________________________________________________________________________________________________________________________________________________________________________________________________________________________________________________________________________________________________________________________________________________________________________________________________…		1132	1171	40
cl35	881	856	cl_208_M02866:64:000000000-AT0DG:1:2112:29313:15056 1:N:0:1	_______________________________________________________________________________________________________________________________________________________________________________________________________________________________________________________________________________________________________________________________________________________________________________________________________________…		1146	1176	29
