# Supplementary material for: Guide RNA Repertoires in the Main Lineages of Trypanosoma cruzi: High Diversity and Variable Redundancy Among Strains
Source: Front Cell Infect Microbiol. 2021 May 31;11:663416. doi: 10.3389/fcimb.2021.663416 (PMC8202002; doi:10.3389/fcimb.2021.663416)
Supplement: Supplementary File 2 — Zip file containing gRNA classes aligned to different mRNAs for each strain in this study. [file DataSheet_2.zip › Supplementary File 2/LL015_Cascada9.txt_resSWARM.txt]

ND8CLBPAPER	ATCATTTTTTTATTTTTTTATTTTTATATGTTTTTTTTTGATTTTTTATTTTTTTTTTTTGTTTGTTTTTATATGTGTTTTGTTTGTTGTGTTACCATTTGTTTACCCATTGAATTAACAATTGTTAGTTTATTAGTCCGTGGTAATCATTTTTTGCGTTTTTATTGGTGTGGTTTAGAACGTTGTATTGCTTGTCGTTTATGTGATTTGGTTTGCCCTAGTTTAGCATTGGATGTTCGTGTTGGATAAAGTTTTGGTGGCCACCGTTTTGCCGATTGATTTACATTAAGTTACCGCCGTTGTATTTATTGTGGTTTTTGTATGCATGTTTGCCCGACGGATGCCATTACACATTCATTGTTTGTTATGTGTTTTTGTTGTTTAGCCATGTATTTATTG…
cl0	6823	6460	cl_2455_M02866:64:000000000-AT0DG:1:1106:20962:4251 1:N:0:1	___TAAAGGCATAAAAAGATGGGGGTGTAAAAGA_____________________________________________________________________________________________________________________________________________________________________________________________________________________________________________________________________________________________________________________________________________________________________________…		4	34	29
cl1	1	1	cl_2682_M02866:64:000000000-AT0DG:1:2109:12466:9903 1:N:0:1	_______AAGCTGGAAAAGTAAGAATGGATGAGGAGAA_________________________________________________________________________________________________________________________________________________________________________________________________________________________________________________________________________________________________________________________________________________________________________…
cl2	1190	1151	cl_1243_M02866:64:000000000-AT0DG:1:2114:24327:16420 1:N:0:1	_______________________________GTAAGAGATTGAAAAGTATAGGAGAAAGACAGA_______________________________________________________________________________________________________________________________________________________________________________________________________________________________________________________________________________________________________________________________________________…		32	64	31
cl3	1	1	cl_1402_M02866:64:000000000-AT0DG:1:2106:16714:27520 1:N:0:1	_________________________________GGTAGATCAAAAGGTGAAGAAAGTAAGTAAG_______________________________________________________________________________________________________________________________________________________________________________________________________________________________________________________________________________________________________________________________________________…
cl4	41	8	cl_2682_M02866:64:000000000-AT0DG:1:1107:24642:11911 1:N:0:1	_________________________________________GAAGAATGGAAGAGGAGAATAAGTAGACATA_______________________________________________________________________________________________________________________________________________________________________________________________________________________________________________________________________________________________________________________________________…
cl5	2	0	cl_606_M02866:64:000000000-AT0DG:1:1101:18749:15459 1:N:0:1	________________________________________________________________________________________________________________________________________GGGTTTTATTGGTAAAAGATGTGGATGTAATGGTG____________________________________________________________________________________________________________________________________________________________________________________________________________________________________…
cl6	7172	6826	cl_158_M02866:64:000000000-AT0DG:1:1102:25000:18679 1:N:0:1	_________________________________________________________________________________________________________________________________________GGTACTGTTGGTAGAGAGTGCAGAAGTAGGTG______________________________________________________________________________________________________________________________________________________________________________________________________________________________________…		138	169	31
cl7	1	1	cl_2980_M02866:64:000000000-AT0DG:1:2112:16292:20822 1:N:0:1	__________________________________________________________________________________________________________________________________________________________________________________TGGTGGTATGATAGGTGGTGGATATGTTATATT____________________________________________________________________________________________________________________________________________________________________________________________…
cl8	1	1	cl_2349_M02866:64:000000000-AT0DG:1:1107:15615:19835 1:N:0:1	________________________________________________________________________________________________________________________________________________________________________________________________________________________________________________________________________GTGGAGTGTTTAGTTAGGTGTGATTGAGTGGT_______________________________________________________________________________________________________…
cl9	1127	1092	cl_1935_M02866:64:000000000-AT0DG:1:1101:10316:2917 1:N:0:1	_________________________________________________________________________________________________________________________________________________________________________________________________________________________________________________________________________________________________________________________________________________________________________AGTAGAATATGAAGATAGTAAGTTGGCATATG______…		362	393	30
cl10	2	1	M02866:64:000000000-AT0DG:1:1101:25412:8988 1:N:0:1	_______________________________________________________________________________________________________________________________________________________________________________________________________________________________________________________________________________________________________________________________________________________________________________________________________________…
cl11	8040	7487	cl_2364_M02866:64:000000000-AT0DG:1:1105:15487:12361 1:N:0:1	_______________________________________________________________________________________________________________________________________________________________________________________________________________________________________________________________________________________________________________________________________________________________________________________________________________…		425	464	38
cl12	282	260	cl_2549_M02866:64:000000000-AT0DG:1:2104:10717:25001 1:N:0:1	_______________________________________________________________________________________________________________________________________________________________________________________________________________________________________________________________________________________________________________________________________________________________________________________________________________…		425	462	37
