# Supplementary material for: Guide RNA Repertoires in the Main Lineages of Trypanosoma cruzi: High Diversity and Variable Redundancy Among Strains
Source: Front Cell Infect Microbiol. 2021 May 31;11:663416. doi: 10.3389/fcimb.2021.663416 (PMC8202002; doi:10.3389/fcimb.2021.663416)
Supplement: Supplementary File 2 — Zip file containing gRNA classes aligned to different mRNAs for each strain in this study. [file DataSheet_2.zip › Supplementary File 2/MNcl2_Cascada0.txt_resSWARM.txt]

A6CLBPAPER	ATGTTTTTGTTTTTTTTTTGTGATTTATTTTGGTTGCGTTTATTATTATGATTATATTATTGTGTGTGATCCAGGTTGTGTTTTGTTGTGTATTTTAATTGTTTATTATTGATATTTGATTTTTTATTATTTTGTTTATTTGATTTATATTTGTTTATTGGTTTATGTTTATTTTTATTGTTATGGTTTATGTTATTTAATTTGTATAGTTTGATTTTATATTATTGTATTACTTATTTGAATTTGTATTTATTATTTTGTATTGTTTTTTTGTATTATATGTCATTTTTATTTTTATTTTGTTTTTTGTTGGATTTTTTTTTATTTAATAATTTATTGGTTGGTGATAATTTTATGGATGTTTTTTTTATCCGTTTTTTGTTATGTTTTTTGGAATGT…
cl0	76	66	cl_3018_SNL178:168:HW5NTBCXY:2:1102:5615:97783 1:N:0:CTATACAT+GTAAGGAG	TATGGAGACAGGAGAGAAACATTAGATAGAGTCAGTGCATATG____________________________________________________________________________________________________________________________________________________________________________________________________________________________________________________________________________________________________________________________________________________________________…		1	43	42
cl1	24	23	cl_1712_SNL178:168:HW5NTBCXY:2:1101:11592:86740 1:N:0:CTATACAT+GTAAGGAG	________________________ATTAGAGTTGATGTGGATGATGGTGTTGGTATAATAGTACACATTGG________________________________________________________________________________________________________________________________________________________________________________________________________________________________________________________________________________________________________________________________________…		25	71	46
cl2	284	200	cl_1787_SNL178:168:HW5NTBCXY:2:1102:19411:44119 1:N:0:CTATACAT+GTAAGGAG	____________________________________________________ATTTAATGACATATGTTAAGTTTAGTGTAGAGTGACACATGAGATTA____________________________________________________________________________________________________________________________________________________________________________________________________________________________________________________________________________________________________________…		53	99	45
cl3	145	135	cl_1238_SNL178:168:HW5NTBCXY:2:1102:15169:89490 1:N:0:CTATACAT+GTAAGGAG	______________________________________________________________________________GTGCAGTAATATATGAAGTTGGTGAGTGATAGCTGTGGACTGAGAGATGTTG_____________________________________________________________________________________________________________________________________________________________________________________________________________________________________________________________________________…		79	130	50
cl4	1	1	cl_2858_M02866:66:000000000-AT1LV:1:2102:28682:10229 1:N:0:8	______________________________________________________________________________ATGGAGCATTGTGTGGAGTTGGTGAATGGTTG_________________________________________________________________________________________________________________________________________________________________________________________________________________________________________________________________________________________________…
cl5	1	1	cl_1917_SNL178:168:HW5NTBCXY:2:1212:18908:96505 1:N:0:CTATACAT+GTAAGGAG	___________________________________________________________________________________________________________TTGTTGTAGATTGGAGAGTGGTAAGACAAGTGGACTAGATGTGAACTG____________________________________________________________________________________________________________________________________________________________________________________________________________________________________________________…
cl6	4	4	cl_2745_SNL178:168:HW5NTBCXY:2:2105:12825:50448 1:N:0:CTATACAT+GTAAGGAG	___________________________________________________________________________________________________________TGATTGTAAGTTGAGAAGTGGTAAGATAGATGAACTAAGTATGAGTTG____________________________________________________________________________________________________________________________________________________________________________________________________________________________________________________…
cl7	157	132	cl_52_SNL178:168:HW5NTBCXY:2:1102:6309:9527 1:N:0:CTATACAT+GTAAGGAG	____________________________________________________________________________________________________________________________________________ATTAGATATAGGCAGATGGTTGGATGTGGATAAGAGTAGCAATGTCA____________________________________________________________________________________________________________________________________________________________________________________________________________________…		141	187	47
cl8	48710	45303	cl_2240_SNL178:168:HW5NTBCXY:2:1102:3176:82410 1:N:0:CTATACAT+GTAAGGAG	______________________________________________________________________________________________________________________________________________________________________________ATTGATAGTACTAGATGTAATGGATTGAACATATCAGACTAGAGTGT__________________________________________________________________________________________________________________________________________________________________________________…		175	221	46
cl9	6	5	cl_2677_SNL178:168:HW5NTBCXY:2:1106:8632:14788 1:N:0:CTATACAT+GTAAGGAG	______________________________________________________________________________________________________________________________________________________________________________GGTTGTGATATTGGGCATAGTTGGTTGGGTAT_________________________________________________________________________________________________________________________________________________________________________________________________…
cl10	1133	1080	cl_2094_SNL178:168:HW5NTBCXY:2:1102:7637:6260 1:N:0:CTATACAT+GTAAGGAG	________________________________________________________________________________________________________________________________________________________________________________TGATAGTGTTGGATATAGTGAATTAGATGTATCAAGTTGTAGTGT__________________________________________________________________________________________________________________________________________________________________________________…		177	221	44
cl11	1	1	cl_2713_M02866:66:000000000-AT1LV:1:2112:4403:12095 1:N:0:8	___________________________________________________________________________________________________________________________________________________________________________________________________________TGTGTTATATTGGGATATGGTGATGGGATGGGTA__________________________________________________________________________________________________________________________________________________________________…
cl12	627	313	cl_2484_M02866:66:000000000-AT1LV:1:1101:7255:5470 1:N:0:8	_______________________________________________________________________________________________________________________________________________________________________________________________________________TTGGGTTGAAATGTGGTGGTGTGATGAATGAGTTTAAACATGGATAAGA_______________________________________________________________________________________________________________________________________________…		208	256	48
cl13	486	463	cl_2076_SNL178:168:HW5NTBCXY:2:1108:17902:69724 1:N:0:CTATACAT+GTAAGGAG	_____________________________________________________________________________________________________________________________________________________________________________________________________________________________________________AGTTTGAATGTAGGTGACGAGATATGATGAGGGAGTATGATATATAGTG_________________________________________________________________________________________________________________…		238	286	48
cl14	126	117	cl_1189_SNL178:168:HW5NTBCXY:2:1102:4317:33211 1:N:0:CTATACAT+GTAAGGAG	________________________________________________________________________________________________________________________________________________________________________________________________________________________________________________TTGAATATAGGTGGTGAAATATAGTGGAGAAACATGATATGTAGT__________________________________________________________________________________________________________________…		241	285	45
cl15	26	25	cl_2124_SNL178:168:HW5NTBCXY:2:1102:1796:62291 1:N:0:CTATACAT+GTAAGGAG	____________________________________________________________________________________________________________________________________________________________________________________________________________________________________________________________________________GTAGTATGATATGTAGTAAGGATAGAGATGAGGTGAGAGACAATTTGATAG________________________________________________________________________________…		269	319	49
cl16	24375	20294	M02866:66:000000000-AT1LV:1:1112:12532:6511 1:N:0:8	______________________________________________________________________________________________________________________________________________________________________________________________________________________________________________________________________________GTTATGATATATGGTGGAGATAGGAGTAGAGTAAGAGACAGTCTGTG__________________________________________________________________________________…		271	317	45
cl17	42	41	cl_2090_SNL178:168:HW5NTBCXY:2:1101:3271:17764 1:N:0:CTATACAT+GTAAGGAG	____________________________________________________________________________________________________________________________________________________________________________________________________________________________________________________________________________________ATATGTAGTGGTGGTAGGGGCGAGGTGGAGT____________________________________________________________________________________________…		277	307	28
cl18	43	40	cl_2548_SNL178:168:HW5NTBCXY:2:2203:19502:73730 1:N:0:CTATACAT+GTAAGGAG	______________________________________________________________________________________________________________________________________________________________________________________________________________________________________________________________________________________________________GATAAGTTAGAAGACAGTTTGAGAAGAGGTGAGTTGTTGAGTATCTAGTCGTTGT__________________________________________________…		295	349	53
cl19	38	32	cl_715_SNL178:168:HW5NTBCXY:2:1101:14551:52755 1:N:0:CTATACAT+GTAAGGAG	______________________________________________________________________________________________________________________________________________________________________________________________________________________________________________________________________________________________________________________________________GATATTAGATGATCAGTTATTGTTGAAATGCTTACTGAGAGAATAGGTGAGA_____________________…		327	378	50
cl20	205	172	cl_1362_M02866:66:000000000-AT1LV:1:2110:7124:11903 1:N:0:8	___________________________________________________________________________________________________________________________________________________________________________________________________________________________________________________________________________________________________________________________________________________CGGTTGTCATTGGAGTGTTTATAGAGAAGATAGGCGGAGTGTAATG______________…		340	385	44
cl21	5	3	cl_291_SNL178:168:HW5NTBCXY:2:1115:7346:34704 1:N:0:CTATAGAT+GTAAGGAG	_____________________________________________________________________________________________________________________________________________________________________________________________________________________________________________________________________________________________________________________________________________________________________________________TAGAGAGTAGTGTGGGAAGTTTTGTA…
cl22	1	1	cl_849_SNL178:168:HW5NTBCXY:2:1108:9106:88177 1:N:0:CTATACAT+GTAAGGAG	_______________________________________________________________________________________________________________________________________________________________________________________________________________________________________________________________________________________________________________________________________________________________________________________________________________…
cl23	4	4	cl_2739_SNL178:168:HW5NTBCXY:2:1101:16475:54569 1:N:0:CTATACAT+GTAAGGAG	_______________________________________________________________________________________________________________________________________________________________________________________________________________________________________________________________________________________________________________________________________________________________________________________________________________…
cl24	26	25	cl_2690_SNL178:168:HW5NTBCXY:2:1102:9277:59419 1:N:0:CTATACAT+GTAAGGAG	_______________________________________________________________________________________________________________________________________________________________________________________________________________________________________________________________________________________________________________________________________________________________________________________________________________…		440	489	48
cl25	64	59	cl_1305_SNL178:168:HW5NTBCXY:2:1103:2730:55135 1:N:0:CTATACAT+GTAAGGAG	_______________________________________________________________________________________________________________________________________________________________________________________________________________________________________________________________________________________________________________________________________________________________________________________________________________…		471	522	50
cl26	205	192	cl_106_SNL178:168:HW5NTBCXY:2:1102:4934:14067 1:N:0:CTATACAT+GTAAGGAG	_______________________________________________________________________________________________________________________________________________________________________________________________________________________________________________________________________________________________________________________________________________________________________________________________________________…		474	506	33
cl27	37	0	cl_2688_M02866:66:000000000-AT1LV:1:1112:9369:11218 1:N:0:8	_______________________________________________________________________________________________________________________________________________________________________________________________________________________________________________________________________________________________________________________________________________________________________________________________________________…
cl28	1	1	M02866:66:000000000-AT1LV:1:2102:6093:6055 1:N:0:8	_______________________________________________________________________________________________________________________________________________________________________________________________________________________________________________________________________________________________________________________________________________________________________________________________________________…
cl29	1	1	M02866:66:000000000-AT1LV:1:2108:7536:26570 1:N:0:8	_______________________________________________________________________________________________________________________________________________________________________________________________________________________________________________________________________________________________________________________________________________________________________________________________________________…
cl30	1	1	M02866:66:000000000-AT1LV:1:1106:3497:21449 1:N:0:8	_______________________________________________________________________________________________________________________________________________________________________________________________________________________________________________________________________________________________________________________________________________________________________________________________________________…
cl31	297	263	cl_2475_SNL178:168:HW5NTBCXY:2:1102:20667:7296 1:N:0:CTATACAT+GTAAGGAG	_______________________________________________________________________________________________________________________________________________________________________________________________________________________________________________________________________________________________________________________________________________________________________________________________________________…		504	548	44
cl32	16	14	M02866:66:000000000-AT1LV:1:1102:15711:18692 1:N:0:8	_______________________________________________________________________________________________________________________________________________________________________________________________________________________________________________________________________________________________________________________________________________________________________________________________________________…
cl33	145	61	cl_2256_M02866:66:000000000-AT1LV:1:2102:13391:12919 1:N:0:8	_______________________________________________________________________________________________________________________________________________________________________________________________________________________________________________________________________________________________________________________________________________________________________________________________________________…		564	616	52
cl34	55	50	cl_1386_SNL178:168:HW5NTBCXY:2:1105:17794:87706 1:N:0:CTATACAT+GTAAGGAG	_______________________________________________________________________________________________________________________________________________________________________________________________________________________________________________________________________________________________________________________________________________________________________________________________________________…		564	610	45
cl35	11	11	cl_181_SNL178:168:HW5NTBCXY:2:1102:16921:85475 1:N:0:CTATACAT+GTAAGGAG	_______________________________________________________________________________________________________________________________________________________________________________________________________________________________________________________________________________________________________________________________________________________________________________________________________________…
cl36	8	5	cl_344_SNL178:168:HW5NTBCXY:2:1101:3711:56370 1:N:0:CTATACAT+GTAAGGAG	_______________________________________________________________________________________________________________________________________________________________________________________________________________________________________________________________________________________________________________________________________________________________________________________________________________…
cl37	104	86	cl_1799_SNL178:168:HW5NTBCXY:2:1102:9292:11291 1:N:0:CTATACAT+GTAAGGAG	_______________________________________________________________________________________________________________________________________________________________________________________________________________________________________________________________________________________________________________________________________________________________________________________________________________…		630	675	45
cl38	40155	38171	cl_304_SNL178:168:HW5NTBCXY:2:1101:20540:19100 1:N:0:CTATACAT+GTAAGGAG	_______________________________________________________________________________________________________________________________________________________________________________________________________________________________________________________________________________________________________________________________________________________________________________________________________________…		632	675	43
cl39	2521	2281	cl_1550_SNL178:168:HW5NTBCXY:2:1214:9551:28390 1:N:0:CTATACAT+GTAAGGAG	_______________________________________________________________________________________________________________________________________________________________________________________________________________________________________________________________________________________________________________________________________________________________________________________________________________…		661	701	40
