# Supplementary material for: Guide RNA Repertoires in the Main Lineages of Trypanosoma cruzi: High Diversity and Variable Redundancy Among Strains
Source: Front Cell Infect Microbiol. 2021 May 31;11:663416. doi: 10.3389/fcimb.2021.663416 (PMC8202002; doi:10.3389/fcimb.2021.663416)
Supplement: Supplementary File 2 — Zip file containing gRNA classes aligned to different mRNAs for each strain in this study. [file DataSheet_2.zip › Supplementary File 2/MNcl2_Cascada1.txt_resSWARM.txt]

COIICLBGENBANK	ATGAGTTTTATTTTGTCATTTTGAATGATATTTTTAATAGATTCTGTTATAGTGTTATTATCTTTTGTTTGTTTTGTGTGTGTGTGAATATGTGTGTTGCTCCTTTCTACAGTTTTATTTGTTACAAAGATAAATAATATATATTGTACATGAGACTTTGTATCATCAAAGTTTGTGGATACTTATTGGTTTGTAATAGGAGTCATGTTTATTATGTGTTTACTATTAAGATTGTGTCTATTGTTATATTTTGGTTGTTTGAATTTTGTTAGTTTTGATTTATGTAAGGTAGTAGGTTTCCAATGATATTGAGTATATTTTTTATTTGGAGAGACTACAATATTTAGCAACTTAATACTTGAAAGTGATTACTTGGTGGGTGATATGCGTCTATTGCAG…
cl0	4050	3948	cl_2461_M02866:66:000000000-AT1LV:1:1113:22712:19804 1:N:0:8	______________________________________________________________________________________________________________________________________________________________________________________________________________________GTGTATGTAGTAGTTTTAATATATGTAATAG__________________________________________________________________________________________________________________________________________________________…		215	245	28
cl1	1	1	cl_2688_SNL178:168:HW5NTBCXY:2:2116:19312:64371 1:N:0:CTATACAT+GTAAGGAG	__________________________________________________________________________________________________________________________________________________________________________________________________________________________________________ACATATGGTAGTATAAGATTGTTGAGTTTAG______________________________________________________________________________________________________________________________________…
cl2	2	0	cl_1550_SNL178:168:HW5NTBCXY:2:1116:13981:65024 1:N:0:CTATACAT+GTAAGGAG	___________________________________________________________________________________________________________________________________________________________________________________________________________________________________________________________________________________________________________________________________________________________________ATTAATTCTCATTGATGGGTCATATATAATGTG___________…
cl3	10	10	cl_304_SNL178:168:HW5NTBCXY:2:1103:4895:63098 1:N:0:CTATACAT+GTAAGGAG	_______________________________________________________________________________________________________________________________________________________________________________________________________________________________________________________________________________________________________________________________________________________________________________________________________________…
