# Supplementary material for: Guide RNA Repertoires in the Main Lineages of Trypanosoma cruzi: High Diversity and Variable Redundancy Among Strains
Source: Front Cell Infect Microbiol. 2021 May 31;11:663416. doi: 10.3389/fcimb.2021.663416 (PMC8202002; doi:10.3389/fcimb.2021.663416)
Supplement: Supplementary File 2 — Zip file containing gRNA classes aligned to different mRNAs for each strain in this study. [file DataSheet_2.zip › Supplementary File 2/MNcl2_Cascada10.txt_resSWARM.txt]

ND9CLBPAPER	ATGTTTATATTTTTATGTTTATTTCGTTTATGTTTTTGTTTAATTTTATTTTATTGTTTGTGTTGTAGATGATGTTTTGTTTGTTTTGTTGATTGTAGTTTTTTATTTTTTTATTGTTTTGTTAGTTTTTTTTTGTTTTATTGTATGTTTTTATTTTTTAATTTGTGGTTTTTATTTTTGTATTGTTGTGATTTGTTATTGGTTGATTTTTGTGGTTTTTGTTTTTGTCGTTTTATGTTGTTGTATATTTTATTTTGTTTATTTTTGTTGTATTCGTTTGTGTTTTGTTTTGTGTTGTTTGTTTATTTTTTTTGGTTTGTGTTTTAGTTTTAGTTGTTTTTGTTATACATTTTTATTATTAGAACGTGAATGTTTTGATTTGTTTGGTTTTTATTTTGT…
cl0	1	1	cl_2650_SNL178:168:HW5NTBCXY:2:1108:11982:46590 1:N:0:CTATACAT+GTAAGGAG	____________________TAGAGTGAATGTGGAGATAGGTTAAGATGGAATGACAAATGTAGTAGT___________________________________________________________________________________________________________________________________________________________________________________________________________________________________________________________________________________________________________________________________________…
cl1	222	210	cl_902_SNL178:168:HW5NTBCXY:2:1102:8766:21503 1:N:0:CTATACAT+GTAAGGAG	____________________________________________________________ATGATGGTTGTTGTGGAATAGGTAGAAAGAT____________________________________________________________________________________________________________________________________________________________________________________________________________________________________________________________________________________________________________________…		61	91	29
cl2	9	9	M02866:66:000000000-AT1LV:1:1101:7701:12003 1:N:0:8	_______________________________________________________________________________________________________________________________________________________________________________________ATGAAATTGAGTGATGGTTGGTTCGGGATAT_________________________________________________________________________________________________________________________________________________________________________________________…
cl3	133	130	cl_712_SNL178:168:HW5NTBCXY:2:1102:13986:38301 1:N:0:CTATACAT+GTAAGGAG	_______________________________________________________________________________________________________________________________________________________________________________________________________________________GGAGGTAGTGACAGTAGAACATGGCATTGTATAAGA____________________________________________________________________________________________________________________________________________________…		216	251	33
cl4	348	336	cl_2539_SNL178:168:HW5NTBCXY:2:1215:11134:42809 1:N:0:CTATACAT+GTAAGGAG	_________________________________________________________________________________________________________________________________________________________________________________________________________________________GTATGAGAGTAGTGAAGTATGATGTTATGTG_______________________________________________________________________________________________________________________________________________________…		218	248	29
cl5	2	0	cl_2688_M02866:66:000000000-AT1LV:1:1113:5637:20239 1:N:0:8	____________________________________________________________________________________________________________________________________________________________________________________________________________________________________________TAGTTGTATGTAAGATAAAGCAGATAAAGGTGA__________________________________________________________________________________________________________________________________…
cl6	98	94	cl_2673_SNL178:168:HW5NTBCXY:2:1102:8827:49871 1:N:0:CTATACAT+GTAAGGAG	__________________________________________________________________________________________________________________________________________________________________________________________________________________________________________________TGTATAGAATGGTATGAGTAGAGGTAGTGTAATTAG_________________________________________________________________________________________________________________________…		243	278	34
cl7	5	4	cl_2713_SNL178:168:HW5NTBCXY:2:1111:10965:39215 1:N:0:CTATACAT+GTAAGGAG	_________________________________________________________________________________________________________________________________________________________________________________________________________________________________________________________________________ATGGTGGAGATAGGTGTAGAGTAAGAGACAGT______________________________________________________________________________________________________…
cl8	293	281	cl_1194_SNL178:168:HW5NTBCXY:2:1102:15814:20967 1:N:0:CTATACAT+GTAAGGAG	___________________________________________________________________________________________________________________________________________________________________________________________________________________________________________________________________________AGTGAAGACAAACATGAGATGGTGTATAATG_____________________________________________________________________________________________________…		268	298	28
cl9	15	7	cl_1248_SNL178:168:HW5NTBCXY:2:1102:18148:70896 1:N:0:CTATACAT+GTAAGGAG	___________________________________________________________________________________________________________________________________________________________________________________________________________________________________________________________________________AATGTTAGTGGGTGTAAAGTGGTATATGATGA____________________________________________________________________________________________________…
cl10	1	1	M02866:66:000000000-AT1LV:1:2104:21538:12412 1:N:0:8	_______________________________________________________________________________________________________________________________________________________________________________________________________________________________________________________________________________________________AAGAAGTGACAGGTGAATAGGGGAACTTGGGTA_______________________________________________________________________________…
cl11	1	1	M02866:66:000000000-AT1LV:1:1107:28655:19627 1:N:0:8	_______________________________________________________________________________________________________________________________________________________________________________________________________________________________________________________________________________________________________________________AGTTATGTGTAGAATTGAGGTTGGTACGGGT_________________________________________________________…
cl12	40	36	cl_2451_SNL178:168:HW5NTBCXY:2:1101:13441:13352 1:N:0:CTATACAT+GTAAGGAG	_______________________________________________________________________________________________________________________________________________________________________________________________________________________________________________________________________________________________________________________________________________________________________________________________________________…		417	452	36
cl13	3	3	cl_36_SNL178:168:HW5NTBCXY:2:1201:19217:99069 1:N:0:CTATACAT+GTAAGGAG	_______________________________________________________________________________________________________________________________________________________________________________________________________________________________________________________________________________________________________________________________________________________________________________________________________________…
cl14	41	40	cl_2548_SNL178:168:HW5NTBCXY:2:1103:4573:71362 1:N:0:CTATACAT+GTAAGGAG	_______________________________________________________________________________________________________________________________________________________________________________________________________________________________________________________________________________________________________________________________________________________________________________________________________________…		426	456	29
cl15	75	68	cl_1587_SNL178:168:HW5NTBCXY:2:1102:15992:12703 1:N:0:CTATACAT+GTAAGGAG	_______________________________________________________________________________________________________________________________________________________________________________________________________________________________________________________________________________________________________________________________________________________________________________________________________________…		451	497	46
cl16	5	4	cl_1799_M02866:66:000000000-AT1LV:1:1101:13239:3598 1:N:0:8	_______________________________________________________________________________________________________________________________________________________________________________________________________________________________________________________________________________________________________________________________________________________________________________________________________________…
cl17	1	1	cl_2635_SNL178:168:HW5NTBCXY:2:2207:13125:46843 1:N:0:CTATACAT+GTAAGGAG	_______________________________________________________________________________________________________________________________________________________________________________________________________________________________________________________________________________________________________________________________________________________________________________________________________________…
cl18	1	1	cl_2635_SNL178:168:HW5NTBCXY:2:1209:14834:69887 1:N:0:CTATACAT+GTAAGGAG	_______________________________________________________________________________________________________________________________________________________________________________________________________________________________________________________________________________________________________________________________________________________________________________________________________________…
