# Supplementary material for: Guide RNA Repertoires in the Main Lineages of Trypanosoma cruzi: High Diversity and Variable Redundancy Among Strains
Source: Front Cell Infect Microbiol. 2021 May 31;11:663416. doi: 10.3389/fcimb.2021.663416 (PMC8202002; doi:10.3389/fcimb.2021.663416)
Supplement: Supplementary File 2 — Zip file containing gRNA classes aligned to different mRNAs for each strain in this study. [file DataSheet_2.zip › Supplementary File 2/MNcl2_Cascada11.txt_resSWARM.txt]

RPS12CLBPAPER	AATAAATATATTTTGTTTTTTTTGCGTATGTGATTTTTGTATGGTTGTTGTTTACGTTTTGTTTTGTTTGTTTTATGTTATTATATGAGCCCACGATTACCCAGTTCCGGTAACCGTCGTGTGTTATATGCCGTATTTTATTTGTATAGTTTTGTTTGGGTGTTGCGTTGTTTTTTTTGTTGTTTTGTTAATTTAGCTATGTCATTATTTATTATAGAAGGTGGTGGTTTTATTGATTTACCCGGTATAAAATATTATACACGTATTGTAAGTTGA
cl0	62315	58315	cl_1407_SNL178:168:HW5NTBCXY:2:2201:11903:59422 1:N:0:CTATACAT+GTAAGGAG	__________ATGATGGAGAGAATGCATGTGTTGGAGACATATCA_______________________________________________________________________________________________________________________________________________________________________________________________________________________________________		11	45	34
cl1	198	167	SNL178:168:HW5NTBCXY:2:1103:10450:45923 1:N:0:CTATACAT+GTAAGGAG	____________________________AAGTTAGAAATATGTTGATGGTAGATGTGAAATGAGGTAGACAGAATGTA______________________________________________________________________________________________________________________________________________________________________________________________________		29	78	49
cl2	1	1	cl_1194_SNL178:168:HW5NTBCXY:2:2205:16656:67855 1:N:0:CTATACAT+GTAAGGAG	____________________________________AGTATGTCGATGGGAGATGTGGGATGGAGGA_________________________________________________________________________________________________________________________________________________________________________________________________________________
cl3	231	207	cl_1561_SNL178:168:HW5NTBCXY:2:1102:7635:75436 1:N:0:CTATACAT+GTAAGGAG	_________________________________________________________________TAGATAGAGTGTGATAATATGCTTGTGTGTTGAT_________________________________________________________________________________________________________________________________________________________________________________		66	99	33
cl4	34	23	cl_1149_M02866:66:000000000-AT1LV:1:1101:10172:10837 1:N:0:8	____________________________________________________________________AAGGGATGTGACGGTGTATTCTGGTGTTGAT_________________________________________________________________________________________________________________________________________________________________________________		69	99	28
cl5	11	7	cl_1561_M02866:66:000000000-AT1LV:1:1101:18519:15866 1:N:0:8	_____________________________________________________________________________GATAATATGCTTGTGTGTTGATAGGTTGAGGTC______________________________________________________________________________________________________________________________________________________________________
cl6	67	64	cl_591_SNL178:168:HW5NTBCXY:2:1101:9812:3748 1:N:0:CTATACAT+GTAAGGAG	___________________________________________________________________________________________________________GTCATTGTTAGTGTACAATATGTGGCATGGA__________________________________________________________________________________________________________________________________________		108	138	30
cl7	42552	41090	cl_344_SNL178:168:HW5NTBCXY:2:1102:15953:59260 1:N:0:CTATACAT+GTAAGGAG	_________________________________________________________________________________________________________________________________TTGTATAGAGTGAGTGTATTAAGATAGATCG____________________________________________________________________________________________________________________		130	160	29
cl8	3504	2926	cl_1408_SNL178:168:HW5NTBCXY:2:1109:18089:98942 1:N:0:CTATACAT+GTAAGGAG	__________________________________________________________________________________________________________________________________________________________________________________________________________GTATTAAGTGATATCTTTTGCTGTCGAAGTAACTAA______________________________________		203	238	35
cl9	20	19	cl_533_SNL178:168:HW5NTBCXY:2:1107:14092:4324 1:N:0:CTATACAT+GTAAGGAG	______________________________________________________________________________________________________________________________________________________________________________________________________________________________TTGTTGAAGTAGTTAGATAGGTGGTATTTTGTA_____________________
