# Supplementary material for: Guide RNA Repertoires in the Main Lineages of Trypanosoma cruzi: High Diversity and Variable Redundancy Among Strains
Source: Front Cell Infect Microbiol. 2021 May 31;11:663416. doi: 10.3389/fcimb.2021.663416 (PMC8202002; doi:10.3389/fcimb.2021.663416)
Supplement: Supplementary File 2 — Zip file containing gRNA classes aligned to different mRNAs for each strain in this study. [file DataSheet_2.zip › Supplementary File 2/MNcl2_Cascada2.txt_resSWARM.txt]

COIIICLBGENBANK	ATGTTTTTGTTTCGTTGTATATTTGTTGGTGTTAGTGGTGTTTTTGTTTTTTTATCTTTACCCGCCATTGTTATTGTGTATTGATTATTTTGTTTATTAGGTTTTATGTGTTTATTATTTGGGTGTTTTGTTTTTGTTGATGTATGTTTTATTTTTTTTTTTGTATGTTTGTTATTTTGTTTGTTAGTTTTATTTGTGGATTTATTTTGTGATTTTTTACGTGGTATTTTTGATTTTTGTTGTTTATTACGTGTTGTCCAATATTGTTTTATTTGATTTGTTATTAGTGAATTTATTTTATTTATGGCATTTTTTACCGTAGTTTTTGGTTTATGTTTATTTTTATGTTGTGAGTTTGCTTTTGTTTTTTGTTTACCATTATTATTTTGTTGTTTATTA…
cl0	71	68	cl_1143_SNL178:168:HW5NTBCXY:2:1102:13265:63691 1:N:0:CTATACAT+GTAAGGAG	TATAGGAGTGGAGTAACGTATGGGTGGATATAGT_____________________________________________________________________________________________________________________________________________________________________________________________________________________________________________________________________________________________________________________________________________________________________________…		1	34	33
cl1	10	9	cl_2677_SNL178:168:HW5NTBCXY:2:1112:7736:91632 1:N:0:CTATACAT+GTAAGGAG	_GTGTGGGTAAAATAATATATAGTTGGTTGTGAT_____________________________________________________________________________________________________________________________________________________________________________________________________________________________________________________________________________________________________________________________________________________________________________…
cl2	74	65	cl_826_SNL178:168:HW5NTBCXY:2:1102:19294:16410 1:N:0:CTATACAT+GTAAGGAG	______GCTAGAGTAATATGTAGGTAGTTACAATCATTACAAAGATATGAG____________________________________________________________________________________________________________________________________________________________________________________________________________________________________________________________________________________________________________________________________________________________…		7	51	43
cl3	86407	43845	cl_2283_SNL178:168:HW5NTBCXY:2:1112:11564:29186 1:N:0:CTATACAT+GTAAGGAG	___________GATAGTATGTAGGTGATCGTGGTCATTGTGGAGACAGAGAA___________________________________________________________________________________________________________________________________________________________________________________________________________________________________________________________________________________________________________________________________________________________…		12	52	40
cl4	67	59	cl_1008_SNL178:168:HW5NTBCXY:2:1101:6030:17301 1:N:0:CTATACAT+GTAAGGAG	___________AGTAGCATGTCAATGATTGTGATTATTACAAGAACAGAGTAGTGG_______________________________________________________________________________________________________________________________________________________________________________________________________________________________________________________________________________________________________________________________________________________…		12	56	43
cl5	6	6	cl_2317_SNL178:168:HW5NTBCXY:2:1108:10478:13545 1:N:0:CTATACAT+GTAAGGAG	_______________________________________TTAAGATAGAAGAGTAGAAGTAGGCGGTGTTAATAGTGTGTAATTAG_________________________________________________________________________________________________________________________________________________________________________________________________________________________________________________________________________________________________________________________…
cl6	83	77	cl_2850_SNL178:168:HW5NTBCXY:2:1101:15526:75118 1:N:0:CTATACAT+GTAAGGAG	__________________________________________AGATAGAGAAGTAGAGATGGGTGTTGGTGATGGTACATAGTTGAT________________________________________________________________________________________________________________________________________________________________________________________________________________________________________________________________________________________________________________________…		43	87	44
cl7	1	1	M02866:66:000000000-AT1LV:1:2113:6122:13805 1:N:0:8	______________________________________________AGAGAGTTGGAGATAGGTGGTAATAATAGAACA________________________________________________________________________________________________________________________________________________________________________________________________________________________________________________________________________________________________________________________________…
cl8	87	78	cl_1694_SNL178:168:HW5NTBCXY:2:1102:13657:47110 1:N:0:CTATACAT+GTAAGGAG	___________________________________________________________________________TGTATAATTGATGAGGTGAATGATTTAAGATACACAGATGATAGAT______________________________________________________________________________________________________________________________________________________________________________________________________________________________________________________________________________________…		76	121	46
cl9	18	16	cl_358_SNL178:168:HW5NTBCXY:2:1102:17837:44397 1:N:0:CTATACAT+GTAAGGAG	_______________________________________________________________________________________________________ATTATGTAGATGATGGACTTGTGAAATAGGAGCAGTTGTATACAAGAT________________________________________________________________________________________________________________________________________________________________________________________________________________________________________________________…
cl10	1	1	cl_639_SNL178:168:HW5NTBCXY:2:2111:6054:75862 1:N:0:CTATACAT+GTAAGGAG	_______________________________________________________________________________________________________AATATGTAAATAGTAAGTTTGTAAGGTAGGAGTGACTATGTACAAGATGAGAGTGG________________________________________________________________________________________________________________________________________________________________________________________________________________________________________________…
cl11	1	1	cl_733_SNL178:168:HW5NTBCXY:2:1107:3111:78095 1:N:0:CTATACAT+GTAAGGAG	__________________________________________________________________________________________________________GTCTGGATGGTAGATTCGTGGGGTGGGTATG______________________________________________________________________________________________________________________________________________________________________________________________________________________________________________________________________…
cl12	29	29	cl_2117_SNL178:168:HW5NTBCXY:2:1102:3279:51310 1:N:0:CTATACAT+GTAAGGAG	___________________________________________________________________________________________________________________________________GAGATTGTTATATATAAGATGAGAGAGGAGA_____________________________________________________________________________________________________________________________________________________________________________________________________________________________________________…		132	162	30
cl13	609	114	M02866:66:000000000-AT1LV:1:1101:24139:10323 1:N:0:8	_____________________________________________________________________________________________________________________________________GTTAGTTGTATGTAAGATAAAGAAGAGACCG___________________________________________________________________________________________________________________________________________________________________________________________________________________________________________…		134	164	29
cl14	52	50	cl_1716_SNL178:168:HW5NTBCXY:2:1102:14719:19889 1:N:0:CTATACAT+GTAAGGAG	_______________________________________________________________________________________________________________________________________TCATTGTATGTAGAATGGGAGAGGAGACATATGGACAATAAAGCTGGTA_______________________________________________________________________________________________________________________________________________________________________________________________________________________…		136	184	47
cl15	4	2	cl_2688_SNL178:168:HW5NTBCXY:2:1104:15656:64377 1:N:0:CTATACAT+GTAAGGAG	________________________________________________________________________________________________________________________________________________________AAAGAAGAGACAGGTGAATAGTGGAACATGTG_______________________________________________________________________________________________________________________________________________________________________________________________________________________…
cl16	944	872	cl_1344_SNL178:168:HW5NTBCXY:2:1102:13925:5455 1:N:0:CTATACAT+CTAAGGAG	____________________________________________________________________________________________________________________________________________________________________________________________AGATAGACGTGTAAGTGAAGTGTTAGAGAGTGCATCATAAGAATTGTAG__________________________________________________________________________________________________________________________________________________________________…		189	237	47
cl17	12	11	cl_1073_SNL178:168:HW5NTBCXY:2:1102:3950:76070 1:N:0:CTATACAT+GTAAGGAG	_______________________________________________________________________________________________________________________________________________________________________________________________TAGATATCTGGATGAGGTGCTGAAAGATGTATCATAGAACTTG_____________________________________________________________________________________________________________________________________________________________________…
cl18	1	1	cl_1384_SNL178:168:HW5NTBCXY:2:1103:21163:9358 1:N:0:CTATACAT+GTAAGGAG	_________________________________________________________________________________________________________________________________________________________________________________________________GATGTATGGGTGGAATGTTGGGAGATGTGTTATA____________________________________________________________________________________________________________________________________________________________________________…
cl19	902	730	cl_1331_M02866:66:000000000-AT1LV:1:1114:17571:24579 1:N:0:8	____________________________________________________________________________________________________________________________________________________________________________________________________________________________CATTGTAGAAGTTGGAGATGGTAAATAGTGCATGATAGGTTGTA_______________________________________________________________________________________________________________________________________…		221	264	44
cl20	1	1	cl_2283_SNL178:168:HW5NTBCXY:2:1207:16218:19419 1:N:0:CTATACAT+GTAAGGAG	___________________________________________________________________________________________________________________________________________________________________________________________________________________________________GATATTAGGGGCAATGGATGGTATATAATGTG____________________________________________________________________________________________________________________________________________…
cl21	33	33	cl_2283_SNL178:168:HW5NTBCXY:2:1101:15168:48177 1:N:0:CTATACAT+GTAAGGAG	___________________________________________________________________________________________________________________________________________________________________________________________________________________________________________GGTCAATGGATGGTATATAATGGGTTGGGGT_____________________________________________________________________________________________________________________________________…		236	266	28
cl22	1	1	cl_1407_SNL178:168:HW5NTBCXY:2:1108:7715:64817 1:N:0:CTATACAT+GTAAGGAA	____________________________________________________________________________________________________________________________________________________________________________________________________________________________________________________AAAGTGTATGATGGGTTGTGGTAATATAGGTTGGG________________________________________________________________________________________________________________________…
cl23	264	94	cl_1381_SNL178:168:HW5NTBCXY:2:1215:10786:6880 1:N:0:CTATACAT+GTAAGGAG	___________________________________________________________________________________________________________________________________________________________________________________________________________________________________________________________________TTATGGTGAGATGGATTGGACGGTAATCACTTG___________________________________________________________________________________________________________…		260	292	33
cl24	3292	3168	M02866:66:000000000-AT1LV:1:2111:25582:17750 1:N:0:8	________________________________________________________________________________________________________________________________________________________________________________________________________________________________________________________________________________AGTTAAGTGATGATTGTTTAAATAAAGTGGATATTGTAAAGA_____________________________________________________________________________________…		273	314	42
cl25	1	1	cl_2264_SNL178:168:HW5NTBCXY:2:1203:14993:90841 1:N:0:CTATACAT+GTAACGAG	______________________________________________________________________________________________________________________________________________________________________________________________________________________________________________________________________________________GTGATGATTGTTGAAATAAAGTGGATATTGTAAAGA_____________________________________________________________________________________…
cl26	285	274	cl_1384_SNL178:168:HW5NTBCXY:2:1103:21163:9358 1:N:0:CTATACAT+GTAAGGAG	___________________________________________________________________________________________________________________________________________________________________________________________________________________________________________________________________________________________________AAGTGAAATAGATATCTTGAGAGGTGGTATCAGAAGTCA_____________________________________________________________________…		292	330	38
cl27	2	1	M02866:66:000000000-AT1LV:1:1111:20798:19286 1:N:0:8	_________________________________________________________________________________________________________________________________________________________________________________________________________________________________________________________________________________________________________________TTGGGGAAGATGGTATTGGGGGTTGGTTGTGA______________________________________________________________…
cl28	2	0	cl_1384_SNL178:168:HW5NTBCXY:2:2114:2873:12857 1:N:0:CTATACAT+GTAAGGAG	____________________________________________________________________________________________________________________________________________________________________________________________________________________________________________________________________________________________________________________TGAGATTTGGTATCAGAAGTCATATGTAAGT____________________________________________________________…
cl29	332	262	cl_902_SNL178:168:HW5NTBCXY:2:1102:8766:21503 1:N:0:CTATACAT+GTAAGGAG	________________________________________________________________________________________________________________________________________________________________________________________________________________________________________________________________________________________________________________________________TTAGAAGTTGAGTGTAAATAGGAGTATGATACTTAGATGAGAAC___________________________________…		321	364	44
cl30	471	436	M02866:66:000000000-AT1LV:1:2113:6122:13805 1:N:0:8	_______________________________________________________________________________________________________________________________________________________________________________________________________________________________________________________________________________________________________________________________________________________________TTTAGATGAGAGTAGGAGATAGGTGGTAATAATAGAACAAGAGA____…		352	395	43
cl31	21834	20025	cl_1176_SNL178:168:HW5NTBCXY:2:1109:20271:19503 1:N:0:CTATACAT+GTAAGGAG	_________________________________________________________________________________________________________________________________________________________________________________________________________________________________________________________________________________________________________________________________________________________________________________________TAGTAGTAAGATAGCAGATGGT…		378	425	47
cl32	1	1	cl_2635_SNL178:168:HW5NTBCXY:2:1103:18449:3206 1:N:0:CTATACAT+GTAAGGAG	_________________________________________________________________________________________________________________________________________________________________________________________________________________________________________________________________________________________________________________________________________________________________________________________________ATGTGATGGATGAT…
cl33	29	24	cl_838_SNL178:168:HW5NTBCXY:2:1103:2243:82334 1:N:0:CTATACAT+GTAAGGAG	___________________________________________________________________________________________________________________________________________________________________________________________________________________________________________________________________________________________________________________________________________________________________________________________________GTGTTAGATAAT…		388	436	47
cl34	27	24	cl_2996_SNL178:168:HW5NTBCXY:2:1102:5590:11314 1:N:0:CTATACAT+GTAAGGAG	_______________________________________________________________________________________________________________________________________________________________________________________________________________________________________________________________________________________________________________________________________________________________________________________________________________…		412	464	51
cl35	423	375	M02866:66:000000000-AT1LV:1:2104:18621:15662 1:N:0:8	_______________________________________________________________________________________________________________________________________________________________________________________________________________________________________________________________________________________________________________________________________________________________________________________________________________…		442	487	45
cl36	3	3	cl_120_SNL178:168:HW5NTBCXY:2:1207:7939:58151 1:N:0:CTATACAT+GTAAGGAG	_______________________________________________________________________________________________________________________________________________________________________________________________________________________________________________________________________________________________________________________________________________________________________________________________________________…
cl37	41	33	cl_2526_SNL178:168:HW5NTBCXY:2:1106:7535:39439 1:N:0:CTATACAT+GTAAGGAG	_______________________________________________________________________________________________________________________________________________________________________________________________________________________________________________________________________________________________________________________________________________________________________________________________________________…		475	525	49
cl38	142	130	cl_712_SNL178:168:HW5NTBCXY:2:1102:13986:38301 1:N:0:CTATACAT+GTAAGGAG	_______________________________________________________________________________________________________________________________________________________________________________________________________________________________________________________________________________________________________________________________________________________________________________________________________________…		499	553	54
cl39	4	3	cl_1407_SNL178:168:HW5NTBCXY:2:1116:12563:24731 1:N:0:CTATACAT+GTAAGGAG	_______________________________________________________________________________________________________________________________________________________________________________________________________________________________________________________________________________________________________________________________________________________________________________________________________________…
cl40	86	79	cl_2862_SNL178:168:HW5NTBCXY:2:1102:14421:6670 1:N:0:CTATACAT+GTAAGGAG	_______________________________________________________________________________________________________________________________________________________________________________________________________________________________________________________________________________________________________________________________________________________________________________________________________________…		536	585	49
cl41	9	9	cl_3073_SNL178:168:HW5NTBCXY:2:1116:20413:8185 1:N:0:CTATACAT+GTAAGGAG	_______________________________________________________________________________________________________________________________________________________________________________________________________________________________________________________________________________________________________________________________________________________________________________________________________________…
cl42	64	45	cl_2285_SNL178:168:HW5NTBCXY:2:1102:6035:77329 1:N:0:CTATACAT+GTAAGGAG	_______________________________________________________________________________________________________________________________________________________________________________________________________________________________________________________________________________________________________________________________________________________________________________________________________________…		567	614	46
cl43	15	15	cl_127_SNL178:168:HW5NTBCXY:2:1103:17579:48059 1:N:0:CTATACAT+GTAAGGAG	_______________________________________________________________________________________________________________________________________________________________________________________________________________________________________________________________________________________________________________________________________________________________________________________________________________…
cl44	12	10	cl_2948_M02866:66:000000000-AT1LV:1:1101:13570:18869 1:N:0:8	_______________________________________________________________________________________________________________________________________________________________________________________________________________________________________________________________________________________________________________________________________________________________________________________________________________…
cl45	54	44	cl_841_SNL178:168:HW5NTBCXY:2:1102:14473:96510 1:N:0:CTATACAT+GTAAGGAG	_______________________________________________________________________________________________________________________________________________________________________________________________________________________________________________________________________________________________________________________________________________________________________________________________________________…		602	653	50
cl46	7	5	cl_2024_SNL178:168:HW5NTBCXY:2:1102:2296:8073 1:N:0:CTATACAT+GTAAGGAG	_______________________________________________________________________________________________________________________________________________________________________________________________________________________________________________________________________________________________________________________________________________________________________________________________________________…
cl47	91	86	cl_2822_SNL178:168:HW5NTBCXY:2:1103:1749:52783 1:N:0:CTATACAT+GTAAGGAG	_______________________________________________________________________________________________________________________________________________________________________________________________________________________________________________________________________________________________________________________________________________________________________________________________________________…		609	639	30
cl48	194	180	cl_1736_SNL178:168:HW5NTBCXY:2:1102:10053:26793 1:N:0:CTATACAT+GTAAGGAG	_______________________________________________________________________________________________________________________________________________________________________________________________________________________________________________________________________________________________________________________________________________________________________________________________________________…		637	680	42
cl49	25	24	cl_1268_SNL178:168:HW5NTBCXY:2:1101:15617:16110 1:N:0:CTATACAT+GTAAGGAG	_______________________________________________________________________________________________________________________________________________________________________________________________________________________________________________________________________________________________________________________________________________________________________________________________________________…		638	672	34
cl50	18	18	cl_2493_SNL178:168:HW5NTBCXY:2:1101:17297:98821 1:N:0:CTATACAT+GTAAGGAG	_______________________________________________________________________________________________________________________________________________________________________________________________________________________________________________________________________________________________________________________________________________________________________________________________________________…
cl51	105	89	cl_2749_SNL178:168:HW5NTBCXY:2:1101:8221:33531 1:N:0:CTATACAT+GTAAGGAG	_______________________________________________________________________________________________________________________________________________________________________________________________________________________________________________________________________________________________________________________________________________________________________________________________________________…		666	716	49
cl52	92	88	cl_723_SNL178:168:HW5NTBCXY:2:1102:9132:20839 1:N:0:CTATACAT+GTAAGGAG	_______________________________________________________________________________________________________________________________________________________________________________________________________________________________________________________________________________________________________________________________________________________________________________________________________________…		680	716	36
cl53	67	62	cl_2254_SNL178:168:HW5NTBCXY:2:1103:12285:72116 1:N:0:CTATACAT+GTAAGGAG	_______________________________________________________________________________________________________________________________________________________________________________________________________________________________________________________________________________________________________________________________________________________________________________________________________________…		680	714	34
cl54	1	1	cl_2255_SNL178:168:HW5NTBCXY:2:2206:7242:69948 1:N:0:CTATACAT+GTAAGGAG	_______________________________________________________________________________________________________________________________________________________________________________________________________________________________________________________________________________________________________________________________________________________________________________________________________________…
cl55	122	114	cl_80_SNL178:168:HW5NTBCXY:2:1102:11885:60866 1:N:0:CTATACAT+GTAAGGAG	_______________________________________________________________________________________________________________________________________________________________________________________________________________________________________________________________________________________________________________________________________________________________________________________________________________…		702	748	46
cl56	283	202	cl_966_M02866:66:000000000-AT1LV:1:1101:11091:15585 1:N:0:8	_______________________________________________________________________________________________________________________________________________________________________________________________________________________________________________________________________________________________________________________________________________________________________________________________________________…		728	774	46
cl57	1	1	M02866:66:000000000-AT1LV:1:2102:19784:12610 1:N:0:8	_______________________________________________________________________________________________________________________________________________________________________________________________________________________________________________________________________________________________________________________________________________________________________________________________________________…
cl58	2	0	M02866:66:000000000-AT1LV:1:1102:26806:12748 1:N:0:8	_______________________________________________________________________________________________________________________________________________________________________________________________________________________________________________________________________________________________________________________________________________________________________________________________________________…
cl59	538	495	cl_2534_SNL178:168:HW5NTBCXY:2:1102:1772:8124 1:N:0:CTATACAT+GTAAGGAG	_______________________________________________________________________________________________________________________________________________________________________________________________________________________________________________________________________________________________________________________________________________________________________________________________________________…		763	811	48
cl60	5	3	cl_1799_M02866:66:000000000-AT1LV:1:1101:13239:3598 1:N:0:8	_______________________________________________________________________________________________________________________________________________________________________________________________________________________________________________________________________________________________________________________________________________________________________________________________________________…
cl61	72	68	cl_2488_SNL178:168:HW5NTBCXY:2:1102:2856:85019 1:N:0:CTATACAT+GTAAGGAG	_______________________________________________________________________________________________________________________________________________________________________________________________________________________________________________________________________________________________________________________________________________________________________________________________________________…		794	836	42
cl62	32	29	cl_1413_SNL178:168:HW5NTBCXY:2:1102:10947:36545 1:N:0:CTATACAT+GTAAGGAG	_______________________________________________________________________________________________________________________________________________________________________________________________________________________________________________________________________________________________________________________________________________________________________________________________________________…		819	866	47
cl63	21	18	cl_590_SNL178:168:HW5NTBCXY:2:1106:15319:83473 1:N:0:CTATACAT+GTAAGGAG	_______________________________________________________________________________________________________________________________________________________________________________________________________________________________________________________________________________________________________________________________________________________________________________________________________________…
