# Supplementary material for: Guide RNA Repertoires in the Main Lineages of Trypanosoma cruzi: High Diversity and Variable Redundancy Among Strains
Source: Front Cell Infect Microbiol. 2021 May 31;11:663416. doi: 10.3389/fcimb.2021.663416 (PMC8202002; doi:10.3389/fcimb.2021.663416)
Supplement: Supplementary File 2 — Zip file containing gRNA classes aligned to different mRNAs for each strain in this study. [file DataSheet_2.zip › Supplementary File 2/MNcl2_Cascada3.txt_resSWARM.txt]

CYB_CLB_PAPER	ATGTTTCGTTGTAGATTTTTATTATTTTTTTTATTGTTTAGGAATTTGTGTTGTCTTCTAATGTCAGGTTGTTTATATAGAATATATGGAGTGGGGTTTAGTTTAGGTTTTTTTATTATGTTACAGATAATATGTGGTGTCTGTTTAGCGTGAATGTTTTTTAGTTGTTTTATTTGTGCAAATTGATATTTTATTTTATTTTTGTGAGATTTTGATTTAGGTTTTGTAATTAGAAGTATTCATATTTGTTTCACTTCCTTATTATATTTTTTATTATATGTGCATATATTTAAATGTATAATATTGGTAATTTTATTCGACACACATTTATTAGTGTGATTTGTAGGATTTGTATTATTTATGTTCATAATAGTTATTGCATTTATTGGATATGTGTTA…
cl0	29	28	cl_1606_SNL178:168:HW5NTBCXY:2:1101:14743:55858 1:N:0:CTATACAT+GTAAGGAG	____________________________________GAGTTTTTGAATATAGTAGAGGATTGTAGACCG__________________________________________________________________________________________________________________________________________________________________________________________________________________________________________________________________________________________________________________________________________…		37	69	32
cl1	1	1	SNL178:168:HW5NTBCXY:2:1216:7332:72461 1:N:0:CTATACAT+GTAAGGAG	___________________________________________________________________________________________________________________________________________________________TAAGGAATTGATAATATAAATATGTTTAGTA_____________________________________________________________________________________________________________________________________________________________________________________________________________________…
cl2	4	3	cl_2713_SNL178:168:HW5NTBCXY:2:1206:3147:82932 1:N:0:CTATACAT+GTAAGGTG	_______________________________________________________________________________________________________________________________________________________________________________________________________________________________________________________________AGGAGTAGAGTAAGAGACAGTATGTGTGTAG_________________________________________________________________________________________________________________…
cl3	317	132	cl_2283_SNL178:168:HW5NTBCXY:2:1208:2364:70222 1:N:0:CTATACAT+GTAAGGAG	_____________________________________________________________________________________________________________________________________________________________________________________________________________________________________________________________________GAGACAGAGAATAGTATGAGTGTATGTAGGTT__________________________________________________________________________________________________________…		262	293	29
cl4	215	208	SNL178:168:HW5NTBCXY:2:1116:1544:44362 1:N:0:CTATACAT+GTAAGGAG	_______________________________________________________________________________________________________________________________________________________________________________________________________________________________________________________________________________________________________________________________________________________________________________________________________________…		484	516	30
cl5	1	1	M02866:66:000000000-AT1LV:1:2102:17564:10330 1:N:0:8	_______________________________________________________________________________________________________________________________________________________________________________________________________________________________________________________________________________________________________________________________________________________________________________________________________________…
cl6	1	1	cl_2677_SNL178:168:HW5NTBCXY:2:2110:6244:85851 1:N:0:CTATACAT+GTAAGGAG	_______________________________________________________________________________________________________________________________________________________________________________________________________________________________________________________________________________________________________________________________________________________________________________________________________________…
cl7	4	4	M02866:66:000000000-AT1LV:1:2102:19953:6120 1:N:0:8	_______________________________________________________________________________________________________________________________________________________________________________________________________________________________________________________________________________________________________________________________________________________________________________________________________________…
