# Supplementary material for: Guide RNA Repertoires in the Main Lineages of Trypanosoma cruzi: High Diversity and Variable Redundancy Among Strains
Source: Front Cell Infect Microbiol. 2021 May 31;11:663416. doi: 10.3389/fcimb.2021.663416 (PMC8202002; doi:10.3389/fcimb.2021.663416)
Supplement: Supplementary File 2 — Zip file containing gRNA classes aligned to different mRNAs for each strain in this study. [file DataSheet_2.zip › Supplementary File 2/MNcl2_Cascada4.txt_resSWARM.txt]

MURF2CLB	ATGTTTGGTTGTTTTAATTTAGTTTTATTTTTATGTTTTGATTGTAGTCGTGTTTTTGATTTATTATGTGTTAGAGCATACGATTTTATTTTGTGATGATTTGATTTAGATTATATATTGTATGATTTTGTATTTGATTTTGTGGTATGCATAACATTTATATTTATATTTATTTTAGGTTTTTTCGTTAGAATCTTCTTTAGTTTTGTATTTGTATTATTATTTATAACATTTTTCGGTACATACACATTGTCTATGTTATATATATACAGGTTACTATATATTTTACATATATATATTATATAATTTCATATGTTTCTTTTTTACGTTCGGTATTAATTTTCTGATATATTATTTGGAATTTTTTACGTTTATATTATTTTATCTGTTTTTTGATTT…
cl0	1	1	cl_36_SNL178:168:HW5NTBCXY:2:1103:2229:31057 1:N:0:CTATACAT+GTAAGGAG	_____________________________________________________________________________________________________________________________________________________________________________________________________________________________________________________________________________________________GGTGTATTTATGTAATATGTTGGGGTACGGA___________________________________________________________________________________…
cl1	84	46	cl_2677_SNL178:168:HW5NTBCXY:2:1103:15567:10759 1:N:0:CTATACAT+GTAAGGAG	______________________________________________________________________________________________________________________________________________________________________________________________________________________________________________________________________________________________________________________________________________________________TGATAGGGCTTAAGAGGTGTGGGTAAAATAA__________________…		351	381	29
cl2	2	2	cl_2341_SNL178:168:HW5NTBCXY:2:1105:6102:51255 1:N:0:CTATACAT+GTAAGGAG	____________________________________________________________________________________________________________________________________________________________________________________________________________________________________________________________________________________________________________________________________________________________________________________________________________AGG…
cl3	23	0	cl_2255_SNL178:168:HW5NTBCXY:2:1113:17288:97880 1:N:0:CTATACAT+GTAAGGAG	_______________________________________________________________________________________________________________________________________________________________________________________________________________________________________________________________________________________________________________________________________________________________________________________________________________…
cl4	18634	18136	cl_1176_SNL178:168:HW5NTBCXY:2:2213:5526:15831 1:N:0:CTATACAT+GTAATGAG	_______________________________________________________________________________________________________________________________________________________________________________________________________________________________________________________________________________________________________________________________________________________________________________________________________________…		613	644	30
cl5	19	17	cl_2688_SNL178:168:HW5NTBCXY:2:1102:20621:53008 1:N:0:CTATACAT+GTAAGGAG	_______________________________________________________________________________________________________________________________________________________________________________________________________________________________________________________________________________________________________________________________________________________________________________________________________________…
cl6	60	57	cl_3018_M02866:66:000000000-AT1LV:1:1102:3353:11790 1:N:0:8	_______________________________________________________________________________________________________________________________________________________________________________________________________________________________________________________________________________________________________________________________________________________________________________________________________________…		737	767	28
cl7	1	1	M02866:66:000000000-AT1LV:1:2113:15363:7347 1:N:0:8	_______________________________________________________________________________________________________________________________________________________________________________________________________________________________________________________________________________________________________________________________________________________________________________________________________________…
cl8	14	14	cl_2677_SNL178:168:HW5NTBCXY:2:2109:4064:43290 1:N:0:CTATACAT+GTAAGGAG	_______________________________________________________________________________________________________________________________________________________________________________________________________________________________________________________________________________________________________________________________________________________________________________________________________________…
