# Supplementary material for: Guide RNA Repertoires in the Main Lineages of Trypanosoma cruzi: High Diversity and Variable Redundancy Among Strains
Source: Front Cell Infect Microbiol. 2021 May 31;11:663416. doi: 10.3389/fcimb.2021.663416 (PMC8202002; doi:10.3389/fcimb.2021.663416)
Supplement: Supplementary File 2 — Zip file containing gRNA classes aligned to different mRNAs for each strain in this study. [file DataSheet_2.zip › Supplementary File 2/MNcl2_Cascada5.txt_resSWARM.txt]

CR3CLBPAPER	ATGTTTGATTGTTTAATTTTGTTATTTTTTTGTTATTTGTTTGTACATTTTTTTTGTTTTTTATTTGTTTGTGATTTGTTTTTATGTTTATTATTTGGTTTTTATTTTTTGTTGGATTTTTGTTTTTTGTTTAATATGGGTTTATTGTTGTGTTTATTTTTTTTTTTTATTTTATCATTTGATATGTATATCGAATTGTTATTTATTATTTAG
cl0	20	17	cl_1932_SNL178:168:HW5NTBCXY:2:1103:2322:15444 1:N:0:CTATACAT+GTAAGGAG	______________________________________TAGATATGTTGAAGAGATAGGAGATAAGTAGATGTTAAACAAAGATG________________________________________________________________________________________________________________________________
cl1	58	10	cl_2688_SNL178:168:HW5NTBCXY:2:1102:19394:29843 1:N:0:CTATACAT+GTAAGGAG	_________________________________________GTATGTAAGAAAAAGAAGAGACAGGTGAATAGTGGA________________________________________________________________________________________________________________________________________
cl2	59	57	cl_2043_SNL178:168:HW5NTBCXY:2:1101:11480:22819 1:N:0:CTATACAT+GTAAGGAG	____________________________________________TGTAATAGAGATAGAGAACAGGTAGGTGTAG__________________________________________________________________________________________________________________________________________		45	75	28
cl3	1	1	cl_2645_SNL178:168:HW5NTBCXY:2:1213:16052:64457 1:N:0:CTATACAT+GTAAGGAG	___________________________________________________AGAGTAGGGTGTGGATGGATGTCGGATATAA___________________________________________________________________________________________________________________________________
cl4	26	26	cl_2117_SNL178:168:HW5NTBCXY:2:1102:3279:51310 1:N:0:CTATACAT+GTAAGGAG	________________________________________________________________________________________________________________________________________________________AGATGAGAGAGGAGAATAGAGTGATAGATGG______________________________		153	183	29
cl5	1	1	cl_2186_SNL178:168:HW5NTBCXY:2:1205:19576:13322 1:N:0:CTATACAT+GTAAGGAG	________________________________________________________________________________________________________________________________________________________GTGTAGGAGAAGAGAGTAAAATAGTAGGTGA______________________________
