# Supplementary material for: Guide RNA Repertoires in the Main Lineages of Trypanosoma cruzi: High Diversity and Variable Redundancy Among Strains
Source: Front Cell Infect Microbiol. 2021 May 31;11:663416. doi: 10.3389/fcimb.2021.663416 (PMC8202002; doi:10.3389/fcimb.2021.663416)
Supplement: Supplementary File 2 — Zip file containing gRNA classes aligned to different mRNAs for each strain in this study. [file DataSheet_2.zip › Supplementary File 2/MNcl2_Cascada6.txt_resSWARM.txt]

CR4CLBFANNY(2)	ATGTATAGTTTGTGGTATATTTTATTGTTGTTTTGTTTTTTGTTTTTATTATTTGTTTGTATAGGTATGTTTTATTTATTTTGTTATAGTTGTTTATTTTTTTTTGTTGTTTTAGGTTGTGATTTTTTGTTAGTATTTTGATTGTATAGTTTATTTTTTTTGTGGCGTTATAATTTTGTTTATTTTTTTTTTTTATTTTGTTTTATGTTTTTTATATTGTTGTTTTTTTTTGGTTTGTTTGGTTTTTTTTTATATTTTTTATTGTGTTTTATGTTGTTTTTTAATTTATTTTTTGTGTTGTTTTTTGTTTTTGGTGGTTTTTTTGTTTTTGTTTTTTTTTTTTGTTTATGTTTATTTTTGTTTGTAGTTGTTATTATTTTATTGGTTTGGTTATTGTTA…
cl0	4	4	cl_1436_SNL178:168:HW5NTBCXY:2:1207:20662:15533 1:N:0:CTATACAT+GTAAGGAG	_____ATTAGATTTTATATGGAGTAATAATAGAGTA___________________________________________________________________________________________________________________________________________________________________________________________________________________________________________________________________________________________________________________________________________________________________________…
cl1	1	1	M02866:66:000000000-AT1LV:1:2103:9413:24514 1:N:0:8	______________TGTGTGAGATAGGAGTAGAGTAAGAGACAGT__________________________________________________________________________________________________________________________________________________________________________________________________________________________________________________________________________________________________________________________________________________________________…
cl2	39	35	cl_1891_SNL178:168:HW5NTBCXY:2:1102:15685:93063 1:N:0:CTATACAT+GTAAGGAG	____________________________________________AATTGATAGGTAAGTGTGTTTGTGTCAGATAGG__________________________________________________________________________________________________________________________________________________________________________________________________________________________________________________________________________________________________________________________________…		45	77	31
cl3	1	1	M02866:66:000000000-AT1LV:1:2112:8405:19147 1:N:0:8	________________________________________________________________________________________________________________________________________________________________________________ATAGGTGGGAGATAGGAGTAGAGTAAGAGACAG______________________________________________________________________________________________________________________________________________________________________________________________…
cl4	37	37	cl_2235_SNL178:168:HW5NTBCXY:2:1102:12905:71427 1:N:0:CTATACAT+GTAAGGAG	___________________________________________________________________________________________________________________________________________________________________________________________________________ATATAGAAGATAAGATGGTGGAGGGGAGTTAGGCAATCTA____________________________________________________________________________________________________________________________________________________________…		204	243	38
cl5	1	1	cl_62_SNL178:168:HW5NTBCXY:2:2111:10120:23102 1:N:0:CTATACAT+GTAAGGAG	_________________________________________________________________________________________________________________________________________________________________________________________________________________________________________AAGTGGTTTAAAGAAAGATACAGGAGACGATATG____________________________________________________________________________________________________________________________________…
cl6	1	1	cl_2475_SNL178:168:HW5NTBCXY:2:2112:9850:42066 1:N:0:CTATACAT+GTAAGGAG	________________________________________________________________________________________________________________________________________________________________________________________________________________________________________________________________________________________________________________________TTGTTAAGATAGCAAGAGTGAAGAAGAGTGG________________________________________________________…
cl7	83	80	cl_2850_SNL178:168:HW5NTBCXY:2:1101:15526:75118 1:N:0:CTATACAT+GTAAGGAG	____________________________________________________________________________________________________________________________________________________________________________________________________________________________________________________________________________________________________________________________________________________________AGAAGTAGAGATGGGTGTTGGTGATGGTACA____________________…		349	379	29
