# Supplementary material for: Guide RNA Repertoires in the Main Lineages of Trypanosoma cruzi: High Diversity and Variable Redundancy Among Strains
Source: Front Cell Infect Microbiol. 2021 May 31;11:663416. doi: 10.3389/fcimb.2021.663416 (PMC8202002; doi:10.3389/fcimb.2021.663416)
Supplement: Supplementary File 2 — Zip file containing gRNA classes aligned to different mRNAs for each strain in this study. [file DataSheet_2.zip › Supplementary File 2/MNcl2_Cascada7.txt_resSWARM.txt]

ND3CLBTHOMAS	ATGAATTCACGTTTAGTGTTTTATACATTAGATTTGTGTTTTGTTAGTTGTTTATTTTTTGTGTTATTGACTACCATTATTTGTGTTTTGTTATTTATATTTGTAATAGTATTGTTTTATTTTTGTTATAGTTTTTTATTTTTGTGGTTTTTATTTTTTATGGTGTTATTAGGGTTTGTATGGTATTTTTGGGACCATGTATATTTGTGTGATACAATTTTGTTTTATTTGTGGTGTTTTTTATTATGTTATGTGTATTACATTAATAAA
cl0	10	5	cl_2252_SNL178:168:HW5NTBCXY:2:1107:6017:89379 1:N:0:CTATACAT+GTAAGGAG	___________________AGGTGTGGGATTCGGATATAAAGTGGTCGGGG___________________________________________________________________________________________________________________________________________________________________________________________________________________________
cl1	52	48	cl_1863_SNL178:168:HW5NTBCXY:2:1103:14796:44290 1:N:0:CTATACAT+GTAAGGAG	____________________________GTTTGAGTGAAGAGTAGTCAGCAGATGAGAGGTA________________________________________________________________________________________________________________________________________________________________________________________________________________		29	62	33
cl2	77	76	cl_2285_SNL178:168:HW5NTBCXY:2:1102:6035:77329 1:N:0:CTATACAT+GTAAGGAG	_______________________________________________________________________ATGGTGTTGGGTGTAAAGTGGTAGTTGTGAG________________________________________________________________________________________________________________________________________________________________________		72	102	29
cl3	1	1	M02866:66:000000000-AT1LV:1:2106:22805:14100 1:N:0:8	___________________________________________________________________________________ATGGATTAGTAAGTATGAGTATTACGGTGGTGAGG________________________________________________________________________________________________________________________________________________________
cl4	4	4	cl_2713_SNL178:168:HW5NTBCXY:2:1106:3724:81280 1:N:0:CTATACAT+GTAAGGAG	________________________________________________________________________________________________TATTGATATTGTTATGATATGGTGGAGATAG_______________________________________________________________________________________________________________________________________________
cl5	95	87	SNL178:168:HW5NTBCXY:2:1102:21057:96467 1:N:0:CTATACAT+GTAAGGAG	________________________________________________________________________________________________________________GTAGAATGAAAGTGGTATTAAGAGGTGGAGACATCAGAAGTGTA__________________________________________________________________________________________________________________		113	156	43
cl6	1	1	cl_2264_SNL178:168:HW5NTBCXY:2:2109:4133:33733 1:N:0:CTATACAT+GTAAGGAG	_____________________________________________________________________________________________________________________________________________________________________________________________________________________TGTTCAAATAGAGTGGATATTGTAAAGAAGG__________________________
cl7	276	270	cl_1384_SNL178:168:HW5NTBCXY:2:1102:18489:5725 1:N:0:CTATACAT+GTAAGGAG	_______________________________________________________________________________________________________________________________________________________________________________________________________________________TGGAAGTGAAATAGATATCTTGAGAGGTGGTAT______________________		216	248	31
