# Supplementary material for: Guide RNA Repertoires in the Main Lineages of Trypanosoma cruzi: High Diversity and Variable Redundancy Among Strains
Source: Front Cell Infect Microbiol. 2021 May 31;11:663416. doi: 10.3389/fcimb.2021.663416 (PMC8202002; doi:10.3389/fcimb.2021.663416)
Supplement: Supplementary File 2 — Zip file containing gRNA classes aligned to different mRNAs for each strain in this study. [file DataSheet_2.zip › Supplementary File 2/MNcl2_Cascada8.txt_resSWARM.txt]

ND7CLBPAPER	TATTATTTTATGTTATTTTTGGTGGTTTTTTTACATTTATATCGTTTTACATTTGGTCCGCAGCATCCCGCAGCCCATGGTGTTTTGTGTTGTTTATTATATTTTTGTGGTGAATTTATTGTTTACATTGATTGTATTATAGGTTATTTGCATCGTGGTACAGAAAAGTTATGTGAATATAAAACAATAGAACAGTGTTTGCCGTATTTTGATAGGTTAGATTATGTTAGTGTTTGTTGTAATGAACATTTGTTGTCTTTATGTTTTGAATATATGTTGCGGTGTTATTTGTCATTACGTTGTGCATTTATGCGTTTGTTAATTGTAGAATTTACCCGTGGTTTTAATGGTTTATTATGTATATCATGTATGGTTTTGGATTTGGGTTGTTTATCTCCA…
cl0	52	48	cl_965_SNL178:168:HW5NTBCXY:2:2207:19249:24227 1:N:0:CTATACAT+GTAAGGAG	___________________________________________________________________________________AAGTGTAATAGGTGATGTGGAAGTATTGCTTGAATGACAAATGTTAT_____________________________________________________________________________________________________________________________________________________________________________________________________________________________________________________________________________…		84	130	46
cl1	1	1	M02866:66:000000000-AT1LV:1:1111:23097:7790 1:N:0:8	____________________________________________________________________________________________________________________________________________________________TTGTTTTTTTTTGATGTGTTTGTACTTTGTGAT__________________________________________________________________________________________________________________________________________________________________________________________________________________…
cl2	285	255	cl_2475_SNL178:168:HW5NTBCXY:2:1102:10910:34936 1:N:0:CTATACAT+GTAAGGAG	___________________________________________________________________________________________________________________________________________________________________________________________________________________________________________________________________________________________TGGTGGGTATTAGTGTGGTGTGTGAGGGTGTG____________________________________________________________________________________…		284	315	30
cl3	1	1	cl_2829_SNL178:168:HW5NTBCXY:2:1205:16052:94487 1:N:0:CTATACAT+GTAAGGAG	_________________________________________________________________________________________________________________________________________________________________________________________________________________________________________________________________________________________________________________TAGATGTTTGGGTGATTGGTGTTTGGGGTGGGT_____________________________________________________________…
cl4	91	85	cl_1848_SNL178:168:HW5NTBCXY:2:1101:11157:26017 1:N:0:CTATACAT+GTAAGGAG	________________________________________________________________________________________________________________________________________________________________________________________________________________________________________________________________________________________________________________________________________________________________________________________ATTTGATTTTGATGAGTGGAGGT…		377	407	29
cl5	46	45	cl_841_SNL178:168:HW5NTBCXY:2:1102:14473:96510 1:N:0:CTATACAT+GTAAGGAG	_______________________________________________________________________________________________________________________________________________________________________________________________________________________________________________________________________________________________________________________________________________________________________________________________________________…		542	577	34
cl6	49	46	cl_834_SNL178:168:HW5NTBCXY:2:1102:14166:12880 1:N:0:CTATACAT+GTAAGGAG	_______________________________________________________________________________________________________________________________________________________________________________________________________________________________________________________________________________________________________________________________________________________________________________________________________________…		549	595	46
cl7	40	17	M02866:66:000000000-AT1LV:1:2110:9017:15270 1:N:0:8	_______________________________________________________________________________________________________________________________________________________________________________________________________________________________________________________________________________________________________________________________________________________________________________________________________________…
cl8	2	1	cl_2094_SNL178:168:HW5NTBCXY:2:2104:11893:70667 1:N:0:CTATACAT+GTAAGGAT	_______________________________________________________________________________________________________________________________________________________________________________________________________________________________________________________________________________________________________________________________________________________________________________________________________________…
cl9	1	1	M02866:66:000000000-AT1LV:1:2107:4306:19800 1:N:0:8	_______________________________________________________________________________________________________________________________________________________________________________________________________________________________________________________________________________________________________________________________________________________________________________________________________________…
cl10	1	1	cl_2927_SNL178:168:HW5NTBCXY:2:2203:2210:22360 1:N:0:CTATACAT+GTAAGGAG	_______________________________________________________________________________________________________________________________________________________________________________________________________________________________________________________________________________________________________________________________________________________________________________________________________________…
cl11	42	39	cl_1325_SNL178:168:HW5NTBCXY:2:1102:17422:88303 1:N:0:CTATACAT+GTAAGGAG	_______________________________________________________________________________________________________________________________________________________________________________________________________________________________________________________________________________________________________________________________________________________________________________________________________________…		915	955	39
cl12	7	3	cl_2688_SNL178:168:HW5NTBCXY:2:1109:8472:23052 1:N:0:CTATACAT+GTAAGGAG	_______________________________________________________________________________________________________________________________________________________________________________________________________________________________________________________________________________________________________________________________________________________________________________________________________________…
cl13	5	4	cl_2252_SNL178:168:HW5NTBCXY:2:1208:3353:27011 1:N:0:CTATACAT+GTAAGGAG	_______________________________________________________________________________________________________________________________________________________________________________________________________________________________________________________________________________________________________________________________________________________________________________________________________________…
cl14	3	1	cl_2461_M02866:66:000000000-AT1LV:1:1101:12513:8618 1:N:0:8	_______________________________________________________________________________________________________________________________________________________________________________________________________________________________________________________________________________________________________________________________________________________________________________________________________________…
cl15	136	126	cl_1457_SNL178:168:HW5NTBCXY:2:2213:3707:12267 1:N:0:CTATACAT+GTAAGGTG	_______________________________________________________________________________________________________________________________________________________________________________________________________________________________________________________________________________________________________________________________________________________________________________________________________________…		1050	1089	39
cl16	26	24	cl_518_M02866:66:000000000-AT1LV:1:1101:8543:7582 1:N:0:8	_______________________________________________________________________________________________________________________________________________________________________________________________________________________________________________________________________________________________________________________________________________________________________________________________________________…		1055	1089	34
cl17	274	250	cl_1045_SNL178:168:HW5NTBCXY:2:1102:1337:38261 1:N:0:CTATACAT+GTAAGGAG	_______________________________________________________________________________________________________________________________________________________________________________________________________________________________________________________________________________________________________________________________________________________________________________________________________________…		1071	1119	47
cl18	133111	125541	cl_2252_SNL178:168:HW5NTBCXY:2:1208:3353:27011 1:N:0:CTATACAT+GTAAGGAG	_______________________________________________________________________________________________________________________________________________________________________________________________________________________________________________________________________________________________________________________________________________________________________________________________________________…		1078	1117	38
cl19	2803	2015	cl_2252_SNL178:168:HW5NTBCXY:2:2206:15053:55874 1:N:0:CTATACAT+GTAAGGAG	_______________________________________________________________________________________________________________________________________________________________________________________________________________________________________________________________________________________________________________________________________________________________________________________________________________…		1086	1123	36
cl20	143908	138539	cl_2255_M02866:66:000000000-AT1LV:1:2111:10387:12537 1:N:0:8	_______________________________________________________________________________________________________________________________________________________________________________________________________________________________________________________________________________________________________________________________________________________________________________________________________________…		1102	1132	29
