# Supplementary material for: Guide RNA Repertoires in the Main Lineages of Trypanosoma cruzi: High Diversity and Variable Redundancy Among Strains
Source: Front Cell Infect Microbiol. 2021 May 31;11:663416. doi: 10.3389/fcimb.2021.663416 (PMC8202002; doi:10.3389/fcimb.2021.663416)
Supplement: Supplementary File 2 — Zip file containing gRNA classes aligned to different mRNAs for each strain in this study. [file DataSheet_2.zip › Supplementary File 2/MNcl2_Cascada9.txt_resSWARM.txt]

ND8CLBPAPER	ATCATTTTTTTATTTTTTTATTTTTATATGTTTTTTTTTGATTTTTTATTTTTTTTTTTTGTTTGTTTTTATATGTGTTTTGTTTGTTGTGTTACCATTTGTTTACCCATTGAATTAACAATTGTTAGTTTATTAGTCCGTGGTAATCATTTTTTGCGTTTTTATTGGTGTGGTTTAGAACGTTGTATTGCTTGTCGTTTATGTGATTTGGTTTGCCCTAGTTTAGCATTGGATGTTCGTGTTGGATAAAGTTTTGGTGGCCACCGTTTTGCCGATTGATTTACATTAAGTTACCGCCGTTGTATTTATTGTGGTTTTTGTATGCATGTTTGCCCGACGGATGCCATTACACATTCATTGTTTGTTATGTGTTTTTGTTGTTTAGCCATGTATTTATTG…
cl0	219	166	cl_2046_SNL178:168:HW5NTBCXY:2:1102:7992:10076 1:N:0:CTATACAT+GTAAGGAG	_________________________TCTATAGAGAAGAGTTGAAGGGTGGGAGTGGAAGATAGACAGAAGTATGTGCAGTAT_____________________________________________________________________________________________________________________________________________________________________________________________________________________________________________________________________________________________________________________________…		26	82	54
cl1	34	27	cl_2046_SNL178:168:HW5NTBCXY:2:1101:15931:28313 1:N:0:CTATACAT+GTAAGGAG	_________________________TCTATAGAGAAGAGTTGAAGGGTGGAGTGGAAGA____________________________________________________________________________________________________________________________________________________________________________________________________________________________________________________________________________________________________________________________________________________…		26	59	32
cl2	54	54	cl_1305_SNL178:168:HW5NTBCXY:2:1103:2730:55135 1:N:0:CTATACAT+GTAAGGAG	_______________________________GTAGGAGATTGAGGGATGTAAAAGAAAAACAGA_______________________________________________________________________________________________________________________________________________________________________________________________________________________________________________________________________________________________________________________________________________…		32	64	31
cl3	1	1	cl_106_SNL178:168:HW5NTBCXY:2:1113:11328:63201 1:N:0:CTATACAT+GTAAGGAG	_______________________________GTAAGAGATTGGAGAGTATGGGGGAAAAACAGA_______________________________________________________________________________________________________________________________________________________________________________________________________________________________________________________________________________________________________________________________________________…
cl4	1	1	M02866:66:000000000-AT1LV:1:1113:6039:5529 1:N:0:8	_________________________________________AGGAAAGGAAAAAGAGAAGTAATTAAAGGTG_______________________________________________________________________________________________________________________________________________________________________________________________________________________________________________________________________________________________________________________________________…
cl5	1	1	SNL178:168:HW5NTBCXY:2:2109:12234:7036 1:N:0:CTATACAT+GTAAGGAG	____________________________________________________________________________________________________________________________________________________________________________________________________________________________________________________________________________________________________TGGTTGTGATATGGGTGATATTGGGTGTATAT___________________________________________________________________________…
cl6	2	2	cl_1543_SNL178:168:HW5NTBCXY:2:1113:8759:41407 1:N:0:CTATACAT+GTAAGGAG	________________________________________________________________________________________________________________________________________________________________________________________________________________________________________________________________________________________________________________________________________________________________________________________________TGTTACGTAAGTAAT…
cl7	29	26	cl_266_SNL178:168:HW5NTBCXY:2:1101:4854:51826 1:N:0:CTATACAT+GTAAGGAG	_____________________________________________________________________________________________________________________________________________________________________________________________________________________________________________________________________________________________________________________________________________________________________________________________________________AA…		398	433	34
cl8	18	12	cl_2809_SNL178:168:HW5NTBCXY:2:1109:14444:83647 1:N:0:CTATACAT+GTAAGGAG	_______________________________________________________________________________________________________________________________________________________________________________________________________________________________________________________________________________________________________________________________________________________________________________________________________________…
cl9	452	444	cl_2970_SNL178:168:HW5NTBCXY:2:1102:5837:26150 1:N:0:CTATACAT+GTAAGGAG	_______________________________________________________________________________________________________________________________________________________________________________________________________________________________________________________________________________________________________________________________________________________________________________________________________________…		431	464	33
