# Supplementary material for: Guide RNA Repertoires in the Main Lineages of Trypanosoma cruzi: High Diversity and Variable Redundancy Among Strains
Source: Front Cell Infect Microbiol. 2021 May 31;11:663416. doi: 10.3389/fcimb.2021.663416 (PMC8202002; doi:10.3389/fcimb.2021.663416)
Supplement: Supplementary File 2 — Zip file containing gRNA classes aligned to different mRNAs for each strain in this study. [file DataSheet_2.zip › Supplementary File 2/PalDa20cl3_Cascada0.txt_resSWARM.txt]

A6SYL	ATGTTTTTATTTTTTTTTTGTGATTTATTTTGGTTGCGTTTATTATTATGATTATATTATTGTGTGTGATCCAGGTTGTGTTTTGTTGTGTATTTTAATTGTTTATTATTGATATTTGATTTTTTATTATTTTGTTTATTTGATTTATATTCGTTTATTGGTTTGTGTTTATTTTTATTGTTATGGTTTATGTTATTTAATTTGTATAGTTTAATTTTATATTATTGTATTACTTATTTGAATTTGTATTTATTATTTTGTATTGTTTTTTTGTATTATATGTCATTTTTATTTTTATTTTGTTTTTTGTTAGATTTTTTTTTATTTAATAATTTATTGGTTGGTGATAATTTTATGGATGTTTTTTTTATCCGTTTTTTATTATGTTTTTTGGAATGT…
cl0	10593	9467	M02866:64:000000000-AT0DG:1:1101:16964:2150 1:N:0:2	TGTGAGGGTAGAGGAGGAGTATTGAGTAGGATCAGTGCACGTG____________________________________________________________________________________________________________________________________________________________________________________________________________________________________________________________________________________________________________________________________________________________________…		1	43	42
cl1	3478	3155	cl_746_M02866:64:000000000-AT0DG:1:1101:11536:2513 1:N:0:2	TATGAAGATAGGGAAGAGATGTTGAGTAAGGTCGGTGCA________________________________________________________________________________________________________________________________________________________________________________________________________________________________________________________________________________________________________________________________________________________________________…		1	39	39
cl2	3	1	cl_2487_M02866:64:000000000-AT0DG:1:1105:22400:18176 1:N:0:2	________TAAAAGGCAAGTGTTGGATAAGGTTAGTGTT________________________________________________________________________________________________________________________________________________________________________________________________________________________________________________________________________________________________________________________________________________________________________…
cl3	8281	7960	M02866:64:000000000-AT0DG:1:1106:11716:27623 1:N:0:2	_____________AAAAGGTGTGGAGTAAAATTGGTATTGATGGTGG________________________________________________________________________________________________________________________________________________________________________________________________________________________________________________________________________________________________________________________________________________________________…		14	47	31
cl4	2739	2441	cl_1989_M02866:64:000000000-AT0DG:1:1105:15179:5246 1:N:0:2	_________________________GTGAGATTGATGTGGGTGATAGTGTTGATATAGTGACACGTGTTATGTT_____________________________________________________________________________________________________________________________________________________________________________________________________________________________________________________________________________________________________________________________________…		26	74	48
cl5	6	5	M02866:64:000000000-AT0DG:1:1107:27271:7885 1:N:0:2	_________________________ATGAGGTTGACGCGGGTAATGGTATCAGTGA_______________________________________________________________________________________________________________________________________________________________________________________________________________________________________________________________________________________________________________________________________________________…
cl6	17	8	cl_1313_M02866:64:000000000-AT0DG:1:1106:17023:2047 1:N:0:2	____________________________GAGTTTGTGTGGATGGTAGTGTAAGTGTGGTG___________________________________________________________________________________________________________________________________________________________________________________________________________________________________________________________________________________________________________________________________________________…
cl7	1354	1303	cl_109_M02866:64:000000000-AT0DG:1:2103:19109:6752 1:N:0:2	___________________________________________________AGTGTGGAGATATGTGCTAAGTTTCATGTGG_____________________________________________________________________________________________________________________________________________________________________________________________________________________________________________________________________________________________________________________________…		52	82	28
cl8	3511	3120	cl_563_M02866:64:000000000-AT0DG:1:1111:19650:27148 1:N:0:2	____________________________________________________GTTTAGTGGTACGTATTAAGTTTAGTGTAAGATAATACATGGGATTGGTGA________________________________________________________________________________________________________________________________________________________________________________________________________________________________________________________________________________________________________…		53	103	49
cl9	5309	4671	cl_366_M02866:64:000000000-AT0DG:1:1102:10127:14409 1:N:0:2	_______________________________________________________TAGTGATATGTGTAAGATTTGATATAGAGTAACACACGAGATTG____________________________________________________________________________________________________________________________________________________________________________________________________________________________________________________________________________________________________________…		56	99	41
cl10	1	1	cl_2172_M02866:64:000000000-AT0DG:1:1113:15456:24052 1:N:0:2	_____________________________________________________________TGTATGATGGATCTGGTATGGGGTGGAGTAT___________________________________________________________________________________________________________________________________________________________________________________________________________________________________________________________________________________________________________________…
cl11	3067	2688	cl_350_M02866:64:000000000-AT0DG:1:1110:19804:26789 1:N:0:2	___________________________________________________________________________________ATAGTGTATGGAGTTAATGGGTGGTAACTATGAACTGGGAGATGTTG_____________________________________________________________________________________________________________________________________________________________________________________________________________________________________________________________________________…		84	130	46
cl12	4	1	M02866:64:000000000-AT0DG:1:2111:25448:24796 1:N:0:2	__________________________________________________________________________________________________AGTAGGTGGTAGTTGTGAATCAAGAGACAGTAG____________________________________________________________________________________________________________________________________________________________________________________________________________________________________________________________________________…
cl13	11331	9378	cl_1901_M02866:64:000000000-AT0DG:1:1101:16431:24171 1:N:0:2	___________________________________________________________________________________________________________TAGTTGTGAGTTAAAGAGTGGTAAGATAGATGAGCTAAGTATGTGT______________________________________________________________________________________________________________________________________________________________________________________________________________________________________________________…		108	153	45
cl14	159	148	M02866:64:000000000-AT0DG:1:1103:24497:19147 1:N:0:2	___________________________________________________________________________________________________________TAGTTGTAAGTTGAAGAGTGATGAGGTAAATAGACTAGAT____________________________________________________________________________________________________________________________________________________________________________________________________________________________________________________________…		108	147	40
cl15	1	1	cl_1806_M02866:64:000000000-AT0DG:1:1107:6084:23233 1:N:0:2	__________________________________________________________________________________________________________________________GAGTGGTAAGATAAATTAGTTAAGTGTAGGTATGTGGTT______________________________________________________________________________________________________________________________________________________________________________________________________________________________________________…
cl16	1785	1568	cl_3052_M02866:64:000000000-AT0DG:1:1101:14305:2895 1:N:0:2	__________________________________________________________________________________________________________________________________________ATATTGGATATGAGTGGATGATTAAGTACAAATGAGAGTAACAATATCTAGT_________________________________________________________________________________________________________________________________________________________________________________________________________________…		139	190	50
cl17	11	11	cl_837_M02866:64:000000000-AT0DG:1:1107:24013:11054 1:N:0:2	_______________________________________________________________________________________________________________________________________________GGGGGTGAATAGATGGTTGTGTGTGGATAGG_________________________________________________________________________________________________________________________________________________________________________________________________________________________________…
cl18	11	5	cl_2138_M02866:64:000000000-AT0DG:1:1104:14583:28388 1:N:0:2	____________________________________________________________________________________________________________________________________________________TAGATAGGTAGTTGAGTATGGGTGAAGCTGA____________________________________________________________________________________________________________________________________________________________________________________________________________________________…
cl19	1	1	M02866:64:000000000-AT0DG:1:1107:28305:15946 1:N:0:2	____________________________________________________________________________________________________________________________________________________TGAGTGGGTGATTGGATATGGACAGACGTAGC___________________________________________________________________________________________________________________________________________________________________________________________________________________________…
cl20	6	4	cl_2621_M02866:64:000000000-AT0DG:1:1110:14617:12989 1:N:0:2	_____________________________________________________________________________________________________________________________________________________________AGATGGATGTGAATGAGAACGTTGGTATTGG___________________________________________________________________________________________________________________________________________________________________________________________________________________…
cl21	17	9	M02866:64:000000000-AT0DG:1:1103:12350:13046 1:N:0:2	___________________________________________________________________________________________________________________________________________________________________GTTTAGATAGAAGTGATAGTGATGGGTGTAA_____________________________________________________________________________________________________________________________________________________________________________________________________________…
cl22	300	91	M02866:64:000000000-AT0DG:1:1101:27919:19333 1:N:0:2	_____________________________________________________________________________________________________________________________________________________________________GTGTGTAAAGATGATGGTATTAGATGTGATATG_________________________________________________________________________________________________________________________________________________________________________________________________________…		166	198	31
cl23	2107	1848	cl_2514_M02866:64:000000000-AT0DG:1:1101:9770:4654 1:N:0:2	________________________________________________________________________________________________________________________________________________________________________GATTAAAGTGACGATATTAGATGTGGTGAATTGAATATATCAAATTGAGATGTA_________________________________________________________________________________________________________________________________________________________________________________…		169	222	53
cl24	9	0	cl_1515_M02866:64:000000000-AT0DG:1:1103:2168:11855 1:N:0:2	__________________________________________________________________________________________________________________________________________________________________________TAAAGATGATGGTATTAGATGTGATAGGTTGAGTATG________________________________________________________________________________________________________________________________________________________________________________________________…
cl25	15	9	M02866:64:000000000-AT0DG:1:1101:20067:27991 1:N:0:2	_____________________________________________________________________________________________________________________________________________________________________________AGGTGATATTGTTGGATATGGTGAACTGAGA___________________________________________________________________________________________________________________________________________________________________________________________________…
cl26	2	2	cl_1714_M02866:64:000000000-AT0DG:1:1105:15210:9314 1:N:0:2	_______________________________________________________________________________________________________________________________________________________________________________________________TAATGGGTTAAGTATGGTGGATTAAGATGTGGGA______________________________________________________________________________________________________________________________________________________________________________…
cl27	3	0	cl_2437_M02866:64:000000000-AT0DG:1:1105:18865:5041 1:N:0:2	___________________________________________________________________________________________________________________________________________________________________________________________________GGGTTGTGTGTGTTGGATTGGATTATGATGTTGT__________________________________________________________________________________________________________________________________________________________________________…
cl28	1	1	cl_2746_M02866:64:000000000-AT0DG:1:1110:16282:13424 1:N:0:2	___________________________________________________________________________________________________________________________________________________________________________________________________________TGGATTGAGTTGAAATATGGTGATGTAATGAATAGATTTGAGCATAGATAGGA_______________________________________________________________________________________________________________________________________________…
cl29	970	852	cl_3033_M02866:64:000000000-AT0DG:1:1101:28756:15905 1:N:0:2	____________________________________________________________________________________________________________________________________________________________________________________________________________GTATTAAGTTGAGATATGATGATATGGTGAGTAAATTTGAACATGAGTAGTA_______________________________________________________________________________________________________________________________________________…		205	256	52
cl30	1	1	M02866:64:000000000-AT0DG:1:1103:20159:2907 1:N:0:2	______________________________________________________________________________________________________________________________________________________________________________________________________________GTTGAGTTAGTGTATAATAATATGATAGATATG________________________________________________________________________________________________________________________________________________________________…
cl31	1	1	cl_2559_M02866:64:000000000-AT0DG:1:2104:18198:14768 1:N:0:2	__________________________________________________________________________________________________________________________________________________________________________________________________________________AAGTGGAGTGTAATAGTGTAGTGGGTAGGTGTA____________________________________________________________________________________________________________________________________________________________…
cl32	2	2	cl_1780_M02866:64:000000000-AT0DG:1:1104:23062:15695 1:N:0:2	_________________________________________________________________________________________________________________________________________________________________________________________________________________________________ATGTAGTGAGTGAGTGTGAGTGCGAGTGGTGGTGTGTA________________________________________________________________________________________________________________________________________…
cl33	6009	5178	M02866:64:000000000-AT0DG:1:1101:11429:4033 1:N:0:2	______________________________________________________________________________________________________________________________________________________________________________________________________________________________________________GTTTGAATATGAATGGTGAAATGTAATAGAGAAACATAGTGTGTAGTGTGGGTAG__________________________________________________________________________________________________________…		239	293	54
cl34	1	1	cl_1554_M02866:64:000000000-AT0DG:1:1105:10978:24650 1:N:0:2	______________________________________________________________________________________________________________________________________________________________________________________________________________________________________________ATTAAGATGTAGGTAGTGGGGTGTGATATAA__________________________________________________________________________________________________________________________________…
cl35	1171	1142	M02866:64:000000000-AT0DG:1:1105:25043:7890 1:N:0:2	___________________________________________________________________________________________________________________________________________________________________________________________________________________________________________________________________________GGTGGTGTGGTATATGATAGAGGTGGGTGTAGA___________________________________________________________________________________________________…		268	300	30
cl36	13024	11518	cl_2375_M02866:64:000000000-AT0DG:1:1102:12551:6176 1:N:0:2	_______________________________________________________________________________________________________________________________________________________________________________________________________________________________________________________________________________ACGTGATATGTAGTAAGAGTAGAAATAAGATAGAGAACAATTTAGTA_________________________________________________________________________________…		272	318	46
cl37	4428	3840	cl_2433_M02866:64:000000000-AT0DG:1:2104:16947:4474 1:N:0:2	__________________________________________________________________________________________________________________________________________________________________________________________________________________________________________________________________________________________________________AGTTGAGAGATAGTTTGAGAGAAGGTGGATTGTTGAGTAGTTGATCGTTGTTAATA_____________________________________________…		299	354	54
cl38	55694	48372	cl_2612_M02866:64:000000000-AT0DG:1:1101:9814:12767 1:N:0:2	___________________________________________________________________________________________________________________________________________________________________________________________________________________________________________________________________________________________________________ATCGAGAGATGATTTGAAAAGAGGTGAGTTATTAAATGGCTAATTGTTGT__________________________________________________…		300	349	49
cl39	7	1	cl_2612_M02866:64:000000000-AT0DG:1:1105:5047:21510 1:N:0:2	_______________________________________________________________________________________________________________________________________________________________________________________________________________________________________________________________________________________________________________________________GAGGTGAGTTATTAAATGGCTAATTGTTGTTTAAGT____________________________________________…
cl40	183	167	cl_2294_M02866:64:000000000-AT0DG:1:1101:20543:7240 1:N:0:2	___________________________________________________________________________________________________________________________________________________________________________________________________________________________________________________________________________________________________________________________________________TGAGTGTTTGATTATTGTTAGGATGTTTGTAAAGAAAGTAGGTGAGAAGTATTG______________…		332	385	52
cl41	4	4	cl_619_M02866:64:000000000-AT0DG:1:1104:8971:27190 1:N:0:2	________________________________________________________________________________________________________________________________________________________________________________________________________________________________________________________________________________________________________________________________________________AATTGGTTATTATTGAGATGTTTATAAGAAAGATGGGCAGAGAGTA_________________…
cl42	1	1	M02866:64:000000000-AT0DG:1:2107:17714:27882 1:N:0:2	_______________________________________________________________________________________________________________________________________________________________________________________________________________________________________________________________________________________________________________________________________________________TATAGTTGAGATATTCATAGAGAGAGTACGTGGGGA____________________…
cl43	3	1	M02866:64:000000000-AT0DG:1:2108:29417:16413 1:N:0:2	____________________________________________________________________________________________________________________________________________________________________________________________________________________________________________________________________________________________________________________________________________________________________________________GTGGAAGATAGTGTAGGAAATTTTGTA…
cl44	2698	2393	cl_390_M02866:64:000000000-AT0DG:1:1102:4925:13496 1:N:0:2	_____________________________________________________________________________________________________________________________________________________________________________________________________________________________________________________________________________________________________________________________________________________________________________________TAGAGAGTAGTGTGGAGAGTTTTGTA…		374	418	44
cl45	13	3	cl_1429_M02866:64:000000000-AT0DG:1:1101:18644:3157 1:N:0:2	_____________________________________________________________________________________________________________________________________________________________________________________________________________________________________________________________________________________________________________________________________________________________________________________CGGAGAATCATGTAGAGGGTTTTGTG…
cl46	4	0	cl_390_M02866:64:000000000-AT0DG:1:2113:5140:24352 1:N:0:2	_________________________________________________________________________________________________________________________________________________________________________________________________________________________________________________________________________________________________________________________________________________________________________________________GAGTAGTGTGGAGAGTTTTGTA…
cl47	1	1	cl_390_M02866:64:000000000-AT0DG:1:2105:26344:9717 1:N:0:2	___________________________________________________________________________________________________________________________________________________________________________________________________________________________________________________________________________________________________________________________________________________________________________________________________GGAGAGTTTGTA…
cl48	3	1	cl_561_M02866:64:000000000-AT0DG:1:1109:18384:22459 1:N:0:2	_______________________________________________________________________________________________________________________________________________________________________________________________________________________________________________________________________________________________________________________________________________________________________________________________________________…
cl49	3040	2641	M02866:64:000000000-AT0DG:1:1101:15502:9091 1:N:0:2	_______________________________________________________________________________________________________________________________________________________________________________________________________________________________________________________________________________________________________________________________________________________________________________________________________________…		405	454	49
cl50	491	476	cl_2923_M02866:64:000000000-AT0DG:1:1101:19690:5256 1:N:0:2	_______________________________________________________________________________________________________________________________________________________________________________________________________________________________________________________________________________________________________________________________________________________________________________________________________________…		438	469	30
cl51	10	0	cl_2308_M02866:64:000000000-AT0DG:1:1101:12605:8139 1:N:0:2	_______________________________________________________________________________________________________________________________________________________________________________________________________________________________________________________________________________________________________________________________________________________________________________________________________________…
cl52	1	1	cl_677_M02866:64:000000000-AT0DG:1:2113:10700:6066 1:N:0:2	_______________________________________________________________________________________________________________________________________________________________________________________________________________________________________________________________________________________________________________________________________________________________________________________________________________…
cl53	1	1	cl_2923_M02866:64:000000000-AT0DG:1:2108:14144:28703 1:N:0:2	_______________________________________________________________________________________________________________________________________________________________________________________________________________________________________________________________________________________________________________________________________________________________________________________________________________…
cl54	1	1	M02866:64:000000000-AT0DG:1:2112:14022:28528 1:N:0:2	_______________________________________________________________________________________________________________________________________________________________________________________________________________________________________________________________________________________________________________________________________________________________________________________________________________…
cl55	5144	4566	cl_2430_M02866:64:000000000-AT0DG:1:1102:15038:20356 1:N:0:2	_______________________________________________________________________________________________________________________________________________________________________________________________________________________________________________________________________________________________________________________________________________________________________________________________________________…		474	521	47
cl56	14753	13037	cl_258_M02866:64:000000000-AT0DG:1:1112:24256:25001 1:N:0:2	_______________________________________________________________________________________________________________________________________________________________________________________________________________________________________________________________________________________________________________________________________________________________________________________________________________…		474	515	41
cl57	2	2	cl_22_M02866:64:000000000-AT0DG:1:1107:14508:3648 1:N:0:2	_______________________________________________________________________________________________________________________________________________________________________________________________________________________________________________________________________________________________________________________________________________________________________________________________________________…
cl58	7	4	cl_1417_M02866:64:000000000-AT0DG:1:1109:11677:10790 1:N:0:2	_______________________________________________________________________________________________________________________________________________________________________________________________________________________________________________________________________________________________________________________________________________________________________________________________________________…
cl59	13	7	cl_2975_M02866:64:000000000-AT0DG:1:1105:12270:21873 1:N:0:2	_______________________________________________________________________________________________________________________________________________________________________________________________________________________________________________________________________________________________________________________________________________________________________________________________________________…
cl60	2	2	cl_1103_M02866:64:000000000-AT0DG:1:1113:11595:28388 1:N:0:2	_______________________________________________________________________________________________________________________________________________________________________________________________________________________________________________________________________________________________________________________________________________________________________________________________________________…
cl61	1	1	cl_1095_M02866:64:000000000-AT0DG:1:1113:17932:26189 1:N:0:2	_______________________________________________________________________________________________________________________________________________________________________________________________________________________________________________________________________________________________________________________________________________________________________________________________________________…
cl62	2	2	cl_2628_M02866:64:000000000-AT0DG:1:2109:17188:27613 1:N:0:2	_______________________________________________________________________________________________________________________________________________________________________________________________________________________________________________________________________________________________________________________________________________________________________________________________________________…
cl63	1	1	cl_1844_M02866:64:000000000-AT0DG:1:1109:8696:19981 1:N:0:2	_______________________________________________________________________________________________________________________________________________________________________________________________________________________________________________________________________________________________________________________________________________________________________________________________________________…
cl64	6	3	cl_22_M02866:64:000000000-AT0DG:1:2110:9375:21124 1:N:0:2	_______________________________________________________________________________________________________________________________________________________________________________________________________________________________________________________________________________________________________________________________________________________________________________________________________________…
cl65	1	1	M02866:64:000000000-AT0DG:1:2110:22549:27438 1:N:0:2	_______________________________________________________________________________________________________________________________________________________________________________________________________________________________________________________________________________________________________________________________________________________________________________________________________________…
cl66	2	1	cl_22_M02866:64:000000000-AT0DG:1:1101:11750:6462 1:N:0:2	_______________________________________________________________________________________________________________________________________________________________________________________________________________________________________________________________________________________________________________________________________________________________________________________________________________…
cl67	622	530	cl_2659_M02866:64:000000000-AT0DG:1:1111:9802:26110 1:N:0:2	_______________________________________________________________________________________________________________________________________________________________________________________________________________________________________________________________________________________________________________________________________________________________________________________________________________…		508	558	50
cl68	20561	17535	cl_474_M02866:64:000000000-AT0DG:1:1102:22497:11091 1:N:0:2	_______________________________________________________________________________________________________________________________________________________________________________________________________________________________________________________________________________________________________________________________________________________________________________________________________________…		508	558	51
cl69	39	11	cl_1040_M02866:64:000000000-AT0DG:1:1102:15380:28083 1:N:0:2	_______________________________________________________________________________________________________________________________________________________________________________________________________________________________________________________________________________________________________________________________________________________________________________________________________________…
cl70	1	1	cl_2487_M02866:64:000000000-AT0DG:1:2109:4879:19901 1:N:0:2	_______________________________________________________________________________________________________________________________________________________________________________________________________________________________________________________________________________________________________________________________________________________________________________________________________________…
cl71	2	2	cl_1583_M02866:64:000000000-AT0DG:1:2106:26830:14916 1:N:0:2	_______________________________________________________________________________________________________________________________________________________________________________________________________________________________________________________________________________________________________________________________________________________________________________________________________________…
cl72	21696	18765	cl_1815_M02866:64:000000000-AT0DG:1:1104:21275:26716 1:N:0:2	_______________________________________________________________________________________________________________________________________________________________________________________________________________________________________________________________________________________________________________________________________________________________________________________________________________…		535	588	53
cl73	635	558	M02866:64:000000000-AT0DG:1:1106:28291:14870 1:N:0:2	_______________________________________________________________________________________________________________________________________________________________________________________________________________________________________________________________________________________________________________________________________________________________________________________________________________…		535	588	53
cl74	1947	1676	cl_1244_M02866:64:000000000-AT0DG:1:1102:12360:26774 1:N:0:2	_______________________________________________________________________________________________________________________________________________________________________________________________________________________________________________________________________________________________________________________________________________________________________________________________________________…		536	585	48
cl75	3214	2791	cl_1198_M02866:64:000000000-AT0DG:1:1109:27100:9693 1:N:0:2	_______________________________________________________________________________________________________________________________________________________________________________________________________________________________________________________________________________________________________________________________________________________________________________________________________________…		538	588	49
cl76	1085	989	cl_2585_M02866:64:000000000-AT0DG:1:1101:17730:4939 1:N:0:2	_______________________________________________________________________________________________________________________________________________________________________________________________________________________________________________________________________________________________________________________________________________________________________________________________________________…		539	579	40
cl77	537	527	cl_509_M02866:64:000000000-AT0DG:1:1101:20053:2289 1:N:0:2	_______________________________________________________________________________________________________________________________________________________________________________________________________________________________________________________________________________________________________________________________________________________________________________________________________________…		542	573	30
cl78	16	6	cl_1198_M02866:64:000000000-AT0DG:1:1111:20443:5012 1:N:0:2	_______________________________________________________________________________________________________________________________________________________________________________________________________________________________________________________________________________________________________________________________________________________________________________________________________________…
cl79	5	4	cl_2370_M02866:64:000000000-AT0DG:1:1112:3153:17598 1:N:0:2	_______________________________________________________________________________________________________________________________________________________________________________________________________________________________________________________________________________________________________________________________________________________________________________________________________________…
cl80	5	1	M02866:64:000000000-AT0DG:1:1108:19577:26779 1:N:0:2	_______________________________________________________________________________________________________________________________________________________________________________________________________________________________________________________________________________________________________________________________________________________________________________________________________________…
cl81	1	1	cl_2232_M02866:64:000000000-AT0DG:1:2113:12658:16291 1:N:0:2	_______________________________________________________________________________________________________________________________________________________________________________________________________________________________________________________________________________________________________________________________________________________________________________________________________________…
cl82	2	1	cl_2384_M02866:64:000000000-AT0DG:1:2102:27268:14117 1:N:0:2	_______________________________________________________________________________________________________________________________________________________________________________________________________________________________________________________________________________________________________________________________________________________________________________________________________________…
cl83	2182	1919	cl_1312_M02866:64:000000000-AT0DG:1:1111:27015:21670 1:N:0:2	_______________________________________________________________________________________________________________________________________________________________________________________________________________________________________________________________________________________________________________________________________________________________________________________________________________…		567	614	48
cl84	1	1	cl_2382_M02866:64:000000000-AT0DG:1:1101:19796:17946 1:N:0:2	_______________________________________________________________________________________________________________________________________________________________________________________________________________________________________________________________________________________________________________________________________________________________________________________________________________…
cl85	20	10	cl_2370_M02866:64:000000000-AT0DG:1:1102:2472:13506 1:N:0:2	_______________________________________________________________________________________________________________________________________________________________________________________________________________________________________________________________________________________________________________________________________________________________________________________________________________…
cl86	3	3	cl_2232_M02866:64:000000000-AT0DG:1:1109:26105:11994 1:N:0:2	_______________________________________________________________________________________________________________________________________________________________________________________________________________________________________________________________________________________________________________________________________________________________________________________________________________…
cl87	1	1	cl_749_M02866:64:000000000-AT0DG:1:1104:26137:9546 1:N:0:2	_______________________________________________________________________________________________________________________________________________________________________________________________________________________________________________________________________________________________________________________________________________________________________________________________________________…
cl88	2	2	cl_1807_M02866:64:000000000-AT0DG:1:1105:17344:26900 1:N:0:2	_______________________________________________________________________________________________________________________________________________________________________________________________________________________________________________________________________________________________________________________________________________________________________________________________________________…
cl89	143	129	cl_661_M02866:64:000000000-AT0DG:1:1101:13082:2853 1:N:0:2	_______________________________________________________________________________________________________________________________________________________________________________________________________________________________________________________________________________________________________________________________________________________________________________________________________________…		599	643	43
cl90	1941	1275	cl_2274_M02866:64:000000000-AT0DG:1:1105:25036:10504 1:N:0:2	_______________________________________________________________________________________________________________________________________________________________________________________________________________________________________________________________________________________________________________________________________________________________________________________________________________…		602	644	42
cl91	1	1	cl_2814_M02866:64:000000000-AT0DG:1:2101:18977:19535 1:N:0:2	_______________________________________________________________________________________________________________________________________________________________________________________________________________________________________________________________________________________________________________________________________________________________________________________________________________…
cl92	7	3	cl_1780_M02866:64:000000000-AT0DG:1:1106:5823:16853 1:N:0:2	_______________________________________________________________________________________________________________________________________________________________________________________________________________________________________________________________________________________________________________________________________________________________________________________________________________…
cl93	2824	2503	cl_1700_M02866:64:000000000-AT0DG:1:1104:22861:14917 1:N:0:2	_______________________________________________________________________________________________________________________________________________________________________________________________________________________________________________________________________________________________________________________________________________________________________________________________________________…		632	679	47
cl94	2	2	cl_2066_M02866:64:000000000-AT0DG:1:1110:21126:20447 1:N:0:2	_______________________________________________________________________________________________________________________________________________________________________________________________________________________________________________________________________________________________________________________________________________________________________________________________________________…
cl95	31	21	M02866:64:000000000-AT0DG:1:1103:15691:12751 1:N:0:2	_______________________________________________________________________________________________________________________________________________________________________________________________________________________________________________________________________________________________________________________________________________________________________________________________________________…		657	687	28
cl96	5412	5226	cl_1330_M02866:64:000000000-AT0DG:1:1114:6013:22428 1:N:0:2	_______________________________________________________________________________________________________________________________________________________________________________________________________________________________________________________________________________________________________________________________________________________________________________________________________________…		664	694	28
cl97	16107	13778	cl_1484_M02866:64:000000000-AT0DG:1:1102:18144:11940 1:N:0:2	_______________________________________________________________________________________________________________________________________________________________________________________________________________________________________________________________________________________________________________________________________________________________________________________________________________…		664	701	37
cl98	436	401	cl_1810_M02866:64:000000000-AT0DG:1:1101:21686:6874 1:N:0:2	_______________________________________________________________________________________________________________________________________________________________________________________________________________________________________________________________________________________________________________________________________________________________________________________________________________…		664	701	37
cl99	2	2	cl_2301_M02866:64:000000000-AT0DG:1:2102:27325:8924 1:N:0:2	_______________________________________________________________________________________________________________________________________________________________________________________________________________________________________________________________________________________________________________________________________________________________________________________________________________…
