# Supplementary material for: Guide RNA Repertoires in the Main Lineages of Trypanosoma cruzi: High Diversity and Variable Redundancy Among Strains
Source: Front Cell Infect Microbiol. 2021 May 31;11:663416. doi: 10.3389/fcimb.2021.663416 (PMC8202002; doi:10.3389/fcimb.2021.663416)
Supplement: Supplementary File 2 — Zip file containing gRNA classes aligned to different mRNAs for each strain in this study. [file DataSheet_2.zip › Supplementary File 2/PalDa20cl3_Cascada1.txt_resSWARM.txt]

COIISYL	ATGAGTTTCATTCTATCATTTTGAATGATATTTTTAATAGATTCTGTTATAGTGTTATTATCTTTTGTTTGTTTTGTGTGTGTGTGAATATGTGCACTACTTCTTTCTACAGTTTTATTTGTTACAAAGATAAATAATATATATTGTACATGAGATTTTATATCATCAAAATTTGTGGATACTTATTGGTTTGTAATAGGAGTCATGTTTATTATGTGTTTATTATTAAGACTATGTTTATTGCTATATTTCGGTTGCTTAAATTTTGTTAGTTTTGATTTATGTAAGGTTGTAGGATTTCAATGATATTGAGTATACTTTTTATTTGGAGAAACTACAATATTCAGCAATTTAATACTTGAGAGTGATTATTTGGTAGGTGATATGCGTCTATTACAG…
cl0	1	1	cl_888_M02866:64:000000000-AT0DG:1:1108:29508:13761 1:N:0:2	_____________________________________GATTAAAGTGGTGTCATAATGGTGGGGTGCGG__________________________________________________________________________________________________________________________________________________________________________________________________________________________________________________________________________________________________________________________________________…
cl1	1	1	cl_1060_M02866:64:000000000-AT0DG:1:2109:10306:26462 1:N:0:2	_____________________________________GATTAAAGTGGTGTCATAATGGTGTGGAATAGGTGG______________________________________________________________________________________________________________________________________________________________________________________________________________________________________________________________________________________________________________________________________…
cl2	2	2	cl_2138_M02866:64:000000000-AT0DG:1:2101:17281:2342 1:N:0:2	_______________________________________TTAAGGTGTTGTTATGATGGTAAAAGATATG_________________________________________________________________________________________________________________________________________________________________________________________________________________________________________________________________________________________________________________________________________…
cl3	2	2	M02866:64:000000000-AT0DG:1:1108:2977:19452 1:N:0:2	_________________________________________GTGGTGGCATTGTGGTGATGTGGGATGGATA_______________________________________________________________________________________________________________________________________________________________________________________________________________________________________________________________________________________________________________________________________…
cl4	9	0	M02866:64:000000000-AT0DG:1:1103:26472:20037 1:N:0:2	______________________________________________GTTATTGTAATGATGAAAGGTTGAAAGAGTATGTG______________________________________________________________________________________________________________________________________________________________________________________________________________________________________________________________________________________________________________________________…
cl5	2	1	cl_424_M02866:64:000000000-AT0DG:1:1108:15637:24492 1:N:0:2	_______________________________________________ATGTTGTATTGGTGGGGGGTGGACATGGCGT_________________________________________________________________________________________________________________________________________________________________________________________________________________________________________________________________________________________________________________________________…
cl6	1	1	cl_1063_M02866:64:000000000-AT0DG:1:2102:25128:21434 1:N:0:2	_________________________________________________ATCTCGATGGTAAAAGATGGATAAGGTTTACGTG____________________________________________________________________________________________________________________________________________________________________________________________________________________________________________________________________________________________________________________________…
cl7	6	4	cl_681_M02866:64:000000000-AT0DG:1:1106:12141:26715 1:N:0:2	____________________________________________________________________________________________________GAGAGTGATATTGAAATAGGTAATGTTTGTGT___________________________________________________________________________________________________________________________________________________________________________________________________________________________________________________________________________…
cl8	1	1	M02866:64:000000000-AT0DG:1:2113:6603:24774 1:N:0:2	_________________________________________________________________________________________________________________________AGTGTTGTTGTTTGTTGTATGTGATATGTGTGT_____________________________________________________________________________________________________________________________________________________________________________________________________________________________________________________…
cl9	1	1	cl_441_M02866:64:000000000-AT0DG:1:2104:21576:19852 1:N:0:2	______________________________________________________________________________________________________________________________________________________GCTTTGAAATGTGGTGGTTTTGAGTGGTTAT__________________________________________________________________________________________________________________________________________________________________________________________________________________________…
cl10	1	1	cl_3042_M02866:64:000000000-AT0DG:1:2106:8797:24315 1:N:0:2	_________________________________________________________________________________________________________________________________________________________________________________________________________________GGAGTGTGTAGGTGGTGGTGTTGGTATAGGTG______________________________________________________________________________________________________________________________________________________________…
cl11	1	1	M02866:64:000000000-AT0DG:1:2109:13528:2938 1:N:0:2	__________________________________________________________________________________________________________________________________________________________________________________________________________________________________________ACGATTGATGGTATAGAATTGGTGGGTTTGTGAT___________________________________________________________________________________________________________________________________…
cl12	1	1	cl_2574_M02866:64:000000000-AT0DG:1:1107:15181:14596 1:N:0:2	____________________________________________________________________________________________________________________________________________________________________________________________________________________________________________________ATTTGAAATTGATGGGTTGAAGATGATTGGGG___________________________________________________________________________________________________________________________…
cl13	13	9	cl_2621_M02866:64:000000000-AT0DG:1:1101:14230:26279 1:N:0:2	_________________________________________________________________________________________________________________________________________________________________________________________________________________________________________________________GGGTTAAAGGGTCTAAGATGGTTGGGAATGAG______________________________________________________________________________________________________________________…
cl14	2	2	M02866:64:000000000-AT0DG:1:2108:24406:19076 1:N:0:2	__________________________________________________________________________________________________________________________________________________________________________________________________________________________________________________________________________________________________GTGTTTTGGCATTATTGTGGTTCATATCAGA______________________________________________________________________________…
cl15	1	1	cl_2300_M02866:64:000000000-AT0DG:1:1110:27492:9135 1:N:0:2	______________________________________________________________________________________________________________________________________________________________________________________________________________________________________________________________________________________________________________________________________________________________________________________________________________T…
cl16	2	1	M02866:64:000000000-AT0DG:1:1110:29380:15992 1:N:0:2	_______________________________________________________________________________________________________________________________________________________________________________________________________________________________________________________________________________________________________________________________________________________________________________________________________________…
cl17	4	3	cl_2375_M02866:64:000000000-AT0DG:1:2103:24501:14019 1:N:0:2	_______________________________________________________________________________________________________________________________________________________________________________________________________________________________________________________________________________________________________________________________________________________________________________________________________________…
cl18	3	2	cl_493_M02866:64:000000000-AT0DG:1:2105:21831:7874 1:N:0:2	_______________________________________________________________________________________________________________________________________________________________________________________________________________________________________________________________________________________________________________________________________________________________________________________________________________…
cl19	1	1	M02866:64:000000000-AT0DG:1:1114:7758:25354 1:N:0:2	_______________________________________________________________________________________________________________________________________________________________________________________________________________________________________________________________________________________________________________________________________________________________________________________________________________…
cl20	67	44	cl_862_M02866:64:000000000-AT0DG:1:1104:15085:26097 1:N:0:2	_______________________________________________________________________________________________________________________________________________________________________________________________________________________________________________________________________________________________________________________________________________________________________________________________________________…		600	632	30
