# Supplementary material for: Guide RNA Repertoires in the Main Lineages of Trypanosoma cruzi: High Diversity and Variable Redundancy Among Strains
Source: Front Cell Infect Microbiol. 2021 May 31;11:663416. doi: 10.3389/fcimb.2021.663416 (PMC8202002; doi:10.3389/fcimb.2021.663416)
Supplement: Supplementary File 2 — Zip file containing gRNA classes aligned to different mRNAs for each strain in this study. [file DataSheet_2.zip › Supplementary File 2/PalDa20cl3_Cascada10.txt_resSWARM.txt]

ND9SYL	ATGTTTATATTTTTATGTTTATTTCGTTTATGTTTTTGTTTAATTTTATTTTATTGTTTGTGTTGTAGATGATGTTTTGTTTGTTTTGTTGATTGTAGTTTTTTATTTTTTTATTGTTTTGTTAGTTTTTTTTTATTTTATTGTATGTTTTTATTTTTTAATTTGTGGTTTTTATTTTTGTATTGTTGTGATTTATTATTAGTTGATTTTTGTGGTTTTTGTTTTTGTCGTTTTATGTTGTTGTATATTTTATTTTGTTTATTTTTGTTGTATTCGTTTGTGTTTTGTTTTGTGTTGTTTGTTTATTTTTTTTGGTTTGTGTTTTAGTTTTAGTTGTTTTTGTTATACATTTTTATTATTAGAACGTGAATGTTTTGATTTGTTTGGTTTTTATTTTGT…
cl0	1021	977	cl_2585_M02866:64:000000000-AT0DG:1:1101:17730:4939 1:N:0:2	________TAAAGTTATAAGTAGAGTGGATGGAGAAGTAAG______________________________________________________________________________________________________________________________________________________________________________________________________________________________________________________________________________________________________________________________________________________________________…		9	41	31
cl1	2	0	cl_1751_M02866:64:000000000-AT0DG:1:1102:4537:21499 1:N:0:2	_________GAAGTTGTAGGTGAAGTAGGTGAAGACATAGG______________________________________________________________________________________________________________________________________________________________________________________________________________________________________________________________________________________________________________________________________________________________________…
cl2	21	18	M02866:64:000000000-AT0DG:1:1103:15196:2253 1:N:0:2	_________GAGGTTGCAAGTGAGATAGATGTAGATATAAG______________________________________________________________________________________________________________________________________________________________________________________________________________________________________________________________________________________________________________________________________________________________________…
cl3	4	0	cl_915_M02866:64:000000000-AT0DG:1:1102:15541:28756 1:N:0:2	___________GGGTATGTATGGGGTGGATGTGGGTTTGAGTT____________________________________________________________________________________________________________________________________________________________________________________________________________________________________________________________________________________________________________________________________________________________________…
cl4	493	474	cl_323_M02866:64:000000000-AT0DG:1:1101:15656:4405 1:N:0:2	___________________________________GGTAAGTAAGGGTGGAACGATGGATGTTGTGT____________________________________________________________________________________________________________________________________________________________________________________________________________________________________________________________________________________________________________________________________________…		36	67	29
cl5	1613	1422	cl_2437_M02866:64:000000000-AT0DG:1:2105:10520:17153 1:N:0:2	_______________________________________________TGAAATGGTGAGTGTAATATTTGCTGTGAGATAGACGAAATAGTTGAT________________________________________________________________________________________________________________________________________________________________________________________________________________________________________________________________________________________________________________…		48	95	48
cl6	1	1	cl_1815_M02866:64:000000000-AT0DG:1:2112:24855:22678 1:N:0:2	_____________________________________________________________________________GTGTGTGGAGTAATTGGTGTTGGAGGATAGG___________________________________________________________________________________________________________________________________________________________________________________________________________________________________________________________________________________________________…
cl7	1	1	cl_862_M02866:64:000000000-AT0DG:1:2109:23048:24025 1:N:0:2	______________________________________________________________________________________ATAGTTAAAGTTGGGAGGTGGAGGTGTGGTG__________________________________________________________________________________________________________________________________________________________________________________________________________________________________________________________________________________________…
cl8	9	6	M02866:64:000000000-AT0DG:1:1102:9673:8138 1:N:0:2	________________________________________________________________________________________________TTGAAGAGTGGTGGAACGGTAGAACAATCGTAG______________________________________________________________________________________________________________________________________________________________________________________________________________________________________________________________________________…
cl9	1	1	cl_1838_M02866:64:000000000-AT0DG:1:1112:17359:20783 1:N:0:2	________________________________________________________________________________________________TTGAGGAGTGATAGAATAGTAGGGCAATCATGG______________________________________________________________________________________________________________________________________________________________________________________________________________________________________________________________________________…
cl10	2277	2097	cl_415_M02866:64:000000000-AT0DG:1:1101:11253:26430 1:N:0:2	_______________________________________________________________________________________________________________GTAGTGAAGTAGTTAGCGGGAGGTAGAGTAATATACAAAGATA_____________________________________________________________________________________________________________________________________________________________________________________________________________________________________________________…		112	154	42
cl11	1	1	cl_2129_M02866:64:000000000-AT0DG:1:2112:15194:28852 1:N:0:2	__________________________________________________________________________________________________________________GGAGAGTAGTTGAAGAAGAGCGACGTGGTGTA_____________________________________________________________________________________________________________________________________________________________________________________________________________________________________________________________…
cl12	9	3	M02866:64:000000000-AT0DG:1:1104:26831:19753 1:N:0:2	_____________________________________________________________________________________________________________________________AGGGTGAAATGGGGTGATGTGTGGATATGAAG__________________________________________________________________________________________________________________________________________________________________________________________________________________________________________________…
cl13	315	198	cl_2384_M02866:64:000000000-AT0DG:1:1104:20414:2265 1:N:0:2	__________________________________________________________________________________________________________________________________________GTGGCGAGTGAGGGTGAAAGATTAAATGTTGAG____________________________________________________________________________________________________________________________________________________________________________________________________________________________________…		139	171	32
cl14	1	1	M02866:64:000000000-AT0DG:1:2102:28767:15396 1:N:0:2	_________________________________________________________________________________________________________________________________________________ATGTGGGTGAAAAGTTGGGCGTTGGTGGTGG_______________________________________________________________________________________________________________________________________________________________________________________________________________________________…
cl15	7	1	cl_2040_M02866:64:000000000-AT0DG:1:1109:4771:10355 1:N:0:2	__________________________________________________________________________________________________________________________________________________TGAAAGTAAGAGATTGATTGTTGGAGATGGAGACATGGTAGC___________________________________________________________________________________________________________________________________________________________________________________________________________________…
cl16	19	5	cl_1497_M02866:64:000000000-AT0DG:1:2114:15647:8481 1:N:0:2	_____________________________________________________________________________________________________________________________________________________GAGTGGAGAGTTGAGGGTTGAGAATAGAAACATAGTGACA__________________________________________________________________________________________________________________________________________________________________________________________________________________…
cl17	2	2	M02866:64:000000000-AT0DG:1:1110:6570:20065 1:N:0:2	_________________________________________________________________________________________________________________________________________________________________________________AGTGTAATTGTGTTAAGTGATGATTGTTTAAA______________________________________________________________________________________________________________________________________________________________________________________________…
cl18	9	5	cl_1206_M02866:64:000000000-AT0DG:1:1102:18474:10409 1:N:0:2	____________________________________________________________________________________________________________________________________________________________________________________________________GTTGTTAGTTAGAGATGTTAGAAGTGGGAGG____________________________________________________________________________________________________________________________________________________________________________…
cl19	129	115	cl_1482_M02866:64:000000000-AT0DG:1:1101:13442:11808 1:N:0:2	_______________________________________________________________________________________________________________________________________________________________________________________________________ATTGTTTGAAAGTATTGGGAGTGGAGATGGTGAAATGTAGCAATATGTG_______________________________________________________________________________________________________________________________________________________…		200	248	48
cl20	5230	4701	cl_2975_M02866:64:000000000-AT0DG:1:1103:19762:11810 1:N:0:2	____________________________________________________________________________________________________________________________________________________________________________________________________________TTGAGAGTGTTAGAGATGGAGATGGTGAGATACAACGTCATGT________________________________________________________________________________________________________________________________________________________…		205	247	42
cl21	1	1	cl_2581_M02866:64:000000000-AT0DG:1:2107:5902:8940 1:N:0:2	____________________________________________________________________________________________________________________________________________________________________________________________________________TAAAGAGCGTTAAAAATATGGGTGGTAAAATG___________________________________________________________________________________________________________________________________________________________________…
cl22	5	0	cl_2975_M02866:64:000000000-AT0DG:1:1105:28271:14393 1:N:0:2	________________________________________________________________________________________________________________________________________________________________________________________________________________GAGTGTTAGAGATGGAGATGGTGAGATACAACGTCATGT________________________________________________________________________________________________________________________________________________________…
cl23	1	1	cl_155_M02866:64:000000000-AT0DG:1:1105:11034:25802 1:N:0:2	_____________________________________________________________________________________________________________________________________________________________________________________________________________________TTAGGAGTGGTAATAGTGGAGCATAGCACTG___________________________________________________________________________________________________________________________________________________________…
cl24	3	3	cl_2560_M02866:64:000000000-AT0DG:1:2102:27730:16130 1:N:0:2	____________________________________________________________________________________________________________________________________________________________________________________________________________________________________GTAGAATGAGATAGTATATGGAATAAGTTAAGTA_________________________________________________________________________________________________________________________________________…
cl25	760	722	cl_505_M02866:64:000000000-AT0DG:1:2105:19750:22256 1:N:0:2	____________________________________________________________________________________________________________________________________________________________________________________________________________________________________________TAGTAGTGTGTGGAATGGGGCAAGTGAGAACA___________________________________________________________________________________________________________________________________…		237	268	32
cl26	2	2	cl_3045_M02866:64:000000000-AT0DG:1:2109:25320:7798 1:N:0:2	_____________________________________________________________________________________________________________________________________________________________________________________________________________________________________________GATGATGGGTAAAATAGGATAAGTGGATGTG___________________________________________________________________________________________________________________________________…
cl27	1	1	cl_2336_M02866:64:000000000-AT0DG:1:2105:19220:3878 1:N:0:2	_______________________________________________________________________________________________________________________________________________________________________________________________________________________________________________________________________ATGTGGTATGAGTAAGTGTGGTATAGAGTGT_________________________________________________________________________________________________________…
cl28	26762	25746	cl_2585_M02866:64:000000000-AT0DG:1:2111:24620:6174 1:N:0:2	___________________________________________________________________________________________________________________________________________________________________________________________________________________________________________________________________________________TAAGTATGAGGTAAAATAGGATAAGTGGATG_____________________________________________________________________________________________…		276	306	30
cl29	47	0	cl_2172_M02866:64:000000000-AT0DG:1:2103:28804:17161 1:N:0:2	________________________________________________________________________________________________________________________________________________________________________________________________________________________________________________________________________________________________________TGGTTAGATGATGAGAATTGAGTGCGAGATTG_______________________________________________________________________…
cl30	1	1	M02866:64:000000000-AT0DG:1:1111:25604:23705 1:N:0:2	____________________________________________________________________________________________________________________________________________________________________________________________________________________________________________________________________________________________________________________AAAAATTTGGTGTAAAATTGAGATTATTAGG____________________________________________________________…
cl31	3	2	M02866:64:000000000-AT0DG:1:2105:25960:11406 1:N:0:2	_______________________________________________________________________________________________________________________________________________________________________________________________________________________________________________________________________________________________________________________GGTTGGGTTTAAAATTGGGATCGGTATAGATGGTG_____________________________________________________…
cl32	1	1	cl_1233_M02866:64:000000000-AT0DG:1:1112:12826:9902 1:N:0:2	________________________________________________________________________________________________________________________________________________________________________________________________________________________________________________________________________________________________________________________ATTAAGTGTGTAATTGGAGTCGGTAGATATAATGTG___________________________________________________…
cl33	14901	12795	cl_2950_M02866:64:000000000-AT0DG:1:1101:24496:21688 1:N:0:2	______________________________________________________________________________________________________________________________________________________________________________________________________________________________________________________________________________________________________________________________________________ATAGAGATAGTACATGGGGATGATAGTCTTGTATTTGTGGAGCTTG___________________…		335	380	43
cl34	620	568	cl_2510_M02866:64:000000000-AT0DG:1:1101:7996:6429 1:N:0:2	________________________________________________________________________________________________________________________________________________________________________________________________________________________________________________________________________________________________________________________________________________________________________TATTGTATTTGTGAGGTTGAGTGAGTTGAAA________…		361	391	30
cl35	5	4	cl_1198_M02866:64:000000000-AT0DG:1:1110:22324:22651 1:N:0:2	______________________________________________________________________________________________________________________________________________________________________________________________________________________________________________________________________________________________________________________________________________________________________________________________AGATGAAGGGTAAAATA…
cl36	5262	4872	cl_2788_M02866:64:000000000-AT0DG:1:1101:17846:19903 1:N:0:2	_______________________________________________________________________________________________________________________________________________________________________________________________________________________________________________________________________________________________________________________________________________________________________________________________________________…		420	466	46
cl37	4653	4378	M02866:64:000000000-AT0DG:1:1103:5922:17076 1:N:0:2	_______________________________________________________________________________________________________________________________________________________________________________________________________________________________________________________________________________________________________________________________________________________________________________________________________________…		420	450	31
cl38	24489	21761	cl_2129_M02866:64:000000000-AT0DG:1:2112:15194:28852 1:N:0:2	_______________________________________________________________________________________________________________________________________________________________________________________________________________________________________________________________________________________________________________________________________________________________________________________________________________…		421	466	46
cl39	4	2	M02866:64:000000000-AT0DG:1:1103:23849:14918 1:N:0:2	_______________________________________________________________________________________________________________________________________________________________________________________________________________________________________________________________________________________________________________________________________________________________________________________________________________…
cl40	2	1	cl_2574_M02866:64:000000000-AT0DG:1:2106:27591:12057 1:N:0:2	_______________________________________________________________________________________________________________________________________________________________________________________________________________________________________________________________________________________________________________________________________________________________________________________________________________…
cl41	33	22	cl_837_M02866:64:000000000-AT0DG:1:1102:20846:2953 1:N:0:2	_______________________________________________________________________________________________________________________________________________________________________________________________________________________________________________________________________________________________________________________________________________________________________________________________________________…		428	459	30
cl42	1	1	cl_2433_M02866:64:000000000-AT0DG:1:1110:6516:6911 1:N:0:2	_______________________________________________________________________________________________________________________________________________________________________________________________________________________________________________________________________________________________________________________________________________________________________________________________________________…
cl43	2444	1853	cl_96_M02866:64:000000000-AT0DG:1:1101:17726:4242 1:N:0:2	_______________________________________________________________________________________________________________________________________________________________________________________________________________________________________________________________________________________________________________________________________________________________________________________________________________…		449	497	47
cl44	1	1	cl_96_M02866:64:000000000-AT0DG:1:1110:21943:15372 1:N:0:2	_______________________________________________________________________________________________________________________________________________________________________________________________________________________________________________________________________________________________________________________________________________________________________________________________________________…
cl45	1	1	M02866:64:000000000-AT0DG:1:2110:21392:26736 1:N:0:2	_______________________________________________________________________________________________________________________________________________________________________________________________________________________________________________________________________________________________________________________________________________________________________________________________________________…
cl46	1	1	cl_2487_M02866:64:000000000-AT0DG:1:1109:16879:27999 1:N:0:2	_______________________________________________________________________________________________________________________________________________________________________________________________________________________________________________________________________________________________________________________________________________________________________________________________________________…
cl47	12073	10787	cl_1816_M02866:64:000000000-AT0DG:1:2102:9943:11727 1:N:0:2	_______________________________________________________________________________________________________________________________________________________________________________________________________________________________________________________________________________________________________________________________________________________________________________________________________________…		520	562	43
cl48	19	11	cl_3065_M02866:64:000000000-AT0DG:1:1107:12090:3924 1:N:0:2	_______________________________________________________________________________________________________________________________________________________________________________________________________________________________________________________________________________________________________________________________________________________________________________________________________________…
