# Supplementary material for: Guide RNA Repertoires in the Main Lineages of Trypanosoma cruzi: High Diversity and Variable Redundancy Among Strains
Source: Front Cell Infect Microbiol. 2021 May 31;11:663416. doi: 10.3389/fcimb.2021.663416 (PMC8202002; doi:10.3389/fcimb.2021.663416)
Supplement: Supplementary File 2 — Zip file containing gRNA classes aligned to different mRNAs for each strain in this study. [file DataSheet_2.zip › Supplementary File 2/PalDa20cl3_Cascada11.txt_resSWARM.txt]

RPS12SYL	AATAAATATATTTTGTTTTTTTTACGTATGTGATTTTTGTATGGTTGTTGTTTACGTTTTGTTTTGTTTGTTTTATGTTATTATATGAGCCCACGATTACCCAGTTCCGGTAACCGTCGTGTGTTATATGCCGTATTTTATTTGTATAGTTTTGTTTGGGTGTTGCGTTGTTTTTTTTGTTGTTTTGTTAATTTAGCTATGTCATTATTTATTATAGAAGGTGGTGGTTTTATTGATTTACCCGGTATAAAATATTATACACGTATTGTAAGTTGA
cl0	2526	2301	cl_2332_M02866:64:000000000-AT0DG:1:1101:21171:2872 1:N:0:2	____TTGTATATGATGAGGAGAGTGCATGTATTGAAAACGTGTCAGTATC__________________________________________________________________________________________________________________________________________________________________________________________________________________________________		5	50	44
cl1	1	1	cl_2332_M02866:64:000000000-AT0DG:1:2109:22190:27744 1:N:0:2	____________GAGGAGGAGAGTGCATGTATTGAAAACGTGTCAGTAGCTAGTGTGG__________________________________________________________________________________________________________________________________________________________________________________________________________________________
cl2	9	7	M02866:64:000000000-AT0DG:1:2106:13586:27790 1:N:0:2	___________________________TGTGTTAGAGCTATGTTGGTGGTGAAAGTAAGATA______________________________________________________________________________________________________________________________________________________________________________________________________________________
cl3	1589	1372	cl_1019_M02866:64:000000000-AT0DG:1:2106:22257:15350 1:N:0:2	_______________________________TTGAAAGTATGTTAATAATAGGTGTGGAGTGAAACAGACAGAGTGTAA_____________________________________________________________________________________________________________________________________________________________________________________________________		32	79	48
cl4	5	4	cl_1791_M02866:64:000000000-AT0DG:1:2101:23949:22325 1:N:0:2	________________________________TTGGAGTGTACTGGTGGTGAGTATGTAGTAG_____________________________________________________________________________________________________________________________________________________________________________________________________________________
cl5	2	2	cl_2799_M02866:64:000000000-AT0DG:1:1114:7021:14958 1:N:0:2	_________________________________AAAGATAGGTTAGTGGTGAATGTGGTGTGGGG___________________________________________________________________________________________________________________________________________________________________________________________________________________
cl6	4	1	cl_1946_M02866:64:000000000-AT0DG:1:1101:21723:10387 1:N:0:2	___________________________________AGAAGTGTTAGTGATGGGTGAAAGACAAGATA_________________________________________________________________________________________________________________________________________________________________________________________________________________
cl7	11	0	cl_1625_M02866:64:000000000-AT0DG:1:1105:10783:5883 1:N:0:2	________________________________________TGTTTGCAATGAATGCGAGATTGTGTGGACA_____________________________________________________________________________________________________________________________________________________________________________________________________________
cl8	1	1	M02866:64:000000000-AT0DG:1:2112:15454:1991 1:N:0:2	___________________________________________TGGTGGTGGGTGAGGGGTGGGATGGGTGGTG__________________________________________________________________________________________________________________________________________________________________________________________________________
cl9	7	3	cl_1927_M02866:64:000000000-AT0DG:1:1101:14815:19868 1:N:0:2	____________________________________________AATAATGGATATGAGATGGGGAAAGTAGGATG________________________________________________________________________________________________________________________________________________________________________________________________________
cl10	3	1	cl_1313_M02866:64:000000000-AT0DG:1:1114:24327:22524 1:N:0:2	________________________________________________________AGGGTGGTGTGAGTAGAGTACAATAGTACAATT___________________________________________________________________________________________________________________________________________________________________________________________
cl11	1	1	cl_546_M02866:64:000000000-AT0DG:1:2114:18999:21987 1:N:0:2	______________________________________________________________AAGTTAATAGAGTGTAGTGATGTATTTGTGTGTTGATGGGT_____________________________________________________________________________________________________________________________________________________________________________
cl12	1	1	cl_634_M02866:64:000000000-AT0DG:1:1114:14118:24845 1:N:0:2	_______________________________________________________________________________TGATATATTTTGGTGTTGATGAGTCAGGTCT______________________________________________________________________________________________________________________________________________________________________
cl13	4958	4729	cl_199_M02866:64:000000000-AT0DG:1:1104:16856:8740 1:N:0:2	______________________________________________________________________________________________________TTGAGATTGTTGGTGGTACTTGATATGTGGCATG____________________________________________________________________________________________________________________________________________		103	136	32
cl14	1191	1148	M02866:64:000000000-AT0DG:1:1103:2148:12111 1:N:0:2	________________________________________________________________________________________________________AAGGTTGTTTATGGTGTACGATATGTGATATGAA__________________________________________________________________________________________________________________________________________		105	138	31
cl15	5152	4774	cl_1427_M02866:64:000000000-AT0DG:1:1102:15104:27504 1:N:0:2	___________________________________________________________________________________________________________GTTATTTGTAGTATATGATGTATGGCGTAGAGTCAGT____________________________________________________________________________________________________________________________________		108	144	35
cl16	3	3	cl_1583_M02866:64:000000000-AT0DG:1:2104:11430:12780 1:N:0:2	_____________________________________________________________________________________________________________________GTATGAGGTATGTAGTGTAGGGGGAGTATATTG______________________________________________________________________________________________________________________________
cl17	1361	1322	cl_1027_M02866:64:000000000-AT0DG:1:1114:28081:17151 1:N:0:2	_________________________________________________________________________________________________________________________________TGATATGAAGTGGATGTATTGAAATAGGTTG____________________________________________________________________________________________________________________		130	160	29
cl18	3	1	M02866:64:000000000-AT0DG:1:1103:15554:22747 1:N:0:2	_________________________________________________________________________________________________________________________________TGATGTAGGACAAGTGTGTTGAGGTGTATCT____________________________________________________________________________________________________________________
cl19	1	1	cl_135_M02866:64:000000000-AT0DG:1:2106:9993:24130 1:N:0:2	_________________________________________________________________________________________________________________________________TGGTATGTAATAGATATGTTAAGATGTGTTT____________________________________________________________________________________________________________________
cl20	9	8	cl_779_M02866:64:000000000-AT0DG:1:1108:29153:11671 1:N:0:2	_______________________________________________________________________________________________________________________________________________TATGTTTAGGTAGGTTCACGATATAATGTGG______________________________________________________________________________________________________
cl21	1	1	cl_1810_M02866:64:000000000-AT0DG:1:2111:2876:16828 1:N:0:2	_____________________________________________________________________________________________________________________________________________________________________GTGGTAGTAGAAATAATAAAACAGTCGGAGTG_______________________________________________________________________________
cl22	1863	1725	cl_1537_M02866:64:000000000-AT0DG:1:2102:18106:5895 1:N:0:2	__________________________________________________________________________________________________________________________________________________________________________________________________________GTGGTAAGTGATGTCTTTTGTTATCAGAGTGACTAAGTG___________________________________		203	241	39
cl23	22899	20542	cl_1046_M02866:64:000000000-AT0DG:1:1104:6901:4465 1:N:0:2	______________________________________________________________________________________________________________________________________________________________________________________________________________________________TTATTTAGGTGGTTGAGTAGGCTATATCTTGTAGTATGTGTATGA_________		223	267	42
cl24	1	1	cl_364_M02866:64:000000000-AT0DG:1:1105:13483:26727 1:N:0:2	______________________________________________________________________________________________________________________________________________________________________________________________________________________________TTGTTTAAGTGATTGAGTGGGTTGTGTCTGA_______________________
cl25	3	2	cl_2391_M02866:64:000000000-AT0DG:1:1105:25796:22363 1:N:0:2	________________________________________________________________________________________________________________________________________________________________________________________________________________________________ACCAAAGGAATTGGATAGGTTATGTATTGTAA____________________
