# Supplementary material for: Guide RNA Repertoires in the Main Lineages of Trypanosoma cruzi: High Diversity and Variable Redundancy Among Strains
Source: Front Cell Infect Microbiol. 2021 May 31;11:663416. doi: 10.3389/fcimb.2021.663416 (PMC8202002; doi:10.3389/fcimb.2021.663416)
Supplement: Supplementary File 2 — Zip file containing gRNA classes aligned to different mRNAs for each strain in this study. [file DataSheet_2.zip › Supplementary File 2/PalDa20cl3_Cascada2.txt_resSWARM.txt]

COIIISYL	ATGTTTTTGTTTCGTTGTATATTTGTTGGTGTTAGTGGTGTTTTTGTTTTTTTATCTTTACCCGCCATTGTTATTGTGTATTGATTATTTTGTTTATTAGGTTTTATGTGTTTATTATTTGGGTGTTTTGTTTTTGTTGATGTATGTTTTATTTTTTTTTTTGTATGTTTGTTATTTTGTTTGTTAGTTTTATTTGTGGATTTATTTTGTGATTTTTTACGTGGTATTTTTCATTTTTGTTGTTTATTACGTGTTGTCCAATATTGTTTTATTTGATTTGTTATTAGTGAATTTATTTTATTTATGGCATTTTTTACCGTAGTTTTTGGTTTATGTTTATTTTTATGTTGTGAGTTTGCTTTTGTTTTTTGTTTACCATTATTATTTTGTTGTTTATTA…
cl0	1	1	M02866:64:000000000-AT0DG:1:2114:28781:16662 1:N:0:2	__TGAAATTGAAATGGTGTGTGGGTAGTTGTGG______________________________________________________________________________________________________________________________________________________________________________________________________________________________________________________________________________________________________________________________________________________________________________…
cl1	1913	1742	M02866:64:000000000-AT0DG:1:1101:29692:15686 1:N:0:2	______ATTGGAGTAACATATGAGTGATTGTAATGATCATAAAGACAGAG_____________________________________________________________________________________________________________________________________________________________________________________________________________________________________________________________________________________________________________________________________________________________…		7	50	42
cl2	2671	2331	cl_1714_M02866:64:000000000-AT0DG:1:1108:16312:28251 1:N:0:2	________TAAGTTGATATGTAAGTAATTATAGTTGTTGTAGAGACAAGAGAATAGTA_____________________________________________________________________________________________________________________________________________________________________________________________________________________________________________________________________________________________________________________________________________________…		9	58	48
cl3	7763	6878	cl_1865_M02866:64:000000000-AT0DG:1:1114:12227:2676 1:N:0:2	________TAAGTTGATATGTGAGTAGTTGCAGTCGTTACAAGAGCGAGAGGATG________________________________________________________________________________________________________________________________________________________________________________________________________________________________________________________________________________________________________________________________________________________…		9	55	46
cl4	1305	1149	cl_1822_M02866:64:000000000-AT0DG:1:1104:26685:10528 1:N:0:2	___________AGTGATGTATGAGTAGTTGTGATCATCATAGAGACAAGAGAGTGGAGATG__________________________________________________________________________________________________________________________________________________________________________________________________________________________________________________________________________________________________________________________________________________…		12	61	50
cl5	8	4	cl_1583_M02866:64:000000000-AT0DG:1:1103:18869:25401 1:N:0:2	_________________________AGTTGTATTTGCTGTGAGGGTAGAGGAGGAG_______________________________________________________________________________________________________________________________________________________________________________________________________________________________________________________________________________________________________________________________________________________…
cl6	2	2	cl_1865_M02866:64:000000000-AT0DG:1:2110:7398:17706 1:N:0:2	__________________________AGTGCAGTCGTTACAAGAGCGAGAGGATGATGGTGG_________________________________________________________________________________________________________________________________________________________________________________________________________________________________________________________________________________________________________________________________________________…
cl7	19	11	cl_794_M02866:64:000000000-AT0DG:1:2106:17858:28057 1:N:0:2	__________________________________________GAGTAGAGAGATAGAGATGAGTGGTAGTGATAGTACA________________________________________________________________________________________________________________________________________________________________________________________________________________________________________________________________________________________________________________________________…
cl8	2163	1968	cl_794_M02866:64:000000000-AT0DG:1:2106:7795:8092 1:N:0:2	__________________________________________GAGTAGAGAGATAGAGATGAGTGGTAGTGATAGTACATAGTTGATA_______________________________________________________________________________________________________________________________________________________________________________________________________________________________________________________________________________________________________________________…		43	88	45
cl9	249	174	cl_2360_M02866:64:000000000-AT0DG:1:1101:10964:8753 1:N:0:2	__________________________________________GAGTGGGGAAGTTGAAACGGGTGGTGATAGTAACACATAATTGATTGA_____________________________________________________________________________________________________________________________________________________________________________________________________________________________________________________________________________________________________________________…		43	90	45
cl10	12	7	cl_1240_M02866:64:000000000-AT0DG:1:1101:12034:20573 1:N:0:2	______________________________________________________ATAGGTGGGTGGTGGTGATATTATGTGGTTGG_________________________________________________________________________________________________________________________________________________________________________________________________________________________________________________________________________________________________________________________…
cl11	13	10	cl_2621_M02866:64:000000000-AT0DG:1:1111:11380:24588 1:N:0:2	_______________________________________________________GGAGTGGGTCGTGATAATAGTACATGATTGTTGA______________________________________________________________________________________________________________________________________________________________________________________________________________________________________________________________________________________________________________________…
cl12	3	2	cl_473_M02866:64:000000000-AT0DG:1:1106:4913:17757 1:N:0:2	__________________________________________________________________TAATGGTGGTGTGTGAGTGGTGGGATGGGTGGTATG_________________________________________________________________________________________________________________________________________________________________________________________________________________________________________________________________________________________________________…
cl13	1714	1663	cl_1244_M02866:64:000000000-AT0DG:1:1104:19857:26799 1:N:0:2	___________________________________________________________________GACAGAAGTATATGATCGGTATGATAGATAA_____________________________________________________________________________________________________________________________________________________________________________________________________________________________________________________________________________________________________________…		68	98	28
cl14	27	12	M02866:64:000000000-AT0DG:1:1106:14749:4369 1:N:0:2	______________________________________________________________________ATTGACATGTGATTGATGGAATAGATGTTTTG_________________________________________________________________________________________________________________________________________________________________________________________________________________________________________________________________________________________________________…
cl15	1422	1116	M02866:64:000000000-AT0DG:1:2112:21527:24423 1:N:0:2	___________________________________________________________________________TGTATAGTTGATGGAATGAGTAGTTTGAAATGTACAAGTGATGG________________________________________________________________________________________________________________________________________________________________________________________________________________________________________________________________________________________…		76	119	44
cl16	6	3	cl_1791_M02866:64:000000000-AT0DG:1:1110:7287:6437 1:N:0:2	_________________________________________________________________________________________________GGTTGGAGTGTACAGGTGGTGAGTATGTAGGA______________________________________________________________________________________________________________________________________________________________________________________________________________________________________________________________________________…
cl17	1402	1237	cl_2765_M02866:64:000000000-AT0DG:1:1101:15399:3269 1:N:0:2	___________________________________________________________________________________________________TTATGATATGTAGATAGTAGGTTTGTAAGGTGAGAGTGGCTGTATACAAGATG_______________________________________________________________________________________________________________________________________________________________________________________________________________________________________________________…		100	152	52
cl18	1282	1158	cl_320_M02866:64:000000000-AT0DG:1:2107:10102:26738 1:N:0:2	______________________________________________________________________________________________________GATTATGTAGATGATAGATTTGTGAAGTAAGAGTGGCTGCATACGAAGT________________________________________________________________________________________________________________________________________________________________________________________________________________________________________________________…		103	151	48
cl19	292	268	cl_1475_M02866:64:000000000-AT0DG:1:1101:22796:16535 1:N:0:2	___________________________________________________________________________________________________________TGTAGATAGTGAACTTGTAAGATAGGAGTGGTTGCATATG____________________________________________________________________________________________________________________________________________________________________________________________________________________________________________________________…		108	147	40
cl20	2804	2499	M02866:64:000000000-AT0DG:1:1108:17698:3621 1:N:0:2	_______________________________________________________________________________________________________________________________________CAGTTGTATGTGAAGTAGAGGAAAGAGTATGTAAACAGTAAGGTG___________________________________________________________________________________________________________________________________________________________________________________________________________________________…		136	180	45
cl21	2	2	cl_1055_M02866:64:000000000-AT0DG:1:2111:11251:17114 1:N:0:2	_______________________________________________________________________________________________________________________________________TACTTGTATGTGAAATAGTAAGAAGAGTGTG_________________________________________________________________________________________________________________________________________________________________________________________________________________________________________…
cl22	5	5	cl_1271_M02866:64:000000000-AT0DG:1:1110:10179:19666 1:N:0:2	_________________________________________________________________________________________________________________________________________________________GAGGTAAGACACATAAGTAGTGAGATGTGTAA______________________________________________________________________________________________________________________________________________________________________________________________________________________…
cl23	1	1	cl_3045_M02866:64:000000000-AT0DG:1:2101:6752:25268 1:N:0:2	____________________________________________________________________________________________________________________________________________________________AGAAGACATATTAGTAGTAGAATGAGTAGTGG___________________________________________________________________________________________________________________________________________________________________________________________________________________…
cl24	2	2	cl_2299_M02866:64:000000000-AT0DG:1:1105:21770:21791 1:N:0:2	__________________________________________________________________________________________________________________________________________________________________TGTATAGTTGATGGAATGAGTAGTTTGAATG______________________________________________________________________________________________________________________________________________________________________________________________________________…
cl25	983	866	M02866:64:000000000-AT0DG:1:1103:12119:11182 1:N:0:2	_______________________________________________________________________________________________________________________________________________________________________________________ATTTAGAGTGAGTACTTAGATGGAGTGTTGAAAAGTGTACCATGAGGATTG_____________________________________________________________________________________________________________________________________________________________________…		184	234	49
cl26	2716	2352	M02866:64:000000000-AT0DG:1:1103:27766:20976 1:N:0:2	_______________________________________________________________________________________________________________________________________________________________________________________AGTTAAGGTAGGCGTTTGAGTAGAATGTTGAAAGGTGTACTATA____________________________________________________________________________________________________________________________________________________________________________…		184	227	44
cl27	1	1	cl_1780_M02866:64:000000000-AT0DG:1:2114:4642:15088 1:N:0:2	_______________________________________________________________________________________________________________________________________________________________________________________________________TGGATATGGTGTTAGGGGATATGATATGGGA_________________________________________________________________________________________________________________________________________________________________________…
cl28	1	1	cl_1403_M02866:64:000000000-AT0DG:1:1104:15871:17717 1:N:0:2	________________________________________________________________________________________________________________________________________________________________________________________________________GAGTATGGTGTTGAGGAGTGCGTTATAATAA________________________________________________________________________________________________________________________________________________________________________…
cl29	11691	7402	cl_2301_M02866:64:000000000-AT0DG:1:1102:5747:21561 1:N:0:2	__________________________________________________________________________________________________________________________________________________________________________________________________________________________TGTATCATGGAGATTGGAAGTGGCAGATGGTGTGTATCAGGTTGT________________________________________________________________________________________________________________________________________…		219	263	43
cl30	2865	2714	cl_3005_M02866:64:000000000-AT0DG:1:1110:16533:26264 1:N:0:2	______________________________________________________________________________________________________________________________________________________________________________________________________________________________TGATAGGAGGTAGAGGTGGTGGGTGATATAA__________________________________________________________________________________________________________________________________________________…		223	253	28
cl31	1	1	M02866:64:000000000-AT0DG:1:1113:12800:28787 1:N:0:2	________________________________________________________________________________________________________________________________________________________________________________________________________________________________GTAAAAAATAAGGGTGGTAAATGGTATGTTG________________________________________________________________________________________________________________________________________________…
cl32	58	0	M02866:64:000000000-AT0DG:1:1108:18454:3207 1:N:0:2	_________________________________________________________________________________________________________________________________________________________________________________________________________________________________TGGGAGGTGGAGGTGGTGTGTTGTGTGTGATGGG____________________________________________________________________________________________________________________________________________…
cl33	1860	1672	cl_1207_M02866:64:000000000-AT0DG:1:1101:9061:3149 1:N:0:2	__________________________________________________________________________________________________________________________________________________________________________________________________________________________________________________________TGTAGTAGTTTGTAATAGAGTAGGTTGAGTAGTAATCACTTGTATG_______________________________________________________________________________________________________…		251	296	44
cl34	2	1	M02866:64:000000000-AT0DG:1:1101:26780:19710 1:N:0:2	_________________________________________________________________________________________________________________________________________________________________________________________________________________________________________________________________GGGTGTGGTGAGATAGGTTGGGTGGTGAGTG_______________________________________________________________________________________________________________…
cl35	4	4	cl_199_M02866:64:000000000-AT0DG:1:1101:14352:6092 1:N:0:2	__________________________________________________________________________________________________________________________________________________________________________________________________________________________________________________________________________ATAATAGGTTAAATAGCAATTATTGGGGTAA______________________________________________________________________________________________________…
cl36	966	871	cl_470_M02866:64:000000000-AT0DG:1:1104:6062:24219 1:N:0:2	______________________________________________________________________________________________________________________________________________________________________________________________________________________________________________________________________________TGTGTTAAGTGATGATTGTTTAAATAGAGTGAGTGTTGTAAAGGATGGTAT______________________________________________________________________________…		271	321	50
cl37	5214	4720	cl_1057_M02866:64:000000000-AT0DG:1:1101:10511:2601 1:N:0:2	___________________________________________________________________________________________________________________________________________________________________________________________________________________________________________________________________________________TTGATAGTAATTGTTTGGATAGGGTGAATGTCGTGAAAG_____________________________________________________________________________________…		276	314	38
cl38	6916	5887	cl_204_M02866:64:000000000-AT0DG:1:1105:25825:22931 1:N:0:2	_______________________________________________________________________________________________________________________________________________________________________________________________________________________________________________________________________________________________AATTAGATGAGATAGATATTGTGAGAAGTAGTATCAGAAATCAGGTGTAG______________________________________________________________…		288	337	48
cl39	1	1	cl_2761_M02866:64:000000000-AT0DG:1:2108:13270:8231 1:N:0:2	__________________________________________________________________________________________________________________________________________________________________________________________________________________________________________________________________________________________________________GTGGTTGCCGCGGGAAATGGTATCAGTGATT______________________________________________________________________…
cl40	1	1	cl_2761_M02866:64:000000000-AT0DG:1:2104:10884:26812 1:N:0:2	_______________________________________________________________________________________________________________________________________________________________________________________________________________________________________________________________________________________________________________TGATGCGGGAAATGGTATCAGAGATTGGGTTT________________________________________________________________…
cl41	1	1	cl_2460_M02866:64:000000000-AT0DG:1:2102:15394:27637 1:N:0:2	________________________________________________________________________________________________________________________________________________________________________________________________________________________________________________________________________________________________________________AGTGTAGAAGATAGTGTTGGAAATTTGGTATGGG_____________________________________________________________…
cl42	1	1	M02866:64:000000000-AT0DG:1:1101:22802:6028 1:N:0:2	____________________________________________________________________________________________________________________________________________________________________________________________________________________________________________________________________________________________________________________TAAAGATTGGTGTTAAAAGTTGGGCATTGGTGGGG________________________________________________________…
cl43	1	1	cl_634_M02866:64:000000000-AT0DG:1:2114:14236:19277 1:N:0:2	________________________________________________________________________________________________________________________________________________________________________________________________________________________________________________________________________________________________________________________AAATGGCGTTTAAAGTTGGGTATGGATTGGA________________________________________________________…
cl44	887	798	cl_1628_M02866:64:000000000-AT0DG:1:2103:21356:27907 1:N:0:2	______________________________________________________________________________________________________________________________________________________________________________________________________________________________________________________________________________________________________________________________TGTTGAGAGTCAGATGTGAGTGAAGATATGGTGTTCAAATGGAGACGTA________________________________…		319	367	48
cl45	1465	1348	cl_198_M02866:64:000000000-AT0DG:1:1101:18605:2382 1:N:0:2	_______________________________________________________________________________________________________________________________________________________________________________________________________________________________________________________________________________________________________________________________ATTAAGTGTTGAATATAGGTGGAGATGTGATACTTGCGC_________________________________________…		320	358	37
cl46	4	4	cl_1419_M02866:64:000000000-AT0DG:1:1102:4608:9425 1:N:0:2	_________________________________________________________________________________________________________________________________________________________________________________________________________________________________________________________________________________________________________________________________TAGATATTGAGTGTAGGTAGTGATATAGTAT_______________________________________________…
cl47	2	2	cl_184_M02866:64:000000000-AT0DG:1:2114:16244:21479 1:N:0:2	____________________________________________________________________________________________________________________________________________________________________________________________________________________________________________________________________________________________________________________________________________TGTAGGTGGGAGTTTGATGTTTGAATGAGAT____________________________________…
cl48	3525	2983	cl_259_M02866:64:000000000-AT0DG:1:2107:15572:27794 1:N:0:2	________________________________________________________________________________________________________________________________________________________________________________________________________________________________________________________________________________________________________________________________________________________TGTAATTCTTAGGTGAGAATGAGAAGTAGGTGGTAGTTGTGAAACAA________…		345	391	45
cl49	4834	4202	cl_2523_M02866:64:000000000-AT0DG:1:2105:10100:4827 1:N:0:2	_____________________________________________________________________________________________________________________________________________________________________________________________________________________________________________________________________________________________________________________________________________________________TTCTTGAGTGAAAGTAGAAAATGAGTGGTGGTGATAGAATGACAGATAGT…		350	400	50
cl50	1048	978	cl_271_M02866:64:000000000-AT0DG:1:1101:10403:3113 1:N:0:2	_____________________________________________________________________________________________________________________________________________________________________________________________________________________________________________________________________________________________________________________________________________________________TATTTAGATGGAGATGAGAAACAGATGGTGATA_________________…		350	382	33
cl51	4	2	cl_794_M02866:64:000000000-AT0DG:1:1106:8878:12304 1:N:0:2	______________________________________________________________________________________________________________________________________________________________________________________________________________________________________________________________________________________________________________________________________________________________________GAGAGCTAGAGATGAGTGGTAGTGATAGTACA_________…
cl52	1	1	cl_1276_M02866:64:000000000-AT0DG:1:1108:16164:18241 1:N:0:2	________________________________________________________________________________________________________________________________________________________________________________________________________________________________________________________________________________________________________________________________________________________________________GAATGAGAAGTAGGTGGCAATGTTGGAGCAA________…
cl53	6	5	M02866:64:000000000-AT0DG:1:1110:14986:4258 1:N:0:2	________________________________________________________________________________________________________________________________________________________________________________________________________________________________________________________________________________________________________________________________________________________________________AGATAGGAGATAGGTGGTAATATTGAAACGA________…
cl54	3	3	cl_1240_M02866:64:000000000-AT0DG:1:1112:22547:22859 1:N:0:2	__________________________________________________________________________________________________________________________________________________________________________________________________________________________________________________________________________________________________________________________________________________________________________ATGTGGGATAGGTGGTGGTGGTGATATAATG______…
cl55	1	0	M02866:64:000000000-AT0DG:1:1103:21046:14288 1:N:0:2	____________________________________________________________________________________________________________________________________________________________________________________________________________________________________________________________________________________________________________________________________________________________________________GATAGGTGGGTGGTGGTGATATAATGGTGGA____…
cl56	23	0	M02866:64:000000000-AT0DG:1:1101:11036:25956 1:N:0:2	______________________________________________________________________________________________________________________________________________________________________________________________________________________________________________________________________________________________________________________________________________________________________________AGAAGAAATAGTAGTAGTAGAATGAGTAGTGG_…
cl57	660	603	cl_2421_M02866:64:000000000-AT0DG:1:1101:15506:6493 1:N:0:2	_________________________________________________________________________________________________________________________________________________________________________________________________________________________________________________________________________________________________________________________________________________________________________________________TTATAGTGGAGTAATAGATGAT…		378	419	40
cl58	1578	1505	cl_2812_M02866:64:000000000-AT0DG:1:1107:15982:15786 1:N:0:2	___________________________________________________________________________________________________________________________________________________________________________________________________________________________________________________________________________________________________________________________________________________________________________________________GTAGTAGAGTAGTAGATGGT…		380	425	44
cl59	2	0	M02866:64:000000000-AT0DG:1:1105:8317:4331 1:N:0:2	_____________________________________________________________________________________________________________________________________________________________________________________________________________________________________________________________________________________________________________________________________________________________________________________________AATAATGTGGTAAATGGT…
cl60	14	7	cl_2812_M02866:64:000000000-AT0DG:1:1110:26628:10228 1:N:0:2	________________________________________________________________________________________________________________________________________________________________________________________________________________________________________________________________________________________________________________________________________________________________________________________________AGAGTAGTAGATGGT…
cl61	8231	7329	cl_1379_M02866:64:000000000-AT0DG:1:1110:21007:26622 1:N:0:2	_______________________________________________________________________________________________________________________________________________________________________________________________________________________________________________________________________________________________________________________________________________________________________________________________________TGAATAAT…		392	436	44
cl62	2	1	cl_1844_M02866:64:000000000-AT0DG:1:1113:12800:26598 1:N:0:2	_______________________________________________________________________________________________________________________________________________________________________________________________________________________________________________________________________________________________________________________________________________________________________________________________________TGATTGGT…
cl63	2318	2090	M02866:64:000000000-AT0DG:1:2103:13821:4841 1:N:0:2	_______________________________________________________________________________________________________________________________________________________________________________________________________________________________________________________________________________________________________________________________________________________________________________________________________________…		412	456	43
cl64	17403	15751	cl_2487_M02866:64:000000000-AT0DG:1:1101:17232:2878 1:N:0:2	_______________________________________________________________________________________________________________________________________________________________________________________________________________________________________________________________________________________________________________________________________________________________________________________________________________…		415	456	40
cl65	32	7	M02866:64:000000000-AT0DG:1:1113:22332:19242 1:N:0:2	_______________________________________________________________________________________________________________________________________________________________________________________________________________________________________________________________________________________________________________________________________________________________________________________________________________…
cl66	33	30	M02866:64:000000000-AT0DG:1:1103:4403:11589 1:N:0:2	_______________________________________________________________________________________________________________________________________________________________________________________________________________________________________________________________________________________________________________________________________________________________________________________________________________…		430	481	49
cl67	11	5	M02866:64:000000000-AT0DG:1:1103:20392:15687 1:N:0:2	_______________________________________________________________________________________________________________________________________________________________________________________________________________________________________________________________________________________________________________________________________________________________________________________________________________…
cl68	156	138	M02866:64:000000000-AT0DG:1:1101:11234:3031 1:N:0:2	_______________________________________________________________________________________________________________________________________________________________________________________________________________________________________________________________________________________________________________________________________________________________________________________________________________…		436	483	46
cl69	4	0	cl_681_M02866:64:000000000-AT0DG:1:1104:13985:23813 1:N:0:2	_______________________________________________________________________________________________________________________________________________________________________________________________________________________________________________________________________________________________________________________________________________________________________________________________________________…
cl70	2	2	cl_681_M02866:64:000000000-AT0DG:1:1101:14320:19673 1:N:0:2	_______________________________________________________________________________________________________________________________________________________________________________________________________________________________________________________________________________________________________________________________________________________________________________________________________________…
cl71	56837	37029	cl_2813_M02866:64:000000000-AT0DG:1:1101:28391:17077 1:N:0:2	_______________________________________________________________________________________________________________________________________________________________________________________________________________________________________________________________________________________________________________________________________________________________________________________________________________…		445	491	45
cl72	4215	2658	cl_211_M02866:64:000000000-AT0DG:1:1101:12855:2374 1:N:0:2	_______________________________________________________________________________________________________________________________________________________________________________________________________________________________________________________________________________________________________________________________________________________________________________________________________________…		449	491	42
cl73	3	0	cl_961_M02866:64:000000000-AT0DG:1:1107:23861:5027 1:N:0:2	_______________________________________________________________________________________________________________________________________________________________________________________________________________________________________________________________________________________________________________________________________________________________________________________________________________…
cl74	7315	7062	cl_1013_M02866:64:000000000-AT0DG:1:2106:27199:10095 1:N:0:2	_______________________________________________________________________________________________________________________________________________________________________________________________________________________________________________________________________________________________________________________________________________________________________________________________________________…		469	499	29
cl75	1503	1328	M02866:64:000000000-AT0DG:1:1103:26436:19044 1:N:0:2	_______________________________________________________________________________________________________________________________________________________________________________________________________________________________________________________________________________________________________________________________________________________________________________________________________________…		471	507	36
cl76	1485	1355	cl_961_M02866:64:000000000-AT0DG:1:1101:13275:3665 1:N:0:2	_______________________________________________________________________________________________________________________________________________________________________________________________________________________________________________________________________________________________________________________________________________________________________________________________________________…		471	515	44
cl77	4385	4002	cl_2138_M02866:64:000000000-AT0DG:1:1103:4947:7275 1:N:0:2	_______________________________________________________________________________________________________________________________________________________________________________________________________________________________________________________________________________________________________________________________________________________________________________________________________________…		472	513	41
cl78	11318	10440	cl_802_M02866:64:000000000-AT0DG:1:1110:10920:18021 1:N:0:2	_______________________________________________________________________________________________________________________________________________________________________________________________________________________________________________________________________________________________________________________________________________________________________________________________________________…		475	510	35
cl79	1798	1603	M02866:64:000000000-AT0DG:1:1108:21250:25370 1:N:0:2	_______________________________________________________________________________________________________________________________________________________________________________________________________________________________________________________________________________________________________________________________________________________________________________________________________________…		477	523	45
cl80	3	0	M02866:64:000000000-AT0DG:1:1102:5459:15493 1:N:0:2	_______________________________________________________________________________________________________________________________________________________________________________________________________________________________________________________________________________________________________________________________________________________________________________________________________________…
cl81	18	6	M02866:64:000000000-AT0DG:1:1114:15138:24956 1:N:0:2	_______________________________________________________________________________________________________________________________________________________________________________________________________________________________________________________________________________________________________________________________________________________________________________________________________________…
cl82	2	1	cl_1063_M02866:64:000000000-AT0DG:1:2104:23640:26288 1:N:0:2	_______________________________________________________________________________________________________________________________________________________________________________________________________________________________________________________________________________________________________________________________________________________________________________________________________________…
cl83	26092	23096	M02866:64:000000000-AT0DG:1:1114:11277:27431 1:N:0:2	_______________________________________________________________________________________________________________________________________________________________________________________________________________________________________________________________________________________________________________________________________________________________________________________________________________…		504	553	48
cl84	1423	1299	cl_155_M02866:64:000000000-AT0DG:1:1101:16832:3727 1:N:0:2	_______________________________________________________________________________________________________________________________________________________________________________________________________________________________________________________________________________________________________________________________________________________________________________________________________________…		513	556	43
cl85	4637	4094	cl_3005_M02866:64:000000000-AT0DG:1:1110:16533:26264 1:N:0:2	_______________________________________________________________________________________________________________________________________________________________________________________________________________________________________________________________________________________________________________________________________________________________________________________________________________…		514	556	43
cl86	63	60	cl_1154_M02866:64:000000000-AT0DG:1:1101:15918:18669 1:N:0:2	_______________________________________________________________________________________________________________________________________________________________________________________________________________________________________________________________________________________________________________________________________________________________________________________________________________…		514	556	43
cl87	3055	2867	cl_2146_M02866:64:000000000-AT0DG:1:1114:25347:23548 1:N:0:2	_______________________________________________________________________________________________________________________________________________________________________________________________________________________________________________________________________________________________________________________________________________________________________________________________________________…		515	555	39
cl88	1	1	cl_1865_M02866:64:000000000-AT0DG:1:1102:26865:22700 1:N:0:2	_______________________________________________________________________________________________________________________________________________________________________________________________________________________________________________________________________________________________________________________________________________________________________________________________________________…
cl89	1	1	cl_1080_M02866:64:000000000-AT0DG:1:2109:23790:13322 1:N:0:2	_______________________________________________________________________________________________________________________________________________________________________________________________________________________________________________________________________________________________________________________________________________________________________________________________________________…
cl90	3	0	M02866:64:000000000-AT0DG:1:1106:22541:25151 1:N:0:2	_______________________________________________________________________________________________________________________________________________________________________________________________________________________________________________________________________________________________________________________________________________________________________________________________________________…
cl91	3	3	cl_2761_M02866:64:000000000-AT0DG:1:1105:13088:12073 1:N:0:2	_______________________________________________________________________________________________________________________________________________________________________________________________________________________________________________________________________________________________________________________________________________________________________________________________________________…
cl92	1103	988	cl_889_M02866:64:000000000-AT0DG:1:2104:13989:13016 1:N:0:2	_______________________________________________________________________________________________________________________________________________________________________________________________________________________________________________________________________________________________________________________________________________________________________________________________________________…		526	579	52
cl93	1	1	cl_1797_M02866:64:000000000-AT0DG:1:2110:7728:25188 1:N:0:2	_______________________________________________________________________________________________________________________________________________________________________________________________________________________________________________________________________________________________________________________________________________________________________________________________________________…
cl94	11540	0	cl_281_M02866:64:000000000-AT0DG:1:1104:19835:15242 1:N:0:2	_______________________________________________________________________________________________________________________________________________________________________________________________________________________________________________________________________________________________________________________________________________________________________________________________________________…
cl95	2	1	cl_2391_M02866:64:000000000-AT0DG:1:1101:25643:22744 1:N:0:2	_______________________________________________________________________________________________________________________________________________________________________________________________________________________________________________________________________________________________________________________________________________________________________________________________________________…
cl96	3208	2997	cl_1376_M02866:64:000000000-AT0DG:1:1107:25838:14849 1:N:0:2	_______________________________________________________________________________________________________________________________________________________________________________________________________________________________________________________________________________________________________________________________________________________________________________________________________________…		564	601	37
cl97	344	318	cl_1977_M02866:64:000000000-AT0DG:1:1101:16770:5431 1:N:0:2	_______________________________________________________________________________________________________________________________________________________________________________________________________________________________________________________________________________________________________________________________________________________________________________________________________________…		564	610	46
cl98	5	2	cl_2846_M02866:64:000000000-AT0DG:1:1104:10580:7946 1:N:0:2	_______________________________________________________________________________________________________________________________________________________________________________________________________________________________________________________________________________________________________________________________________________________________________________________________________________…
cl99	8985	7302	cl_628_M02866:64:000000000-AT0DG:1:2108:8002:24886 1:N:0:2	_______________________________________________________________________________________________________________________________________________________________________________________________________________________________________________________________________________________________________________________________________________________________________________________________________________…		596	635	38
cl100	1331	1235	cl_314_M02866:64:000000000-AT0DG:1:1106:22888:23664 1:N:0:2	_______________________________________________________________________________________________________________________________________________________________________________________________________________________________________________________________________________________________________________________________________________________________________________________________________________…		599	640	40
cl101	734	650	cl_2249_M02866:64:000000000-AT0DG:1:1101:13379:2751 1:N:0:2	_______________________________________________________________________________________________________________________________________________________________________________________________________________________________________________________________________________________________________________________________________________________________________________________________________________…		603	647	43
cl102	3348	3021	cl_213_M02866:64:000000000-AT0DG:1:1101:16460:2391 1:N:0:2	_______________________________________________________________________________________________________________________________________________________________________________________________________________________________________________________________________________________________________________________________________________________________________________________________________________…		604	647	42
cl103	4914	4443	cl_2806_M02866:64:000000000-AT0DG:1:1112:24610:14662 1:N:0:2	_______________________________________________________________________________________________________________________________________________________________________________________________________________________________________________________________________________________________________________________________________________________________________________________________________________…		606	649	43
cl104	4256	3949	cl_2926_M02866:64:000000000-AT0DG:1:1101:15148:2692 1:N:0:2	_______________________________________________________________________________________________________________________________________________________________________________________________________________________________________________________________________________________________________________________________________________________________________________________________________________…		606	640	34
cl105	72	44	cl_628_M02866:64:000000000-AT0DG:1:2109:15736:28964 1:N:0:2	_______________________________________________________________________________________________________________________________________________________________________________________________________________________________________________________________________________________________________________________________________________________________________________________________________________…		607	641	33
cl106	1	1	M02866:64:000000000-AT0DG:1:1114:8660:24024 1:N:0:2	_______________________________________________________________________________________________________________________________________________________________________________________________________________________________________________________________________________________________________________________________________________________________________________________________________________…
cl107	1	1	cl_2375_M02866:64:000000000-AT0DG:1:2102:19333:28395 1:N:0:2	_______________________________________________________________________________________________________________________________________________________________________________________________________________________________________________________________________________________________________________________________________________________________________________________________________________…
cl108	262	249	cl_432_M02866:64:000000000-AT0DG:1:1101:11926:3382 1:N:0:2	_______________________________________________________________________________________________________________________________________________________________________________________________________________________________________________________________________________________________________________________________________________________________________________________________________________…		634	673	38
cl109	211	186	cl_514_M02866:64:000000000-AT0DG:1:1111:5815:17151 1:N:0:2	_______________________________________________________________________________________________________________________________________________________________________________________________________________________________________________________________________________________________________________________________________________________________________________________________________________…		637	683	45
cl110	514	482	cl_2438_M02866:64:000000000-AT0DG:1:1109:5507:19426 1:N:0:2	_______________________________________________________________________________________________________________________________________________________________________________________________________________________________________________________________________________________________________________________________________________________________________________________________________________…		638	672	33
cl111	3	0	cl_493_M02866:64:000000000-AT0DG:1:2113:11680:23405 1:N:0:2	_______________________________________________________________________________________________________________________________________________________________________________________________________________________________________________________________________________________________________________________________________________________________________________________________________________…
cl112	1215	1102	M02866:64:000000000-AT0DG:1:1107:17204:2922 1:N:0:2	_______________________________________________________________________________________________________________________________________________________________________________________________________________________________________________________________________________________________________________________________________________________________________________________________________________…		639	680	40
cl113	3	3	cl_1240_M02866:64:000000000-AT0DG:1:2105:16047:14295 1:N:0:2	_______________________________________________________________________________________________________________________________________________________________________________________________________________________________________________________________________________________________________________________________________________________________________________________________________________…
cl114	28	20	cl_1535_M02866:64:000000000-AT0DG:1:1106:27445:21214 1:N:0:2	_______________________________________________________________________________________________________________________________________________________________________________________________________________________________________________________________________________________________________________________________________________________________________________________________________________…
cl115	2	2	cl_1240_M02866:64:000000000-AT0DG:1:1113:9335:25702 1:N:0:2	_______________________________________________________________________________________________________________________________________________________________________________________________________________________________________________________________________________________________________________________________________________________________________________________________________________…
cl116	3	2	M02866:64:000000000-AT0DG:1:2107:19126:16428 1:N:0:2	_______________________________________________________________________________________________________________________________________________________________________________________________________________________________________________________________________________________________________________________________________________________________________________________________________________…
cl117	11925	9469	cl_2551_M02866:64:000000000-AT0DG:1:2110:19189:14858 1:N:0:2	_______________________________________________________________________________________________________________________________________________________________________________________________________________________________________________________________________________________________________________________________________________________________________________________________________________…		666	711	43
cl118	3426	3086	cl_2413_M02866:64:000000000-AT0DG:1:1109:12693:6397 1:N:0:2	_______________________________________________________________________________________________________________________________________________________________________________________________________________________________________________________________________________________________________________________________________________________________________________________________________________…		671	716	45
cl119	11289	10095	cl_1706_M02866:64:000000000-AT0DG:1:1104:19924:13020 1:N:0:2	_______________________________________________________________________________________________________________________________________________________________________________________________________________________________________________________________________________________________________________________________________________________________________________________________________________…		671	715	43
cl120	578	551	cl_2195_M02866:64:000000000-AT0DG:1:1101:8010:4231 1:N:0:2	_______________________________________________________________________________________________________________________________________________________________________________________________________________________________________________________________________________________________________________________________________________________________________________________________________________…		678	711	33
cl121	2	0	cl_350_M02866:64:000000000-AT0DG:1:1104:14279:16970 1:N:0:2	_______________________________________________________________________________________________________________________________________________________________________________________________________________________________________________________________________________________________________________________________________________________________________________________________________________…
cl122	15	6	cl_2384_M02866:64:000000000-AT0DG:1:1102:18139:20717 1:N:0:2	_______________________________________________________________________________________________________________________________________________________________________________________________________________________________________________________________________________________________________________________________________________________________________________________________________________…
cl123	13	7	cl_366_M02866:64:000000000-AT0DG:1:1102:17632:21428 1:N:0:2	_______________________________________________________________________________________________________________________________________________________________________________________________________________________________________________________________________________________________________________________________________________________________________________________________________________…
cl124	141	131	cl_2246_M02866:64:000000000-AT0DG:1:1101:25197:7665 1:N:0:2	_______________________________________________________________________________________________________________________________________________________________________________________________________________________________________________________________________________________________________________________________________________________________________________________________________________…		702	748	46
cl125	20	15	cl_2492_M02866:64:000000000-AT0DG:1:1102:18234:23239 1:N:0:2	_______________________________________________________________________________________________________________________________________________________________________________________________________________________________________________________________________________________________________________________________________________________________________________________________________________…
cl126	1342	1249	cl_2964_M02866:64:000000000-AT0DG:1:2113:18040:6196 1:N:0:2	_______________________________________________________________________________________________________________________________________________________________________________________________________________________________________________________________________________________________________________________________________________________________________________________________________________…		711	750	38
cl127	4474	3940	cl_1080_M02866:64:000000000-AT0DG:1:2109:23790:13322 1:N:0:2	_______________________________________________________________________________________________________________________________________________________________________________________________________________________________________________________________________________________________________________________________________________________________________________________________________________…		729	773	45
cl128	10086	8804	cl_265_M02866:64:000000000-AT0DG:1:1101:26584:13884 1:N:0:2	_______________________________________________________________________________________________________________________________________________________________________________________________________________________________________________________________________________________________________________________________________________________________________________________________________________…		729	773	44
cl129	5	3	cl_473_M02866:64:000000000-AT0DG:1:1107:29201:16927 1:N:0:2	_______________________________________________________________________________________________________________________________________________________________________________________________________________________________________________________________________________________________________________________________________________________________________________________________________________…
cl130	3037	2452	M02866:64:000000000-AT0DG:1:1106:25752:25059 1:N:0:2	_______________________________________________________________________________________________________________________________________________________________________________________________________________________________________________________________________________________________________________________________________________________________________________________________________________…		753	803	49
cl131	4	2	M02866:64:000000000-AT0DG:1:1110:12523:24981 1:N:0:2	_______________________________________________________________________________________________________________________________________________________________________________________________________________________________________________________________________________________________________________________________________________________________________________________________________________…
cl132	21	2	cl_2427_M02866:64:000000000-AT0DG:1:1109:7342:24968 1:N:0:2	_______________________________________________________________________________________________________________________________________________________________________________________________________________________________________________________________________________________________________________________________________________________________________________________________________________…
cl133	3	2	cl_1780_M02866:64:000000000-AT0DG:1:2104:18668:24803 1:N:0:2	_______________________________________________________________________________________________________________________________________________________________________________________________________________________________________________________________________________________________________________________________________________________________________________________________________________…
cl134	2454	2194	cl_471_M02866:64:000000000-AT0DG:1:1101:25829:23490 1:N:0:2	_______________________________________________________________________________________________________________________________________________________________________________________________________________________________________________________________________________________________________________________________________________________________________________________________________________…		765	809	44
cl135	3674	3269	cl_915_M02866:64:000000000-AT0DG:1:2113:27038:9695 1:N:0:2	_______________________________________________________________________________________________________________________________________________________________________________________________________________________________________________________________________________________________________________________________________________________________________________________________________________…		765	808	42
cl136	3	0	M02866:64:000000000-AT0DG:1:1106:19767:10448 1:N:0:2	_______________________________________________________________________________________________________________________________________________________________________________________________________________________________________________________________________________________________________________________________________________________________________________________________________________…
cl137	1	1	cl_238_M02866:64:000000000-AT0DG:1:2113:4373:22229 1:N:0:2	_______________________________________________________________________________________________________________________________________________________________________________________________________________________________________________________________________________________________________________________________________________________________________________________________________________…
cl138	1	1	cl_1063_M02866:64:000000000-AT0DG:1:2103:13039:24131 1:N:0:2	_______________________________________________________________________________________________________________________________________________________________________________________________________________________________________________________________________________________________________________________________________________________________________________________________________________…
cl139	1	1	cl_26_M02866:64:000000000-AT0DG:1:2102:20008:28475 1:N:0:2	_______________________________________________________________________________________________________________________________________________________________________________________________________________________________________________________________________________________________________________________________________________________________________________________________________________…
cl140	4	0	cl_681_M02866:64:000000000-AT0DG:1:1111:13343:4515 1:N:0:2	_______________________________________________________________________________________________________________________________________________________________________________________________________________________________________________________________________________________________________________________________________________________________________________________________________________…
cl141	159	132	cl_492_M02866:64:000000000-AT0DG:1:1101:18617:10448 1:N:0:2	_______________________________________________________________________________________________________________________________________________________________________________________________________________________________________________________________________________________________________________________________________________________________________________________________________________…		789	842	52
cl142	1433	1244	cl_1434_M02866:64:000000000-AT0DG:1:2107:21533:26885 1:N:0:2	_______________________________________________________________________________________________________________________________________________________________________________________________________________________________________________________________________________________________________________________________________________________________________________________________________________…		791	842	50
cl143	9016	8089	cl_2096_M02866:64:000000000-AT0DG:1:1107:28187:12351 1:N:0:2	_______________________________________________________________________________________________________________________________________________________________________________________________________________________________________________________________________________________________________________________________________________________________________________________________________________…		793	839	47
cl144	1733	1635	cl_681_M02866:64:000000000-AT0DG:1:2110:13710:13561 1:N:0:2	_______________________________________________________________________________________________________________________________________________________________________________________________________________________________________________________________________________________________________________________________________________________________________________________________________________…		794	825	30
cl145	1	1	cl_2096_M02866:64:000000000-AT0DG:1:1105:22529:11999 1:N:0:2	_______________________________________________________________________________________________________________________________________________________________________________________________________________________________________________________________________________________________________________________________________________________________________________________________________________…
cl146	4720	4474	cl_2152_M02866:64:000000000-AT0DG:1:1109:6641:22054 1:N:0:2	_______________________________________________________________________________________________________________________________________________________________________________________________________________________________________________________________________________________________________________________________________________________________________________________________________________…		810	841	30
cl147	19	17	cl_3037_M02866:64:000000000-AT0DG:1:2104:5492:7007 1:N:0:2	_______________________________________________________________________________________________________________________________________________________________________________________________________________________________________________________________________________________________________________________________________________________________________________________________________________…
cl148	2115	1954	cl_473_M02866:64:000000000-AT0DG:1:1106:4913:17757 1:N:0:2	_______________________________________________________________________________________________________________________________________________________________________________________________________________________________________________________________________________________________________________________________________________________________________________________________________________…		823	866	42
cl149	1	1	M02866:64:000000000-AT0DG:1:1103:24834:12656 1:N:0:2	_______________________________________________________________________________________________________________________________________________________________________________________________________________________________________________________________________________________________________________________________________________________________________________________________________________…
cl150	7745	4700	cl_73_M02866:64:000000000-AT0DG:1:1101:16982:18148 1:N:0:2	_______________________________________________________________________________________________________________________________________________________________________________________________________________________________________________________________________________________________________________________________________________________________________________________________________________…		826	866	40
cl151	1483	1350	cl_1886_M02866:64:000000000-AT0DG:1:2102:26918:13303 1:N:0:2	_______________________________________________________________________________________________________________________________________________________________________________________________________________________________________________________________________________________________________________________________________________________________________________________________________________…		826	866	40
cl152	10	5	cl_2375_M02866:64:000000000-AT0DG:1:1102:14527:22420 1:N:0:2	_______________________________________________________________________________________________________________________________________________________________________________________________________________________________________________________________________________________________________________________________________________________________________________________________________________…
cl153	5	4	cl_2711_M02866:64:000000000-AT0DG:1:2106:13709:22329 1:N:0:2	_______________________________________________________________________________________________________________________________________________________________________________________________________________________________________________________________________________________________________________________________________________________________________________________________________________…
