# Supplementary material for: Guide RNA Repertoires in the Main Lineages of Trypanosoma cruzi: High Diversity and Variable Redundancy Among Strains
Source: Front Cell Infect Microbiol. 2021 May 31;11:663416. doi: 10.3389/fcimb.2021.663416 (PMC8202002; doi:10.3389/fcimb.2021.663416)
Supplement: Supplementary File 2 — Zip file containing gRNA classes aligned to different mRNAs for each strain in this study. [file DataSheet_2.zip › Supplementary File 2/PalDa20cl3_Cascada3.txt_resSWARM.txt]

CYBSYL	ATGTTTCGTTGTAGATTTTTATTATTTTTTTTATTGTTTAGGAATTTGTGTTGTCTTCTAATGTCAGGTTGTTTATATAGGATATATGGAGTGGGGTTCAGTTTAGGTCTATTTATTATGTTACAGATAATATGTGGTGTTTGCTTAGCATGAATGTTTTTTAGTTGTTTTATTTGTGCAAATTGATATTTTATTTTATTTTTGTGAGACTTTGATTTAGGCTTTGTGATTAGAAGTATTCATATCTGTTTTACTTCTTTGCTATATTTTCTATTATATGTGCATATATTTAAATGTATAATATTGGTAATTTTATTTGACACACATTTATTAGTATGATTTATAGGATTTATATTATTTATGTTTATAATAATTATTGCATTTATTGGATACGTGTTA…
cl0	2	2	cl_1791_M02866:64:000000000-AT0DG:1:1110:27009:11591 1:N:0:2	___GTGGTAGTATTTAGAAATGGTGGAGGATATAATG__________________________________________________________________________________________________________________________________________________________________________________________________________________________________________________________________________________________________________________________________________________________________________…
cl1	26	12	cl_2301_M02866:64:000000000-AT0DG:1:1114:27950:10622 1:N:0:2	______________TGGAAATGATGGGGAGGATGGTAGATTTATA__________________________________________________________________________________________________________________________________________________________________________________________________________________________________________________________________________________________________________________________________________________________________…
cl2	1	1	cl_2612_M02866:64:000000000-AT0DG:1:2111:24409:6020 1:N:0:2	________________GAGATGATTAGAAAAGTGGTGAGTTATTAAATG______________________________________________________________________________________________________________________________________________________________________________________________________________________________________________________________________________________________________________________________________________________________…
cl3	12	0	cl_974_M02866:64:000000000-AT0DG:1:1101:24538:24151 1:N:0:2	_________________________AGAAAGATGTGGAGTTTTTGAATACAGTATGGGATTGTG_______________________________________________________________________________________________________________________________________________________________________________________________________________________________________________________________________________________________________________________________________________…
cl4	9	4	cl_1055_M02866:64:000000000-AT0DG:1:1102:10683:28097 1:N:0:2	__________________________GAAGAGTGAGGAGTTCTTAGATATGGTAGAAGATTGTA_______________________________________________________________________________________________________________________________________________________________________________________________________________________________________________________________________________________________________________________________________________…
cl5	2	2	cl_1643_M02866:64:000000000-AT0DG:1:1105:8726:18938 1:N:0:2	____________________________________AGATCTTTGAGTGTAGCAGAAGATTGTGTTT____________________________________________________________________________________________________________________________________________________________________________________________________________________________________________________________________________________________________________________________________________…
cl6	3	1	M02866:64:000000000-AT0DG:1:2106:9546:27440 1:N:0:2	________________________________________________ACTGTAGAGAATTGTAGTGTGGTAGGTGTAT________________________________________________________________________________________________________________________________________________________________________________________________________________________________________________________________________________________________________________________________…
cl7	239	230	M02866:64:000000000-AT0DG:1:1110:7566:17426 1:N:0:2	______________________________________________________________________________________________________________TGGGGAGTATGGTATCTATTGTATGTTATAG__________________________________________________________________________________________________________________________________________________________________________________________________________________________________________________________________…		111	141	29
cl8	1	1	cl_1082_M02866:64:000000000-AT0DG:1:2111:23177:7693 1:N:0:2	_______________________________________________________________________________________________________________ATGTGATGTGATGTTTGTTGTATATTATGTG_________________________________________________________________________________________________________________________________________________________________________________________________________________________________________________________________…
cl9	28	17	cl_1240_M02866:64:000000000-AT0DG:1:1101:16654:12811 1:N:0:2	______________________________________________________________________________________________________________________________TATTATATATGGTGAGTGAATTGTATTTGTGATG_______________________________________________________________________________________________________________________________________________________________________________________________________________________________________________…
cl10	11	6	M02866:64:000000000-AT0DG:1:1103:16325:21736 1:N:0:2	____________________________________________________________________________________________________________________________________________________________________________________________________________________________________________GTGAGGGTAGGTAGGGTAGGGGGGCGATATAATG_________________________________________________________________________________________________________________________________…
cl11	1	1	cl_2093_M02866:64:000000000-AT0DG:1:2109:18199:28240 1:N:0:2	_______________________________________________________________________________________________________________________________________________________________________________________________________________________________________________________________GGATGCGATATAAAAAATAACATACATGTGTG________________________________________________________________________________________________________________…
cl12	1	1	M02866:64:000000000-AT0DG:1:2101:17930:9069 1:N:0:2	_________________________________________________________________________________________________________________________________________________________________________________________________________________________________________________________________________TGTGAGATAGTGTGTGTGTGTATAAGTTTGT_______________________________________________________________________________________________________…
cl13	27	12	cl_2384_M02866:64:000000000-AT0DG:1:1102:20916:6062 1:N:0:2	______________________________________________________________________________________________________________________________________________________________________________________________________________________________________________________________________________________________________________TAAATGTTGAGGTGAATTGTATGTAGGTATT__________________________________________________________________…
cl14	10	7	M02866:64:000000000-AT0DG:1:1102:8982:17707 1:N:0:2	___________________________________________________________________________________________________________________________________________________________________________________________________________________________________________________________________________________________________________________________________________________GTGTGTTTTGAATGTGGCGAGTGCGGGTGATA____________________________…
cl15	2	0	cl_1313_M02866:64:000000000-AT0DG:1:1108:9281:10871 1:N:0:2	_____________________________________________________________________________________________________________________________________________________________________________________________________________________________________________________________________________________________________________________________________________________________________________GTGTGGTTGGTAGTGTAAGTGTTCTGTGTGTAG_…
cl16	1	1	cl_847_M02866:64:000000000-AT0DG:1:2104:17143:6646 1:N:0:2	_____________________________________________________________________________________________________________________________________________________________________________________________________________________________________________________________________________________________________________________________________________________________________________ATTTTGTTGGTAGTGTGAGTAGCTTATGTTT___…
cl17	1	1	M02866:64:000000000-AT0DG:1:2102:19776:27619 1:N:0:2	_______________________________________________________________________________________________________________________________________________________________________________________________________________________________________________________________________________________________________________________________________________________________________________________________________________…
cl18	7	6	cl_836_M02866:64:000000000-AT0DG:1:1104:10534:3516 1:N:0:2	_______________________________________________________________________________________________________________________________________________________________________________________________________________________________________________________________________________________________________________________________________________________________________________________________________________…
cl19	3	3	cl_1578_M02866:64:000000000-AT0DG:1:1102:22380:27162 1:N:0:2	_______________________________________________________________________________________________________________________________________________________________________________________________________________________________________________________________________________________________________________________________________________________________________________________________________________…
cl20	42	8	cl_1515_M02866:64:000000000-AT0DG:1:1109:18841:13139 1:N:0:2	_______________________________________________________________________________________________________________________________________________________________________________________________________________________________________________________________________________________________________________________________________________________________________________________________________________…
cl21	2	2	cl_2375_M02866:64:000000000-AT0DG:1:1110:14155:21747 1:N:0:2	_______________________________________________________________________________________________________________________________________________________________________________________________________________________________________________________________________________________________________________________________________________________________________________________________________________…
cl22	3	3	cl_175_M02866:64:000000000-AT0DG:1:1104:19154:6586 1:N:0:2	_______________________________________________________________________________________________________________________________________________________________________________________________________________________________________________________________________________________________________________________________________________________________________________________________________________…
cl23	1	1	cl_2174_M02866:64:000000000-AT0DG:1:1108:10716:19360 1:N:0:2	_______________________________________________________________________________________________________________________________________________________________________________________________________________________________________________________________________________________________________________________________________________________________________________________________________________…
cl24	1	1	cl_1815_M02866:64:000000000-AT0DG:1:2110:24782:14940 1:N:0:2	_______________________________________________________________________________________________________________________________________________________________________________________________________________________________________________________________________________________________________________________________________________________________________________________________________________…
cl25	2	1	cl_2332_M02866:64:000000000-AT0DG:1:2105:11260:4630 1:N:0:2	_______________________________________________________________________________________________________________________________________________________________________________________________________________________________________________________________________________________________________________________________________________________________________________________________________________…
cl26	1	1	cl_1076_M02866:64:000000000-AT0DG:1:1107:23679:22748 1:N:0:2	_______________________________________________________________________________________________________________________________________________________________________________________________________________________________________________________________________________________________________________________________________________________________________________________________________________…
cl27	3	2	cl_1927_M02866:64:000000000-AT0DG:1:2102:23540:21965 1:N:0:2	_______________________________________________________________________________________________________________________________________________________________________________________________________________________________________________________________________________________________________________________________________________________________________________________________________________…
cl28	2	2	cl_454_M02866:64:000000000-AT0DG:1:1109:6478:13207 1:N:0:2	_______________________________________________________________________________________________________________________________________________________________________________________________________________________________________________________________________________________________________________________________________________________________________________________________________________…
cl29	8	4	cl_2347_M02866:64:000000000-AT0DG:1:1106:17529:13437 1:N:0:2	_______________________________________________________________________________________________________________________________________________________________________________________________________________________________________________________________________________________________________________________________________________________________________________________________________________…
cl30	1	1	cl_209_M02866:64:000000000-AT0DG:1:1111:5231:23823 1:N:0:2	_______________________________________________________________________________________________________________________________________________________________________________________________________________________________________________________________________________________________________________________________________________________________________________________________________________…
cl31	70	27	cl_474_M02866:64:000000000-AT0DG:1:1102:22577:17270 1:N:0:2	_______________________________________________________________________________________________________________________________________________________________________________________________________________________________________________________________________________________________________________________________________________________________________________________________________________…		982	1013	30
cl32	33	22	cl_2574_M02866:64:000000000-AT0DG:1:1108:24198:23322 1:N:0:2	_______________________________________________________________________________________________________________________________________________________________________________________________________________________________________________________________________________________________________________________________________________________________________________________________________________…		986	1016	29
cl33	1	1	M02866:64:000000000-AT0DG:1:1103:20454:9323 1:N:0:2	_______________________________________________________________________________________________________________________________________________________________________________________________________________________________________________________________________________________________________________________________________________________________________________________________________________…
cl34	11	11	cl_862_M02866:64:000000000-AT0DG:1:1102:11963:6344 1:N:0:2	_______________________________________________________________________________________________________________________________________________________________________________________________________________________________________________________________________________________________________________________________________________________________________________________________________________…
cl35	2	1	cl_1946_M02866:64:000000000-AT0DG:1:2104:9019:3604 1:N:0:2	_______________________________________________________________________________________________________________________________________________________________________________________________________________________________________________________________________________________________________________________________________________________________________________________________________________…
cl36	2	2	cl_471_M02866:64:000000000-AT0DG:1:2105:24066:7861 1:N:0:2	_______________________________________________________________________________________________________________________________________________________________________________________________________________________________________________________________________________________________________________________________________________________________________________________________________________…
cl37	1	0	M02866:64:000000000-AT0DG:1:1103:6355:18968 1:N:0:2	_______________________________________________________________________________________________________________________________________________________________________________________________________________________________________________________________________________________________________________________________________________________________________________________________________________…
