# Supplementary material for: Guide RNA Repertoires in the Main Lineages of Trypanosoma cruzi: High Diversity and Variable Redundancy Among Strains
Source: Front Cell Infect Microbiol. 2021 May 31;11:663416. doi: 10.3389/fcimb.2021.663416 (PMC8202002; doi:10.3389/fcimb.2021.663416)
Supplement: Supplementary File 2 — Zip file containing gRNA classes aligned to different mRNAs for each strain in this study. [file DataSheet_2.zip › Supplementary File 2/PalDa20cl3_Cascada4.txt_resSWARM.txt]

MURF2SYL	ATGTTTGGTTGTTTTAATTTAGTTTTATTTTTATGTTTTGATTGTAGTCGTGTTTTTGATTTATTATGTGATAGAACCTACGATTTTATTTTATGATGATTTGATTTAGATTATATATTATATGATTTTGTATTTGATTTTGTGGTGTGTATAACATTCATATTCATATTCATTTTAGGTTTTTTTGTTAGAATATTTTTTAGTTTTGTATTTGTATTATTATTTATAACATTTTTTGGTACATATACATTGTCTATGTTATATACAGGTTATTATATATTCTATATATATATATTATACAATTTTATATGTTTCTTTTTCACATTCGGTATCAATTTTTTGATATATTATTTAGAATTTTTTACGTTTATATTATTATATTTATTTTTTGATTTTATA…
cl0	3	2	cl_1076_M02866:64:000000000-AT0DG:1:2101:22807:3459 1:N:0:2	___AAGCTAAAAAGATTGGGTTGAAATTGAAATG_____________________________________________________________________________________________________________________________________________________________________________________________________________________________________________________________________________________________________________________________________________________________________________…
cl1	617	591	cl_830_M02866:64:000000000-AT0DG:1:1105:10927:26630 1:N:0:2	______________________AGATTGAGGGTGTAAGATTGGTCTTAGTATGA_________________________________________________________________________________________________________________________________________________________________________________________________________________________________________________________________________________________________________________________________________________________…		23	54	30
cl2	3	3	cl_184_M02866:64:000000000-AT0DG:1:1110:3618:19680 1:N:0:2	_______________________________________________________________________________________________TATTGTATTGAGTTTGATACATAATATGTGAG________________________________________________________________________________________________________________________________________________________________________________________________________________________________________________________________________________…
cl3	1	1	cl_1095_M02866:64:000000000-AT0DG:1:1106:5452:24658 1:N:0:2	_________________________________________________________________________________________________________ATTTTAGTATATAGCATATTAGTATATGGGTTGG____________________________________________________________________________________________________________________________________________________________________________________________________________________________________________________________________…
cl4	5	2	cl_557_M02866:64:000000000-AT0DG:1:1105:27686:18294 1:N:0:2	________________________________________________________________________________________________________________________GTTTTAAGGCATAGGTTAAAATACCATGCGT________________________________________________________________________________________________________________________________________________________________________________________________________________________________________________________…
cl5	1	1	M02866:64:000000000-AT0DG:1:2110:7706:7297 1:N:0:2	____________________________________________________________________________________________________________________________________________GTATGATGTGTGTTGTGAGTGTAGATATGTGT___________________________________________________________________________________________________________________________________________________________________________________________________________________________________…
cl6	2	2	cl_2888_M02866:64:000000000-AT0DG:1:2109:5799:14853 1:N:0:2	________________________________________________________________________________________________________________________________________________TGTATGAATTGTAGGTGTGGATATAAGTGGT________________________________________________________________________________________________________________________________________________________________________________________________________________________________…
cl7	4	0	M02866:64:000000000-AT0DG:1:1105:28168:16836 1:N:0:2	___________________________________________________________________________________________________________________________________________________________________________________________________GAAAAATGGAGGTGTAGGTATGATGGTGGATGGT__________________________________________________________________________________________________________________________________________________________________________…
cl8	17	0	cl_1497_M02866:64:000000000-AT0DG:1:2104:11429:14625 1:N:0:2	_________________________________________________________________________________________________________________________________________________________________________________________________________TGAGAATAGAAACATAGTGACAAGTGGTGTG_______________________________________________________________________________________________________________________________________________________________________…
cl9	3	2	cl_156_M02866:64:000000000-AT0DG:1:2103:9449:20560 1:N:0:2	__________________________________________________________________________________________________________________________________________________________________________________________________________TAAGGTGTTAGTGTGATAGTGAATATTGTAAGTA___________________________________________________________________________________________________________________________________________________________________…
cl10	1	1	cl_470_M02866:64:000000000-AT0DG:1:2114:12669:12085 1:N:0:2	_________________________________________________________________________________________________________________________________________________________________________________________________________________________AGAGTGAGTGTTGTAAAGGATGGTGTGTATG_______________________________________________________________________________________________________________________________________________________…
cl11	3	1	cl_1244_M02866:64:000000000-AT0DG:1:1107:13890:18073 1:N:0:2	_______________________________________________________________________________________________________________________________________________________________________________________________________________________________________GAGAAAGTATGTATATGTGGTAAGTGTTATG_________________________________________________________________________________________________________________________________________…
cl12	3	2	cl_2571_M02866:64:000000000-AT0DG:1:1107:11380:12833 1:N:0:2	______________________________________________________________________________________________________________________________________________________________________________________________________________________________________________________________GTGTCATGTGTATTTGATAATATGTGAAGTA__________________________________________________________________________________________________________________…
cl13	1	1	M02866:64:000000000-AT0DG:1:1110:19372:13743 1:N:0:2	__________________________________________________________________________________________________________________________________________________________________________________________________________________________________________________________________AGTTTGTGTTTAGTAGTATGTAAGATGTTTGT_____________________________________________________________________________________________________________…
cl14	12	7	cl_1303_M02866:64:000000000-AT0DG:1:1109:11631:13625 1:N:0:2	_____________________________________________________________________________________________________________________________________________________________________________________________________________________________________________________________________ATGTGTTAGACAGTGTATGGGATATGTGTGTAGA________________________________________________________________________________________________________…
cl15	10	10	cl_1046_M02866:64:000000000-AT0DG:1:1102:15833:18585 1:N:0:2	____________________________________________________________________________________________________________________________________________________________________________________________________________________________________________________________________________________TGTAGTATGTGTATGTATGATGTGTTAGTAT____________________________________________________________________________________________…
cl16	11	11	cl_258_M02866:64:000000000-AT0DG:1:1101:9464:3669 1:N:0:2	_____________________________________________________________________________________________________________________________________________________________________________________________________________________________________________________________________________________GTGGGATGTGTGAATATAATGTGTTGGGGTT___________________________________________________________________________________________…
cl17	3	3	cl_2379_M02866:64:000000000-AT0DG:1:1101:25109:8125 1:N:0:2	__________________________________________________________________________________________________________________________________________________________________________________________________________________________________________________________________________________________________________________________________________________________TGAAAAGTCTTAAAAGGTATGGATATGATTG______________________…
cl18	4	1	cl_827_M02866:64:000000000-AT0DG:1:1109:2540:17235 1:N:0:2	_____________________________________________________________________________________________________________________________________________________________________________________________________________________________________________________________________________________________________________________________________________________________TAGGGCTTAAAGGATACGGGTAAAATGGTGT___________________…
cl19	145	137	cl_259_M02866:64:000000000-AT0DG:1:1101:19705:4213 1:N:0:2	____________________________________________________________________________________________________________________________________________________________________________________________________________________________________________________________________________________________________________________________________________________________________TAGGTGATGTGGGTATGGTGATGTGGGTGTGG___________…		357	388	30
cl20	2	1	cl_259_M02866:64:000000000-AT0DG:1:1101:23723:13556 1:N:0:2	____________________________________________________________________________________________________________________________________________________________________________________________________________________________________________________________________________________________________________________________________________________________________TAGGTGGTATGGGTGTAGTAGTATGGATTGG____________…
cl21	1	0	M02866:64:000000000-AT0DG:1:1103:10054:4316 1:N:0:2	_______________________________________________________________________________________________________________________________________________________________________________________________________________________________________________________________________________________________________________________________________________________________________________________________________________…
cl22	2	0	cl_2560_M02866:64:000000000-AT0DG:1:1109:2680:13908 1:N:0:2	_______________________________________________________________________________________________________________________________________________________________________________________________________________________________________________________________________________________________________________________________________________________________________________________________________________…
cl23	6	4	M02866:64:000000000-AT0DG:1:1103:19713:26802 1:N:0:2	_______________________________________________________________________________________________________________________________________________________________________________________________________________________________________________________________________________________________________________________________________________________________________________________________________________…
cl24	1	1	cl_2612_M02866:64:000000000-AT0DG:1:1105:27381:14691 1:N:0:2	_______________________________________________________________________________________________________________________________________________________________________________________________________________________________________________________________________________________________________________________________________________________________________________________________________________…
cl25	1	1	cl_1706_M02866:64:000000000-AT0DG:1:1112:19960:3434 1:N:0:2	_______________________________________________________________________________________________________________________________________________________________________________________________________________________________________________________________________________________________________________________________________________________________________________________________________________…
cl26	48	30	M02866:64:000000000-AT0DG:1:1105:29315:12220 1:N:0:2	_______________________________________________________________________________________________________________________________________________________________________________________________________________________________________________________________________________________________________________________________________________________________________________________________________________…		666	696	28
cl27	2	0	cl_520_M02866:64:000000000-AT0DG:1:2104:16538:20121 1:N:0:2	_______________________________________________________________________________________________________________________________________________________________________________________________________________________________________________________________________________________________________________________________________________________________________________________________________________…
cl28	493	480	cl_1832_M02866:64:000000000-AT0DG:1:1107:5598:15910 1:N:0:2	_______________________________________________________________________________________________________________________________________________________________________________________________________________________________________________________________________________________________________________________________________________________________________________________________________________…		793	829	34
cl29	52	25	cl_2487_M02866:64:000000000-AT0DG:1:1104:27080:15374 1:N:0:2	_______________________________________________________________________________________________________________________________________________________________________________________________________________________________________________________________________________________________________________________________________________________________________________________________________________…		845	877	31
cl30	5	3	M02866:64:000000000-AT0DG:1:1111:20466:14774 1:N:0:2	_______________________________________________________________________________________________________________________________________________________________________________________________________________________________________________________________________________________________________________________________________________________________________________________________________________…
cl31	5	3	cl_1418_M02866:64:000000000-AT0DG:1:1101:20909:14874 1:N:0:2	_______________________________________________________________________________________________________________________________________________________________________________________________________________________________________________________________________________________________________________________________________________________________________________________________________________…
cl32	3410	3229	cl_2888_M02866:64:000000000-AT0DG:1:2109:5799:14853 1:N:0:2	_______________________________________________________________________________________________________________________________________________________________________________________________________________________________________________________________________________________________________________________________________________________________________________________________________________…		874	904	29
cl33	6	3	cl_2559_M02866:64:000000000-AT0DG:1:2108:14716:12536 1:N:0:2	_______________________________________________________________________________________________________________________________________________________________________________________________________________________________________________________________________________________________________________________________________________________________________________________________________________…
cl34	2	1	cl_2986_M02866:64:000000000-AT0DG:1:1104:25352:19337 1:N:0:2	_______________________________________________________________________________________________________________________________________________________________________________________________________________________________________________________________________________________________________________________________________________________________________________________________________________…
cl35	3	2	cl_913_M02866:64:000000000-AT0DG:1:2112:17167:20530 1:N:0:2	_______________________________________________________________________________________________________________________________________________________________________________________________________________________________________________________________________________________________________________________________________________________________________________________________________________…
cl36	1	1	cl_209_M02866:64:000000000-AT0DG:1:2112:22641:18832 1:N:0:2	_______________________________________________________________________________________________________________________________________________________________________________________________________________________________________________________________________________________________________________________________________________________________________________________________________________…
cl37	601	590	cl_830_M02866:64:000000000-AT0DG:1:1101:2933:9671 1:N:0:2	_______________________________________________________________________________________________________________________________________________________________________________________________________________________________________________________________________________________________________________________________________________________________________________________________________________…		1001	1031	29
cl38	3	0	cl_862_M02866:64:000000000-AT0DG:1:2103:7730:21726 1:N:0:2	_______________________________________________________________________________________________________________________________________________________________________________________________________________________________________________________________________________________________________________________________________________________________________________________________________________…
cl39	14	5	cl_1930_M02866:64:000000000-AT0DG:1:1102:24634:20095 1:N:0:2	_______________________________________________________________________________________________________________________________________________________________________________________________________________________________________________________________________________________________________________________________________________________________________________________________________________…
