# Supplementary material for: Guide RNA Repertoires in the Main Lineages of Trypanosoma cruzi: High Diversity and Variable Redundancy Among Strains
Source: Front Cell Infect Microbiol. 2021 May 31;11:663416. doi: 10.3389/fcimb.2021.663416 (PMC8202002; doi:10.3389/fcimb.2021.663416)
Supplement: Supplementary File 2 — Zip file containing gRNA classes aligned to different mRNAs for each strain in this study. [file DataSheet_2.zip › Supplementary File 2/PalDa20cl3_Cascada5.txt_resSWARM.txt]

CR3SYL	ATGTTTGATTGTTTAATTTTGTTATTTTTTTGTTATTTGTTTGTACATTTTTTTTGTTTTTTATTTGTTTGTGATTTGTTTTTATGTTTATTATTTGGTTTTTATTTTTTGTTGGATTTTTGTTTTTTGTTTAATATGGGTTTATTGTTGTGTTTATTTTTTTTTTTTATTTTATCATTTGATATGTATATCGAATTGTTATTTATTATTTAG
cl0	5	2	cl_1303_M02866:64:000000000-AT0DG:1:1101:11902:14436 1:N:0:2	____GATTGGTAAGTTGGGATGATGGTAGGATGATGG________________________________________________________________________________________________________________________________________________________________________________
cl1	6	5	cl_2301_M02866:64:000000000-AT0DG:1:1101:14035:16094 1:N:0:2	____________GGTGGAAATGATGGGAGGATGGTAGATTAATAT________________________________________________________________________________________________________________________________________________________________________
cl2	11	0	M02866:64:000000000-AT0DG:1:1103:6394:14169 1:N:0:2	______________TAAAGGTGGTAAGAAGGCTGTGGTTAAATATGTGAA___________________________________________________________________________________________________________________________________________________________________
cl3	2	2	cl_94_M02866:64:000000000-AT0DG:1:2101:17085:22890 1:N:0:2	______________________GTAGGAGAATAGTTGGTAAGTACGTGGGAAG________________________________________________________________________________________________________________________________________________________________
cl4	16	15	cl_2153_M02866:64:000000000-AT0DG:1:1108:9895:5045 1:N:0:2	_____________________________________________ATAGAAGAAGTAAGAGATAGGTAGGTGTTGAGTGGAGATG________________________________________________________________________________________________________________________________
cl5	41	22	cl_1063_M02866:64:000000000-AT0DG:1:1102:19760:3956 1:N:0:2	__________________________________________________GATGGTAAAAGATGGATAAGGGTTAAATGGGG___________________________________________________________________________________________________________________________________		51	82	30
cl6	2	0	cl_2346_M02866:64:000000000-AT0DG:1:1104:24888:6936 1:N:0:2	__________________________________________________AGAAAGAGGAGATAGGTGAATGTTGAATGAGA___________________________________________________________________________________________________________________________________
cl7	1	1	cl_2413_M02866:64:000000000-AT0DG:1:2112:25620:10827 1:N:0:2	__________________________________________________GAGAACGACAGATGAGTAGATGCTGAATGTA____________________________________________________________________________________________________________________________________
cl8	8117	7723	cl_162_M02866:64:000000000-AT0DG:1:1112:24149:22467 1:N:0:2	____________________________________________________GGAGAGGAGGTGGGTAGATATTAGACAGAGATG________________________________________________________________________________________________________________________________		53	85	32
cl9	2	2	cl_2986_M02866:64:000000000-AT0DG:1:1104:11480:12192 1:N:0:2	____________________________________________________GGATGAGATACGGGTGAATATTGAACTGAGATG________________________________________________________________________________________________________________________________
cl10	1	1	cl_1774_M02866:64:000000000-AT0DG:1:1111:18360:23351 1:N:0:2	______________________________________________________________TGATTAGATGCCGGGTAAGAATGTAAGTTATAG______________________________________________________________________________________________________________________
cl11	5	4	cl_2384_M02866:64:000000000-AT0DG:1:2109:17913:21089 1:N:0:2	________________________________________________________________AATAGGTGGTAAGTGGGAGTGTGGGTAGTTGGT____________________________________________________________________________________________________________________
cl12	5	4	M02866:64:000000000-AT0DG:1:1103:6711:5580 1:N:0:2	_______________________________________________________________________________________AGTAATAGATAGAAAGTGGGGGGTAATCTAAGAGTAGTA_______________________________________________________________________________________
cl13	2	2	cl_1946_M02866:64:000000000-AT0DG:1:2112:17888:20278 1:N:0:2	_______________________________________________________________________________________AGTGATGGGTCAAAGACAAGATACAATTTGAG______________________________________________________________________________________________
cl14	13	6	cl_1944_M02866:64:000000000-AT0DG:1:1105:9938:21684 1:N:0:2	____________________________________________________________________________________________________________GGTGGTTTGGATATGAGAGGTGGGTTATGTG__________________________________________________________________________
cl15	1	1	M02866:64:000000000-AT0DG:1:1111:25701:11059 1:N:0:2	_______________________________________________________________________________________________________________AGTTTGGGATTAAAAGATGGATTGTATTTAA_______________________________________________________________________
cl16	3017	2890	cl_586_M02866:64:000000000-AT0DG:1:1101:13869:2164 1:N:0:2	_____________________________________________________________________________________________________________________AAGTCAAGAGATGAGTTGTGTGTAAGTGGTG_________________________________________________________________		118	148	29
cl17	1	1	cl_2382_M02866:64:000000000-AT0DG:1:2113:20868:4672 1:N:0:2	_____________________________________________________________________________________________________________________GGGGTAAAAGATGGATAGTGTTTAAGTGATAGTG______________________________________________________________
cl18	243	234	cl_1342_M02866:64:000000000-AT0DG:1:1101:10292:26178 1:N:0:2	_____________________________________________________________________________________________________________________________________________________________AAAATAGAGAATGAAGTAGTGGATTGTATAA_________________________		158	188	29
cl19	5	2	cl_665_M02866:64:000000000-AT0DG:1:1106:3892:8885 1:N:0:2	_________________________________________________________________________________________________________________________________________________________________________AAAGTATTAGATTGTACATATGATTGAATAGT____________
cl20	10	6	cl_184_M02866:64:000000000-AT0DG:1:1105:19170:26462 1:N:0:2	________________________________________________________________________________________________________________________________________________________________________________TGATTTATATATGTAGTCTAGTTGTAAGTGATA____
cl21	1	1	cl_563_M02866:64:000000000-AT0DG:1:2109:9833:14849 1:N:0:2	______________________________________________________________________________________________________________________________________________________________________________________ATGTATGTGGTTAGATAGTGGGTGGTGGGGT
