# Supplementary material for: Guide RNA Repertoires in the Main Lineages of Trypanosoma cruzi: High Diversity and Variable Redundancy Among Strains
Source: Front Cell Infect Microbiol. 2021 May 31;11:663416. doi: 10.3389/fcimb.2021.663416 (PMC8202002; doi:10.3389/fcimb.2021.663416)
Supplement: Supplementary File 2 — Zip file containing gRNA classes aligned to different mRNAs for each strain in this study. [file DataSheet_2.zip › Supplementary File 2/PalDa20cl3_Cascada6.txt_resSWARM.txt]

CR4SYLfanny(2)	ATATATAGTTTATGGTATATTTTATTGTTGTTTTGTTTTTTGTTTTTATTATTTGTTTGTATAGGTATGTTTTATTTATTTTGTTATAGTTGTTTGTTTTTTTTTGTTGTTTTAGGTTGTGATTTTTTATTAGTATTTTGATTGTATAGTTTATTTTTTTTGTGGCGTTATAATTTTGTTTATTTTTTTTTTTTATTTTGTTTTATGTTTTTTATATTGCTGTTTTTTTTTGGTTTGTTTGGTTTTTTTTTATATTTTTTATTGTGTTTTGTGTTGTTTTTTAGTTTATTTTTTGTGTTGTTTTTTGTTTTTGGTGGTTTTTTTGTTTTTGTTTTTTTTTTTTGTTTATATTTATTTTTGTTTGTAGTTATTATTGTTTTATTGGTTTGGTTATTGTTA…
cl0	3	3	cl_720_M02866:64:000000000-AT0DG:1:1101:22629:22301 1:N:0:2	TATGTGTTGAATATCATATAGAGGAGTGATG________________________________________________________________________________________________________________________________________________________________________________________________________________________________________________________________________________________________________________________________________________________________________________…
cl1	1	1	cl_204_M02866:64:000000000-AT0DG:1:2114:24453:16587 1:N:0:2	_ATGAGTTAGATATTGTGCGAAGTAGTATCAGAA_____________________________________________________________________________________________________________________________________________________________________________________________________________________________________________________________________________________________________________________________________________________________________________…
cl2	4	2	M02866:64:000000000-AT0DG:1:1108:17902:10796 1:N:0:2	_________GATATGGTGTGGAATGATGATGGGATGGGAT_______________________________________________________________________________________________________________________________________________________________________________________________________________________________________________________________________________________________________________________________________________________________________…
cl3	50	25	cl_1316_M02866:64:000000000-AT0DG:1:1110:10286:2883 1:N:0:2	_________________GTAATATAGTGGTAGGATAGGAAATGGGTATG______________________________________________________________________________________________________________________________________________________________________________________________________________________________________________________________________________________________________________________________________________________________…		18	49	30
cl4	60	55	cl_1565_M02866:64:000000000-AT0DG:1:1105:19806:15587 1:N:0:2	______________________GAAGTGGTAAGATAGGAGATGAGAGTAATAGACAGATATGTGTA_____________________________________________________________________________________________________________________________________________________________________________________________________________________________________________________________________________________________________________________________________________…		23	66	42
cl5	5	4	cl_2384_M02866:64:000000000-AT0DG:1:1111:18276:11708 1:N:0:2	_______________________________AGGTGGTAAGTGGGAGTGGTGGGTAGTTGTA_________________________________________________________________________________________________________________________________________________________________________________________________________________________________________________________________________________________________________________________________________________…
cl6	1	1	cl_2384_M02866:64:000000000-AT0DG:1:2111:15022:12959 1:N:0:2	_______________________________AGGTGGTAAGTGGGAGTGGTAGGTGGGAATAT________________________________________________________________________________________________________________________________________________________________________________________________________________________________________________________________________________________________________________________________________________…
cl7	2	2	cl_2301_M02866:64:000000000-AT0DG:1:2103:16427:22709 1:N:0:2	_________________________________ATGGAGATTGGAAGTGGCAGATGTGTGTATC_______________________________________________________________________________________________________________________________________________________________________________________________________________________________________________________________________________________________________________________________________________…
cl8	1	1	cl_1063_M02866:64:000000000-AT0DG:1:2108:25922:14546 1:N:0:2	_________________________________________________________ACATATTTGTTTGAGATAGATGAGGTAATGG_______________________________________________________________________________________________________________________________________________________________________________________________________________________________________________________________________________________________________________________…
cl9	29471	28286	M02866:64:000000000-AT0DG:1:1101:21251:21544 1:N:0:2	_____________________________________________________________ATCAGTACAAGATAAGTGAAGTGGTGTTGTT___________________________________________________________________________________________________________________________________________________________________________________________________________________________________________________________________________________________________________________…		62	92	29
cl10	9	5	cl_2096_M02866:64:000000000-AT0DG:1:1109:18389:11158 1:N:0:2	_________________________________________________________________GTGTTGAGTAAATGAAATGGTGTCAGTATGTGAA____________________________________________________________________________________________________________________________________________________________________________________________________________________________________________________________________________________________________________…
cl11	1	1	M02866:64:000000000-AT0DG:1:2105:26776:23903 1:N:0:2	_____________________________________________________________________GATACGGGTAAAATGGTGTTATTGGGTGGGG___________________________________________________________________________________________________________________________________________________________________________________________________________________________________________________________________________________________________________…
cl12	953	898	cl_877_M02866:64:000000000-AT0DG:1:1114:24232:22421 1:N:0:2	_____________________________________________________________________________TAATGTGGTGTTAATAGATAGAGAGAAGTGGCAATA______________________________________________________________________________________________________________________________________________________________________________________________________________________________________________________________________________________________…		78	113	34
cl13	41068	31922	cl_2761_M02866:64:000000000-AT0DG:1:1102:20933:21490 1:N:0:2	________________________________________________________________________________________________________________AGTTGATGTTAGAAGATGGTTATGAGGTTGACGCG____________________________________________________________________________________________________________________________________________________________________________________________________________________________________________________________…		113	147	33
cl14	5861	5217	cl_326_M02866:64:000000000-AT0DG:1:1106:18443:3365 1:N:0:2	________________________________________________________________________________________________________________AGTTGATATTGAGAGGTAGCTATAGAACTGACATGTTAGATGG____________________________________________________________________________________________________________________________________________________________________________________________________________________________________________________…		113	155	41
cl15	12	6	cl_1950_M02866:64:000000000-AT0DG:1:2105:11015:15001 1:N:0:2	________________________________________________________________________________________________________________GGTTGATGTTGAGAAGTGATTGTGGAGCTTGTGT_____________________________________________________________________________________________________________________________________________________________________________________________________________________________________________________________…
cl16	1	1	cl_2761_M02866:64:000000000-AT0DG:1:1114:7239:24090 1:N:0:2	__________________________________________________________________________________________________________________TTGATGTTAGATGATGGTTATGAGGTTGACGTGTGAAATGG____________________________________________________________________________________________________________________________________________________________________________________________________________________________________________________…
cl17	6	0	M02866:64:000000000-AT0DG:1:1102:19298:4873 1:N:0:2	______________________________________________________________________________________________________________________________________TAGATTTGATGTATTAGATAGGAGATAGGTTGTAATATTGAAACGAGTAGAG_____________________________________________________________________________________________________________________________________________________________________________________________________________________…
cl18	4	1	cl_1276_M02866:64:000000000-AT0DG:1:1105:23580:10912 1:N:0:2	________________________________________________________________________________________________________________________________________AGTTTGATATGTTGAATGAGAAGTATGTTGCAATGTTGGAGCAAGTG________________________________________________________________________________________________________________________________________________________________________________________________________________________…
cl19	3	1	cl_2938_M02866:64:000000000-AT0DG:1:1109:22165:13554 1:N:0:2	________________________________________________________________________________________________________________________________________GGATAGATGTGTTGGATGGGTAAAATGTTGT________________________________________________________________________________________________________________________________________________________________________________________________________________________________________…
cl20	1	1	cl_1625_M02866:64:000000000-AT0DG:1:1111:20327:23699 1:N:0:2	____________________________________________________________________________________________________________________________________________________TGGGTGAAAGTGGCACTATGATGTTGTAGTAGGTGGAG_____________________________________________________________________________________________________________________________________________________________________________________________________________________…
cl21	1	1	cl_1025_M02866:64:000000000-AT0DG:1:2112:16712:2213 1:N:0:2	___________________________________________________________________________________________________________________________________________________________GGGGAGTATTGCAACGTTAGTATAGATGAGA_____________________________________________________________________________________________________________________________________________________________________________________________________________________…
cl22	8	0	cl_779_M02866:64:000000000-AT0DG:1:1109:26725:8846 1:N:0:2	________________________________________________________________________________________________________________________________________________________________AGGTTGTAATATTGAAACGAGTAGAGTGACAG_______________________________________________________________________________________________________________________________________________________________________________________________________________…
cl23	10	6	cl_1095_M02866:64:000000000-AT0DG:1:1113:17932:26189 1:N:0:2	__________________________________________________________________________________________________________________________________________________________________________________AGTTGAAGAGGAGAAACAGGGAGAGATGTAAA_____________________________________________________________________________________________________________________________________________________________________________________________…
cl24	2	0	M02866:64:000000000-AT0DG:1:2110:24865:6207 1:N:0:2	___________________________________________________________________________________________________________________________________________________________________________________________AGAGGGGAGAGGTGGAGTATGGGGAGTATGGTTATAA_______________________________________________________________________________________________________________________________________________________________________________…
cl25	2	2	M02866:64:000000000-AT0DG:1:1103:20802:24672 1:N:0:2	____________________________________________________________________________________________________________________________________________________________________________________________AGGAAATGGGGTATGGTATGGGAGATATAAT____________________________________________________________________________________________________________________________________________________________________________________…
cl26	1	1	cl_1515_M02866:64:000000000-AT0DG:1:2107:25934:10844 1:N:0:2	______________________________________________________________________________________________________________________________________________________________________________________________GGTATGAGATGAGATATGGGGAGTATGGGGA__________________________________________________________________________________________________________________________________________________________________________________…
cl27	1	1	cl_1066_M02866:64:000000000-AT0DG:1:1109:15649:25239 1:N:0:2	__________________________________________________________________________________________________________________________________________________________________________________________________________GATGCGAGAAGTAAGATGATGGGAGAAAGTTAAACAGATTATA__________________________________________________________________________________________________________________________________________________________…
cl28	1	1	cl_2628_M02866:64:000000000-AT0DG:1:2105:14348:24518 1:N:0:2	__________________________________________________________________________________________________________________________________________________________________________________________________________________________________________________AGAGAGAAGTAGGAGAAACAATACGGGTTGTG_____________________________________________________________________________________________________________________________…
cl29	770	751	cl_1844_M02866:64:000000000-AT0DG:1:1101:21285:3591 1:N:0:2	___________________________________________________________________________________________________________________________________________________________________________________________________________________________________________________GAGAGAGGTGAAAGAGACAATACGAAGTTTG_____________________________________________________________________________________________________________________________…		244	274	28
cl30	48	43	cl_2149_M02866:64:000000000-AT0DG:1:1101:14625:25166 1:N:0:2	_________________________________________________________________________________________________________________________________________________________________________________________________________________________________________________________________GTATAGTATGAAGTGTGGTGTGAGATTAGATGGGAGATACAACAG_________________________________________________________________________________________________…		258	302	43
cl31	9	5	cl_2382_M02866:64:000000000-AT0DG:1:1102:12392:4749 1:N:0:2	_________________________________________________________________________________________________________________________________________________________________________________________________________________________________________________________________________________________________________GGTAAAAGATGGATATTGTTAAAAAGATAGTGG_____________________________________________________________________…
cl32	1	1	cl_1489_M02866:64:000000000-AT0DG:1:1112:26997:22776 1:N:0:2	__________________________________________________________________________________________________________________________________________________________________________________________________________________________________________________________________________________________________________________TGAAAACAGTTGAGAGAGTAAAGATTAGAGGGGG___________________________________________________________…
cl33	1	1	cl_2682_M02866:64:000000000-AT0DG:1:2103:14819:25177 1:N:0:2	__________________________________________________________________________________________________________________________________________________________________________________________________________________________________________________________________________________________________________________________GCTTGAAAAGTAAGAATGGAAGAGGAGAATCAGTA__________________________________________________…
cl34	6	3	cl_1815_M02866:64:000000000-AT0DG:1:1101:5534:13556 1:N:0:2	_________________________________________________________________________________________________________________________________________________________________________________________________________________________________________________________________________________________________________________________________AGATGGAGATATAAGGGAAGAGTAGGTGTTAA______________________________________________…
cl35	112	71	M02866:64:000000000-AT0DG:1:1109:18414:2363 1:N:0:2	__________________________________________________________________________________________________________________________________________________________________________________________________________________________________________________________________________________________________________________________________GATAGAAATAGAAAGAGGAGATAGGTGTATGTGG___________________________________________…		323	356	33
cl36	4	2	cl_794_M02866:64:000000000-AT0DG:1:1108:16572:24674 1:N:0:2	__________________________________________________________________________________________________________________________________________________________________________________________________________________________________________________________________________________________________________________________________________________________ATAGAGATAGAGATGAGTGGTAGTGATAGTA______________________…
cl37	1	1	cl_3043_M02866:64:000000000-AT0DG:1:2112:15228:14685 1:N:0:2	___________________________________________________________________________________________________________________________________________________________________________________________________________________________________________________________________________________________________________________________________________________________________GGGGTAGACATTAGTGGCGATATAATGGTTGGG___________…
cl38	4	4	cl_135_M02866:64:000000000-AT0DG:1:2112:13551:10263 1:N:0:2	____________________________________________________________________________________________________________________________________________________________________________________________________________________________________________________________________________________________________________________________________________________________________________ATAAGTAATGGTGGAGTGATTAAGTTCATAG____…
cl39	8	4	cl_3045_M02866:64:000000000-AT0DG:1:1101:28104:15198 1:N:0:2	__________________________________________________________________________________________________________________________________________________________________________________________________________________________________________________________________________________________________________________________________________________________________________________________AGTAGTAGAATTAGTAGTGGC…
cl40	1	1	cl_2347_M02866:64:000000000-AT0DG:1:1111:28555:18306 1:N:0:2	___________________________________________________________________________________________________________________________________________________________________________________________________________________________________________________________________________________________________________________________________________________________________________________________ATAATGAAGTTGATAGTGGT…
cl41	16458	14821	cl_1839_M02866:64:000000000-AT0DG:1:1102:14892:2653 1:N:0:2	______________________________________________________________________________________________________________________________________________________________________________________________________________________________________________________________________________________________________________________________________________________________________________________________GTTAGTTTGATGATGGT…		383	429	46
cl42	5	4	cl_2422_M02866:64:000000000-AT0DG:1:1107:15848:3882 1:N:0:2	______________________________________________________________________________________________________________________________________________________________________________________________________________________________________________________________________________________________________________________________________________________________________________________________ATTGGAATGGTGGTGAT…
cl43	3	0	M02866:64:000000000-AT0DG:1:1103:3397:15126 1:N:0:2	_________________________________________________________________________________________________________________________________________________________________________________________________________________________________________________________________________________________________________________________________________________________________________________________________AGTTTAGTAGTGGT…
cl44	1	1	cl_2066_M02866:64:000000000-AT0DG:1:1108:27459:10358 1:N:0:2	_________________________________________________________________________________________________________________________________________________________________________________________________________________________________________________________________________________________________________________________________________________________________________________________________GCGTTGGTAGTGGT…
cl45	495	442	M02866:64:000000000-AT0DG:1:1105:18934:14830 1:N:0:2	________________________________________________________________________________________________________________________________________________________________________________________________________________________________________________________________________________________________________________________________________________________________________________________________________TGATAGT…		393	440	47
