# Supplementary material for: Guide RNA Repertoires in the Main Lineages of Trypanosoma cruzi: High Diversity and Variable Redundancy Among Strains
Source: Front Cell Infect Microbiol. 2021 May 31;11:663416. doi: 10.3389/fcimb.2021.663416 (PMC8202002; doi:10.3389/fcimb.2021.663416)
Supplement: Supplementary File 2 — Zip file containing gRNA classes aligned to different mRNAs for each strain in this study. [file DataSheet_2.zip › Supplementary File 2/PalDa20cl3_Cascada7.txt_resSWARM.txt]

ND3SYL	ATGAATTCACGTTTAGTGTTTTATACATTAGATTTATGTTTTGTTAGTTGTTTGTTTTTTGTGTTATTGACTACCATTATTTGTGTTTTGTTATTTATATTTGTAATAGTATTGTTTTATTTTTGTTATAGTTTTTTGTTTTTGTGGTTTTTATTTTTTATGGTGTTATTAGGGTTTGTATGGTATTTTTGGGACCATGTATATTTGTGTGATACAATTTTGTTTTGTTTATAATATTTTTTGTTATGTTATGTGTATTATATTAATAAATT
cl0	19	0	M02866:64:000000000-AT0DG:1:2106:16113:28264 1:N:0:2	____________________________________ATTAGGTAGTTGATATGTAGGGGATATAATGG____________________________________________________________________________________________________________________________________________________________________________________________________________
cl1	34	14	cl_3045_M02866:64:000000000-AT0DG:1:1101:24666:15146 1:N:0:2	_____________________________________TTAGATAGTTAGTGAGTAGGAGATATAATGT____________________________________________________________________________________________________________________________________________________________________________________________________________
cl2	2	2	cl_2382_M02866:64:000000000-AT0DG:1:2107:10769:7499 1:N:0:2	_______________________________________AGGTAGTTGATATGTAGGGGATATAGTGGTTGGGG______________________________________________________________________________________________________________________________________________________________________________________________________
cl3	5	3	cl_1927_M02866:64:000000000-AT0DG:1:1105:23345:11551 1:N:0:2	_______________________________________________________________________AAGATAATGGATATGAGATGGTGAAAGTAGG__________________________________________________________________________________________________________________________________________________________________________
cl4	4	3	cl_383_M02866:64:000000000-AT0DG:1:1107:17562:5003 1:N:0:2	_______________________________________________________________________ATGGAGATAGGTACGGGGTGGCGGATATAAT__________________________________________________________________________________________________________________________________________________________________________
cl5	4166	4021	cl_101_M02866:64:000000000-AT0DG:1:1101:16078:2079 1:N:0:2	_______________________________________________________________________________ATACATGGAGTGGTGAGTGTTGGTATTATCGT_________________________________________________________________________________________________________________________________________________________________		80	111	30
cl6	1	1	cl_1013_M02866:64:000000000-AT0DG:1:2109:18406:2393 1:N:0:2	_____________________________________________________________________________________ATGGTGACGGATGTGAATGTTAGTGTGGTAGAA__________________________________________________________________________________________________________________________________________________________
cl7	1	1	cl_1076_M02866:64:000000000-AT0DG:1:2105:19440:25955 1:N:0:2	______________________________________________________________________________________GTGTGGTAGGTATGGGTGTTGTCATTACGAG___________________________________________________________________________________________________________________________________________________________
cl8	1	1	cl_1989_M02866:64:000000000-AT0DG:1:1108:14253:4233 1:N:0:2	___________________________________________________________________________________________ATGAATGTGGATATTGTTGTATTAGAGTGGG______________________________________________________________________________________________________________________________________________________
cl9	10	0	cl_471_M02866:64:000000000-AT0DG:1:1104:27481:17757 1:N:0:2	__________________________________________________________________________________________________TAAATGTTGTTATGGTACAATGGCAATGATG_______________________________________________________________________________________________________________________________________________
cl10	11	6	cl_1515_M02866:64:000000000-AT0DG:1:1102:5500:9257 1:N:0:2	____________________________________________________________________________________________________________________________TGGTGTTTAAAGATGAAGGTATTAGATGTGA_____________________________________________________________________________________________________________________
cl11	4	2	cl_1703_M02866:64:000000000-AT0DG:1:1111:13783:28664 1:N:0:2	__________________________________________________________________________________________________________________________________TGAAATGTGGAGACATTAGAGATGGGTAGTAT______________________________________________________________________________________________________________
cl12	42	18	cl_2347_M02866:64:000000000-AT0DG:1:1106:18919:25566 1:N:0:2	___________________________________________________________________________________________________________________________________AAAGGTTAAAAATATTGGGGATGAAAATTGC______________________________________________________________________________________________________________
cl13	6	4	cl_1887_M02866:64:000000000-AT0DG:1:1105:16495:27850 1:N:0:2	_______________________________________________________________________________________________________________________________________GTTGGAGACGTCAAGAATAAGAGATGATATG__________________________________________________________________________________________________________
cl14	2488	2389	cl_1206_M02866:64:000000000-AT0DG:1:1102:18474:10409 1:N:0:2	_______________________________________________________________________________________________________________________________________GTTAGAGATGTTAGAAGTGGGAGGTGGTGTG__________________________________________________________________________________________________________		136	166	29
cl15	2	2	cl_699_M02866:64:000000000-AT0DG:1:2109:14243:14915 1:N:0:2	_______________________________________________________________________________________________________________________________________________________________________________________GTAAATGTTTTGATGTATGTAAGTTTATTGT__________________________________________________________
cl16	1	1	M02866:64:000000000-AT0DG:1:2107:16370:27945 1:N:0:2	________________________________________________________________________________________________________________________________________________________________________________________________________TATGGTTACGTTGTGTTGGGGTGGAGTGGTT_________________________________________
cl17	6	0	M02866:64:000000000-AT0DG:1:1103:12036:12627 1:N:0:2	____________________________________________________________________________________________________________________________________________________________________________________________________________________ATGTTGTGTTGGGGTGGATGTTGTGTGAGGTGG___________________________
cl18	922	861	cl_470_M02866:64:000000000-AT0DG:1:1106:26732:20930 1:N:0:2	_____________________________________________________________________________________________________________________________________________________________________________________________________________________TGTTTAAATAGAGTGAGTGTTGTAAAGGATGGTATG_______________________		214	249	35
cl19	12	9	M02866:64:000000000-AT0DG:1:1103:18355:7964 1:N:0:2	_____________________________________________________________________________________________________________________________________________________________________________________________________________________TGTTTGGATAGGGTGAATGTCGTGAAAGTTG____________________________
cl20	6691	5979	cl_204_M02866:64:000000000-AT0DG:1:1106:25719:23313 1:N:0:2	________________________________________________________________________________________________________________________________________________________________________________________________________________________TTAGATGAGATAGATATTGTGAGAAGTAGTATCA______________________		217	250	32
cl21	16	8	cl_563_M02866:64:000000000-AT0DG:1:1105:25151:6498 1:N:0:2	__________________________________________________________________________________________________________________________________________________________________________________________________________________________________________ATAGTGGGTGGTGTGGTGTGTATAGTTTAAT_______
cl22	1	1	M02866:64:000000000-AT0DG:1:2113:6089:23454 1:N:0:2	__________________________________________________________________________________________________________________________________________________________________________________________________________________________________________ATTGGGGATGATGTGATATGTGTGGTAGAAT_______
cl23	4	2	cl_862_M02866:64:000000000-AT0DG:1:1114:16597:5200 1:N:0:2	_____________________________________________________________________________________________________________________________________________________________________________________________________________________________________________GGAGGTGGTGTGTTGTGTGTGATGTGATTGG____
