# Supplementary material for: Guide RNA Repertoires in the Main Lineages of Trypanosoma cruzi: High Diversity and Variable Redundancy Among Strains
Source: Front Cell Infect Microbiol. 2021 May 31;11:663416. doi: 10.3389/fcimb.2021.663416 (PMC8202002; doi:10.3389/fcimb.2021.663416)
Supplement: Supplementary File 2 — Zip file containing gRNA classes aligned to different mRNAs for each strain in this study. [file DataSheet_2.zip › Supplementary File 2/PalDa20cl3_Cascada8.txt_resSWARM.txt]

ND7SYL	TATTATTTTATGTTATTTTTGGTGGTTTTTTTACATTTATATCGTTTTACATTTGGTCCACAGCATCCTGCAGCCCATGGTGTTTTGTGTTGTTTATTATATTTTTGTGGTGAATTTATTGTTTACATTGATTGTATTATAGGTTATTTGCATCGTGGTACAGAAAAGTTATGTGAGTACAAAACAATAGAGCAGTGTTTACCATATTTCGATAGGTTAGATTATGTTAGTGTTTGTTGTAATGAACGTTTGTTGTCTTTGTGTTTTGAATATATGTTGCGGTGTTATTTGTCATTACGTTGTGCATTTATGCGTTTGTTAATTGTAGAATTTACCCGTGGTTTTAATGGTTTATTATGTATATCATGTATGGTTTTGGATTTAGGTTGTTTATCTCCA…
cl0	3	2	cl_1751_M02866:64:000000000-AT0DG:1:1108:26608:12478 1:N:0:2	________________AGAATTGTTGAGAAGGTGTAGGTGAAGTGGG________________________________________________________________________________________________________________________________________________________________________________________________________________________________________________________________________________________________________________________________________________________________…
cl1	701	668	cl_454_M02866:64:000000000-AT0DG:1:1102:17244:2868 1:N:0:2	__________________________________________________________________GTATGTTGGATGTCATAGAGTACGACAATTGATG___________________________________________________________________________________________________________________________________________________________________________________________________________________________________________________________________________________________________________…		67	100	31
cl2	1	1	cl_847_M02866:64:000000000-AT0DG:1:1102:12723:27611 1:N:0:2	___________________________________________________________________GATGTTGGGTAGTATAGGATGTGGTGGTTGGT____________________________________________________________________________________________________________________________________________________________________________________________________________________________________________________________________________________________________________…
cl3	16	6	cl_364_M02866:64:000000000-AT0DG:1:2113:1958:15262 1:N:0:2	____________________________________________________________________ATATTGGGTGTTGTGAGATAGGGTGGGTGGTGTG_________________________________________________________________________________________________________________________________________________________________________________________________________________________________________________________________________________________________________…
cl4	3455	3333	cl_99_M02866:64:000000000-AT0DG:1:1101:18506:3498 1:N:0:2	________________________________________________________________________TTAGTGTTGCAAGACATAGCAGATGGTGTACG_______________________________________________________________________________________________________________________________________________________________________________________________________________________________________________________________________________________________________…		73	104	29
cl5	1	1	cl_2827_M02866:64:000000000-AT0DG:1:2112:4901:23845 1:N:0:2	________________________________________________________________________TGAGTGCTGTAGAACACAATAGGTAGTATCAG_______________________________________________________________________________________________________________________________________________________________________________________________________________________________________________________________________________________________________…
cl6	2	2	cl_258_M02866:64:000000000-AT0DG:1:1106:10370:27469 1:N:0:2	____________________________________________________________________________TGTGGTGAGGTGTGGTGGGTGGTATGGTAAT____________________________________________________________________________________________________________________________________________________________________________________________________________________________________________________________________________________________________…
cl7	1	1	cl_259_M02866:64:000000000-AT0DG:1:2106:12027:17837 1:N:0:2	_____________________________________________________________________________GTTGTAAAATACTATAGGTGGTATGGGGGTT___________________________________________________________________________________________________________________________________________________________________________________________________________________________________________________________________________________________________…
cl8	3660	3449	cl_1779_M02866:64:000000000-AT0DG:1:1106:4885:19019 1:N:0:2	__________________________________________________________________________________GAGATACGTTGAGTGATGTGAAGGTATTGTTTGTAT_________________________________________________________________________________________________________________________________________________________________________________________________________________________________________________________________________________________…		83	118	34
cl9	4196	3704	cl_1652_M02866:64:000000000-AT0DG:1:2111:11835:3259 1:N:0:2	___________________________________________________________________________________AGCTACAGTAGATAGTATGAAAGTGTTGTTTAAATGACAGATGTTAT_____________________________________________________________________________________________________________________________________________________________________________________________________________________________________________________________________________…		84	130	45
cl10	1	1	cl_209_M02866:64:000000000-AT0DG:1:2108:16317:8428 1:N:0:2	___________________________________________________________________________________AGAAACAGTAGATGGTGTGGGGATATTATGTG____________________________________________________________________________________________________________________________________________________________________________________________________________________________________________________________________________________________…
cl11	1	1	M02866:64:000000000-AT0DG:1:2110:17517:28866 1:N:0:2	___________________________________________________________________________________GGGCATTATGGGTAACATAAGAATATTATAT_____________________________________________________________________________________________________________________________________________________________________________________________________________________________________________________________________________________________…
cl12	3	1	M02866:64:000000000-AT0DG:1:1110:4101:16671 1:N:0:2	________________________________________________________________________________________________________________TTTGATGGTGGGTGTGGTTGTTGTGGTGTTC________________________________________________________________________________________________________________________________________________________________________________________________________________________________________________________________…
cl13	1	1	cl_913_M02866:64:000000000-AT0DG:1:2104:11538:23072 1:N:0:2	_________________________________________________________________________________________________________________TAGTTGGTGAATATGGTTGATCTAGTGTCTAA______________________________________________________________________________________________________________________________________________________________________________________________________________________________________________________________…
cl14	1	1	cl_2574_M02866:64:000000000-AT0DG:1:2111:20022:7927 1:N:0:2	_____________________________________________________________________________________________________________________________________TGTATTGTTTGATAGGTGTGGTGTTGTATTT___________________________________________________________________________________________________________________________________________________________________________________________________________________________________________…
cl15	1	1	cl_1797_M02866:64:000000000-AT0DG:1:2107:15511:12106 1:N:0:2	_______________________________________________________________________________________________________________________________________________________________________________________________________________AAGTTATTTGATTCGTTGTAGTTATAGATAG_________________________________________________________________________________________________________________________________________________________________…
cl16	2	0	cl_1497_M02866:64:000000000-AT0DG:1:2113:24364:9607 1:N:0:2	_______________________________________________________________________________________________________________________________________________________________________________________________________________________________________________________TATGTGATATGGGTGTGGGATTTGTATTTAGTATT_____________________________________________________________________________________________________________________…
cl17	1	1	cl_2379_M02866:64:000000000-AT0DG:1:1101:7796:23454 1:N:0:2	____________________________________________________________________________________________________________________________________________________________________________________________________________________________________________________________AATGTGAACACGGAGTTTGTTTGTAGCGTTGT___________________________________________________________________________________________________________________…
cl18	1	1	cl_2146_M02866:64:000000000-AT0DG:1:2105:25345:10382 1:N:0:2	_____________________________________________________________________________________________________________________________________________________________________________________________________________________________________________________________________________TATGTATAGTTTTGTAGTGAGTGATGGTGTA___________________________________________________________________________________________________…
cl19	1	1	cl_2308_M02866:64:000000000-AT0DG:1:1109:24721:8468 1:N:0:2	________________________________________________________________________________________________________________________________________________________________________________________________________________________________________________________________________________________CTGTAGAGAATGGTAGTGTGGTATGTGTATGT_______________________________________________________________________________________…
cl20	1	1	cl_1057_M02866:64:000000000-AT0DG:1:2108:22588:10027 1:N:0:2	_______________________________________________________________________________________________________________________________________________________________________________________________________________________________________________________________________________________________AGATGGTGGTGGAACATATGGGTGTGTTGGTAG_______________________________________________________________________________…
cl21	1	1	cl_1057_M02866:64:000000000-AT0DG:1:1110:24655:6493 1:N:0:2	____________________________________________________________________________________________________________________________________________________________________________________________________________________________________________________________________________________________________GTGGTGGAACATATGGGTGTGTGGGTAGGTGGTGTC_______________________________________________________________________…
cl22	1	1	cl_2366_M02866:64:000000000-AT0DG:1:1106:10832:7584 1:N:0:2	______________________________________________________________________________________________________________________________________________________________________________________________________________________________________________________________________________________________________GTTATGGTGTGTGAGTGTGTTGATGGTTGGT__________________________________________________________________________…
cl23	3420	3154	cl_2736_M02866:64:000000000-AT0DG:1:1108:17672:5749 1:N:0:2	________________________________________________________________________________________________________________________________________________________________________________________________________________________________________________________________________________________________________________________________________________________________ATTATGTATATAGTGTATGTTGAGGTCTAGGTTTGACAG________…		353	391	38
cl24	19253	18179	cl_1076_M02866:64:000000000-AT0DG:1:1101:4780:19330 1:N:0:2	_______________________________________________________________________________________________________________________________________________________________________________________________________________________________________________________________________________________________________________________________________________________________________________________________________ATAGAAGT…		392	430	36
cl25	698	482	cl_1076_M02866:64:000000000-AT0DG:1:1104:16210:2302 1:N:0:2	_____________________________________________________________________________________________________________________________________________________________________________________________________________________________________________________________________________________________________________________________________________________________________________________________________________GT…		398	430	31
cl26	44212	40328	cl_1515_M02866:64:000000000-AT0DG:1:1107:22610:10920 1:N:0:2	_______________________________________________________________________________________________________________________________________________________________________________________________________________________________________________________________________________________________________________________________________________________________________________________________________________…		426	470	44
cl27	2	2	cl_2460_M02866:64:000000000-AT0DG:1:1101:3948:16123 1:N:0:2	_______________________________________________________________________________________________________________________________________________________________________________________________________________________________________________________________________________________________________________________________________________________________________________________________________________…
cl28	1	1	cl_588_M02866:64:000000000-AT0DG:1:2112:20951:12604 1:N:0:2	_______________________________________________________________________________________________________________________________________________________________________________________________________________________________________________________________________________________________________________________________________________________________________________________________________________…
cl29	3	2	cl_1680_M02866:64:000000000-AT0DG:1:2103:17305:14626 1:N:0:2	_______________________________________________________________________________________________________________________________________________________________________________________________________________________________________________________________________________________________________________________________________________________________________________________________________________…
cl30	1	1	cl_2347_M02866:64:000000000-AT0DG:1:1106:13818:11593 1:N:0:2	_______________________________________________________________________________________________________________________________________________________________________________________________________________________________________________________________________________________________________________________________________________________________________________________________________________…
cl31	173	142	cl_545_M02866:64:000000000-AT0DG:1:2109:24385:7904 1:N:0:2	_______________________________________________________________________________________________________________________________________________________________________________________________________________________________________________________________________________________________________________________________________________________________________________________________________________…		454	498	42
cl32	11061	10302	cl_1378_M02866:64:000000000-AT0DG:1:1101:3557:21208 1:N:0:2	_______________________________________________________________________________________________________________________________________________________________________________________________________________________________________________________________________________________________________________________________________________________________________________________________________________…		509	545	35
cl33	1	1	cl_1044_M02866:64:000000000-AT0DG:1:1107:3772:9851 1:N:0:2	_______________________________________________________________________________________________________________________________________________________________________________________________________________________________________________________________________________________________________________________________________________________________________________________________________________…
cl34	2	2	cl_1484_M02866:64:000000000-AT0DG:1:2113:18463:8190 1:N:0:2	_______________________________________________________________________________________________________________________________________________________________________________________________________________________________________________________________________________________________________________________________________________________________________________________________________________…
cl35	1	1	cl_259_M02866:64:000000000-AT0DG:1:2108:20349:26789 1:N:0:2	_______________________________________________________________________________________________________________________________________________________________________________________________________________________________________________________________________________________________________________________________________________________________________________________________________________…
cl36	1	1	M02866:64:000000000-AT0DG:1:2102:18018:20728 1:N:0:2	_______________________________________________________________________________________________________________________________________________________________________________________________________________________________________________________________________________________________________________________________________________________________________________________________________________…
cl37	2	0	cl_184_M02866:64:000000000-AT0DG:1:1109:11270:19187 1:N:0:2	_______________________________________________________________________________________________________________________________________________________________________________________________________________________________________________________________________________________________________________________________________________________________________________________________________________…
cl38	4	4	cl_2514_M02866:64:000000000-AT0DG:1:2103:15119:3125 1:N:0:2	_______________________________________________________________________________________________________________________________________________________________________________________________________________________________________________________________________________________________________________________________________________________________________________________________________________…
cl39	10	7	cl_955_M02866:64:000000000-AT0DG:1:1101:19178:8209 1:N:0:2	_______________________________________________________________________________________________________________________________________________________________________________________________________________________________________________________________________________________________________________________________________________________________________________________________________________…
cl40	1	1	cl_1005_M02866:64:000000000-AT0DG:1:2106:6418:25112 1:N:0:2	_______________________________________________________________________________________________________________________________________________________________________________________________________________________________________________________________________________________________________________________________________________________________________________________________________________…
cl41	159	156	cl_1005_M02866:64:000000000-AT0DG:1:1102:19066:9416 1:N:0:2	_______________________________________________________________________________________________________________________________________________________________________________________________________________________________________________________________________________________________________________________________________________________________________________________________________________…		654	687	33
cl42	1	1	cl_473_M02866:64:000000000-AT0DG:1:2108:20077:19818 1:N:0:2	_______________________________________________________________________________________________________________________________________________________________________________________________________________________________________________________________________________________________________________________________________________________________________________________________________________…
cl43	1	1	cl_2575_M02866:64:000000000-AT0DG:1:1102:28279:15845 1:N:0:2	_______________________________________________________________________________________________________________________________________________________________________________________________________________________________________________________________________________________________________________________________________________________________________________________________________________…
cl44	2	2	cl_211_M02866:64:000000000-AT0DG:1:1106:9625:9997 1:N:0:2	_______________________________________________________________________________________________________________________________________________________________________________________________________________________________________________________________________________________________________________________________________________________________________________________________________________…
cl45	1	1	cl_802_M02866:64:000000000-AT0DG:1:1114:19454:12608 1:N:0:2	_______________________________________________________________________________________________________________________________________________________________________________________________________________________________________________________________________________________________________________________________________________________________________________________________________________…
cl46	4	2	cl_199_M02866:64:000000000-AT0DG:1:1102:20783:21255 1:N:0:2	_______________________________________________________________________________________________________________________________________________________________________________________________________________________________________________________________________________________________________________________________________________________________________________________________________________…
cl47	225	222	cl_1066_M02866:64:000000000-AT0DG:1:1101:12662:7930 1:N:0:2	_______________________________________________________________________________________________________________________________________________________________________________________________________________________________________________________________________________________________________________________________________________________________________________________________________________…		719	750	29
cl48	1	1	cl_2308_M02866:64:000000000-AT0DG:1:1109:19601:23517 1:N:0:2	_______________________________________________________________________________________________________________________________________________________________________________________________________________________________________________________________________________________________________________________________________________________________________________________________________________…
cl49	5	4	cl_1927_M02866:64:000000000-AT0DG:1:1110:18355:13326 1:N:0:2	_______________________________________________________________________________________________________________________________________________________________________________________________________________________________________________________________________________________________________________________________________________________________________________________________________________…
cl50	2	2	cl_1484_M02866:64:000000000-AT0DG:1:1112:16955:18022 1:N:0:2	_______________________________________________________________________________________________________________________________________________________________________________________________________________________________________________________________________________________________________________________________________________________________________________________________________________…
cl51	1	1	cl_1429_M02866:64:000000000-AT0DG:1:2106:27084:22107 1:N:0:2	_______________________________________________________________________________________________________________________________________________________________________________________________________________________________________________________________________________________________________________________________________________________________________________________________________________…
cl52	1	1	cl_2395_M02866:64:000000000-AT0DG:1:2111:13126:10921 1:N:0:2	_______________________________________________________________________________________________________________________________________________________________________________________________________________________________________________________________________________________________________________________________________________________________________________________________________________…
cl53	80527	70209	M02866:64:000000000-AT0DG:1:1106:6943:5053 1:N:0:2	_______________________________________________________________________________________________________________________________________________________________________________________________________________________________________________________________________________________________________________________________________________________________________________________________________________…		741	789	48
cl54	4372	4273	cl_2523_M02866:64:000000000-AT0DG:1:1101:25454:6967 1:N:0:2	_______________________________________________________________________________________________________________________________________________________________________________________________________________________________________________________________________________________________________________________________________________________________________________________________________________…		750	780	29
cl55	2	0	M02866:64:000000000-AT0DG:1:2114:11281:25149 1:N:0:2	_______________________________________________________________________________________________________________________________________________________________________________________________________________________________________________________________________________________________________________________________________________________________________________________________________________…
cl56	540	519	cl_1832_M02866:64:000000000-AT0DG:1:2113:21196:12507 1:N:0:2	_______________________________________________________________________________________________________________________________________________________________________________________________________________________________________________________________________________________________________________________________________________________________________________________________________________…		771	805	33
cl57	109	96	cl_1035_M02866:64:000000000-AT0DG:1:1101:10775:5454 1:N:0:2	_______________________________________________________________________________________________________________________________________________________________________________________________________________________________________________________________________________________________________________________________________________________________________________________________________________…		772	815	43
cl58	1	1	cl_1035_M02866:64:000000000-AT0DG:1:2107:27267:18989 1:N:0:2	_______________________________________________________________________________________________________________________________________________________________________________________________________________________________________________________________________________________________________________________________________________________________________________________________________________…
cl59	33	19	cl_665_M02866:64:000000000-AT0DG:1:1105:16331:26679 1:N:0:2	_______________________________________________________________________________________________________________________________________________________________________________________________________________________________________________________________________________________________________________________________________________________________________________________________________________…
cl60	1166	1080	cl_2924_M02866:64:000000000-AT0DG:1:1108:14977:2973 1:N:0:2	_______________________________________________________________________________________________________________________________________________________________________________________________________________________________________________________________________________________________________________________________________________________________________________________________________________…		836	871	36
cl61	73	62	cl_1489_M02866:64:000000000-AT0DG:1:1101:22495:27129 1:N:0:2	_______________________________________________________________________________________________________________________________________________________________________________________________________________________________________________________________________________________________________________________________________________________________________________________________________________…		845	895	50
cl62	2	1	cl_2346_M02866:64:000000000-AT0DG:1:2102:15603:13139 1:N:0:2	_______________________________________________________________________________________________________________________________________________________________________________________________________________________________________________________________________________________________________________________________________________________________________________________________________________…
cl63	5	3	cl_420_M02866:64:000000000-AT0DG:1:1105:10597:18924 1:N:0:2	_______________________________________________________________________________________________________________________________________________________________________________________________________________________________________________________________________________________________________________________________________________________________________________________________________________…
cl64	1	1	cl_678_M02866:64:000000000-AT0DG:1:2104:8033:21441 1:N:0:2	_______________________________________________________________________________________________________________________________________________________________________________________________________________________________________________________________________________________________________________________________________________________________________________________________________________…
cl65	4	4	M02866:64:000000000-AT0DG:1:1103:19268:12057 1:N:0:2	_______________________________________________________________________________________________________________________________________________________________________________________________________________________________________________________________________________________________________________________________________________________________________________________________________________…
cl66	8	2	cl_678_M02866:64:000000000-AT0DG:1:1106:13286:14954 1:N:0:2	_______________________________________________________________________________________________________________________________________________________________________________________________________________________________________________________________________________________________________________________________________________________________________________________________________________…
cl67	4	2	cl_2964_M02866:64:000000000-AT0DG:1:1102:15777:9089 1:N:0:2	_______________________________________________________________________________________________________________________________________________________________________________________________________________________________________________________________________________________________________________________________________________________________________________________________________________…
cl68	578	528	cl_2904_M02866:64:000000000-AT0DG:1:1101:22095:5070 1:N:0:2	_______________________________________________________________________________________________________________________________________________________________________________________________________________________________________________________________________________________________________________________________________________________________________________________________________________…		874	917	43
cl69	15200	14034	cl_2574_M02866:64:000000000-AT0DG:1:2111:20022:7927 1:N:0:2	_______________________________________________________________________________________________________________________________________________________________________________________________________________________________________________________________________________________________________________________________________________________________________________________________________________…		878	916	38
cl70	135	72	M02866:64:000000000-AT0DG:1:2107:9402:26378 1:N:0:2	_______________________________________________________________________________________________________________________________________________________________________________________________________________________________________________________________________________________________________________________________________________________________________________________________________________…		878	910	32
cl71	7625	6969	cl_2175_M02866:64:000000000-AT0DG:1:1101:20176:2128 1:N:0:2	_______________________________________________________________________________________________________________________________________________________________________________________________________________________________________________________________________________________________________________________________________________________________________________________________________________…		878	919	40
cl72	1	1	M02866:64:000000000-AT0DG:1:1109:26333:8831 1:N:0:2	_______________________________________________________________________________________________________________________________________________________________________________________________________________________________________________________________________________________________________________________________________________________________________________________________________________…
cl73	2	2	cl_1178_M02866:64:000000000-AT0DG:1:2109:12483:12379 1:N:0:2	_______________________________________________________________________________________________________________________________________________________________________________________________________________________________________________________________________________________________________________________________________________________________________________________________________________…
cl74	1	1	M02866:64:000000000-AT0DG:1:2105:6011:25393 1:N:0:2	_______________________________________________________________________________________________________________________________________________________________________________________________________________________________________________________________________________________________________________________________________________________________________________________________________________…
cl75	1	1	cl_1020_M02866:64:000000000-AT0DG:1:1114:18007:15788 1:N:0:2	_______________________________________________________________________________________________________________________________________________________________________________________________________________________________________________________________________________________________________________________________________________________________________________________________________________…
cl76	1	1	cl_1743_M02866:64:000000000-AT0DG:1:2104:18237:2520 1:N:0:2	_______________________________________________________________________________________________________________________________________________________________________________________________________________________________________________________________________________________________________________________________________________________________________________________________________________…
cl77	1	1	cl_2773_M02866:64:000000000-AT0DG:1:2107:28636:18378 1:N:0:2	_______________________________________________________________________________________________________________________________________________________________________________________________________________________________________________________________________________________________________________________________________________________________________________________________________________…
cl78	1691	1631	cl_1244_M02866:64:000000000-AT0DG:1:1111:16379:27900 1:N:0:2	_______________________________________________________________________________________________________________________________________________________________________________________________________________________________________________________________________________________________________________________________________________________________________________________________________________…		934	968	32
cl79	549	493	cl_323_M02866:64:000000000-AT0DG:1:1112:24138:24013 1:N:0:2	_______________________________________________________________________________________________________________________________________________________________________________________________________________________________________________________________________________________________________________________________________________________________________________________________________________…		996	1037	41
cl80	1	1	cl_134_M02866:64:000000000-AT0DG:1:1105:11496:26802 1:N:0:2	_______________________________________________________________________________________________________________________________________________________________________________________________________________________________________________________________________________________________________________________________________________________________________________________________________________…
cl81	1	1	cl_1791_M02866:64:000000000-AT0DG:1:2111:12768:23564 1:N:0:2	_______________________________________________________________________________________________________________________________________________________________________________________________________________________________________________________________________________________________________________________________________________________________________________________________________________…
cl82	5	0	cl_258_M02866:64:000000000-AT0DG:1:2112:26970:15997 1:N:0:2	_______________________________________________________________________________________________________________________________________________________________________________________________________________________________________________________________________________________________________________________________________________________________________________________________________________…
cl83	4334	3927	cl_985_M02866:64:000000000-AT0DG:1:1111:24387:9844 1:N:0:2	_______________________________________________________________________________________________________________________________________________________________________________________________________________________________________________________________________________________________________________________________________________________________________________________________________________…		1050	1090	41
cl84	19	7	cl_211_M02866:64:000000000-AT0DG:1:1104:14632:7620 1:N:0:2	_______________________________________________________________________________________________________________________________________________________________________________________________________________________________________________________________________________________________________________________________________________________________________________________________________________…
cl85	16	13	cl_1887_M02866:64:000000000-AT0DG:1:1101:4575:22951 1:N:0:2	_______________________________________________________________________________________________________________________________________________________________________________________________________________________________________________________________________________________________________________________________________________________________________________________________________________…
cl86	2902	2510	cl_2370_M02866:64:000000000-AT0DG:1:2104:6948:15632 1:N:0:2	_______________________________________________________________________________________________________________________________________________________________________________________________________________________________________________________________________________________________________________________________________________________________________________________________________________…		1065	1117	50
cl87	1713	1555	M02866:64:000000000-AT0DG:1:1109:20922:2832 1:N:0:2	_______________________________________________________________________________________________________________________________________________________________________________________________________________________________________________________________________________________________________________________________________________________________________________________________________________…		1077	1118	40
cl88	7	7	cl_109_M02866:64:000000000-AT0DG:1:1113:8978:7927 1:N:0:2	_______________________________________________________________________________________________________________________________________________________________________________________________________________________________________________________________________________________________________________________________________________________________________________________________________________…
cl89	7	3	cl_1941_M02866:64:000000000-AT0DG:1:2108:17120:17554 1:N:0:2	_______________________________________________________________________________________________________________________________________________________________________________________________________________________________________________________________________________________________________________________________________________________________________________________________________________…
cl90	2	0	cl_2034_M02866:64:000000000-AT0DG:1:1113:18205:6377 1:N:0:2	_______________________________________________________________________________________________________________________________________________________________________________________________________________________________________________________________________________________________________________________________________________________________________________________________________________…
cl91	4	2	cl_1396_M02866:64:000000000-AT0DG:1:1113:22660:3708 1:N:0:2	_______________________________________________________________________________________________________________________________________________________________________________________________________________________________________________________________________________________________________________________________________________________________________________________________________________…
