# Supplementary material for: Guide RNA Repertoires in the Main Lineages of Trypanosoma cruzi: High Diversity and Variable Redundancy Among Strains
Source: Front Cell Infect Microbiol. 2021 May 31;11:663416. doi: 10.3389/fcimb.2021.663416 (PMC8202002; doi:10.3389/fcimb.2021.663416)
Supplement: Supplementary File 2 — Zip file containing gRNA classes aligned to different mRNAs for each strain in this study. [file DataSheet_2.zip › Supplementary File 2/PalDa20cl3_Cascada9.txt_resSWARM.txt]

ND8SYL	ATTATTTTTTTATTTTTTTATTTTTATATGTTTTTTTTTGATTTTTTATTTTTTTTTTTTGTTTGTTTTTATATGTGTTTTGTTTGTTGTGTTACCATTTGTTTACCCATTGAATTAACAATTGTTAGTTTATTAGTCCGTGGTAATCATTTTTTGCGTTTTTATTGATGTGGTTTGGAACGTTGTATTGCTTGTCGTTTATGTGATTTGATTTGCCCTAGTTTAGCATTGGATGTTCGTGTTGGATGAAGTTTTGGTGGCCACCGTTTTGCCGATTGATTTACATTAAGTTACCGCCGTTGTATTTATTGTGGTTTTTGTATGCATGTTTGCCCGACGGATGCCATTACACATTCATTGTTTGTTATGTGTTTTTGTTGTTTAGCCATGTATTTATTG…
cl0	6	3	cl_678_M02866:64:000000000-AT0DG:1:1104:12696:27283 1:N:0:2	TAGTGAGATAGTGGGGAGACAGAAGTATGTG________________________________________________________________________________________________________________________________________________________________________________________________________________________________________________________________________________________________________________________________________________________________________________…
cl1	1	1	cl_2455_M02866:64:000000000-AT0DG:1:1104:18042:26119 1:N:0:2	___TAAAGGCATAAAAAGATGGGGGTGTAAAAGA_____________________________________________________________________________________________________________________________________________________________________________________________________________________________________________________________________________________________________________________________________________________________________________…
cl2	10	4	cl_2232_M02866:64:000000000-AT0DG:1:2106:18423:17456 1:N:0:2	________________GAGTAGAAGTGAATGAGAGAAGATTGAAGAT________________________________________________________________________________________________________________________________________________________________________________________________________________________________________________________________________________________________________________________________________________________________…
cl3	6	4	cl_420_M02866:64:000000000-AT0DG:1:1109:25159:9457 1:N:0:2	________________AGATAGAGATAGATGAGAAGAGGTTGAAGTA________________________________________________________________________________________________________________________________________________________________________________________________________________________________________________________________________________________________________________________________________________________________…
cl4	995	937	cl_1417_M02866:64:000000000-AT0DG:1:1101:23200:3588 1:N:0:2	_________________________TATGTTAAAGAAGGTTAAAGGGCACAGGAGAAG_____________________________________________________________________________________________________________________________________________________________________________________________________________________________________________________________________________________________________________________________________________________…		26	58	30
cl5	38	30	cl_1306_M02866:64:000000000-AT0DG:1:1102:19290:18987 1:N:0:2	____________________________GTAGAAGAGAGTTGAAAGATATAGAGAGAAGACAAACAAGAGTATGCGTAGTAT_____________________________________________________________________________________________________________________________________________________________________________________________________________________________________________________________________________________________________________________________…		29	82	52
cl6	2	1	cl_1272_M02866:64:000000000-AT0DG:1:1101:12557:2797 1:N:0:2	______________________________AGTGGAGAGTTGAAGAGTGGGATAAAAAGGTAG________________________________________________________________________________________________________________________________________________________________________________________________________________________________________________________________________________________________________________________________________________…
cl7	4597	4408	M02866:64:000000000-AT0DG:1:1103:18550:26990 1:N:0:2	_______________________________GTAAGAGATTGGGGAGTGTAAGGAAAGAGCAGA_______________________________________________________________________________________________________________________________________________________________________________________________________________________________________________________________________________________________________________________________________________…		32	64	31
cl8	12955	12274	cl_258_M02866:64:000000000-AT0DG:1:1106:28688:20406 1:N:0:2	_______________________________GTAAGAGGTTGGGAAGTATGAGAGAAAGACAGA_______________________________________________________________________________________________________________________________________________________________________________________________________________________________________________________________________________________________________________________________________________…		32	64	31
cl9	19	10	cl_1095_M02866:64:000000000-AT0DG:1:1106:15006:6868 1:N:0:2	________________________________GAGAAGATTGAAAGTTGAAGAGGAGAAACAGGGAGAGATGT______________________________________________________________________________________________________________________________________________________________________________________________________________________________________________________________________________________________________________________________________…
cl10	352	231	cl_1095_M02866:64:000000000-AT0DG:1:1101:12212:5338 1:N:0:2	________________________________GAGAAGATTGAAAGTTGAAGAGGAGAAACAGGGAGAGATGTACATAG________________________________________________________________________________________________________________________________________________________________________________________________________________________________________________________________________________________________________________________________…		33	79	45
cl11	5	2	cl_2430_M02866:64:000000000-AT0DG:1:1105:16651:13719 1:N:0:2	________________________________AAAAGACTTAAAAGGTGGGGGGGAAAGATGTG_______________________________________________________________________________________________________________________________________________________________________________________________________________________________________________________________________________________________________________________________________________…
cl12	40	11	cl_2346_M02866:64:000000000-AT0DG:1:1112:15368:21635 1:N:0:2	_________________________________________TAGAAATAGAAAGAGGAGATAGGTGAATGTG_______________________________________________________________________________________________________________________________________________________________________________________________________________________________________________________________________________________________________________________________________…
cl13	1	1	cl_271_M02866:64:000000000-AT0DG:1:1107:28812:15915 1:N:0:2	____________________________________________AGATGGTGAAGAGAAACAGATGGTGATATGTG___________________________________________________________________________________________________________________________________________________________________________________________________________________________________________________________________________________________________________________________________…
cl14	1	1	cl_2384_M02866:64:000000000-AT0DG:1:2113:18505:6048 1:N:0:2	__________________________________________________________________________TGTGAGCTGAATGATGTAATAGGAGGTGAGTGGG___________________________________________________________________________________________________________________________________________________________________________________________________________________________________________________________________________________________________…
cl15	1	1	cl_2773_M02866:64:000000000-AT0DG:1:1105:6949:5341 1:N:0:2	___________________________________________________________________________ATGTAGTGAATGATATGGTAGTAAGTAGTTG_____________________________________________________________________________________________________________________________________________________________________________________________________________________________________________________________________________________________________…
cl16	10	9	cl_2571_M02866:64:000000000-AT0DG:1:1101:8685:7013 1:N:0:2	________________________________________________________________________________GTGGTTGGTATAGTGATGGATAGGTGGATGGT_______________________________________________________________________________________________________________________________________________________________________________________________________________________________________________________________________________________________…
cl17	21	18	cl_3068_M02866:64:000000000-AT0DG:1:1109:16503:4536 1:N:0:2	_____________________________________________________________________________________________TTGTAGATAGATAGGTGGTTTGATTGTTTGT___________________________________________________________________________________________________________________________________________________________________________________________________________________________________________________________________________________…
cl18	1156	1118	cl_2924_M02866:64:000000000-AT0DG:1:2106:21662:16603 1:N:0:2	_____________________________________________________________________________________________________ATGTGGGTGGTTTGGTTGTTGGTAGTTCAGT___________________________________________________________________________________________________________________________________________________________________________________________________________________________________________________________________________…		102	132	29
cl19	1	1	M02866:64:000000000-AT0DG:1:1110:18533:28160 1:N:0:2	______________________________________________________________________________________________________GGTAAGTGGTTTGGTTGTTGATGGTTTAGTA__________________________________________________________________________________________________________________________________________________________________________________________________________________________________________________________________________…
cl20	1	1	cl_1096_M02866:64:000000000-AT0DG:1:2103:15907:22527 1:N:0:2	__________________________________________________________________________________________________________________________________________GTGTTGTAAGTGAGGGATATAAATGTGGTTG______________________________________________________________________________________________________________________________________________________________________________________________________________________________________…
cl21	36986	33082	cl_1063_M02866:64:000000000-AT0DG:1:1101:14697:27679 1:N:0:2	__________________________________________________________________________________________________________________________________________________________GTTTGGAGATAGTTGCATTGAATCTTGTAGTATGATGGACAGTGA________________________________________________________________________________________________________________________________________________________________________________________________________…		155	199	44
cl22	5	2	M02866:64:000000000-AT0DG:1:2114:21577:19543 1:N:0:2	_____________________________________________________________________________________________________________________________________________________________TGAAAATAATTGCATTGAGTCTGGTAATATGGTGAATAGTAGATATGT__________________________________________________________________________________________________________________________________________________________________________________________________…
cl23	2	2	cl_1379_M02866:64:000000000-AT0DG:1:1105:24990:13415 1:N:0:2	___________________________________________________________________________________________________________________________________________________________________________TTAGACATCGTAACATAGTGGATAGTGGTTA_____________________________________________________________________________________________________________________________________________________________________________________________________…
cl24	13380	12641	cl_955_M02866:64:000000000-AT0DG:1:1103:6484:9753 1:N:0:2	_____________________________________________________________________________________________________________________________________________________________________________________________TGAATATTAGATACATTGAGTTGGGTAGTGTTGAGTTG____________________________________________________________________________________________________________________________________________________________________________…		190	227	35
cl25	1	1	cl_2611_M02866:64:000000000-AT0DG:1:1113:12761:11350 1:N:0:2	_______________________________________________________________________________________________________________________________________________________________________________________________________ATGTGTTATGTTAGATGGGATTGGGTTATAT_________________________________________________________________________________________________________________________________________________________________________…
cl26	2	1	cl_509_M02866:64:000000000-AT0DG:1:1103:27677:12995 1:N:0:2	_____________________________________________________________________________________________________________________________________________________________________________________________________________________________GTATTGTAATCTATGAGTGTGATTTAGTTTGGAGTTACTGGTG_______________________________________________________________________________________________________________________________________…
cl27	24999	22822	M02866:64:000000000-AT0DG:1:1102:14388:3309 1:N:0:2	___________________________________________________________________________________________________________________________________________________________________________________________________________________________________________________________________________________________________ATGTTGGTGATGTGAATAGTGTCAGGAACATGTGTAGA______________________________________________________________________…		292	329	36
cl28	13	0	M02866:64:000000000-AT0DG:1:1103:9012:5756 1:N:0:2	___________________________________________________________________________________________________________________________________________________________________________________________________________________________________________________________________________________________________ATGTTGGTGATGTGAATAGTGTCAGGAACATGTGTAGATATGG_________________________________________________________________…
cl29	3	3	cl_2559_M02866:64:000000000-AT0DG:1:2113:18733:22469 1:N:0:2	_________________________________________________________________________________________________________________________________________________________________________________________________________________________________________________________________________________________________________________AATAGTGTTGTGGGTATGTGTATGAATTGGT_______________________________________________________________…
cl30	739	707	cl_1747_M02866:64:000000000-AT0DG:1:1101:24652:5340 1:N:0:2	___________________________________________________________________________________________________________________________________________________________________________________________________________________________________________________________________________________________________________________________________TGTATGTGTGAGTTGCTTATGGTGATGTGTAGAT__________________________________________…		324	357	31
cl31	1	1	cl_1725_M02866:64:000000000-AT0DG:1:2110:16255:16932 1:N:0:2	___________________________________________________________________________________________________________________________________________________________________________________________________________________________________________________________________________________________________________________________________TGTAGAGGTGGGCTGTTTATTGTAATGTGTAGGT__________________________________________…
cl32	1	1	cl_1725_M02866:64:000000000-AT0DG:1:1106:23907:13361 1:N:0:2	______________________________________________________________________________________________________________________________________________________________________________________________________________________________________________________________________________________________________________________________________________GCTGTTTATTGTAATGTGTAGGTAGTGGTTGAT________________________________…
cl33	3	3	cl_1625_M02866:64:000000000-AT0DG:1:1112:9045:7333 1:N:0:2	__________________________________________________________________________________________________________________________________________________________________________________________________________________________________________________________________________________________________________________________________________________________AGTGTGTTGATGGTGGATGGTGTATGGGTAT______________________…
cl34	1	1	cl_1044_M02866:64:000000000-AT0DG:1:2108:28443:20005 1:N:0:2	__________________________________________________________________________________________________________________________________________________________________________________________________________________________________________________________________________________________________________________________________________________________________GGCGGTAAATGGTATGTGGAGGTGATGGAAT______________…
cl35	31023	29900	cl_2384_M02866:64:000000000-AT0DG:1:1101:24019:21991 1:N:0:2	___________________________________________________________________________________________________________________________________________________________________________________________________________________________________________________________________________________________________________________________________________________________________GTAATAGGTGGTAAGTGGGAGTGGTGGGTAG_____________…		356	386	29
cl36	1094	1000	cl_907_M02866:64:000000000-AT0DG:1:1101:16362:3008 1:N:0:2	______________________________________________________________________________________________________________________________________________________________________________________________________________________________________________________________________________________________________________________________________________________________________ATTGATGGTATGTGAGAGTGGTAGGTTGGTACATGGATGTT…		359	399	39
cl37	3	3	cl_2950_M02866:64:000000000-AT0DG:1:1107:21419:19392 1:N:0:2	______________________________________________________________________________________________________________________________________________________________________________________________________________________________________________________________________________________________________________________________________________________________________AGAGATAGTACATGGGGATGATAGACTTGTAT_________…
cl38	1	1	cl_1807_M02866:64:000000000-AT0DG:1:2104:16582:6151 1:N:0:2	_____________________________________________________________________________________________________________________________________________________________________________________________________________________________________________________________________________________________________________________________________________________________________________ATATGTGAGATTGGTGGGTTGATATGTGAATGGT…
cl39	8723	8114	cl_2786_M02866:64:000000000-AT0DG:1:1112:18060:3135 1:N:0:2	_______________________________________________________________________________________________________________________________________________________________________________________________________________________________________________________________________________________________________________________________________________________________________________________________________________…		400	436	35
cl40	1	1	cl_2040_M02866:64:000000000-AT0DG:1:2110:15278:16703 1:N:0:2	_______________________________________________________________________________________________________________________________________________________________________________________________________________________________________________________________________________________________________________________________________________________________________________________________________________…
cl41	2	2	cl_2737_M02866:64:000000000-AT0DG:1:2111:19691:24145 1:N:0:2	_______________________________________________________________________________________________________________________________________________________________________________________________________________________________________________________________________________________________________________________________________________________________________________________________________________…
cl42	2713	2397	cl_2379_M02866:64:000000000-AT0DG:1:1107:10903:4496 1:N:0:2	_______________________________________________________________________________________________________________________________________________________________________________________________________________________________________________________________________________________________________________________________________________________________________________________________________________…		420	464	44
cl43	4	3	cl_109_M02866:64:000000000-AT0DG:1:1109:7834:4026 1:N:0:2	_______________________________________________________________________________________________________________________________________________________________________________________________________________________________________________________________________________________________________________________________________________________________________________________________________________…
