# Supplementary material for: Guide RNA Repertoires in the Main Lineages of Trypanosoma cruzi: High Diversity and Variable Redundancy Among Strains
Source: Front Cell Infect Microbiol. 2021 May 31;11:663416. doi: 10.3389/fcimb.2021.663416 (PMC8202002; doi:10.3389/fcimb.2021.663416)
Supplement: Supplementary File 2 — Zip file containing gRNA classes aligned to different mRNAs for each strain in this study. [file DataSheet_2.zip › Supplementary File 2/TEV55cl1_Cascada0.txt_resSWARM.txt]

A6SYL	ATGTTTTTATTTTTTTTTTGTGATTTATTTTGGTTGCGTTTATTATTATGATTATATTATTGTGTGTGATCCAGGTTGTGTTTTGTTGTGTATTTTAATTGTTTATTATTGATATTTGATTTTTTATTATTTTGTTTATTTGATTTATATTCGTTTATTGGTTTGTGTTTATTTTTATTGTTATGGTTTATGTTATTTAATTTGTATAGTTTAATTTTATATTATTGTATTACTTATTTGAATTTGTATTTATTATTTTGTATTGTTTTTTTGTATTATATGTCATTTTTATTTTTATTTTGTTTTTTGTTAGATTTTTTTTTATTTAATAATTTATTGGTTGGTGATAATTTTATGGATGTTTTTTTTATCCGTTTTTTATTATGTTTTTTGGAATGT…
cl0	3012	2626	cl_1583_SNL178:168:HW5NTBCXY:2:1102:1907:4698 1:N:0:CAGGCGAT+AGGCGAAG	TGTGAGAGTAGAAGAGGAGTATTGAGTAGGATCAGTGCACGTG____________________________________________________________________________________________________________________________________________________________________________________________________________________________________________________________________________________________________________________________________________________________________…		1	43	42
cl1	1	1	cl_136_M02866:66:000000000-AT1LV:1:1101:7203:19627 1:N:0:1	_GTGGATACGGGAGAAGAATGTTGAATTAAAC_______________________________________________________________________________________________________________________________________________________________________________________________________________________________________________________________________________________________________________________________________________________________________________…
cl2	36689	33137	cl_2625_SNL178:168:HW5NTBCXY:2:1106:12359:28029 1:N:0:CAGGCGAT+AGGCGAAG	_____________________TTGTATGAGATTAGTGTGAGTGATGGTATTGGTGTAGTAGCACGTACTG_________________________________________________________________________________________________________________________________________________________________________________________________________________________________________________________________________________________________________________________________________…		22	70	48
cl3	1602	28	cl_2625_SNL178:168:HW5NTBCXY:2:1102:14620:22513 1:N:0:CAGGCGAT+AGGCGAAG	_________________________ATGAGATTAGTGTGAGTGATGGTATTGGTGTAGTAGCACGTACTG_________________________________________________________________________________________________________________________________________________________________________________________________________________________________________________________________________________________________________________________________________…		26	70	45
cl4	3	2	cl_2396_SNL178:168:HW5NTBCXY:2:1103:3430:19288 1:N:0:CAGGCGAT+AGGCGAAG	__________________________________GTGTAGGTTGTGGTGTTGATATGGTGATGGG______________________________________________________________________________________________________________________________________________________________________________________________________________________________________________________________________________________________________________________________________________…
cl5	2	1	cl_98_SNL178:168:HW5NTBCXY:2:1112:5387:40542 1:N:0:CAGGCGAT+AGGCGAAG	__________________________________________________TTGTGTAATGGTGTGTGTTGGATATAATGTGG_____________________________________________________________________________________________________________________________________________________________________________________________________________________________________________________________________________________________________________________________…
cl6	1334	1151	M02866:66:000000000-AT1LV:1:1101:8254:17258 1:N:0:1	____________________________________________________GTTTGATGGTACGTGTTAGATTTGATACAGAGTAATACATAAGGTTG____________________________________________________________________________________________________________________________________________________________________________________________________________________________________________________________________________________________________________…		53	99	45
cl7	21012	18940	cl_478_SNL178:168:HW5NTBCXY:2:1101:17918:3326 1:N:0:CAGGCGAT+AGGCGAAG	_______________________________________________________TAGTGATACATGTTGAGTTTAATACAAGATAGTACATAGGATTG____________________________________________________________________________________________________________________________________________________________________________________________________________________________________________________________________________________________________________…		56	99	43
cl8	4	3	cl_2591_SNL178:168:HW5NTBCXY:2:2102:8601:40390 1:N:0:CAGGCGAT+AGGCGAAG	________________________________________________________________GTGGTAGGTTTGGTGTGAGGTAATGGATGGG________________________________________________________________________________________________________________________________________________________________________________________________________________________________________________________________________________________________________________…
cl9	9	6	cl_1223_SNL178:168:HW5NTBCXY:2:1108:8962:24859 1:N:0:CAGGCGAT+AGGCGAAG	_________________________________________________________________TGTTGGGATTGACATGAGGTGGCATGTGTGG_______________________________________________________________________________________________________________________________________________________________________________________________________________________________________________________________________________________________________________…
cl10	79	74	cl_350_SNL178:168:HW5NTBCXY:2:1102:19608:25075 1:N:0:CAGGCGAT+AGGCGAAG	___________________________________________________________________________________ATAGTGTATGGAGTTAATGGGTAGTAACTATGAACTGGGAGATGTTG_____________________________________________________________________________________________________________________________________________________________________________________________________________________________________________________________________________…		84	130	46
cl11	6	3	cl_2860_SNL178:168:HW5NTBCXY:2:1116:4128:92482 1:N:0:CAGGCGAT+AGGCGAAG	______________________________________________________________________________________ATGGATGGGATTAGTAAGTAACAATTGGGAGTTG_______________________________________________________________________________________________________________________________________________________________________________________________________________________________________________________________________________________…
cl12	2692	2412	cl_1901_SNL178:168:HW5NTBCXY:2:1209:2628:16655 1:N:0:CAGGCGAT+AGGCGAAG	___________________________________________________________________________________________________________TAGTTGTGAGTTAAAGGGTGGTAAGATAGATGAGCTAAGTATGTGT______________________________________________________________________________________________________________________________________________________________________________________________________________________________________________________…		108	153	45
cl13	9	8	cl_1806_SNL178:168:HW5NTBCXY:2:1103:13167:51137 1:N:0:CAGGCGAT+AGGCGAAG	___________________________________________________________________________________________________________TTATTATAAATTAGAGAGTGGTAAGATAAATAAGTTAAGTGTAGGTATGTGGTT______________________________________________________________________________________________________________________________________________________________________________________________________________________________________________…
cl14	12	8	cl_692_SNL178:168:HW5NTBCXY:2:1107:11618:94655 1:N:0:CAGGCGAT+AGGCGAAG	_______________________________________________________________________________________________________________TGTTGATCAGAGAATGGTGAGATAAGTATGT_________________________________________________________________________________________________________________________________________________________________________________________________________________________________________________________________…
cl15	1	1	cl_2097_SNL178:168:HW5NTBCXY:2:2107:17080:21891 1:N:0:CAGGCGAT+AGGCGAAG	_______________________________________________________________________________________________________________TGTGGGTTGATAAATGATGGGATGGGTGAGTTA_______________________________________________________________________________________________________________________________________________________________________________________________________________________________________________________________…
cl16	267	244	cl_1438_SNL178:168:HW5NTBCXY:2:1102:5454:28094 1:N:0:CAGGCGAT+AGGCGAAG	___________________________________________________________________________________________________________________________________________GATTAGATATGAGTGGATGGTTGAGTACAGATGAGAGTGACGATGTC_____________________________________________________________________________________________________________________________________________________________________________________________________________________…		140	186	47
cl17	416	370	cl_758_SNL178:168:HW5NTBCXY:2:1102:16760:7488 1:N:0:CAGGCGAT+AGGCGAAG	____________________________________________________________________________________________________________________________________________ATTGGATATGAGTAGATGGTTGAGTGTAGGTAGAAGTAGCGGTGTCATA__________________________________________________________________________________________________________________________________________________________________________________________________________________…		141	189	48
cl18	1	1	cl_221_M02866:66:000000000-AT1LV:1:1107:13436:19443 1:N:0:1	_____________________________________________________________________________________________________________________________________________TTAAATATGGGTAGAAGATTAGGTATGAGTGAG_________________________________________________________________________________________________________________________________________________________________________________________________________________________________…
cl19	1	1	cl_1946_SNL178:168:HW5NTBCXY:2:2102:11550:63804 1:N:0:CAGGCGAT+AGGCGAAG	___________________________________________________________________________________________________________________________________________________________________GTTTAGATAGAAGTGATGGTGTTGGGTGAAA_____________________________________________________________________________________________________________________________________________________________________________________________________________…
cl20	5311	4797	M02866:66:000000000-AT1LV:1:1107:8464:11142 1:N:0:1	________________________________________________________________________________________________________________________________________________________________________GATTAAAGTGACAATATTAGATGTGGTGAATTGAACATGTCAAATTGAGATGTA_________________________________________________________________________________________________________________________________________________________________________________…		169	222	53
cl21	1	1	M02866:66:000000000-AT1LV:1:1113:19507:16055 1:N:0:1	___________________________________________________________________________________________________________________________________________________________________________ACAAGTAACAACATTAAGTACGAGAAGTTAGGTAT_________________________________________________________________________________________________________________________________________________________________________________________________…
cl22	1	1	M02866:66:000000000-AT1LV:1:2111:8210:19803 1:N:0:1	__________________________________________________________________________________________________________________________________________________________________________________ACAATATTAGATGTGGTAAATTGAACATGTCAAATTGAGATGTATTGGTGTA_________________________________________________________________________________________________________________________________________________________________________…
cl23	1	1	cl_2386_SNL178:168:HW5NTBCXY:2:1204:19030:70906 1:N:0:CAGGCGAT+AGGCGAAG	___________________________________________________________________________________________________________________________________________________________________________________TGGTATTGAAAGTGGTGGGTCGGATATAATG_____________________________________________________________________________________________________________________________________________________________________________________________…
cl24	2	0	cl_871_SNL178:168:HW5NTBCXY:2:2103:3223:97871 1:N:0:CAGGCGAT+AGGCGAAG	______________________________________________________________________________________________________________________________________________________________________________________________________TTAAAAGTGTAGGGTTAAAATATGGTATTGTG_________________________________________________________________________________________________________________________________________________________________________…
cl25	554	492	cl_745_SNL178:168:HW5NTBCXY:2:1110:3439:47819 1:N:0:CAGGCGAT+AGGCGAAG	__________________________________________________________________________________________________________________________________________________________________________________________________________AAATATCAAATTGAAGTGTGATGATGTGGTGAATGGATTTGAACATGAGTGGAGA______________________________________________________________________________________________________________________________________________…		203	257	53
cl26	1	1	M02866:66:000000000-AT1LV:1:2101:10833:13093 1:N:0:1	____________________________________________________________________________________________________________________________________________________________________________________________________________ATGTGGAATTGGAATATAATGATGTGATTAG____________________________________________________________________________________________________________________________________________________________________…
cl27	3	1	SNL178:168:HW5NTBCXY:2:1214:20103:80434 1:N:0:CAGGCGAT+AGGCGAAG	_____________________________________________________________________________________________________________________________________________________________________________________________________________TGTTAGGTGAAGGTATGGTGGTGTGGTGGTTGGAT_______________________________________________________________________________________________________________________________________________________________…
cl28	5	3	cl_2911_SNL178:168:HW5NTBCXY:2:1116:5352:66797 1:N:0:CAGGCGAT+AGGCGAAG	______________________________________________________________________________________________________________________________________________________________________________________________________________________AAAATATGGTGGTGTTGTGAATAGGTTTGGG__________________________________________________________________________________________________________________________________________________________…
cl29	570	510	M02866:66:000000000-AT1LV:1:1113:6315:5602 1:N:0:1	______________________________________________________________________________________________________________________________________________________________________________________________________________________________________________GTTTGAATATGAATGGTGAAATGTAATAGAGAAACATAGTGTGTGGTG_________________________________________________________________________________________________________________…		239	286	48
cl30	1	1	cl_1463_SNL178:168:HW5NTBCXY:2:2115:16721:37894 1:N:0:CAGGCGAT+AGGCGAAG	_______________________________________________________________________________________________________________________________________________________________________________________________________________________________________________CTTGTATGTAGGTGATAAGATACGGTAGAAGAACATGGTGTGTAG___________________________________________________________________________________________________________________…
cl31	947	828	cl_856_SNL178:168:HW5NTBCXY:2:1102:10250:10312 1:N:0:CAGGCGAT+AGGCGACG	______________________________________________________________________________________________________________________________________________________________________________________________________________________________________________________________________________GTTGTAGTGTGTGGTAGAGATGAGAATGAGATAGAAAACAATCTAGATA________________________________________________________________________________…		271	319	47
cl32	552	476	cl_2433_SNL178:168:HW5NTBCXY:2:1109:5880:38050 1:N:0:CAGGCGAT+AGGCGAAG	__________________________________________________________________________________________________________________________________________________________________________________________________________________________________________________________________________________________________________AGTTGAGAGACAGTTTGAGAGAAAGTGGATTGTTGAATGGTTGATCGTTGTTAATA_____________________________________________…		299	354	54
cl33	1	1	cl_636_SNL178:168:HW5NTBCXY:2:2115:17082:94700 1:N:0:CAGGCGAT+AGGCGAAG	____________________________________________________________________________________________________________________________________________________________________________________________________________________________________________________________________________________________________________GTGAGAGATAGCTTGAAAAAGAACAGAATGT____________________________________________________________________…
cl34	2667	2510	cl_930_SNL178:168:HW5NTBCXY:2:2204:1394:91040 1:N:0:CAGGCGAT+AGGCGAAG	_________________________________________________________________________________________________________________________________________________________________________________________________________________________________________________________________________________________________________________________________________ATTAGATGGTTGATTGTTGTTGAGATGTTTGTA_____________________________________…		330	362	33
cl35	6	2	M02866:66:000000000-AT1LV:1:1101:8422:3915 1:N:0:1	______________________________________________________________________________________________________________________________________________________________________________________________________________________________________________________________________________________________________________________________________________GGAATTGGTTGTTGTTGGGATATTTATGTAAGAAATAG___________________________…
cl36	16953	13134	cl_2649_SNL178:168:HW5NTBCXY:2:1205:18928:17031 1:N:0:CAGGCGAT+AGGCGAAG	__________________________________________________________________________________________________________________________________________________________________________________________________________________________________________________________________________________________________________________________________________________TAAGTTGTTGTTGAGATGTTTGTGAAGGAAGTAGGCAAAGGGTGGTG______________…		339	385	46
cl37	21	10	cl_3074_SNL178:168:HW5NTBCXY:2:1108:14268:71492 1:N:0:CAGGCGAT+AGGCGAAG	__________________________________________________________________________________________________________________________________________________________________________________________________________________________________________________________________________________________________________________________________________________________________________GAAAGAGTATGTGAGAAGTAATACAAGATAT______…
cl38	6969	6117	cl_235_SNL178:168:HW5NTBCXY:2:1213:17014:19366 1:N:0:CAGGCGAT+AGGCGAAG	_____________________________________________________________________________________________________________________________________________________________________________________________________________________________________________________________________________________________________________________________________________________________________________________TAGAGAGTGATGTGAAGAATCTTGTG…		374	420	46
cl39	1	1	cl_235_SNL178:168:HW5NTBCXY:2:2111:5560:3637 1:N:0:CAGGCGAT+AGGCGAAG	___________________________________________________________________________________________________________________________________________________________________________________________________________________________________________________________________________________________________________________________________________________________________________________________________GAAGAATCTGTG…
cl40	3151	2791	cl_78_SNL178:168:HW5NTBCXY:2:1113:9720:75524 1:N:0:CAGGCGAT+AGGCGAAG	______________________________________________________________________________________________________________________________________________________________________________________________________________________________________________________________________________________________________________________________________________________________________________________________________________G…		399	450	50
cl41	1	1	SNL178:168:HW5NTBCXY:2:1114:16868:92119 1:N:0:CAGGCGAT+AGGCGAAG	_______________________________________________________________________________________________________________________________________________________________________________________________________________________________________________________________________________________________________________________________________________________________________________________________________________…
cl42	3596	2385	cl_2769_SNL178:168:HW5NTBCXY:2:2215:10806:91841 1:N:0:CAGGCGAT+AGGCGAAG	_______________________________________________________________________________________________________________________________________________________________________________________________________________________________________________________________________________________________________________________________________________________________________________________________________________…		404	448	44
cl43	2	2	cl_2911_SNL178:168:HW5NTBCXY:2:1205:18123:100068 1:N:0:CAGGCGAT+AGGCGAAG	_______________________________________________________________________________________________________________________________________________________________________________________________________________________________________________________________________________________________________________________________________________________________________________________________________________…
cl44	54	21	M02866:66:000000000-AT1LV:1:1112:3284:10334 1:N:0:1	_______________________________________________________________________________________________________________________________________________________________________________________________________________________________________________________________________________________________________________________________________________________________________________________________________________…		414	452	37
cl45	309	271	cl_1215_SNL178:168:HW5NTBCXY:2:1102:13044:15820 1:N:0:CAGGCGAT+AGGCGAAG	_______________________________________________________________________________________________________________________________________________________________________________________________________________________________________________________________________________________________________________________________________________________________________________________________________________…		431	481	48
cl46	15	0	cl_1295_SNL178:168:HW5NTBCXY:2:1113:13195:75074 1:N:0:CAGGCGAT+AGGCGAAG	_______________________________________________________________________________________________________________________________________________________________________________________________________________________________________________________________________________________________________________________________________________________________________________________________________________…
cl47	2498	2119	cl_914_SNL178:168:HW5NTBCXY:2:1111:18622:79341 1:N:0:CAGGCGAT+AGGCGAAG	_______________________________________________________________________________________________________________________________________________________________________________________________________________________________________________________________________________________________________________________________________________________________________________________________________________…		441	489	47
cl48	10	3	cl_2308_M02866:66:000000000-AT1LV:1:1108:22988:13702 1:N:0:1	_______________________________________________________________________________________________________________________________________________________________________________________________________________________________________________________________________________________________________________________________________________________________________________________________________________…
cl49	4446	3917	cl_2163_SNL178:168:HW5NTBCXY:2:1113:12750:93445 1:N:0:CAGGCGAT+AGGCGAAG	_______________________________________________________________________________________________________________________________________________________________________________________________________________________________________________________________________________________________________________________________________________________________________________________________________________…		474	522	47
cl50	429	391	cl_176_SNL178:168:HW5NTBCXY:2:1110:4985:36218 1:N:0:CGGGCGAT+AGGCGAAG	_______________________________________________________________________________________________________________________________________________________________________________________________________________________________________________________________________________________________________________________________________________________________________________________________________________…		474	517	43
cl51	1	1	cl_1452_SNL178:168:HW5NTBCXY:2:1108:10837:42334 1:N:0:CAGGCGAT+AGGCGAAG	_______________________________________________________________________________________________________________________________________________________________________________________________________________________________________________________________________________________________________________________________________________________________________________________________________________…
cl52	1	1	cl_136_M02866:66:000000000-AT1LV:1:2110:20792:9274 1:N:0:1	_______________________________________________________________________________________________________________________________________________________________________________________________________________________________________________________________________________________________________________________________________________________________________________________________________________…
cl53	8739	7974	cl_1920_SNL178:168:HW5NTBCXY:2:1102:3921:18852 1:N:0:CAGGCGAT+AGGCGAAG	_______________________________________________________________________________________________________________________________________________________________________________________________________________________________________________________________________________________________________________________________________________________________________________________________________________…		479	511	31
cl54	1	1	cl_3074_M02866:66:000000000-AT1LV:1:1101:21326:13059 1:N:0:1	_______________________________________________________________________________________________________________________________________________________________________________________________________________________________________________________________________________________________________________________________________________________________________________________________________________…
cl55	1	1	M02866:66:000000000-AT1LV:1:2106:3444:21463 1:N:0:1	_______________________________________________________________________________________________________________________________________________________________________________________________________________________________________________________________________________________________________________________________________________________________________________________________________________…
cl56	1	1	cl_22_SNL178:168:HW5NTBCXY:2:1202:4561:52798 1:N:0:CAGGCGAT+AGGCGAAG	_______________________________________________________________________________________________________________________________________________________________________________________________________________________________________________________________________________________________________________________________________________________________________________________________________________…
cl57	1	1	cl_22_SNL178:168:HW5NTBCXY:2:2113:11667:15833 1:N:0:CAGGCGAT+AGGCGAAG	_______________________________________________________________________________________________________________________________________________________________________________________________________________________________________________________________________________________________________________________________________________________________________________________________________________…
cl58	1	1	SNL178:168:HW5NTBCXY:2:1211:15911:85570 1:N:0:CAGGCGAT+AGGTGAAG	_______________________________________________________________________________________________________________________________________________________________________________________________________________________________________________________________________________________________________________________________________________________________________________________________________________…
cl59	94	87	cl_1285_SNL178:168:HW5NTBCXY:2:1102:17034:100311 1:N:0:CAGGCGAT+AGGCGAAG	_______________________________________________________________________________________________________________________________________________________________________________________________________________________________________________________________________________________________________________________________________________________________________________________________________________…		505	548	44
cl60	1	1	M02866:66:000000000-AT1LV:1:2101:3377:21439 1:N:0:1	_______________________________________________________________________________________________________________________________________________________________________________________________________________________________________________________________________________________________________________________________________________________________________________________________________________…
cl61	1	1	cl_1700_SNL178:168:HW5NTBCXY:2:1212:18718:62414 1:N:0:CAGGCGAT+AGGCGAAG	_______________________________________________________________________________________________________________________________________________________________________________________________________________________________________________________________________________________________________________________________________________________________________________________________________________…
cl62	1	1	cl_451_SNL178:168:HW5NTBCXY:2:1106:4047:8261 1:N:0:CAGGCGAT+AGGCGAAG	_______________________________________________________________________________________________________________________________________________________________________________________________________________________________________________________________________________________________________________________________________________________________________________________________________________…
cl63	2	0	cl_451_SNL178:168:HW5NTBCXY:2:2203:3425:61859 1:N:0:CAGGCGAT+AGGCGAAG	_______________________________________________________________________________________________________________________________________________________________________________________________________________________________________________________________________________________________________________________________________________________________________________________________________________…
cl64	2248	1921	cl_51_SNL178:168:HW5NTBCXY:2:1102:7819:2627 1:N:0:CAGGCGAT+AGGCGAAG	_______________________________________________________________________________________________________________________________________________________________________________________________________________________________________________________________________________________________________________________________________________________________________________________________________________…		529	579	49
cl65	7380	6759	cl_1114_M02866:66:000000000-AT1LV:1:1101:12836:6162 1:N:0:1	_______________________________________________________________________________________________________________________________________________________________________________________________________________________________________________________________________________________________________________________________________________________________________________________________________________…		531	578	46
cl66	138	114	M02866:66:000000000-AT1LV:1:1107:4747:16256 1:N:0:1	_______________________________________________________________________________________________________________________________________________________________________________________________________________________________________________________________________________________________________________________________________________________________________________________________________________…		535	589	54
cl67	354	338	cl_509_SNL178:168:HW5NTBCXY:2:1102:18539:7743 1:N:0:CAGGCGAT+AGGCGAAG	_______________________________________________________________________________________________________________________________________________________________________________________________________________________________________________________________________________________________________________________________________________________________________________________________________________…		542	573	30
cl68	10	5	cl_2530_SNL178:168:HW5NTBCXY:2:1107:6543:83090 1:N:0:CAGGCGAT+AGGCGAAG	_______________________________________________________________________________________________________________________________________________________________________________________________________________________________________________________________________________________________________________________________________________________________________________________________________________…
cl69	767	682	cl_1343_SNL178:168:HW5NTBCXY:2:1102:11277:8323 1:N:0:CAGGCGAT+AGGCGAAG	_______________________________________________________________________________________________________________________________________________________________________________________________________________________________________________________________________________________________________________________________________________________________________________________________________________…		564	612	48
cl70	2	2	cl_2030_SNL178:168:HW5NTBCXY:2:2211:20155:54141 1:N:0:CAGGCGAT+AGGCGAAG	_______________________________________________________________________________________________________________________________________________________________________________________________________________________________________________________________________________________________________________________________________________________________________________________________________________…
cl71	1028	872	cl_2702_M02866:66:000000000-AT1LV:1:2107:13398:12158 1:N:0:1	_______________________________________________________________________________________________________________________________________________________________________________________________________________________________________________________________________________________________________________________________________________________________________________________________________________…		567	619	52
cl72	1	1	cl_2868_M02866:66:000000000-AT1LV:1:1107:3521:21691 1:N:0:1	_______________________________________________________________________________________________________________________________________________________________________________________________________________________________________________________________________________________________________________________________________________________________________________________________________________…
cl73	512	466	cl_661_SNL178:168:HW5NTBCXY:2:1102:17205:5672 1:N:0:CAGGCGAT+AGGCGAAG	_______________________________________________________________________________________________________________________________________________________________________________________________________________________________________________________________________________________________________________________________________________________________________________________________________________…		599	643	43
cl74	1	1	cl_442_SNL178:168:HW5NTBCXY:2:2115:3944:49029 1:N:0:CAGGCGAT+AGGCGAAG	_______________________________________________________________________________________________________________________________________________________________________________________________________________________________________________________________________________________________________________________________________________________________________________________________________________…
cl75	839	802	cl_1120_SNL178:168:HW5NTBCXY:2:1207:15982:29055 1:N:0:CAGGCGAT+AGGCGAAG	_______________________________________________________________________________________________________________________________________________________________________________________________________________________________________________________________________________________________________________________________________________________________________________________________________________…		603	636	33
cl76	2969	1617	cl_1700_SNL178:168:HW5NTBCXY:2:1212:18718:62414 1:N:0:CAGGCGAT+AGGCGAAG	_______________________________________________________________________________________________________________________________________________________________________________________________________________________________________________________________________________________________________________________________________________________________________________________________________________…		632	679	47
cl77	1914	1726	cl_2691_SNL178:168:HW5NTBCXY:2:1102:5219:11854 1:N:0:CAGGCGAT+AGGCGAAG	_______________________________________________________________________________________________________________________________________________________________________________________________________________________________________________________________________________________________________________________________________________________________________________________________________________…		632	677	45
cl78	2	2	cl_2591_SNL178:168:HW5NTBCXY:2:2210:1645:53093 1:N:0:CAGGCGAT+AGGCGAAG	_______________________________________________________________________________________________________________________________________________________________________________________________________________________________________________________________________________________________________________________________________________________________________________________________________________…
cl79	727	348	cl_1838_SNL178:168:HW5NTBCXY:2:1102:14150:2549 1:N:0:CAGGCGAT+AGGCGAAG	_______________________________________________________________________________________________________________________________________________________________________________________________________________________________________________________________________________________________________________________________________________________________________________________________________________…		666	701	36
