# Supplementary material for: Guide RNA Repertoires in the Main Lineages of Trypanosoma cruzi: High Diversity and Variable Redundancy Among Strains
Source: Front Cell Infect Microbiol. 2021 May 31;11:663416. doi: 10.3389/fcimb.2021.663416 (PMC8202002; doi:10.3389/fcimb.2021.663416)
Supplement: Supplementary File 2 — Zip file containing gRNA classes aligned to different mRNAs for each strain in this study. [file DataSheet_2.zip › Supplementary File 2/TEV55cl1_Cascada1.txt_resSWARM.txt]

COIISYL	ATGAGTTTCATTCTATCATTTTGAATGATATTTTTAATAGATTCTGTTATAGTGTTATTATCTTTTGTTTGTTTTGTGTGTGTGTGAATATGTGCACTACTTCTTTCTACAGTTTTATTTGTTACAAAGATAAATAATATATATTGTACATGAGATTTTATATCATCAAAATTTGTGGATACTTATTGGTTTGTAATAGGAGTCATGTTTATTATGTGTTTATTATTAAGACTATGTTTATTGCTATATTTCGGTTGCTTAAATTTTGTTAGTTTTGATTTATGTAAGGTTGTAGGATTTCAATGATATTGAGTATACTTTTTATTTGGAGAAACTACAATATTCAGCAATTTAATACTTGAGAGTGATTATTTGGTAGGTGATATGCGTCTATTACAG…
cl0	4	3	cl_2408_SNL178:168:HW5NTBCXY:2:1105:3221:3465 1:N:0:CAGGCGAT+AGGCGAAG	______________________________________________AGTGGTGTGGTAGTAGGAAAAGAGTAAGACA__________________________________________________________________________________________________________________________________________________________________________________________________________________________________________________________________________________________________________________________________…
cl1	3	3	cl_2408_SNL178:168:HW5NTBCXY:2:1101:2473:88620 1:N:0:CAGGCGAT+AGGCGAAG	____________________________________________________GTGGTAGTAGGAAAAGAGTAAGACATGTGTT____________________________________________________________________________________________________________________________________________________________________________________________________________________________________________________________________________________________________________________________…
cl2	8	0	cl_78_SNL178:168:HW5NTBCXY:2:1103:20854:7451 1:N:0:CAGGCGAT+AGGCGAAG	________________________________________________________________GATGGGAGAGATGGGTATGTGTTTATATGGG________________________________________________________________________________________________________________________________________________________________________________________________________________________________________________________________________________________________________________…
cl3	2	0	M02866:66:000000000-AT1LV:1:2109:6576:17252 1:N:0:1	_________________________________________________________________________________________________GGGGAGAAGAATGTTGAAATAAACAATATATTTA____________________________________________________________________________________________________________________________________________________________________________________________________________________________________________________________________________…
cl4	1	1	cl_441_SNL178:168:HW5NTBCXY:2:1214:17896:90416 1:N:0:CAGGCGAT+AGGCGAAG	______________________________________________________________________________________________________________________________________________________GCTTTGAAATGTGGTGGTATTGAGTGTTTAT__________________________________________________________________________________________________________________________________________________________________________________________________________________________…
cl5	164	85	SNL178:168:HW5NTBCXY:2:1101:15148:19774 1:N:0:CAGGCGAT+AGGCGAAG	____________________________________________________________________________________________________________________________________________________________________________________________________________________________________TTGGGTGTGGATAGTGATGTAGAGTTAGTATA___________________________________________________________________________________________________________________________________________…		229	260	29
cl6	1	1	cl_1291_SNL178:168:HW5NTBCXY:2:1106:15160:23647 1:N:0:CAGGCGAT+AGGCGAAG	______________________________________________________________________________________________________________________________________________________________________________________________________________________________________________________GGGAGATCAATGGATTTAATGTGGTTGGGGTTAG_______________________________________________________________________________________________________________________…
cl7	1	1	cl_71_SNL178:168:HW5NTBCXY:2:2105:13794:36335 1:N:0:CAGGCGAT+AGGCGAAG	____________________________________________________________________________________________________________________________________________________________________________________________________________________________________________________________TTAAAGGGCTTAAAATGATTGGGATAAAATA____________________________________________________________________________________________________________________…
cl8	3337	2013	cl_1113_SNL178:168:HW5NTBCXY:2:2216:12375:88732 1:N:0:CAGGCGAT+AGGCGAAG	______________________________________________________________________________________________________________________________________________________________________________________________________________________________________________________________________________________________________________________________________________________________________________________________TAGATATGGATGGTGTT…		383	413	28
cl9	1	1	cl_219_SNL178:168:HW5NTBCXY:2:2203:5732:53747 1:N:0:CAGGCGAT+AGGCGAAG	_______________________________________________________________________________________________________________________________________________________________________________________________________________________________________________________________________________________________________________________________________________________________________________________________________________…
