# Supplementary material for: Guide RNA Repertoires in the Main Lineages of Trypanosoma cruzi: High Diversity and Variable Redundancy Among Strains
Source: Front Cell Infect Microbiol. 2021 May 31;11:663416. doi: 10.3389/fcimb.2021.663416 (PMC8202002; doi:10.3389/fcimb.2021.663416)
Supplement: Supplementary File 2 — Zip file containing gRNA classes aligned to different mRNAs for each strain in this study. [file DataSheet_2.zip › Supplementary File 2/TEV55cl1_Cascada10.txt_resSWARM.txt]

ND9SYL	ATGTTTATATTTTTATGTTTATTTCGTTTATGTTTTTGTTTAATTTTATTTTATTGTTTGTGTTGTAGATGATGTTTTGTTTGTTTTGTTGATTGTAGTTTTTTATTTTTTTATTGTTTTGTTAGTTTTTTTTTATTTTATTGTATGTTTTTATTTTTTAATTTGTGGTTTTTATTTTTGTATTGTTGTGATTTATTATTAGTTGATTTTTGTGGTTTTTGTTTTTGTCGTTTTATGTTGTTGTATATTTTATTTTGTTTATTTTTGTTGTATTCGTTTGTGTTTTGTTTTGTGTTGTTTGTTTATTTTTTTTGGTTTGTGTTTTAGTTTTAGTTGTTTTTGTTATACATTTTTATTATTAGAACGTGAATGTTTTGATTTGTTTGGTTTTTATTTTGT…
cl0	6	2	cl_1114_SNL178:168:HW5NTBCXY:2:1208:19525:29096 1:N:0:CAGGCGAT+AGGCGGAG	_________AGAATTATAGATGAGATAGATGAAAAAATAAG______________________________________________________________________________________________________________________________________________________________________________________________________________________________________________________________________________________________________________________________________________________________________…
cl1	2	0	cl_51_SNL178:168:HW5NTBCXY:2:2207:13686:25380 1:N:0:CAGGCGAT+AGGCGAAG	_________AAGACTGTAAGTGGGATAGGTGAAGATACGAA______________________________________________________________________________________________________________________________________________________________________________________________________________________________________________________________________________________________________________________________________________________________________…
cl2	2	1	cl_636_SNL178:168:HW5NTBCXY:2:1216:8669:78461 1:N:0:CAGGCGAT+AGGCGAAG	________________________________AGAGATAGCTTGAAATAGAACAGTATGTATG________________________________________________________________________________________________________________________________________________________________________________________________________________________________________________________________________________________________________________________________________________…
cl3	1	1	cl_2195_SNL178:168:HW5NTBCXY:2:2205:13398:38126 1:N:0:CAGGCGAT+AGGCGAAG	_________________________________________TTGGGTTAAAATAGCAAATGTGGTGTGTATTGT_____________________________________________________________________________________________________________________________________________________________________________________________________________________________________________________________________________________________________________________________________…
cl4	13603	11743	M02866:66:000000000-AT1LV:1:2107:9093:17266 1:N:0:1	_______________________________________________TGAGATGGTAAGTATAGTATCTGTTGTAGAATAAACAAAGTGATTGATGTTAGTG_________________________________________________________________________________________________________________________________________________________________________________________________________________________________________________________________________________________________________…		48	102	54
cl5	2	0	M02866:66:000000000-AT1LV:1:1102:13693:20986 1:N:0:1	____________________________________________________________________________GGTGTATGAGGTATTTAGTGTTGGGGAGTATA___________________________________________________________________________________________________________________________________________________________________________________________________________________________________________________________________________________________________…
cl6	4	2	cl_753_SNL178:168:HW5NTBCXY:2:1105:7198:10913 1:N:0:CAGGCGAT+AGGCGAAG	_____________________________________________________________________________________________________GAGTAGAATAGTAGTGGAGTGATTGGAGAGTGG_________________________________________________________________________________________________________________________________________________________________________________________________________________________________________________________________________…
cl7	2	1	cl_2408_SNL178:168:HW5NTBCXY:2:2213:7290:69392 1:N:0:CAGGCGAT+AGGCGAAG	_____________________________________________________________________________________________________________AAGTGGAGAGGTAGTTGGAAAAGAGTAAGACAA_________________________________________________________________________________________________________________________________________________________________________________________________________________________________________________________________…
cl8	1266	1113	SNL178:168:HW5NTBCXY:2:2107:1646:58714 1:N:0:CAGGCGAT+AGGCGAAG	_______________________________________________________________________________________________________________GTAGTGAAGTAGTTAGGGGGAGGTGGAGTAATATACAAAGATATAG__________________________________________________________________________________________________________________________________________________________________________________________________________________________________________________…		112	157	45
cl9	464	377	cl_1181_SNL178:168:HW5NTBCXY:2:1102:4024:17306 1:N:0:CAGGCGAT+AGGCGAAG	________________________________________________________________________________________________________________CAATAGAGTAGTTAGAGAAGGATGAGGTGACGTACAAGAGTGATAG_________________________________________________________________________________________________________________________________________________________________________________________________________________________________________________…		113	158	44
cl10	6131	5940	cl_422_SNL178:168:HW5NTBCXY:2:1105:15049:7339 1:N:0:CAGGCGAT+AGGCGAAG	_______________________________________________________________________________________________________________________________GTGGAAATAGAGCAGCATATGGGAGTGTGGA_________________________________________________________________________________________________________________________________________________________________________________________________________________________________________________…		128	158	28
cl11	1	1	cl_1769_SNL178:168:HW5NTBCXY:2:1105:13877:76722 1:N:0:CAGGCGAT+AGGCGAAG	_________________________________________________________________________________________________________________________________AATGATAGAGTGGTGTGTGGGGGTAGGATGT_______________________________________________________________________________________________________________________________________________________________________________________________________________________________________________…
cl12	8	0	cl_2031_M02866:66:000000000-AT1LV:1:2104:6143:8399 1:N:0:1	__________________________________________________________________________________________________________________________________AGAAGTAGATGATGTATAGAAATAGCAAATTGG____________________________________________________________________________________________________________________________________________________________________________________________________________________________________________…
cl13	1	1	cl_2040_SNL178:168:HW5NTBCXY:2:2110:11251:47011 1:N:0:CAGGCGAT+AGGCGAAG	__________________________________________________________________________________________________________________________________________________________GGAGATTGATCGTTGGAGATGGAGACATAGTAGT___________________________________________________________________________________________________________________________________________________________________________________________________________________…
cl14	1	1	cl_1357_SNL178:168:HW5NTBCXY:2:2116:7602:51734 1:N:0:CAGGCGAT+AGGCGAAG	__________________________________________________________________________________________________________________________________________________________GGAGGTTGGGTGGTGGGAGTGGGGATATAATG_____________________________________________________________________________________________________________________________________________________________________________________________________________________…
cl15	1	1	M02866:66:000000000-AT1LV:1:1109:19956:22528 1:N:0:1	__________________________________________________________________________________________________________________________________________________________________________GAGTGTAGGCGTGATAGTATTAAGTGTTGAT______________________________________________________________________________________________________________________________________________________________________________________________________…
cl16	19	11	cl_1295_SNL178:168:HW5NTBCXY:2:1102:5004:10779 1:N:0:CAGGCGAT+AGGCGAAG	_______________________________________________________________________________________________________________________________________________________________________________________AGAATGTTGAATGATGGTTGGTGAAAAGTGCC________________________________________________________________________________________________________________________________________________________________________________________…
cl17	1	1	cl_1295_M02866:66:000000000-AT1LV:1:2106:15638:8238 1:N:0:1	____________________________________________________________________________________________________________________________________________________________________________________________________________________GTCTGGGATAAGAATGGTAACGTGTAGTGAT____________________________________________________________________________________________________________________________________________________________…
cl18	2	2	cl_220_M02866:66:000000000-AT1LV:1:1107:8101:9926 1:N:0:1	_____________________________________________________________________________________________________________________________________________________________________________________________________________________TTGGAAGTAATGATGGTGGAATGTGAAAGTA___________________________________________________________________________________________________________________________________________________________…
cl19	1	1	M02866:66:000000000-AT1LV:1:2111:14815:18268 1:N:0:1	______________________________________________________________________________________________________________________________________________________________________________________________________________________________GGAATGGTAAAGTAGAGTAACATATGAGGTAGTG_______________________________________________________________________________________________________________________________________________…
cl20	3925	2914	cl_1601_SNL178:168:HW5NTBCXY:2:2109:13950:70838 1:N:0:CAGGCGAT+AGGCGAAG	_____________________________________________________________________________________________________________________________________________________________________________________________________________________________________TTGAGTGTAACAATGTATGAGGTGGAGTAAGTAGAGACA___________________________________________________________________________________________________________________________________…		230	268	38
cl21	1	1	M02866:66:000000000-AT1LV:1:1113:12515:28138 1:N:0:1	_______________________________________________________________________________________________________________________________________________________________________________________________________________________________________AAGTATGGTGATGTATGGAATGGGGCGGCTG_________________________________________________________________________________________________________________________________________…
cl22	1	1	cl_895_SNL178:168:HW5NTBCXY:2:2111:11393:98717 1:N:0:CAGGCGAT+AGGCGAAG	_______________________________________________________________________________________________________________________________________________________________________________________________________________________________________________CAATATGTAAGTTGGGATGAGTGAGAATGGA_________________________________________________________________________________________________________________________________…
cl23	4514	3976	M02866:66:000000000-AT1LV:1:1112:24368:10666 1:N:0:1	____________________________________________________________________________________________________________________________________________________________________________________________________________________________________________________________________________ATGTGAGTAGATATGAGGTAGAACATGACAAGTAAAGA_____________________________________________________________________________________________…		269	306	37
cl24	1	1	cl_2711_SNL178:168:HW5NTBCXY:2:1116:15266:8144 1:N:0:CAGGCGAT+AGGCGAAG	_____________________________________________________________________________________________________________________________________________________________________________________________________________________________________________________________________________________GGTGTTGAATGAAGTATGATGGATGGGGAGGA__________________________________________________________________________________________…
cl25	3	3	cl_1020_SNL178:168:HW5NTBCXY:2:1210:11124:34879 1:N:0:CAGGCGAT+AGGCGAAG	_______________________________________________________________________________________________________________________________________________________________________________________________________________________________________________________________________________________________AGGGCGTAAAAAATGAGTGGAGAAAATTGGT_________________________________________________________________________________…
cl26	20	12	cl_1739_SNL178:168:HW5NTBCXY:2:1107:18652:99173 1:N:0:CAGGCGAA+AGGCGAAG	_______________________________________________________________________________________________________________________________________________________________________________________________________________________________________________________________________________________________________________________________________________________________________________________________________________…
cl27	3	3	cl_2629_SNL178:168:HW5NTBCXY:2:1109:14711:66183 1:N:0:CAGGCGAT+AGGCGAAG	_______________________________________________________________________________________________________________________________________________________________________________________________________________________________________________________________________________________________________________________________________________________________________________________________________________…
cl28	272	262	SNL178:168:HW5NTBCXY:2:2116:20749:87893 1:N:0:CAGGCGAT+AGGCGAAG	_______________________________________________________________________________________________________________________________________________________________________________________________________________________________________________________________________________________________________________________________________________________________________________________________________________…		420	450	31
cl29	2	0	cl_2428_SNL178:168:HW5NTBCXY:2:2110:10157:36150 1:N:0:CAGGCGAT+AGGCGAAG	_______________________________________________________________________________________________________________________________________________________________________________________________________________________________________________________________________________________________________________________________________________________________________________________________________________…
cl30	1	1	cl_2833_SNL178:168:HW5NTBCXY:2:1111:14021:51644 1:N:0:CAGGCGAT+AGGCGAAG	_______________________________________________________________________________________________________________________________________________________________________________________________________________________________________________________________________________________________________________________________________________________________________________________________________________…
cl31	2516	2199	cl_96_SNL178:168:HW5NTBCXY:2:2112:7561:71721 1:N:0:CAGGCGAT+AGGCGAAG	_______________________________________________________________________________________________________________________________________________________________________________________________________________________________________________________________________________________________________________________________________________________________________________________________________________…		450	497	46
cl32	410	341	cl_2919_SNL178:168:HW5NTBCXY:2:1102:15416:14816 1:N:0:CAGGCGAT+AGGCGAAG	_______________________________________________________________________________________________________________________________________________________________________________________________________________________________________________________________________________________________________________________________________________________________________________________________________________…		453	497	43
cl33	58	55	cl_137_SNL178:168:HW5NTBCXY:2:1102:10249:32056 1:N:0:CAGGCGAT+AGGCGAAG	_______________________________________________________________________________________________________________________________________________________________________________________________________________________________________________________________________________________________________________________________________________________________________________________________________________…		453	497	44
cl34	2	0	cl_2408_SNL178:168:HW5NTBCXY:2:1110:13951:71187 1:N:0:CAGGCGAT+AGGCGAAG	_______________________________________________________________________________________________________________________________________________________________________________________________________________________________________________________________________________________________________________________________________________________________________________________________________________…
cl35	1	1	cl_2030_SNL178:168:HW5NTBCXY:2:1210:16906:75392 1:N:0:CAGGCGAT+AGGCGAAG	_______________________________________________________________________________________________________________________________________________________________________________________________________________________________________________________________________________________________________________________________________________________________________________________________________________…
cl36	2	1	cl_2708_SNL178:168:HW5NTBCXY:2:1104:18191:99416 1:N:0:CAGGCGAT+AGGCGAAG	_______________________________________________________________________________________________________________________________________________________________________________________________________________________________________________________________________________________________________________________________________________________________________________________________________________…
cl37	16	12	cl_669_SNL178:168:HW5NTBCXY:2:1104:11269:93997 1:N:0:CAGGCGAT+AGGCGAAG	_______________________________________________________________________________________________________________________________________________________________________________________________________________________________________________________________________________________________________________________________________________________________________________________________________________…
cl38	1	1	cl_352_SNL178:168:HW5NTBCXY:2:1202:14482:52625 1:N:0:CAGGCGAT+AGGCGAAG	_______________________________________________________________________________________________________________________________________________________________________________________________________________________________________________________________________________________________________________________________________________________________________________________________________________…
