# Supplementary material for: Guide RNA Repertoires in the Main Lineages of Trypanosoma cruzi: High Diversity and Variable Redundancy Among Strains
Source: Front Cell Infect Microbiol. 2021 May 31;11:663416. doi: 10.3389/fcimb.2021.663416 (PMC8202002; doi:10.3389/fcimb.2021.663416)
Supplement: Supplementary File 2 — Zip file containing gRNA classes aligned to different mRNAs for each strain in this study. [file DataSheet_2.zip › Supplementary File 2/TEV55cl1_Cascada11.txt_resSWARM.txt]

RPS12SYL	AATAAATATATTTTGTTTTTTTTACGTATGTGATTTTTGTATGGTTGTTGTTTACGTTTTGTTTTGTTTGTTTTATGTTATTATATGAGCCCACGATTACCCAGTTCCGGTAACCGTCGTGTGTTATATGCCGTATTTTATTTGTATAGTTTTGTTTGGGTGTTGCGTTGTTTTTTTTGTTGTTTTGTTAATTTAGCTATGTCATTATTTATTATAGAAGGTGGTGGTTTTATTGATTTACCCGGTATAAAATATTATACACGTATTGTAAGTTGA
cl0	1010	903	M02866:66:000000000-AT1LV:1:2111:24223:15927 1:N:0:1	____TTGTATATGATGAGGAGAGTGCATGTGTTGAAAACGTGTCAGTATT__________________________________________________________________________________________________________________________________________________________________________________________________________________________________		5	50	44
cl1	7956	7056	cl_1019_M02866:66:000000000-AT1LV:1:1109:7036:22986 1:N:0:1	_______________________________TTGAAAGCATGTTAGTGGTAGATGTGAGGTAAAACAAGCTGAG__________________________________________________________________________________________________________________________________________________________________________________________________________		32	74	42
cl2	183	164	cl_1858_M02866:66:000000000-AT1LV:1:1102:9416:16654 1:N:0:1	_______________________________TTGAGAACATGTTGGTAATGAGTGTAAGATGGAACGGACAGAGTG________________________________________________________________________________________________________________________________________________________________________________________________________		32	76	45
cl3	2186	2085	cl_1977_SNL178:168:HW5NTBCXY:2:1102:2244:6154 1:N:0:CAGGCGAT+AGGCGAAG	____________________________________ATTGTGTTAGTAGTGGGTGTTAGATAGAATGGGTG_____________________________________________________________________________________________________________________________________________________________________________________________________________		37	71	33
cl4	2	2	cl_604_SNL178:168:HW5NTBCXY:2:1111:8804:72466 1:N:0:CAGGCGAT+AGGCGAAG	__________________________________________________ATATGTAGGATAAGGTGGTCGGGATATAATG___________________________________________________________________________________________________________________________________________________________________________________________________
cl5	13213	12511	cl_1960_SNL178:168:HW5NTBCXY:2:2108:18772:15967 1:N:0:CAGGCGAT+AGGCGAAG	_________________________________________________________________TAGATAAGATGTGGTGATGTACTTGTGTGCTGA__________________________________________________________________________________________________________________________________________________________________________________		66	98	32
cl6	1	1	cl_553_SNL178:168:HW5NTBCXY:2:1116:5746:56711 1:N:0:CAGGCGAT+AGGCGAAG	_________________________________________________________________TAGATGGAATATAGTAATGTGCTCGTGTATTGATGGGTTAGGAT_______________________________________________________________________________________________________________________________________________________________________
cl7	4388	3503	cl_2030_SNL178:168:HW5NTBCXY:2:2115:20120:45820 1:N:0:CAGGCGAT+AGGCGAAG	___________________________________________________________________AATGTAATACAATAGTATGTTTGAGTGCTGGTG________________________________________________________________________________________________________________________________________________________________________________		68	100	31
cl8	6	0	M02866:66:000000000-AT1LV:1:1101:12482:24493 1:N:0:1	________________________________________________________________________AGTGTAATAGTATGTTTGAGTGTTGATGGGTAGAGGTCATTG__________________________________________________________________________________________________________________________________________________________________
cl9	534	450	cl_169_SNL178:168:HW5NTBCXY:2:1102:10399:42764 1:N:0:CAGGCGAT+AGGCGAAG	____________________________________________________________________________________________TGTTAGTGGGTTAATGTTGTTGGTAATATGTGATGTGTGGCATAGAGTTGATA___________________________________________________________________________________________________________________________________		93	145	50
cl10	9532	8649	cl_299_SNL178:168:HW5NTBCXY:2:2111:16223:43787 1:N:0:CAGGCGAT+AGGCGAAG	_____________________________________________________________________________________________________GTTGATGTTATTGGTAGTATGTAGTATATGACATGGAGTGGGT____________________________________________________________________________________________________________________________________		102	144	41
cl11	546	530	cl_2486_SNL178:168:HW5NTBCXY:2:1102:8096:8013 1:N:0:CAGGCGAT+AGGCGAAG	_________________________________________________________________________________________________________________________________TGACATGAGATAGATATGTTGAGATGGACTA____________________________________________________________________________________________________________________		130	160	29
cl12	16	0	cl_1327_SNL178:168:HW5NTBCXY:2:1103:11978:50658 1:N:0:CAGGCGAT+AGGCGAAG	_________________________________________________________________________________________________________________________________TGATATGGAGTGCACACGTTGGAATAAGCTA____________________________________________________________________________________________________________________
cl13	1	1	cl_2652_SNL178:168:HW5NTBCXY:2:1109:19610:78206 1:N:0:CAGGCGAT+AGGCGAAG	________________________________________________________________________________________________________________________________________________GAGTCAAGACAAACTTATAGTGTAGTAGGTA_____________________________________________________________________________________________________
cl14	1	1	cl_2629_SNL178:168:HW5NTBCXY:2:2213:8166:5291 1:N:0:CAGGCGAT+AGGCGAAG	______________________________________________________________________________________________________________________________________________________ATGTGGGTCTACGATATAATGGGTGGGGTAGC______________________________________________________________________________________________
cl15	1	1	cl_2190_SNL178:168:HW5NTBCXY:2:1106:18895:32721 1:N:0:CAGGCGAT+AGGCGAAG	_______________________________________________________________________________________________________________________________________________________AATAGGTTGGTGGTATGGTGAGGGATATAATG_____________________________________________________________________________________________
cl16	3956	3764	cl_2152_SNL178:168:HW5NTBCXY:2:1113:7280:35789 1:N:0:CAGGCGAT+AGGCGAAG	____________________________________________________________________________________________________________________________________________________________________________________ATGAAATGGTTAAAGTGACATGGTAGTGGATATTG_____________________________________________________________		181	215	32
cl17	10040	9016	M02866:66:000000000-AT1LV:1:1101:8505:23578 1:N:0:1	__________________________________________________________________________________________________________________________________________________________________________________________________________GTAGTAAGTGATGTCTTTTGTTATCAGAGTGACTAAGTG___________________________________		203	241	39
cl18	14486	12004	cl_2708_SNL178:168:HW5NTBCXY:2:1210:17609:52893 1:N:0:CAGGCGAT+AGGCGAAG	______________________________________________________________________________________________________________________________________________________________________________________________________________________________TTGTTTAAGTGATTGAGTAGGTTGTGTCTTGTAATATGTGTATGA_________		223	267	42
cl19	6	4	cl_1193_SNL178:168:HW5NTBCXY:2:1111:15652:39354 1:N:0:CAGGCGAT+AGGCGAAG	___________________________________________________________________________________________________________________________________________________________________________________________________________________________________________________TTGTATTATGTAGTATGTATGTGATAGTTGGT_
