# Supplementary material for: Guide RNA Repertoires in the Main Lineages of Trypanosoma cruzi: High Diversity and Variable Redundancy Among Strains
Source: Front Cell Infect Microbiol. 2021 May 31;11:663416. doi: 10.3389/fcimb.2021.663416 (PMC8202002; doi:10.3389/fcimb.2021.663416)
Supplement: Supplementary File 2 — Zip file containing gRNA classes aligned to different mRNAs for each strain in this study. [file DataSheet_2.zip › Supplementary File 2/TEV55cl1_Cascada2.txt_resSWARM.txt]

COIIISYL	ATGTTTTTGTTTCGTTGTATATTTGTTGGTGTTAGTGGTGTTTTTGTTTTTTTATCTTTACCCGCCATTGTTATTGTGTATTGATTATTTTGTTTATTAGGTTTTATGTGTTTATTATTTGGGTGTTTTGTTTTTGTTGATGTATGTTTTATTTTTTTTTTTGTATGTTTGTTATTTTGTTTGTTAGTTTTATTTGTGGATTTATTTTGTGATTTTTTACGTGGTATTTTTCATTTTTGTTGTTTATTACGTGTTGTCCAATATTGTTTTATTTGATTTGTTATTAGTGAATTTATTTTATTTATGGCATTTTTTACCGTAGTTTTTGGTTTATGTTTATTTTTATGTTGTGAGTTTGCTTTTGTTTTTTGTTTACCATTATTATTTTGTTGTTTATTA…
cl0	1	1	cl_220_SNL178:168:HW5NTBCXY:2:1104:11648:46649 1:N:0:CAGGCGAT+AGGCGAAG	TGTGAAAGTAGAGTAACATATGGGTAGTGGT________________________________________________________________________________________________________________________________________________________________________________________________________________________________________________________________________________________________________________________________________________________________________________…
cl1	2	2	cl_235_SNL178:168:HW5NTBCXY:2:1207:15739:37754 1:N:0:CAGGAGAT+AGGCGAAG	_____AGGTGATATGGTATATAAGTGGTTGGGGTTA___________________________________________________________________________________________________________________________________________________________________________________________________________________________________________________________________________________________________________________________________________________________________________…
cl2	1588	1436	cl_1865_SNL178:168:HW5NTBCXY:2:1102:16615:2353 1:N:0:CAGGCGAT+AGGCGAAG	________TAAGTTGATATGTGAGTAGTTGCAGTCGTTACAAGAGCGAGAGGATG________________________________________________________________________________________________________________________________________________________________________________________________________________________________________________________________________________________________________________________________________________________…		9	55	46
cl3	1	1	cl_871_SNL178:168:HW5NTBCXY:2:2205:18556:35994 1:N:0:CAGGCGAT+AGGCGAAG	__________GCGTAGTATATGAACAGTTGTAATTTTTATG______________________________________________________________________________________________________________________________________________________________________________________________________________________________________________________________________________________________________________________________________________________________________…
cl4	85	79	cl_1822_SNL178:168:HW5NTBCXY:2:1102:6972:48991 1:N:0:CAGGCGAT+AGGCGAAG	___________AGTGATGTATGAGTAGTTGTGATCATCATAGAGACAAGAGAGTAGAGATG__________________________________________________________________________________________________________________________________________________________________________________________________________________________________________________________________________________________________________________________________________________…		12	61	50
cl5	1	1	cl_3068_SNL178:168:HW5NTBCXY:2:2104:6412:52537 1:N:0:CAGGCGAT+AGGCGAAG	___________GGGAGTGTATGGATAGTTGTGGTTGTTGTATGG___________________________________________________________________________________________________________________________________________________________________________________________________________________________________________________________________________________________________________________________________________________________________…
cl6	1	1	M02866:66:000000000-AT1LV:1:1107:26680:14518 1:N:0:1	___________________GTGCGTAGTTGCAGTCGTTACAAGAGCGAGAGGATGAGGGTGG_________________________________________________________________________________________________________________________________________________________________________________________________________________________________________________________________________________________________________________________________________________…
cl7	8721	8127	cl_98_SNL178:168:HW5NTBCXY:2:1103:10238:80210 1:N:0:CAGGCGAT+AGGCGAAG	_________________________________________AAGGTAGAGAAATAGAAATGGTTGATGGTAATGACACATAGTTGAGA_______________________________________________________________________________________________________________________________________________________________________________________________________________________________________________________________________________________________________________________…		42	88	44
cl8	322	295	cl_3001_SNL178:168:HW5NTBCXY:2:1102:2177:17913 1:N:0:CAGGCGAT+AGGCGAAG	__________________________________________GTGTAGAGAGATAGAGATGGACAGTGATAGTGACATATGGTTGATAAG_____________________________________________________________________________________________________________________________________________________________________________________________________________________________________________________________________________________________________________________…		43	90	45
cl9	119	98	cl_794_SNL178:168:HW5NTBCXY:2:1101:9620:15565 1:N:0:CAGGCGAT+AGGCGAAG	__________________________________________GAGTAGAGAGATAGAGATGGGTGGTAGTGGTCGTGTGTGGTTGATA_______________________________________________________________________________________________________________________________________________________________________________________________________________________________________________________________________________________________________________________…		43	88	45
cl10	4	4	cl_2523_SNL178:168:HW5NTBCXY:2:1212:11904:95632 1:N:0:CAGGCGAT+AGGCGAAG	________________________________________________GAAAGCAGAAATGAGTGGTGGTGATAGAATG________________________________________________________________________________________________________________________________________________________________________________________________________________________________________________________________________________________________________________________________…
cl11	1	1	cl_444_SNL178:168:HW5NTBCXY:2:2116:6320:13968 1:N:0:CAGACGAT+AGGCGAGG	_______________________________________________________GTGGTGGATGGTAGTGGTGGTATGTTATTAGTAA______________________________________________________________________________________________________________________________________________________________________________________________________________________________________________________________________________________________________________________…
cl12	1	1	cl_98_SNL178:168:HW5NTBCXY:2:1209:10525:80818 1:N:0:CAGGCGAT+AGGCGAAG	__________________________________________________________ATGGTTGATGGTAATGACACATAGTTGATATAGTA__________________________________________________________________________________________________________________________________________________________________________________________________________________________________________________________________________________________________________________…
cl13	356	325	cl_1254_SNL178:168:HW5NTBCXY:2:1102:6235:50485 1:N:0:CAGGCGAT+AGGCGAAG	________________________________________________________________________TGATACGTAGTTAGTGGGGTAGATGGTTTGAAATGCACAGTTGAT__________________________________________________________________________________________________________________________________________________________________________________________________________________________________________________________________________________________…		73	117	44
cl14	14619	12835	cl_1589_SNL178:168:HW5NTBCXY:2:1103:8145:25074 1:N:0:CAGGGGAT+AGGCGAAG	___________________________________________________________________________TCTATGATTGATGAGATAGATGGTTTGAGATGTACAGATAGTGGATT_____________________________________________________________________________________________________________________________________________________________________________________________________________________________________________________________________________________…		76	122	46
cl15	1	1	cl_659_SNL178:168:HW5NTBCXY:2:2101:12835:96335 1:N:0:CAGGCGAT+AGGCGAAG	________________________________________________________________________________GAATAGTGAGATGGATAGTTTAGGTTGTGTA________________________________________________________________________________________________________________________________________________________________________________________________________________________________________________________________________________________________…
cl16	1	1	cl_912_SNL178:168:HW5NTBCXY:2:2210:3997:89309 1:N:0:CAGGCGAT+AGGCGAAG	__________________________________________________________________________________TTAGTTAAGTGAGTGATTCGGGATAAGTGAG______________________________________________________________________________________________________________________________________________________________________________________________________________________________________________________________________________________________…
cl17	1	1	cl_3074_SNL178:168:HW5NTBCXY:2:1106:9388:92905 1:N:0:CAGGCGAT+AGGCGAAG	____________________________________________________________________________________AATGTGATAAGTAATTCAAGATATGTTAGTAGT__________________________________________________________________________________________________________________________________________________________________________________________________________________________________________________________________________________________…
cl18	2192	1924	cl_71_SNL178:168:HW5NTBCXY:2:1214:4824:29951 1:N:0:CAGGCGAT+AGGCGAAG	________________________________________________________________________________________________________ATGTGTAGATAGTAGGTCTGTAGAATGAAAGTGACTACGTGTGGAATATG_____________________________________________________________________________________________________________________________________________________________________________________________________________________________________________________…		105	154	49
cl19	200	192	cl_1475_M02866:66:000000000-AT1LV:1:1113:18545:21876 1:N:0:1	___________________________________________________________________________________________________________TGTAGATAGTGGACTTGTAAGATAAGAGTAGCTGCATATG____________________________________________________________________________________________________________________________________________________________________________________________________________________________________________________________…		108	147	40
cl20	6804	6115	cl_1017_SNL178:168:HW5NTBCXY:2:1203:13969:65304 1:N:0:CAGGCGAT+AGGCGAAG	_____________________________________________________________________________________________________________________________________ATCAGTTGTATGTGAAGTGGGGAGGAGAACATATAAACAATAAATT____________________________________________________________________________________________________________________________________________________________________________________________________________________________…		134	179	44
cl21	14442	13337	M02866:66:000000000-AT1LV:1:1104:4241:15013 1:N:0:1	_______________________________________________________________________________________________________________________________________TTGTTGTATGTGAAGTGAGAGAAGAAATATGCAA______________________________________________________________________________________________________________________________________________________________________________________________________________________________________…		136	169	33
cl22	4004	3402	cl_1223_SNL178:168:HW5NTBCXY:2:1114:13207:79816 1:N:0:CAGGCGAT+AGGCGAAG	_______________________________________________________________________________________________________________________________________CAGTTGCATGTGGAGTAAGAAAGAAAATATGTAAACAGTAGAGTA___________________________________________________________________________________________________________________________________________________________________________________________________________________________…		136	180	45
cl23	7158	6459	cl_2910_SNL178:168:HW5NTBCXY:2:1205:8274:94021 1:N:0:CAGGCGAT+AGGCGAAG	_______________________________________________________________________________________________________________________________________CAATTATTTGTAGAGTAGGAGAAAGAGCATACAGATAATGGAGTG___________________________________________________________________________________________________________________________________________________________________________________________________________________________…		136	180	44
cl24	1	1	cl_1533_SNL178:168:HW5NTBCXY:2:1115:6274:54396 1:N:0:CCGGCGAT+AGGCGAAG	_______________________________________________________________________________________________________________________________________TTGTTGTATGTGAAGTGAGAGAGAAGAAATATG_______________________________________________________________________________________________________________________________________________________________________________________________________________________________________…
cl25	1	1	cl_1769_SNL178:168:HW5NTBCXY:2:2106:14484:99524 1:N:0:CAGGCGAT+AGGCGAAG	____________________________________________________________________________________________________________________________________________________________GGATGGTGTGTAGATGGTGGGGTACGTGGTTGG__________________________________________________________________________________________________________________________________________________________________________________________________________________…
cl26	1	1	cl_871_SNL178:168:HW5NTBCXY:2:1212:19015:41531 1:N:0:CAGGCGAT+AGGCGAAG	___________________________________________________________________________________________________________________________________________________________________ATATGGGTAGTGATATAAGTGGTTGGGGTTAGC___________________________________________________________________________________________________________________________________________________________________________________________________________…
cl27	3	2	cl_1589_SNL178:168:HW5NTBCXY:2:1111:17167:13162 1:N:0:CAGGCGAT+AGGCGAAG	____________________________________________________________________________________________________________________________________________________________________TATGATTGATGAGATAGATGGTTGAGATGTACA__________________________________________________________________________________________________________________________________________________________________________________________________________…
cl28	3	1	cl_1449_SNL178:168:HW5NTBCXY:2:1108:21279:21727 1:N:0:CAGGCGAT+AGGCGAAG	________________________________________________________________________________________________________________________________________________________________________________GATGGTTGATTGGGATAGATGTTGAGGTAAG________________________________________________________________________________________________________________________________________________________________________________________________…
cl29	2358	306	M02866:66:000000000-AT1LV:1:1106:18570:17256 1:N:0:1	______________________________________________________________________________________________________________________________________________________________________________________TATTTAGAGTGGATATTTGAATGAGGTGTTGGAGAGTGTATCATAGGAGTTGA____________________________________________________________________________________________________________________________________________________________________…		183	235	51
cl30	7	0	M02866:66:000000000-AT1LV:1:1112:28574:16694 1:N:0:1	______________________________________________________________________________________________________________________________________________________________________________________TAGATAGAATGGGTGCTCGGATATAATGTGG__________________________________________________________________________________________________________________________________________________________________________________________…
cl31	741	672	cl_1869_SNL178:168:HW5NTBCXY:2:2207:13085:37047 1:N:0:CAGGCGGT+AGGCGAAG	____________________________________________________________________________________________________________________________________________________________________________________________________________________________TGTTGTAGAAGTTAGAAGTAATAGATGGTGTGTGATAGGTTGTA_______________________________________________________________________________________________________________________________________…		221	264	43
cl32	215	139	cl_1503_SNL178:168:HW5NTBCXY:2:1102:12076:20945 1:N:0:CAGGCGAT+AGGCGAAG	____________________________________________________________________________________________________________________________________________________________________________________________________________________________TGTTGTAGAAGTTGGAGGTGGTGAATGATGTGGGACAGGTTGTA_______________________________________________________________________________________________________________________________________…		221	264	42
cl33	3	2	cl_1533_SNL178:168:HW5NTBCXY:2:1207:7796:94280 1:N:0:CAGGCGAT+AGGCGAAA	____________________________________________________________________________________________________________________________________________________________________________________________________________________________________________GATGATGGGTGGAACGTGGTGGGTTGTGTCAGA__________________________________________________________________________________________________________________________________…
cl34	1	1	cl_586_M02866:66:000000000-AT1LV:1:2114:7824:22243 1:N:0:1	_________________________________________________________________________________________________________________________________________________________________________________________________________________________________________________________GAATGATGGATTGTAATGGAGGGGGTTGGGTA______________________________________________________________________________________________________________________…
cl35	3275	3038	cl_1193_SNL178:168:HW5NTBCXY:2:2101:18898:44739 1:N:0:CAGGCGAT+GGGCGAAG	__________________________________________________________________________________________________________________________________________________________________________________________________________________________________________________________CATAGTAGTTTGTAATGAGATGGATTGGATAATGATCACTTGTAT________________________________________________________________________________________________________…		251	295	43
cl36	36	31	cl_1207_SNL178:168:HW5NTBCXY:2:1107:16340:99706 1:N:0:CAGGCGAT+AGGCGAAG	__________________________________________________________________________________________________________________________________________________________________________________________________________________________________________________________TGTAGTAGCTTGTAATGGGGTAAGTTGAGTAGTAATCACTTGTATG_______________________________________________________________________________________________________…		251	296	44
cl37	1240	1075	cl_470_M02866:66:000000000-AT1LV:1:1109:3479:16197 1:N:0:1	______________________________________________________________________________________________________________________________________________________________________________________________________________________________________________________________________________TGTGTTAAGTGATGATTGTTTAAATAAAGTGAGTGTTGTAAAGGATGGTAT______________________________________________________________________________…		271	321	50
cl38	689	613	cl_1057_SNL178:168:HW5NTBCXY:2:1102:3052:36544 1:N:0:CAGGCGAT+AGGCGAAG	___________________________________________________________________________________________________________________________________________________________________________________________________________________________________________________________________________________TTGATAGTAATTGTTTGGATAGGGTGAATGTCGTGAAAG_____________________________________________________________________________________…		276	314	38
cl39	5143	4039	cl_1113_SNL178:168:HW5NTBCXY:2:2114:2796:64859 1:N:0:CAGGCGAT+AGGCGAAG	___________________________________________________________________________________________________________________________________________________________________________________________________________________________________________________________________________________________________________TGAATGTTGTAGAGAGTGGTGTTGAAAGTTAAATACAAATTGA_________________________________________________________…		300	342	42
cl40	3	1	cl_731_SNL178:168:HW5NTBCXY:2:1212:19730:96015 1:N:0:CAGGCGAT+AGGCGAAG	_______________________________________________________________________________________________________________________________________________________________________________________________________________________________________________________________________________________________________________________AGAGAGGCATTGGAAGTTGGGGATGGGTAGAAATATG___________________________________________________…
cl41	220	199	cl_1628_SNL178:168:HW5NTBCXY:2:1102:13572:36318 1:N:0:CAGGCGAT+AGGCGAAG	______________________________________________________________________________________________________________________________________________________________________________________________________________________________________________________________________________________________________________________________TGTTGAGAGTCAGATGTGAGTGAAGATATGGTGTTCAAATGGAGACGTA________________________________…		319	367	48
cl42	2	1	cl_223_M02866:66:000000000-AT1LV:1:1101:7064:16895 1:N:0:1	______________________________________________________________________________________________________________________________________________________________________________________________________________________________________________________________________________________________________________________________TGTTTGGGATTGAGTGTGGATAGTGATGTAG__________________________________________________…
cl43	4	4	cl_2470_SNL178:168:HW5NTBCXY:2:1107:11942:60469 1:N:0:CAGGCGAT+AGGCGAAG	________________________________________________________________________________________________________________________________________________________________________________________________________________________________________________________________________________________________________________________________TTAGAGATTGAAAGTGAATGGAGATGTGGTGTTCAAATGAGGAC___________________________________…
cl44	1	1	cl_223_SNL178:168:HW5NTBCXY:2:1107:2752:10897 1:N:0:CAGGCGAT+AGGCGAAG	___________________________________________________________________________________________________________________________________________________________________________________________________________________________________________________________________________________________________________________________________GTGATTGAGTGTGGATAGTGATGTAGTGTTTG____________________________________________…
cl45	5435	4645	cl_1769_SNL178:168:HW5NTBCXY:2:2106:14484:99524 1:N:0:CAGGCGAT+AGGCGAAG	________________________________________________________________________________________________________________________________________________________________________________________________________________________________________________________________________________________________________________________________________________________TGTATTGTTTGAGTGAGAGTGAAGTGCAGATAGTAATGATAGAGTGGTGTGTGGT…		345	400	52
cl46	8417	7399	cl_2523_SNL178:168:HW5NTBCXY:2:1212:11904:95632 1:N:0:CAGGCGAT+AGGCGAAG	_____________________________________________________________________________________________________________________________________________________________________________________________________________________________________________________________________________________________________________________________________________________________TTCTTGAGTGAAAGCAGAAAATGAGTGGTGGTGATAGAATGACAGATAGT…		350	400	50
cl47	713	405	cl_1769_SNL178:168:HW5NTBCXY:2:1102:2115:40170 1:N:0:CAGGCGAT+AGGCGAAG	_____________________________________________________________________________________________________________________________________________________________________________________________________________________________________________________________________________________________________________________________________________________________TGTTTGAGTGAGAGTGAAGTGCAGATAGTAATGATAGAGTGGTGTGTGGT…		350	400	48
cl48	10	1	cl_2523_SNL178:168:HW5NTBCXY:2:1116:5848:39548 1:N:0:CAGGCGAT+AGGCGACG	_____________________________________________________________________________________________________________________________________________________________________________________________________________________________________________________________________________________________________________________________________________________________TTCTTGAGTGAAAGCAGAAAATGAGTGGTGGTGATA______________…
cl49	11905	10817	cl_2191_SNL178:168:HW5NTBCXY:2:1108:8149:63467 1:N:0:CAGGCGAT+AGGCGAAG	_______________________________________________________________________________________________________________________________________________________________________________________________________________________________________________________________________________________________________________________________________________________________CTTAGATGAGAGTGAAAAATAGATGGTAGTAATGCAGCAG________…		352	391	39
cl50	65	0	SNL178:168:HW5NTBCXY:2:1102:21024:79900 1:N:0:CAGGCGAT+AGGCGAAG	_______________________________________________________________________________________________________________________________________________________________________________________________________________________________________________________________________________________________________________________________________________________________CTTAGATGAGAGTGAAAAATAGATGGTAGTAATGCAGCAGG_______…
cl51	1	1	cl_2530_SNL178:168:HW5NTBCXY:2:1104:12680:82953 1:N:0:CAGGCGAT+AGGCGAAG	___________________________________________________________________________________________________________________________________________________________________________________________________________________________________________________________________________________________________________________________________________________________________GATTGAAATAAGAGACAAGTGTTGATAGTGG_____________…
cl52	2	0	cl_2860_SNL178:168:HW5NTBCXY:2:1103:20255:20898 1:N:0:CAGGCGAT+AGGCGAAG	_______________________________________________________________________________________________________________________________________________________________________________________________________________________________________________________________________________________________________________________________________________________________________AAGATAGAGAATAGATTGTAGTGTTGGAGTG_________…
cl53	1	1	M02866:66:000000000-AT1LV:1:2114:10163:17659 1:N:0:1	_______________________________________________________________________________________________________________________________________________________________________________________________________________________________________________________________________________________________________________________________________________________________________GAGAGGGAAAATAGATGGTAGTAATGCAGCAG________…
cl54	1775	1572	cl_871_SNL178:168:HW5NTBCXY:2:2205:18556:35994 1:N:0:CAGGCGAT+AGGCGAAG	_________________________________________________________________________________________________________________________________________________________________________________________________________________________________________________________________________________________________________________________________________________________________________________________TAGTAATAGAGTAGTAAGTAAT…		378	423	46
cl55	5330	4821	cl_303_SNL178:168:HW5NTBCXY:2:1213:16130:19640 1:N:0:CAGGCGAT+AGGCGAAG	_____________________________________________________________________________________________________________________________________________________________________________________________________________________________________________________________________________________________________________________________________________________________________________________________________GTTAGATGAT…		390	436	46
cl56	1	1	M02866:66:000000000-AT1LV:1:1107:8762:20938 1:N:0:1	_____________________________________________________________________________________________________________________________________________________________________________________________________________________________________________________________________________________________________________________________________________________________________________________________________GATGGTTGGT…
cl57	2264	2048	cl_1379_SNL178:168:HW5NTBCXY:2:2211:13408:69077 1:N:0:CAGGCGAT+AGGCGAAG	_______________________________________________________________________________________________________________________________________________________________________________________________________________________________________________________________________________________________________________________________________________________________________________________________________TGAATAAT…		392	436	44
cl58	94	80	cl_885_SNL178:168:HW5NTBCXY:2:1101:18024:59687 1:N:0:CAGGCGAT+AGGCGAAG	_______________________________________________________________________________________________________________________________________________________________________________________________________________________________________________________________________________________________________________________________________________________________________________________________________________…		413	457	44
cl59	3160	2870	cl_103_SNL178:168:HW5NTBCXY:2:1104:2113:29377 1:N:0:CAGGCGAT+AGGCGAAG	_______________________________________________________________________________________________________________________________________________________________________________________________________________________________________________________________________________________________________________________________________________________________________________________________________________…		417	456	38
cl60	3095	2708	cl_2940_SNL178:168:HW5NTBCXY:2:2108:10749:61630 1:N:0:CAGGCGAT+AGGCGAAG	_______________________________________________________________________________________________________________________________________________________________________________________________________________________________________________________________________________________________________________________________________________________________________________________________________________…		417	465	47
cl61	8	5	cl_2032_SNL178:168:HW5NTBCXY:2:1201:2928:23153 1:N:0:CAGGCGAT+AGGCGAAG	_______________________________________________________________________________________________________________________________________________________________________________________________________________________________________________________________________________________________________________________________________________________________________________________________________________…
cl62	1	1	cl_635_SNL178:168:HW5NTBCXY:2:1214:7006:78081 1:N:0:CAGGCGAT+AGGCGAAG	_______________________________________________________________________________________________________________________________________________________________________________________________________________________________________________________________________________________________________________________________________________________________________________________________________________…
cl63	7736	4610	cl_211_SNL178:168:HW5NTBCXY:2:2110:9794:72024 1:N:0:CAGGCGAT+AGGCGAAG	_______________________________________________________________________________________________________________________________________________________________________________________________________________________________________________________________________________________________________________________________________________________________________________________________________________…		445	491	45
cl64	11566	10820	cl_2428_SNL178:168:HW5NTBCXY:2:1110:8086:57682 1:N:0:CAGGCGAT+AGGCGAAG	_______________________________________________________________________________________________________________________________________________________________________________________________________________________________________________________________________________________________________________________________________________________________________________________________________________…		471	509	36
cl65	433	379	M02866:66:000000000-AT1LV:1:2101:6474:9213 1:N:0:1	_______________________________________________________________________________________________________________________________________________________________________________________________________________________________________________________________________________________________________________________________________________________________________________________________________________…		472	520	48
cl66	125	99	cl_738_SNL178:168:HW5NTBCXY:2:1102:11600:37763 1:N:0:CAGGCGAT+AGGCGAAG	_______________________________________________________________________________________________________________________________________________________________________________________________________________________________________________________________________________________________________________________________________________________________________________________________________________…		475	511	37
cl67	2311	1249	cl_912_SNL178:168:HW5NTBCXY:2:2210:3997:89309 1:N:0:CAGGCGAT+AGGCGAAG	_______________________________________________________________________________________________________________________________________________________________________________________________________________________________________________________________________________________________________________________________________________________________________________________________________________…		478	523	44
cl68	37	36	cl_2428_SNL178:168:HW5NTBCXY:2:1110:12709:48622 1:N:0:CAGGCGAT+AGGCGAAG	_______________________________________________________________________________________________________________________________________________________________________________________________________________________________________________________________________________________________________________________________________________________________________________________________________________…		479	509	28
cl69	5	2	M02866:66:000000000-AT1LV:1:2106:17746:13773 1:N:0:1	_______________________________________________________________________________________________________________________________________________________________________________________________________________________________________________________________________________________________________________________________________________________________________________________________________________…
cl70	36	15	cl_669_SNL178:168:HW5NTBCXY:2:1101:7307:53979 1:N:0:CAGGCGAT+AGGCGAAG	_______________________________________________________________________________________________________________________________________________________________________________________________________________________________________________________________________________________________________________________________________________________________________________________________________________…
cl71	176	161	cl_1890_SNL178:168:HW5NTBCXY:2:1102:6969:3449 1:N:0:CAGGCGAT+AGGCGAAG	_______________________________________________________________________________________________________________________________________________________________________________________________________________________________________________________________________________________________________________________________________________________________________________________________________________…		508	556	48
cl72	3359	3020	cl_2407_M02866:66:000000000-AT1LV:1:1112:15634:15590 1:N:0:1	_______________________________________________________________________________________________________________________________________________________________________________________________________________________________________________________________________________________________________________________________________________________________________________________________________________…		513	556	43
cl73	1134	1032	cl_2097_SNL178:168:HW5NTBCXY:2:1102:10922:5781 1:N:0:CAGGCGAT+AGGCGAAG	_______________________________________________________________________________________________________________________________________________________________________________________________________________________________________________________________________________________________________________________________________________________________________________________________________________…		514	556	43
cl74	423	376	cl_1624_SNL178:168:HW5NTBCXY:2:1102:17083:18005 1:N:0:CAGGCGAT+AGGCGAAG	_______________________________________________________________________________________________________________________________________________________________________________________________________________________________________________________________________________________________________________________________________________________________________________________________________________…		514	556	43
cl75	2	2	cl_1080_SNL178:168:HW5NTBCXY:2:2104:9078:64886 1:N:0:CAGGCGAT+AGGCGAAG	_______________________________________________________________________________________________________________________________________________________________________________________________________________________________________________________________________________________________________________________________________________________________________________________________________________…
cl76	427	375	cl_889_SNL178:168:HW5NTBCXY:2:1102:14284:22935 1:N:0:CAGGCGAT+AGGCGAAG	_______________________________________________________________________________________________________________________________________________________________________________________________________________________________________________________________________________________________________________________________________________________________________________________________________________…		526	579	52
cl77	503	466	cl_586_SNL178:168:HW5NTBCXY:2:2114:15017:14296 1:N:0:CAGGCGAT+AGGCGAAG	_______________________________________________________________________________________________________________________________________________________________________________________________________________________________________________________________________________________________________________________________________________________________________________________________________________…		536	579	43
cl78	23954	18419	cl_1977_SNL178:168:HW5NTBCXY:2:2109:6466:84461 1:N:0:CAGGCGAT+AGGCGAAG	_______________________________________________________________________________________________________________________________________________________________________________________________________________________________________________________________________________________________________________________________________________________________________________________________________________…		567	610	43
cl79	439	285	cl_551_SNL178:168:HW5NTBCXY:2:1102:2379:8849 1:N:0:CAGGCGAT+AGGCGAAG	_______________________________________________________________________________________________________________________________________________________________________________________________________________________________________________________________________________________________________________________________________________________________________________________________________________…		571	609	37
cl80	6941	6541	M02866:66:000000000-AT1LV:1:1103:13114:2460 1:N:0:1	_______________________________________________________________________________________________________________________________________________________________________________________________________________________________________________________________________________________________________________________________________________________________________________________________________________…		599	633	34
cl81	292	267	M02866:66:000000000-AT1LV:1:1111:8019:10816 1:N:0:1	_______________________________________________________________________________________________________________________________________________________________________________________________________________________________________________________________________________________________________________________________________________________________________________________________________________…		599	640	40
cl82	1941	1548	cl_1284_SNL178:168:HW5NTBCXY:2:1102:12774:4642 1:N:0:CAGGCGAT+AGGCGAAG	_______________________________________________________________________________________________________________________________________________________________________________________________________________________________________________________________________________________________________________________________________________________________________________________________________________…		602	648	45
cl83	494	468	cl_2609_SNL178:168:HW5NTBCXY:2:1102:2907:31549 1:N:0:CAGGCGAT+AGGCGAAG	_______________________________________________________________________________________________________________________________________________________________________________________________________________________________________________________________________________________________________________________________________________________________________________________________________________…		603	647	42
cl84	299	280	cl_2566_SNL178:168:HW5NTBCXY:2:1102:13048:30814 1:N:0:CAGGCGAT+AGGCGAAG	_______________________________________________________________________________________________________________________________________________________________________________________________________________________________________________________________________________________________________________________________________________________________________________________________________________…		604	644	40
cl85	171	161	cl_2806_SNL178:168:HW5NTBCXY:2:1102:20842:23275 1:N:0:CAGGCGAT+AGGCGAAG	_______________________________________________________________________________________________________________________________________________________________________________________________________________________________________________________________________________________________________________________________________________________________________________________________________________…		606	649	42
cl86	470	432	cl_1461_SNL178:168:HW5NTBCXY:2:1102:12028:74861 1:N:0:CAGGCGAT+AGGCGAAG	_______________________________________________________________________________________________________________________________________________________________________________________________________________________________________________________________________________________________________________________________________________________________________________________________________________…		606	653	47
cl87	3891	3655	cl_957_SNL178:168:HW5NTBCXY:2:1111:1607:77543 1:N:0:CAGGCGAT+AGGCGAAG	_______________________________________________________________________________________________________________________________________________________________________________________________________________________________________________________________________________________________________________________________________________________________________________________________________________…		608	640	32
cl88	1	1	M02866:66:000000000-AT1LV:1:2112:6725:12763 1:N:0:1	_______________________________________________________________________________________________________________________________________________________________________________________________________________________________________________________________________________________________________________________________________________________________________________________________________________…
cl89	40	18	cl_1284_SNL178:168:HW5NTBCXY:2:1104:16674:45495 1:N:0:CAGGCGAT+AGGCGAAG	_______________________________________________________________________________________________________________________________________________________________________________________________________________________________________________________________________________________________________________________________________________________________________________________________________________…
cl90	704	685	cl_895_M02866:66:000000000-AT1LV:1:2104:17066:16341 1:N:0:1	_______________________________________________________________________________________________________________________________________________________________________________________________________________________________________________________________________________________________________________________________________________________________________________________________________________…		632	663	30
cl91	15541	7396	cl_432_SNL178:168:HW5NTBCXY:2:1202:8477:76512 1:N:0:CAGGCGAT+AGGCGAAG	_______________________________________________________________________________________________________________________________________________________________________________________________________________________________________________________________________________________________________________________________________________________________________________________________________________…		637	677	40
cl92	7	4	cl_2426_SNL178:168:HW5NTBCXY:2:1113:10529:66872 1:N:0:CAGGCGAT+AGGCGAAG	_______________________________________________________________________________________________________________________________________________________________________________________________________________________________________________________________________________________________________________________________________________________________________________________________________________…
cl93	681	631	cl_604_SNL178:168:HW5NTBCXY:2:1216:4359:30346 1:N:0:CAGGCGAT+AGGCGAAG	_______________________________________________________________________________________________________________________________________________________________________________________________________________________________________________________________________________________________________________________________________________________________________________________________________________…		639	683	43
cl94	805	582	M02866:66:000000000-AT1LV:1:1114:16529:25866 1:N:0:1	_______________________________________________________________________________________________________________________________________________________________________________________________________________________________________________________________________________________________________________________________________________________________________________________________________________…		639	686	46
cl95	8	0	cl_1394_SNL178:168:HW5NTBCXY:2:2105:1710:11859 1:N:0:CAGGCGAT+AGGCGAAG	_______________________________________________________________________________________________________________________________________________________________________________________________________________________________________________________________________________________________________________________________________________________________________________________________________________…
cl96	803	734	cl_131_SNL178:168:HW5NTBCXY:2:1102:1407:19593 1:N:0:CAGGCGAT+AGGCGAAG	_______________________________________________________________________________________________________________________________________________________________________________________________________________________________________________________________________________________________________________________________________________________________________________________________________________…		665	710	44
cl97	1	1	M02866:66:000000000-AT1LV:1:2102:13588:23775 1:N:0:1	_______________________________________________________________________________________________________________________________________________________________________________________________________________________________________________________________________________________________________________________________________________________________________________________________________________…
cl98	3107	1812	cl_2328_SNL178:168:HW5NTBCXY:2:1107:6242:33677 1:N:0:CAGGCGAT+AGGCGAAG	_______________________________________________________________________________________________________________________________________________________________________________________________________________________________________________________________________________________________________________________________________________________________________________________________________________…		671	716	45
cl99	2247	2119	cl_2195_SNL178:168:HW5NTBCXY:2:1207:5714:68602 1:N:0:CAGGCGAT+AGGCGAAG	_______________________________________________________________________________________________________________________________________________________________________________________________________________________________________________________________________________________________________________________________________________________________________________________________________________…		678	711	33
cl100	1	1	M02866:66:000000000-AT1LV:1:1106:18906:18726 1:N:0:1	_______________________________________________________________________________________________________________________________________________________________________________________________________________________________________________________________________________________________________________________________________________________________________________________________________________…
cl101	1	1	cl_755_SNL178:168:HW5NTBCXY:2:2116:8679:38288 1:N:0:CAGGCGAT+AGGCGAAG	_______________________________________________________________________________________________________________________________________________________________________________________________________________________________________________________________________________________________________________________________________________________________________________________________________________…
cl102	748	697	cl_980_SNL178:168:HW5NTBCXY:2:1102:16130:20433 1:N:0:CAGGCGAT+AGGCGAAG	_______________________________________________________________________________________________________________________________________________________________________________________________________________________________________________________________________________________________________________________________________________________________________________________________________________…		700	734	34
cl103	604	552	cl_461_SNL178:168:HW5NTBCXY:2:2204:13119:94298 1:N:0:CAGGCGAT+AGGCGAAG	_______________________________________________________________________________________________________________________________________________________________________________________________________________________________________________________________________________________________________________________________________________________________________________________________________________…		702	747	45
cl104	42	37	cl_2246_SNL178:168:HW5NTBCXY:2:1103:3201:71597 1:N:0:CAGGCGAT+AGGCGAAG	_______________________________________________________________________________________________________________________________________________________________________________________________________________________________________________________________________________________________________________________________________________________________________________________________________________…		702	748	46
cl105	1	1	cl_2045_SNL178:168:HW5NTBCXY:2:1211:19533:12943 1:N:0:CAGGCGAT+AGGCGAAG	_______________________________________________________________________________________________________________________________________________________________________________________________________________________________________________________________________________________________________________________________________________________________________________________________________________…
cl106	28	23	cl_2964_SNL178:168:HW5NTBCXY:2:1104:16782:9204 1:N:0:CAGGCGAT+AGGCGAAG	_______________________________________________________________________________________________________________________________________________________________________________________________________________________________________________________________________________________________________________________________________________________________________________________________________________…		711	750	37
cl107	791	732	cl_1346_SNL178:168:HW5NTBCXY:2:2101:19141:35331 1:N:0:CAGGCGAT+AGGCGAAG	_______________________________________________________________________________________________________________________________________________________________________________________________________________________________________________________________________________________________________________________________________________________________________________________________________________…		728	773	45
cl108	279	250	cl_1544_M02866:66:000000000-AT1LV:1:2105:4744:13999 1:N:0:1	_______________________________________________________________________________________________________________________________________________________________________________________________________________________________________________________________________________________________________________________________________________________________________________________________________________…		728	778	51
cl109	6595	5662	cl_1080_SNL178:168:HW5NTBCXY:2:2104:9078:64886 1:N:0:CAGGCGAT+AGGCGAAG	_______________________________________________________________________________________________________________________________________________________________________________________________________________________________________________________________________________________________________________________________________________________________________________________________________________…		729	773	44
cl110	344	314	cl_800_SNL178:168:HW5NTBCXY:2:1109:12830:17910 1:N:0:CAGGCGAT+AGGCGAAG	_______________________________________________________________________________________________________________________________________________________________________________________________________________________________________________________________________________________________________________________________________________________________________________________________________________…		729	774	45
cl111	202	184	cl_1410_SNL178:168:HW5NTBCXY:2:1102:11674:35939 1:N:0:CAGGCGAT+AGGCGAAG	_______________________________________________________________________________________________________________________________________________________________________________________________________________________________________________________________________________________________________________________________________________________________________________________________________________…		729	774	45
cl112	459	438	M02866:66:000000000-AT1LV:1:2103:8209:19884 1:N:0:1	_______________________________________________________________________________________________________________________________________________________________________________________________________________________________________________________________________________________________________________________________________________________________________________________________________________…		746	778	31
cl113	491	435	cl_56_SNL178:168:HW5NTBCXY:2:1102:14050:16956 1:N:0:CAGGCGAT+AGGCGAAG	_______________________________________________________________________________________________________________________________________________________________________________________________________________________________________________________________________________________________________________________________________________________________________________________________________________…		756	804	48
cl114	4331	2499	cl_471_SNL178:168:HW5NTBCXY:2:1101:5637:79135 1:N:0:CAGGCGAT+AGGCGAAG	_______________________________________________________________________________________________________________________________________________________________________________________________________________________________________________________________________________________________________________________________________________________________________________________________________________…		765	809	44
cl115	1124	1093	cl_2912_SNL178:168:HW5NTBCXY:2:1102:1976:23994 1:N:0:CAGGCGAT+AGGCGAAG	_______________________________________________________________________________________________________________________________________________________________________________________________________________________________________________________________________________________________________________________________________________________________________________________________________________…		773	804	30
cl116	1	1	M02866:66:000000000-AT1LV:1:1109:13294:5279 1:N:0:1	_______________________________________________________________________________________________________________________________________________________________________________________________________________________________________________________________________________________________________________________________________________________________________________________________________________…
cl117	1	1	cl_3048_SNL178:168:HW5NTBCXY:2:1215:17348:67376 1:N:0:CAGGCGAT+AGGCGAAG	_______________________________________________________________________________________________________________________________________________________________________________________________________________________________________________________________________________________________________________________________________________________________________________________________________________…
cl118	1629	1513	cl_938_SNL178:168:HW5NTBCXY:2:1209:14061:89400 1:N:0:CAGGCGAT+AGGCGAAG	_______________________________________________________________________________________________________________________________________________________________________________________________________________________________________________________________________________________________________________________________________________________________________________________________________________…		793	831	38
cl119	6	2	cl_1996_SNL178:168:HW5NTBCXY:2:1111:4441:86823 1:N:0:CAGGCGAT+AGGCGAAG	_______________________________________________________________________________________________________________________________________________________________________________________________________________________________________________________________________________________________________________________________________________________________________________________________________________…
cl120	4585	3777	cl_492_SNL178:168:HW5NTBCXY:2:1108:13665:15006 1:N:0:CAGGCGAT+AGGCGAAG	_______________________________________________________________________________________________________________________________________________________________________________________________________________________________________________________________________________________________________________________________________________________________________________________________________________…		810	841	31
cl121	2505	2264	cl_2613_SNL178:168:HW5NTBCXY:2:1109:5428:10945 1:N:0:CAGGCGAT+AGGCGAAG	_______________________________________________________________________________________________________________________________________________________________________________________________________________________________________________________________________________________________________________________________________________________________________________________________________________…		821	866	45
cl122	1	1	cl_1901_SNL178:168:HW5NTBCXY:2:1210:19140:82266 1:N:0:CAGGCGAT+AGGCGAAG	_______________________________________________________________________________________________________________________________________________________________________________________________________________________________________________________________________________________________________________________________________________________________________________________________________________…
cl123	7285	6078	cl_2711_SNL178:168:HW5NTBCXY:2:1103:14348:7339 1:N:0:CAGGCGAT+AGGCGAAG	_______________________________________________________________________________________________________________________________________________________________________________________________________________________________________________________________________________________________________________________________________________________________________________________________________________…		825	866	40
cl124	642	587	cl_1225_SNL178:168:HW5NTBCXY:2:2106:12179:24609 1:N:0:CAGGCGAT+AGGCGAAG	_______________________________________________________________________________________________________________________________________________________________________________________________________________________________________________________________________________________________________________________________________________________________________________________________________________…		828	866	38
