# Supplementary material for: Guide RNA Repertoires in the Main Lineages of Trypanosoma cruzi: High Diversity and Variable Redundancy Among Strains
Source: Front Cell Infect Microbiol. 2021 May 31;11:663416. doi: 10.3389/fcimb.2021.663416 (PMC8202002; doi:10.3389/fcimb.2021.663416)
Supplement: Supplementary File 2 — Zip file containing gRNA classes aligned to different mRNAs for each strain in this study. [file DataSheet_2.zip › Supplementary File 2/TEV55cl1_Cascada3.txt_resSWARM.txt]

CYBSYL	ATGTTTCGTTGTAGATTTTTATTATTTTTTTTATTGTTTAGGAATTTGTGTTGTCTTCTAATGTCAGGTTGTTTATATAGGATATATGGAGTGGGGTTCAGTTTAGGTCTATTTATTATGTTACAGATAATATGTGGTGTTTGCTTAGCATGAATGTTTTTTAGTTGTTTTATTTGTGCAAATTGATATTTTATTTTATTTTTGTGAGACTTTGATTTAGGCTTTGTGATTAGAAGTATTCATATCTGTTTTACTTCTTTGCTATATTTTCTATTATATGTGCATATATTTAAATGTATAATATTGGTAATTTTATTTGACACACATTTATTAGTATGATTTATAGGATTTATATTATTTATGTTTATAATAATTATTGCATTTATTGGATACGTGTTA…
cl0	10	6	SNL178:168:HW5NTBCXY:2:2102:8540:64868 1:N:0:CAGGCGAT+AGGCGAAG	_______________AGAAATAGTAAGAGGAGTGGGGAGTTCTTAGATATGGTAGAAGATTGTA_______________________________________________________________________________________________________________________________________________________________________________________________________________________________________________________________________________________________________________________________________________…
cl1	3	3	cl_2591_M02866:66:000000000-AT1LV:1:1111:7225:12575 1:N:0:1	_____________________________AAGTGGGAGATTCTTGAACATGACTGGAGATTGTA_______________________________________________________________________________________________________________________________________________________________________________________________________________________________________________________________________________________________________________________________________________…
cl2	4	1	M02866:66:000000000-AT1LV:1:1111:12709:5399 1:N:0:1	__________________________________GGGAGTTCTTAGATATGGTAGAAGATTGTAT______________________________________________________________________________________________________________________________________________________________________________________________________________________________________________________________________________________________________________________________________________…
cl3	1	1	cl_2652_SNL178:168:HW5NTBCXY:2:2113:6254:90498 1:N:0:CAGGCGAT+AGGCGAAG	__________________________________________________________ATTATAGTCTAGTAGGTACAGTTTATGTATTT_____________________________________________________________________________________________________________________________________________________________________________________________________________________________________________________________________________________________________________________…
cl4	3	1	cl_2152_SNL178:168:HW5NTBCXY:2:2115:17713:90484 1:N:0:CAGGCGAT+AGGCGAAG	_____________________________________________________________________________________________________________________________________________________________GGATATTGGTGGGATGGATATATGTAGTTATA__________________________________________________________________________________________________________________________________________________________________________________________________________________…
cl5	7	7	cl_692_SNL178:168:HW5NTBCXY:2:1107:11618:94655 1:N:0:CAGGCGAT+AGGCGAAG	_____________________________________________________________________________________________________________________________________________________________AGAGAATGGTGAGATAAGTATGTCGAGTTATG__________________________________________________________________________________________________________________________________________________________________________________________________________________…
cl6	3	2	cl_2711_SNL178:168:HW5NTBCXY:2:1201:6974:7005 1:N:0:CAGGCGAT+AGGCGAAG	_______________________________________________________________________________________________________________________________________________________________________________________________________________________________________________________________________________GTAGGATGTGTATGTATAGGTGTACATATTG_________________________________________________________________________________________________…
cl7	4	4	cl_2307_SNL178:168:HW5NTBCXY:2:1108:11875:45678 1:N:0:CAGGCGAT+AGGCGAAG	__________________________________________________________________________________________________________________________________________________________________________________________________________________________________________________________________________________________________________________________________________________TTGATATCTTAGATGTGATGTGTGTAAGTAT______________________________…
cl8	2	0	cl_1120_SNL178:168:HW5NTBCXY:2:1114:18103:64381 1:N:0:CAGGCGAT+AGGCGAAG	_______________________________________________________________________________________________________________________________________________________________________________________________________________________________________________________________________________________________________________________________________________________________________________________________________________…
cl9	1	1	cl_2753_SNL178:168:HW5NTBCXY:2:2114:4968:97489 1:N:0:CAGGCGAT+AGGCGAAG	_______________________________________________________________________________________________________________________________________________________________________________________________________________________________________________________________________________________________________________________________________________________________________________________________________________…
cl10	17	14	SNL178:168:HW5NTBCXY:2:1101:19460:78500 1:N:0:CAGGCGAT+AGGCGAAG	_______________________________________________________________________________________________________________________________________________________________________________________________________________________________________________________________________________________________________________________________________________________________________________________________________________…
cl11	1	1	cl_2845_SNL178:168:HW5NTBCXY:2:1114:6723:80673 1:N:0:CAGGCGAT+AGGCGAAG	_______________________________________________________________________________________________________________________________________________________________________________________________________________________________________________________________________________________________________________________________________________________________________________________________________________…
cl12	1	1	SNL178:168:HW5NTBCXY:2:2112:10243:14393 1:N:0:CAGGCGAT+AGGCGAAG	_______________________________________________________________________________________________________________________________________________________________________________________________________________________________________________________________________________________________________________________________________________________________________________________________________________…
cl13	6	3	cl_635_SNL178:168:HW5NTBCXY:2:1208:13839:84232 1:N:0:CAGGCGAT+AGGCGAAG	_______________________________________________________________________________________________________________________________________________________________________________________________________________________________________________________________________________________________________________________________________________________________________________________________________________…
cl14	6	3	cl_1223_SNL178:168:HW5NTBCXY:2:2108:11251:16713 1:N:0:CAGGAGAT+AGGCGAAG	_______________________________________________________________________________________________________________________________________________________________________________________________________________________________________________________________________________________________________________________________________________________________________________________________________________…
cl15	33	0	cl_1958_SNL178:168:HW5NTBCXY:2:1216:4834:87705 1:N:0:CAGGCGAT+AGGCGAAG	_______________________________________________________________________________________________________________________________________________________________________________________________________________________________________________________________________________________________________________________________________________________________________________________________________________…
cl16	7	6	cl_2216_SNL178:168:HW5NTBCXY:2:1111:12971:83960 1:N:0:CAGGCGAT+AGGCGAAG	_______________________________________________________________________________________________________________________________________________________________________________________________________________________________________________________________________________________________________________________________________________________________________________________________________________…
cl17	8	5	cl_2629_SNL178:168:HW5NTBCXY:2:1204:10527:55421 1:N:0:CAGGCGAT+AGGCGAAG	_______________________________________________________________________________________________________________________________________________________________________________________________________________________________________________________________________________________________________________________________________________________________________________________________________________…
cl18	3	2	cl_2578_M02866:66:000000000-AT1LV:1:1114:5778:13378 1:N:0:1	_______________________________________________________________________________________________________________________________________________________________________________________________________________________________________________________________________________________________________________________________________________________________________________________________________________…
cl19	1	1	cl_1946_SNL178:168:HW5NTBCXY:2:1209:4766:30428 1:N:0:CAGGCGAT+AGGCGAAG	_______________________________________________________________________________________________________________________________________________________________________________________________________________________________________________________________________________________________________________________________________________________________________________________________________________…
cl20	2	2	cl_3074_SNL178:168:HW5NTBCXY:2:1211:4000:50688 1:N:0:CAGGCGAT+AGGCGAAG	_______________________________________________________________________________________________________________________________________________________________________________________________________________________________________________________________________________________________________________________________________________________________________________________________________________…
