# Supplementary material for: Guide RNA Repertoires in the Main Lineages of Trypanosoma cruzi: High Diversity and Variable Redundancy Among Strains
Source: Front Cell Infect Microbiol. 2021 May 31;11:663416. doi: 10.3389/fcimb.2021.663416 (PMC8202002; doi:10.3389/fcimb.2021.663416)
Supplement: Supplementary File 2 — Zip file containing gRNA classes aligned to different mRNAs for each strain in this study. [file DataSheet_2.zip › Supplementary File 2/TEV55cl1_Cascada4.txt_resSWARM.txt]

MURF2SYL	ATGTTTGGTTGTTTTAATTTAGTTTTATTTTTATGTTTTGATTGTAGTCGTGTTTTTGATTTATTATGTGATAGAACCTACGATTTTATTTTATGATGATTTGATTTAGATTATATATTATATGATTTTGTATTTGATTTTGTGGTGTGTATAACATTCATATTCATATTCATTTTAGGTTTTTTTGTTAGAATATTTTTTAGTTTTGTATTTGTATTATTATTTATAACATTTTTTGGTACATATACATTGTCTATGTTATATACAGGTTATTATATATTCTATATATATATATTATACAATTTTATATGTTTCTTTTTCACATTCGGTATCAATTTTTTGATATATTATTTAGAATTTTTTACGTTTATATTATTATATTTATTTTTTGATTTTATA…
cl0	1	1	cl_667_SNL178:168:HW5NTBCXY:2:2113:14708:20419 1:N:0:CAGGCGAT+AGGCGAAG	_ATAAGTTTGTAAGATTGAGTTGAAGTAGATG_______________________________________________________________________________________________________________________________________________________________________________________________________________________________________________________________________________________________________________________________________________________________________________…
cl1	4	2	M02866:66:000000000-AT1LV:1:1102:21469:3991 1:N:0:1	_____________GATTGAGTGGGGATAGGGATGTAGAGTTAGTATAA_______________________________________________________________________________________________________________________________________________________________________________________________________________________________________________________________________________________________________________________________________________________________…
cl2	1	1	cl_2769_M02866:66:000000000-AT1LV:1:2102:6545:8433 1:N:0:1	_________________________________________________________________________________________________TTGGGTTGTATCTAATATGTGATACGATAAGGT_____________________________________________________________________________________________________________________________________________________________________________________________________________________________________________________________________________…
cl3	1	1	cl_2629_SNL178:168:HW5NTBCXY:2:1206:9258:22445 1:N:0:CAGGCGAT+AGGCGAAG	_____________________________________________________________________________________________________________________________GAGTCGTAGGTTAAAATGTTGTATTTGTTGT___________________________________________________________________________________________________________________________________________________________________________________________________________________________________________________…
cl4	1	1	M02866:66:000000000-AT1LV:1:1103:9418:4938 1:N:0:1	______________________________________________________________________________________________________________________________AAATTTGGATCAGAATATTGTATATGTTATA__________________________________________________________________________________________________________________________________________________________________________________________________________________________________________________…
cl5	1	1	M02866:66:000000000-AT1LV:1:2103:9660:10999 1:N:0:1	______________________________________________________________________________________________________________________________________________________________________________________________________________GTATAGGTTTAGTGATGAGTATTGTATGGAA__________________________________________________________________________________________________________________________________________________________________…
cl6	4	3	cl_1997_SNL178:168:HW5NTBCXY:2:1113:16627:74225 1:N:0:CAGGCGAT+AGGCGAAG	___________________________________________________________________________________________________________________________________________________________________________________________________________________________GATGGGTGTTGTAGTAAGTTATATGTGTGTA_____________________________________________________________________________________________________________________________________________________…
cl7	2	2	cl_1982_SNL178:168:HW5NTBCXY:2:2113:20759:21575 1:N:0:CAGGCGAT+AGGCGAAG	_________________________________________________________________________________________________________________________________________________________________________________________________________________________________________________________________________GTATGGTGATGTATGGAATGTGTGTCTGTAG_______________________________________________________________________________________________________…
cl8	1	1	cl_830_SNL178:168:HW5NTBCXY:2:1109:3465:58569 1:N:0:CAGGCGAT+AGGCGAAG	__________________________________________________________________________________________________________________________________________________________________________________________________________________________________________________________________________________TATGTAGTATGTATATATATGGTATGGTAGG______________________________________________________________________________________________…
cl9	1	1	cl_2940_SNL178:168:HW5NTBCXY:2:1206:10821:46371 1:N:0:CAGGCGAT+AGGCGAAG	_____________________________________________________________________________________________________________________________________________________________________________________________________________________________________________________________________________________________________________________________________________________________________AGAGAATTTGGATACGATAATGTGGTTGGGG___________…
cl10	1	1	cl_2753_SNL178:168:HW5NTBCXY:2:2204:3954:81046 1:N:0:CAGGCGAT+AGGCGAAG	_________________________________________________________________________________________________________________________________________________________________________________________________________________________________________________________________________________________________________________________________________________________________________GCTATGGGTATGGTGGTATAGGTATAAAATT_______…
cl11	4	4	cl_669_SNL178:168:HW5NTBCXY:2:1201:13324:95144 1:N:0:CAGGCGAT+AGGCGAAG	______________________________________________________________________________________________________________________________________________________________________________________________________________________________________________________________________________________________________________________________________________________________________________________________________TTAAGGTGT…
cl12	1	1	cl_1398_M02866:66:000000000-AT1LV:1:1111:26283:16003 1:N:0:1	_______________________________________________________________________________________________________________________________________________________________________________________________________________________________________________________________________________________________________________________________________________________________________________________________________________…
cl13	12	6	cl_2307_SNL178:168:HW5NTBCXY:2:1102:14205:36053 1:N:0:CAGGCGAT+AGGCGAAG	_______________________________________________________________________________________________________________________________________________________________________________________________________________________________________________________________________________________________________________________________________________________________________________________________________________…
cl14	1	1	cl_96_SNL178:168:HW5NTBCXY:2:2209:19487:88686 1:N:0:CAGGCGAT+AGGCGAAG	_______________________________________________________________________________________________________________________________________________________________________________________________________________________________________________________________________________________________________________________________________________________________________________________________________________…
cl15	339	0	cl_223_M02866:66:000000000-AT1LV:1:2105:18476:13416 1:N:0:1	_______________________________________________________________________________________________________________________________________________________________________________________________________________________________________________________________________________________________________________________________________________________________________________________________________________…
cl16	11	11	cl_2972_SNL178:168:HW5NTBCXY:2:1103:15711:47004 1:N:0:CAGGCGAT+AGGCGAAG	_______________________________________________________________________________________________________________________________________________________________________________________________________________________________________________________________________________________________________________________________________________________________________________________________________________…
cl17	6	0	cl_221_SNL178:168:HW5NTBCXY:2:1208:6850:44265 1:N:0:CAGGCGAT+AGGCGAAG	_______________________________________________________________________________________________________________________________________________________________________________________________________________________________________________________________________________________________________________________________________________________________________________________________________________…
cl18	460	455	cl_1461_SNL178:168:HW5NTBCXY:2:1102:12028:74861 1:N:0:CAGGCGAT+AGGCGAAG	_______________________________________________________________________________________________________________________________________________________________________________________________________________________________________________________________________________________________________________________________________________________________________________________________________________…		662	692	28
cl19	2	0	M02866:66:000000000-AT1LV:1:2114:18543:5341 1:N:0:1	_______________________________________________________________________________________________________________________________________________________________________________________________________________________________________________________________________________________________________________________________________________________________________________________________________________…
cl20	4	2	cl_2426_SNL178:168:HW5NTBCXY:2:1109:6091:11776 1:N:0:CAGGCGAT+AGGCGAAG	_______________________________________________________________________________________________________________________________________________________________________________________________________________________________________________________________________________________________________________________________________________________________________________________________________________…
cl21	12	2	cl_1997_SNL178:168:HW5NTBCXY:2:1207:4146:34617 1:N:0:CAGGCGAT+AGGCGCAG	_______________________________________________________________________________________________________________________________________________________________________________________________________________________________________________________________________________________________________________________________________________________________________________________________________________…
cl22	14	0	cl_891_SNL178:168:HW5NTBCXY:2:1116:20918:22570 1:N:0:CAGGCGAT+AGGCGAAG	_______________________________________________________________________________________________________________________________________________________________________________________________________________________________________________________________________________________________________________________________________________________________________________________________________________…
cl23	1	1	cl_2751_SNL178:168:HW5NTBCXY:2:2109:5512:83246 1:N:0:CAGGCGAT+AGGCGAAG	_______________________________________________________________________________________________________________________________________________________________________________________________________________________________________________________________________________________________________________________________________________________________________________________________________________…
cl24	6	4	cl_1996_SNL178:168:HW5NTBCXY:2:1206:2150:9060 1:N:0:CAGGCGAT+AAGCGAAG	_______________________________________________________________________________________________________________________________________________________________________________________________________________________________________________________________________________________________________________________________________________________________________________________________________________…
cl25	8	3	cl_103_SNL178:168:HW5NTBCXY:2:1108:11156:88383 1:N:0:CAGGCGAT+AGGCGAAG	_______________________________________________________________________________________________________________________________________________________________________________________________________________________________________________________________________________________________________________________________________________________________________________________________________________…
cl26	1	1	SNL178:168:HW5NTBCXY:2:2116:15848:42039 1:N:0:CAGGCGAT+AGGCGAAG	_______________________________________________________________________________________________________________________________________________________________________________________________________________________________________________________________________________________________________________________________________________________________________________________________________________…
cl27	2	1	cl_2152_M02866:66:000000000-AT1LV:1:1102:2448:15752 1:N:0:1	_______________________________________________________________________________________________________________________________________________________________________________________________________________________________________________________________________________________________________________________________________________________________________________________________________________…
cl28	11	0	cl_1357_SNL178:168:HW5NTBCXY:2:2202:20438:19904 1:N:0:CAGGCGAT+AGGCGAAG	_______________________________________________________________________________________________________________________________________________________________________________________________________________________________________________________________________________________________________________________________________________________________________________________________________________…
cl29	9	8	cl_830_SNL178:168:HW5NTBCXY:2:1110:8300:2667 1:N:0:CAGGCGAT+AGGCGAAG	_______________________________________________________________________________________________________________________________________________________________________________________________________________________________________________________________________________________________________________________________________________________________________________________________________________…
cl30	4	3	cl_1052_SNL178:168:HW5NTBCXY:2:1215:15818:83246 1:N:0:CAGGCGAT+AGGCGAAG	_______________________________________________________________________________________________________________________________________________________________________________________________________________________________________________________________________________________________________________________________________________________________________________________________________________…
cl31	4	0	cl_1449_SNL178:168:HW5NTBCXY:2:1110:14330:6162 1:N:0:CAGGCGAT+AGGCGAAG	_______________________________________________________________________________________________________________________________________________________________________________________________________________________________________________________________________________________________________________________________________________________________________________________________________________…
