# Supplementary material for: Guide RNA Repertoires in the Main Lineages of Trypanosoma cruzi: High Diversity and Variable Redundancy Among Strains
Source: Front Cell Infect Microbiol. 2021 May 31;11:663416. doi: 10.3389/fcimb.2021.663416 (PMC8202002; doi:10.3389/fcimb.2021.663416)
Supplement: Supplementary File 2 — Zip file containing gRNA classes aligned to different mRNAs for each strain in this study. [file DataSheet_2.zip › Supplementary File 2/TEV55cl1_Cascada5.txt_resSWARM.txt]

CR3SYL	ATGTTTGATTGTTTAATTTTGTTATTTTTTTGTTATTTGTTTGTACATTTTTTTTGTTTTTTATTTGTTTGTGATTTGTTTTTATGTTTATTATTTGGTTTTTATTTTTTGTTGGATTTTTGTTTTTTGTTTAATATGGGTTTATTGTTGTGTTTATTTTTTTTTTTTATTTTATCATTTGATATGTATATCGAATTGTTATTTATTATTTAG
cl0	2	0	M02866:66:000000000-AT1LV:1:2112:17773:17075 1:N:0:1	_______TGGGGGATTGGGGTGATGGAAAGGCAATTGAGGAGTG_________________________________________________________________________________________________________________________________________________________________________
cl1	1	1	cl_691_M02866:66:000000000-AT1LV:1:2113:3293:16439 1:N:0:1	___________________GTAGTAAAGGAGTTATAAATGAGTGTGTGAA___________________________________________________________________________________________________________________________________________________________________
cl2	24934	22861	cl_221_SNL178:168:HW5NTBCXY:2:1102:1825:59907 1:N:0:CAGGCGAT+AGGCGAAG	______________________________________TAAATATGTGTAGAAGATAAGAGATGAGTGAGTATTGGGCAAATATG________________________________________________________________________________________________________________________________		39	85	45
cl3	1	1	M02866:66:000000000-AT1LV:1:2102:13762:12352 1:N:0:1	______________________________________________TGGTAGGGGTAAAAGACAGATGGGTGTAGGA________________________________________________________________________________________________________________________________________
cl4	1	1	cl_2328_SNL178:168:HW5NTBCXY:2:2215:21099:19870 1:N:0:CAGGCGAT+AGGCGAAG	________________________________________________ATGGGAACGAAAGATGAGTAGATGGTGAATG______________________________________________________________________________________________________________________________________
cl5	2	0	cl_136_SNL178:168:HW5NTBCXY:2:1216:6049:71428 1:N:0:CAGGCGAT+AGGCGAAG	______________________________________________________GTTGAAGATAAGTGGATACTGGATAAGAATGT_______________________________________________________________________________________________________________________________
cl6	1	1	cl_424_M02866:66:000000000-AT1LV:1:1103:13936:25170 1:N:0:1	____________________________________________________________________________________________________________AAAAACTTGGGAATGAAAAGTATGTTATGTT__________________________________________________________________________
cl7	456	446	cl_586_SNL178:168:HW5NTBCXY:2:1102:6188:2328 1:N:0:CAGGCGAT+AGGCGAAG	_____________________________________________________________________________________________________________________AAGTCAAGAGATGAGTTGTGTGTAAGTGGTG_________________________________________________________________		118	148	29
cl8	1	1	cl_223_SNL178:168:HW5NTBCXY:2:1113:2720:69392 1:N:0:CAGGCGAT+AGGCGAAG	________________________________________________________________________________________________________________________GTGTGGGATAGATTGTGTTTGAGTGGGGATA______________________________________________________________
cl9	1	1	cl_1997_SNL178:168:HW5NTBCXY:2:1215:2721:21097 1:N:0:CAGGCGAT+AGGCGAAG	_________________________________________________________________________________________________________________________________________________________________GGAGGGGTGGTGTAGTAAGTTATATGTGTGGAT___________________
cl10	1	1	cl_470_SNL178:168:HW5NTBCXY:2:2203:7231:22384 1:N:0:CAGGCGAT+AGGCGAAG	____________________________________________________________________________________________________________________________________________________________________________GTAGTGGATGGTATGTATAGTTTAGTAATAT__________
cl11	2	0	cl_1284_SNL178:168:HW5NTBCXY:2:1211:10445:12803 1:N:0:CAGGCGAT+AGGCGAAG	____________________________________________________________________________________________________________________________________________________________________________________TTGTATATATAGTTTAGTGATAAGTAGTGGAAT
