# Supplementary material for: Guide RNA Repertoires in the Main Lineages of Trypanosoma cruzi: High Diversity and Variable Redundancy Among Strains
Source: Front Cell Infect Microbiol. 2021 May 31;11:663416. doi: 10.3389/fcimb.2021.663416 (PMC8202002; doi:10.3389/fcimb.2021.663416)
Supplement: Supplementary File 2 — Zip file containing gRNA classes aligned to different mRNAs for each strain in this study. [file DataSheet_2.zip › Supplementary File 2/TEV55cl1_Cascada6.txt_resSWARM.txt]

CR4SYLfanny(2)	ATATATAGTTTATGGTATATTTTATTGTTGTTTTGTTTTTTGTTTTTATTATTTGTTTGTATAGGTATGTTTTATTTATTTTGTTATAGTTGTTTGTTTTTTTTTGTTGTTTTAGGTTGTGATTTTTTATTAGTATTTTGATTGTATAGTTTATTTTTTTTGTGGCGTTATAATTTTGTTTATTTTTTTTTTTTATTTTGTTTTATGTTTTTTATATTGCTGTTTTTTTTTGGTTTGTTTGGTTTTTTTTTATATTTTTTATTGTGTTTTGTGTTGTTTTTTAGTTTATTTTTTGTGTTGTTTTTTGTTTTTGGTGGTTTTTTTGTTTTTGTTTTTTTTTTTTGTTTATATTTATTTTTGTTTGTAGTTATTATTGTTTTATTGGTTTGGTTATTGTTA…
cl0	1	1	cl_422_SNL178:168:HW5NTBCXY:2:1216:6964:43609 1:N:0:CAGGCGAT+AGGCGAAG	________________TATATGATGATAGTGAGATGAGGAAAGAGGG________________________________________________________________________________________________________________________________________________________________________________________________________________________________________________________________________________________________________________________________________________________________…
cl1	1	1	cl_2191_SNL178:168:HW5NTBCXY:2:1202:20131:84574 1:N:0:CAGGCGAT+AGGCGAAG	___________________ATGGTAGTAATGAAGCAGGAGATAGTAGTAA_____________________________________________________________________________________________________________________________________________________________________________________________________________________________________________________________________________________________________________________________________________________________…
cl2	5	3	cl_1996_SNL178:168:HW5NTBCXY:2:1105:2548:8798 1:N:0:CAGGCGAT+AGGTGAAG	________________________GATAATTAGATGGAGAACAAGAATGATATGTGA______________________________________________________________________________________________________________________________________________________________________________________________________________________________________________________________________________________________________________________________________________________…
cl3	2	0	cl_2031_M02866:66:000000000-AT1LV:1:2106:22549:16937 1:N:0:1	_______________________________AGATGAGGTATAGAAATAGCAAATGGGTACGTTTG_____________________________________________________________________________________________________________________________________________________________________________________________________________________________________________________________________________________________________________________________________________…
cl4	1	1	cl_1452_SNL178:168:HW5NTBCXY:2:2209:12435:84043 1:N:0:CAGGCGAT+AGGCGAAG	___________________________________________________________________________AATATGGTAGTGCTGGTAGATGGTAGAGGATG____________________________________________________________________________________________________________________________________________________________________________________________________________________________________________________________________________________________________…
cl5	9	6	cl_1284_SNL178:168:HW5NTBCXY:2:1104:13367:62543 1:N:0:CAGGCGAT+AGGCGAAG	_______________________________________________________________________________________________TAGGGATAAGTAGTGGAATTTGATACCATGAGA_______________________________________________________________________________________________________________________________________________________________________________________________________________________________________________________________________________…
cl6	8409	7918	cl_1920_SNL178:168:HW5NTBCXY:2:1105:21043:41629 1:N:0:CAGGCGAT+AGGCGAAG	_______________________________________________________________________________________________________________________________________________________________________________GAAAGATGAGGAGAGGAGACAAGCCGAAATATG_______________________________________________________________________________________________________________________________________________________________________________________________…		176	208	30
cl7	1	1	cl_2163_SNL178:168:HW5NTBCXY:2:1215:11080:90922 1:N:0:CAGGCGAT+AGACGAAG	__________________________________________________________________________________________________________________________________________________________________________________AAATGTAGGAGAAGAACAAGAAAGAGTACGA______________________________________________________________________________________________________________________________________________________________________________________________…
cl8	2	2	cl_422_SNL178:168:HW5NTBCXY:2:1105:15049:7339 1:N:0:CAGGCGAT+AGGCGAAG	___________________________________________________________________________________________________________________________________________________________________________________AGTGAGATGAGGAAATAGAGCAGCATATGGGAG___________________________________________________________________________________________________________________________________________________________________________________________…
cl9	4	1	cl_220_SNL178:168:HW5NTBCXY:2:1215:15071:74145 1:N:0:CAGGCGAT+AGGCGAAG	___________________________________________________________________________________________________________________________________________________________________________________GGTGGAATGGGAAAGTAGAGTAACATATGAGG____________________________________________________________________________________________________________________________________________________________________________________________…
cl10	1	1	cl_2030_SNL178:168:HW5NTBCXY:2:1114:11868:26252 1:N:0:CAGGCGAT+AGGCGAAG	_____________________________________________________________________________________________________________________________________________________________________________________________GATAGTAGAATGGGGTATGGGAAGCGGAATG___________________________________________________________________________________________________________________________________________________________________________________…
cl11	35	22	cl_2408_SNL178:168:HW5NTBCXY:2:1101:19494:63229 1:N:0:CAGGCGAT+AGGCGAAG	____________________________________________________________________________________________________________________________________________________________________________________________________________TGTAAGGGGAGTGGTAGTAGGAAAAGAGTAAG___________________________________________________________________________________________________________________________________________________________________…		205	236	29
cl12	28617	25530	cl_3074_SNL178:168:HW5NTBCXY:2:1104:12159:57431 1:N:0:CAGGCGAT+AGGCGAAG	_____________________________________________________________________________________________________________________________________________________________________________________________________________________________________GTTCAAGTAGATTGAAAGAGAATGTGAGAAGTAATACAAGATATGTTAG_________________________________________________________________________________________________________________________…		230	278	47
cl13	1708	1462	cl_2696_SNL178:168:HW5NTBCXY:2:1101:21112:40650 1:N:0:CAGGCGAT+AGGCGAAG	________________________________________________________________________________________________________________________________________________________________________________________________________________________________________________________________GAAATAGTATGGAGCGTAGTAAAAGACTAAGTGGGAGATACAGT___________________________________________________________________________________________________…		257	300	43
cl14	1	1	cl_3059_M02866:66:000000000-AT1LV:1:1114:8045:18708 1:N:0:1	_______________________________________________________________________________________________________________________________________________________________________________________________________________________________________________________________________________GTGATAGTAGATTGAATGGGGAGTACAATCAGAGA_____________________________________________________________________________________________…
cl15	1	1	cl_1946_M02866:66:000000000-AT1LV:1:1102:11856:18071 1:N:0:1	__________________________________________________________________________________________________________________________________________________________________________________________________________________________________________________________________________________________TTAGATAGAAGGGATGGTAAGGGGTGAAAGACA____________________________________________________________________________________…
cl16	1	1	cl_2382_SNL178:168:HW5NTBCXY:2:2206:9232:65483 1:N:0:CAGGCGAT+AGGCGAAG	________________________________________________________________________________________________________________________________________________________________________________________________________________________________________________________________________________________________AAAACGTGCGGTAAAAGATGGATATTGTTAAAA______________________________________________________________________________…
cl17	3	2	cl_2382_SNL178:168:HW5NTBCXY:2:1203:13723:14230 1:N:0:CAGGCGAT+AGGCGAAG	_____________________________________________________________________________________________________________________________________________________________________________________________________________________________________________________________________________________________________GTGAGGTAAAAGATGGAAATTGTTAAAATGATGG________________________________________________________________________…
cl18	12	0	cl_2652_SNL178:168:HW5NTBCXY:2:1203:3555:72331 1:N:0:CAGGCGAT+AGGCGAAG	___________________________________________________________________________________________________________________________________________________________________________________________________________________________________________________________________________________________________________________GAAGATGATTAGAGGAGTGGGAGTCAAGACAAA___________________________________________________________…
cl19	1	1	cl_2505_SNL178:168:HW5NTBCXY:2:1214:11137:62069 1:N:0:CAGGCAAT+AGGCGAAG	___________________________________________________________________________________________________________________________________________________________________________________________________________________________________________________________________________________________________________________GAAGACAATTAAGAGAGTAGGGATAAGAGTG_____________________________________________________________…
cl20	1	1	cl_1920_SNL178:168:HW5NTBCXY:2:1113:10157:55035 1:N:0:CAGGCGAT+AGGCGAAG	_____________________________________________________________________________________________________________________________________________________________________________________________________________________________________________________________________________________________________________________________GAGAGAGTTGAAATGAGGAGAGGAGACAAGC___________________________________________________…
cl21	1	1	cl_2919_SNL178:168:HW5NTBCXY:2:2108:4979:31123 1:N:0:CAGGCGAT+AGGCGAAG	____________________________________________________________________________________________________________________________________________________________________________________________________________________________________________________________________________________________________________________________________TGGGAATATGGGAGAAAGGTGGATATTGGTAAG__________________________________________…
cl22	305	294	cl_2191_SNL178:168:HW5NTBCXY:2:1102:9319:25101 1:N:0:CAGGCGAT+AGGCGAAG	_______________________________________________________________________________________________________________________________________________________________________________________________________________________________________________________________________________________________________________________________________________________TAGATGAGAGTGAAAATAGATGGTAGTAATG_________________________…		344	374	29
cl23	4	4	cl_2523_SNL178:168:HW5NTBCXY:2:1212:11904:95632 1:N:0:CAGGCGAT+AGGCGAAG	_______________________________________________________________________________________________________________________________________________________________________________________________________________________________________________________________________________________________________________________________________________________TGAGTGAAAGCAGAAATGAGTGGTGGTGATAG________________________…
cl24	1	1	cl_3001_SNL178:168:HW5NTBCXY:2:2104:1276:22208 1:N:0:CAGGCGAT+AGGCGAAG	____________________________________________________________________________________________________________________________________________________________________________________________________________________________________________________________________________________________________________________________________________________________AGAGATAGAGATGGACATTGATAGTGACATA____________________…
cl25	2	0	cl_3043_SNL178:168:HW5NTBCXY:2:1207:17304:65346 1:N:0:CAGGCGAT+AGGCGAAG	______________________________________________________________________________________________________________________________________________________________________________________________________________________________________________________________________________________________________________________________________________________________AAATATGGGTAGACATTGGTGGCGATATAATG_________________…
cl26	3	2	cl_926_SNL178:168:HW5NTBCXY:2:2214:16781:40823 1:N:0:CAGGCGAT+AGGCGAAG	_______________________________________________________________________________________________________________________________________________________________________________________________________________________________________________________________________________________________________________________________________________________________________TTAGTGTTGGTAATGATGGGATGAATGGGTT_________…
cl27	3	2	cl_78_SNL178:168:HW5NTBCXY:2:2108:3070:47398 1:N:0:CAGGCGAT+AGGCGAAG	____________________________________________________________________________________________________________________________________________________________________________________________________________________________________________________________________________________________________________________________________________________________________________________________________TTGATGGCAGA…
cl28	1849	1441	cl_1126_SNL178:168:HW5NTBCXY:2:1112:20329:88034 1:N:0:CAGGCGAT+AGGCGAAG	________________________________________________________________________________________________________________________________________________________________________________________________________________________________________________________________________________________________________________________________________________________________________________________________________TGATAGT…		393	440	47
cl29	1	1	cl_136_SNL178:168:HW5NTBCXY:2:2111:2420:52861 1:N:0:CAGGCGAT+AGGCGAAG	_______________________________________________________________________________________________________________________________________________________________________________________________________________________________________________________________________________________________________________________________________________________________________________________________________________…
