# Supplementary material for: Guide RNA Repertoires in the Main Lineages of Trypanosoma cruzi: High Diversity and Variable Redundancy Among Strains
Source: Front Cell Infect Microbiol. 2021 May 31;11:663416. doi: 10.3389/fcimb.2021.663416 (PMC8202002; doi:10.3389/fcimb.2021.663416)
Supplement: Supplementary File 2 — Zip file containing gRNA classes aligned to different mRNAs for each strain in this study. [file DataSheet_2.zip › Supplementary File 2/TEV55cl1_Cascada7.txt_resSWARM.txt]

ND3SYL	ATGAATTCACGTTTAGTGTTTTATACATTAGATTTATGTTTTGTTAGTTGTTTGTTTTTTGTGTTATTGACTACCATTATTTGTGTTTTGTTATTTATATTTGTAATAGTATTGTTTTATTTTTGTTATAGTTTTTTGTTTTTGTGGTTTTTATTTTTTATGGTGTTATTAGGGTTTGTATGGTATTTTTGGGACCATGTATATTTGTGTGATACAATTTTGTTTTGTTTATAATATTTTTTGTTATGTTATGTGTATTATATTAATAAATT
cl0	1	1	cl_667_SNL178:168:HW5NTBCXY:2:1108:13797:29353 1:N:0:CAGGCGAT+AGGCGAAG	__________________AGGGTGGGTGGTTCGGATATAATGTGGTTGG_______________________________________________________________________________________________________________________________________________________________________________________________________________________________
cl1	10	6	cl_2382_SNL178:168:HW5NTBCXY:2:1105:11777:44157 1:N:0:CAGGCGAT+AGGCGAAG	_______________________________________AGGTAGTTGATATGTAGGGGATATAATGGGT__________________________________________________________________________________________________________________________________________________________________________________________________________
cl2	1	1	cl_378_SNL178:168:HW5NTBCXY:2:1104:14927:11219 1:N:0:CAGGCGAT+AGGCGAAG	_______________________________________AGAAAGTTGGTAGGTGAAGAGTGTGGCAAAT__________________________________________________________________________________________________________________________________________________________________________________________________________
cl3	5	2	cl_147_SNL178:168:HW5NTBCXY:2:2205:6382:66279 1:N:0:CAGGCGAT+AGGCGAAG	_______________________________________________________________AATAGGTGGTGGTGATAGATACGATATAATG__________________________________________________________________________________________________________________________________________________________________________________
cl4	3	1	cl_2191_SNL178:168:HW5NTBCXY:2:2207:8909:73390 1:N:0:CAGGCGAT+AGGCGAAG	__________________________________________________________________AGTAGATGGTAATAGATATAAGGTGGTGGGGGT_____________________________________________________________________________________________________________________________________________________________________________
cl5	2	1	cl_1223_SNL178:168:HW5NTBCXY:2:2103:20437:20701 1:N:0:CAGGCGAT+AGGCGAAG	__________________________________________________________________________GGAATAGACATGAGGTGGCATGTGTGGGTGT_______________________________________________________________________________________________________________________________________________________________________
cl6	1	1	cl_131_SNL178:168:HW5NTBCXY:2:1205:5390:56821 1:N:0:CAGGCGAT+AGGCGAAG	____________________________________________________________________________________TAAGATATTGGGTATAGATGTTGTAATGATGAA___________________________________________________________________________________________________________________________________________________________
cl7	5395	3563	cl_635_SNL178:168:HW5NTBCXY:2:2113:20867:86935 1:N:0:CAGGCGAT+AGGCGAAG	____________________________________________________________________________________________TGGATGGGAGTATTGTCATAGCAAGATGGTA_____________________________________________________________________________________________________________________________________________________		93	123	29
cl8	5	0	cl_635_SNL178:168:HW5NTBCXY:2:1111:2955:58848 1:N:0:CAGGCGAT+AGGCGAAG	____________________________________________________________________________________________TGGATGGGAGTATTGTCATAGCAAGATGGTATCAGTAT______________________________________________________________________________________________________________________________________________
cl9	22	8	cl_1960_SNL178:168:HW5NTBCXY:2:1112:3215:21095 1:N:0:CAGGCGAT+AGGCGAAG	_________________________________________________________________________________________________ATTGGTGTTGTCATGGTGGAGTGAAGGTGAAATTAG___________________________________________________________________________________________________________________________________________
cl10	6	4	cl_471_SNL178:168:HW5NTBCXY:2:1101:3458:58120 1:N:0:CAGGCGAT+AGGCGAAG	__________________________________________________________________________________________________TAAATGTTGTTATGGTAAAATGGCAATGATG_______________________________________________________________________________________________________________________________________________
cl11	10	5	cl_2521_SNL178:168:HW5NTBCXY:2:1101:18676:64723 1:N:0:CAGGCGAT+AGGCGAAG	__________________________________________________________________________________________________TGGATTTTATTGTAATAGGGTGGGAGTGGCA_______________________________________________________________________________________________________________________________________________
cl12	2045	1974	cl_1299_SNL178:168:HW5NTBCXY:2:1208:20139:71906 1:N:0:CAGGCGAT+AGGCGAAG	___________________________________________________________________________________________________________________________________AAAGTGTAAAAGTGTTGGGGTTAAAAGATGT______________________________________________________________________________________________________________		132	162	29
cl13	1	1	SNL178:168:HW5NTBCXY:2:1215:10579:78433 1:N:0:CAGGCGAT+AGGCGAAG	____________________________________________________________________________________________________________________________________AAAAGTGAAAAGATTGAGGGTGGAAGATTTT_____________________________________________________________________________________________________________
cl14	700	669	cl_2277_SNL178:168:HW5NTBCXY:2:1102:4577:4304 1:N:0:CAGGCGAT+AGGCGAAG	_______________________________________________________________________________________________________________________________________AGTTGAGATGTTAGAAGTGGGAAGTATTAAA__________________________________________________________________________________________________________		136	166	29
cl15	1212	1101	cl_470_SNL178:168:HW5NTBCXY:2:1216:18562:7880 1:N:0:CAGGCGAT+AGGCGAAG	_____________________________________________________________________________________________________________________________________________________________________________________________________________________TGTTTAAATAAAGTGAGTGTTGTAAAGGATGGTATG_______________________		214	249	35
cl16	1	1	cl_478_SNL178:168:HW5NTBCXY:2:1115:14695:87729 1:N:0:CAGGCTAT+AGGCGAAG	________________________________________________________________________________________________________________________________________________________________________________________________________________________________________________GGTGGTATGATGGATATAATGTGGTTGCTTGG
