# Supplementary material for: Guide RNA Repertoires in the Main Lineages of Trypanosoma cruzi: High Diversity and Variable Redundancy Among Strains
Source: Front Cell Infect Microbiol. 2021 May 31;11:663416. doi: 10.3389/fcimb.2021.663416 (PMC8202002; doi:10.3389/fcimb.2021.663416)
Supplement: Supplementary File 2 — Zip file containing gRNA classes aligned to different mRNAs for each strain in this study. [file DataSheet_2.zip › Supplementary File 2/TEV55cl1_Cascada8.txt_resSWARM.txt]

ND7SYL	TATTATTTTATGTTATTTTTGGTGGTTTTTTTACATTTATATCGTTTTACATTTGGTCCACAGCATCCTGCAGCCCATGGTGTTTTGTGTTGTTTATTATATTTTTGTGGTGAATTTATTGTTTACATTGATTGTATTATAGGTTATTTGCATCGTGGTACAGAAAAGTTATGTGAGTACAAAACAATAGAGCAGTGTTTACCATATTTCGATAGGTTAGATTATGTTAGTGTTTGTTGTAATGAACGTTTGTTGTCTTTGTGTTTTGAATATATGTTGCGGTGTTATTTGTCATTACGTTGTGCATTTATGCGTTTGTTAATTGTAGAATTTACCCGTGGTTTTAATGGTTTATTATGTATATCATGTATGGTTTTGGATTTAGGTTGTTTATCTCCA…
cl0	1	1	cl_71_M02866:66:000000000-AT1LV:1:2103:16344:19844 1:N:0:1	__________________________GGTAAGTGTGGATATGATAGAATGAGGGTTGGGT___________________________________________________________________________________________________________________________________________________________________________________________________________________________________________________________________________________________________________________________________________________…
cl1	1	1	cl_2827_M02866:66:000000000-AT1LV:1:1101:14591:7108 1:N:0:1	_______________________________________________________________________TTTGGTGCTGTAAAACACAATAGGTAGTATC_________________________________________________________________________________________________________________________________________________________________________________________________________________________________________________________________________________________________________…
cl2	1441	935	cl_2396_SNL178:168:HW5NTBCXY:2:2105:8687:43518 1:N:0:CAGGCGAT+AGGCGAAG	_________________________________________________________________________________TGAGATATGATAGATAGTATGAGAGTGTTATTTGAATTACAAATGT________________________________________________________________________________________________________________________________________________________________________________________________________________________________________________________________________________…		82	127	45
cl3	1	1	cl_1958_M02866:66:000000000-AT1LV:1:2104:20781:11520 1:N:0:1	_________________________________________________________________________________TGATATGTGGCAGATGATGTAGAAGTGTTAC_______________________________________________________________________________________________________________________________________________________________________________________________________________________________________________________________________________________________…
cl4	1	1	cl_731_SNL178:168:HW5NTBCXY:2:1213:3613:62536 1:N:0:CAGGCGAT+AGGCGAAG	___________________________________________________________________________________GGATATAGTAGTTGATGTAAAGGTGTCTTTTG____________________________________________________________________________________________________________________________________________________________________________________________________________________________________________________________________________________________…
cl5	1	1	cl_930_SNL178:168:HW5NTBCXY:2:1212:14393:48572 1:N:0:CAGGCGAT+AGGCGAAG	____________________________________________________________________________________GGTATGGAGAATGGTATGGAGATATTGTCTTA___________________________________________________________________________________________________________________________________________________________________________________________________________________________________________________________________________________________…
cl6	2	2	cl_223_SNL178:168:HW5NTBCXY:2:2105:19651:32118 1:N:0:CAGGCGAT+AGGCGAAG	________________________________________________________________________________________________________GATATTATTTGAGTAATACGTATAATTGGTGTAGC____________________________________________________________________________________________________________________________________________________________________________________________________________________________________________________________________…
cl7	1	1	cl_739_SNL178:168:HW5NTBCXY:2:1112:18065:34105 1:N:0:CAGGCGAT+AGGCGAAG	_________________________________________________________________________________________________________________________________________________________________________________________________________________________________________________________________AGGTTTGAAATTTGTATATAACGTTGTAGTTAGT____________________________________________________________________________________________________________…
cl8	10	6	cl_2308_SNL178:168:HW5NTBCXY:2:1104:14504:6962 1:N:0:CAGGCGAT+AGGCGAAG	________________________________________________________________________________________________________________________________________________________________________________________________________________________________________________________________________________________CTGTAGTGAACTGTAGTGTGGCATGTGTATGT_______________________________________________________________________________________…
cl9	1	1	cl_261_SNL178:168:HW5NTBCXY:2:1113:7464:86179 1:N:0:CAGGCGAT+AGGCGAAG	_____________________________________________________________________________________________________________________________________________________________________________________________________________________________________________________________________________________________________________________________________________________________________________TACGTGTTGAAATCCGAGCTTAATAAATGGTG__…
cl10	9	4	cl_451_SNL178:168:HW5NTBCXY:2:1102:19854:43995 1:N:0:CAGGCGAT+AGGCGAAG	_______________________________________________________________________________________________________________________________________________________________________________________________________________________________________________________________________________________________________________________________________________________________________________________________________________…
cl11	1	1	cl_1449_SNL178:168:HW5NTBCXY:2:2115:15843:38637 1:N:0:CAGGCGAT+AGGCGAAG	_______________________________________________________________________________________________________________________________________________________________________________________________________________________________________________________________________________________________________________________________________________________________________________________________________________…
cl12	152	141	cl_1126_SNL178:168:HW5NTBCXY:2:1102:1467:24374 1:N:0:CAGGCGAT+AGGCGAAG	_______________________________________________________________________________________________________________________________________________________________________________________________________________________________________________________________________________________________________________________________________________________________________________________________________________…		439	470	30
cl13	386	356	cl_575_SNL178:168:HW5NTBCXY:2:2202:10270:12408 1:N:0:CAGGCGAT+AGGAGAAG	_______________________________________________________________________________________________________________________________________________________________________________________________________________________________________________________________________________________________________________________________________________________________________________________________________________…		455	502	45
cl14	1	1	cl_664_SNL178:168:HW5NTBCXY:2:2208:15316:16820 1:N:0:CAGGCGAT+AGGCGAAG	_______________________________________________________________________________________________________________________________________________________________________________________________________________________________________________________________________________________________________________________________________________________________________________________________________________…
cl15	7	7	cl_2833_SNL178:168:HW5NTBCXY:2:1102:20298:39287 1:N:0:CAGGCGAT+AGGCGAAG	_______________________________________________________________________________________________________________________________________________________________________________________________________________________________________________________________________________________________________________________________________________________________________________________________________________…
cl16	1	1	cl_2696_SNL178:168:HW5NTBCXY:2:1108:17680:72748 1:N:0:CAGGCGAT+AGGCGAAG	_______________________________________________________________________________________________________________________________________________________________________________________________________________________________________________________________________________________________________________________________________________________________________________________________________________…
cl17	2	2	cl_532_SNL178:168:HW5NTBCXY:2:1204:4699:46655 1:N:0:CAAGCGAT+AGGCGAAG	_______________________________________________________________________________________________________________________________________________________________________________________________________________________________________________________________________________________________________________________________________________________________________________________________________________…
cl18	6316	5837	cl_2429_SNL178:168:HW5NTBCXY:2:1102:2708:40575 1:N:0:CAGGCGAT+AGGCGAAG	_______________________________________________________________________________________________________________________________________________________________________________________________________________________________________________________________________________________________________________________________________________________________________________________________________________…		612	651	38
cl19	1	1	cl_211_SNL178:168:HW5NTBCXY:2:2203:12132:14772 1:N:0:CAGGCGAT+AGGCGAAG	_______________________________________________________________________________________________________________________________________________________________________________________________________________________________________________________________________________________________________________________________________________________________________________________________________________…
cl20	2	2	cl_2308_SNL178:168:HW5NTBCXY:2:1202:8314:80811 1:N:0:CAGGCGAT+AGGCGAAG	_______________________________________________________________________________________________________________________________________________________________________________________________________________________________________________________________________________________________________________________________________________________________________________________________________________…
cl21	1	1	cl_830_SNL178:168:HW5NTBCXY:2:2216:12748:100129 1:N:0:CAGGCGAT+AGGCGAAG	_______________________________________________________________________________________________________________________________________________________________________________________________________________________________________________________________________________________________________________________________________________________________________________________________________________…
cl22	938	903	cl_3002_SNL178:168:HW5NTBCXY:2:1102:19839:17517 1:N:0:CAGGCGAT+AGGCGAAG	_______________________________________________________________________________________________________________________________________________________________________________________________________________________________________________________________________________________________________________________________________________________________________________________________________________…		742	777	34
cl23	7465	7240	cl_2523_SNL178:168:HW5NTBCXY:2:1102:14739:2373 1:N:0:CAGGCGAT+AGGCGAAA	_______________________________________________________________________________________________________________________________________________________________________________________________________________________________________________________________________________________________________________________________________________________________________________________________________________…		750	780	29
cl24	397	361	cl_1035_SNL178:168:HW5NTBCXY:2:1102:1995:5802 1:N:0:CAGGCGAT+AGGCGAAG	_______________________________________________________________________________________________________________________________________________________________________________________________________________________________________________________________________________________________________________________________________________________________________________________________________________…		772	815	43
cl25	1	1	cl_422_SNL178:168:HW5NTBCXY:2:2102:11735:38708 1:N:0:CAGGCGAT+AGGCGAAG	_______________________________________________________________________________________________________________________________________________________________________________________________________________________________________________________________________________________________________________________________________________________________________________________________________________…
cl26	1	1	cl_1755_SNL178:168:HW5NTBCXY:2:1215:7678:64426 1:N:0:CAGGCGAT+AGGCGAAG	_______________________________________________________________________________________________________________________________________________________________________________________________________________________________________________________________________________________________________________________________________________________________________________________________________________…
cl27	4096	3721	cl_2652_M02866:66:000000000-AT1LV:1:2102:12471:15026 1:N:0:1	_______________________________________________________________________________________________________________________________________________________________________________________________________________________________________________________________________________________________________________________________________________________________________________________________________________…		836	878	43
cl28	320	276	cl_2505_SNL178:168:HW5NTBCXY:2:1102:9022:21661 1:N:0:CAGGCGAT+AGGCGAAG	_______________________________________________________________________________________________________________________________________________________________________________________________________________________________________________________________________________________________________________________________________________________________________________________________________________…		840	895	54
cl29	111	108	cl_2014_SNL178:168:HW5NTBCXY:2:1102:20768:33243 1:N:0:CAGGCGAT+AGGCGAAG	_______________________________________________________________________________________________________________________________________________________________________________________________________________________________________________________________________________________________________________________________________________________________________________________________________________…		843	873	29
cl30	39	33	cl_1185_SNL178:168:HW5NTBCXY:2:1101:8846:55438 1:N:0:CAGGCGAT+AGGCGAAG	_______________________________________________________________________________________________________________________________________________________________________________________________________________________________________________________________________________________________________________________________________________________________________________________________________________…		845	895	49
cl31	1	1	cl_2964_SNL178:168:HW5NTBCXY:2:1104:1655:59038 1:N:0:CAGGCGAT+AGGCGAAG	_______________________________________________________________________________________________________________________________________________________________________________________________________________________________________________________________________________________________________________________________________________________________________________________________________________…
cl32	6819	6629	SNL178:168:HW5NTBCXY:2:1109:21196:47976 1:N:0:CAGGCGAT+AGGCGAAG	_______________________________________________________________________________________________________________________________________________________________________________________________________________________________________________________________________________________________________________________________________________________________________________________________________________…		874	904	28
cl33	2185	1986	cl_2175_SNL178:168:HW5NTBCXY:2:1102:16403:4745 1:N:0:CAGGCGAT+AGGCGAAG	_______________________________________________________________________________________________________________________________________________________________________________________________________________________________________________________________________________________________________________________________________________________________________________________________________________…		878	919	40
cl34	929	867	cl_1850_SNL178:168:HW5NTBCXY:2:1102:6370:7876 1:N:0:CAGGCGAT+AGGCGAAG	_______________________________________________________________________________________________________________________________________________________________________________________________________________________________________________________________________________________________________________________________________________________________________________________________________________…		878	916	38
cl35	4236	4060	SNL178:168:HW5NTBCXY:2:1101:14111:47844 1:N:0:CAGGCGAT+AGGCGAAG	_______________________________________________________________________________________________________________________________________________________________________________________________________________________________________________________________________________________________________________________________________________________________________________________________________________…		902	940	37
cl36	17906	13262	cl_1743_SNL178:168:HW5NTBCXY:2:1111:5501:10508 1:N:0:CAGGCGAT+AGGCGAAG	_______________________________________________________________________________________________________________________________________________________________________________________________________________________________________________________________________________________________________________________________________________________________________________________________________________…		906	951	43
cl37	221	148	cl_1020_SNL178:168:HW5NTBCXY:2:1102:21186:8961 1:N:0:CAGGCGAT+AGGCGAAG	_______________________________________________________________________________________________________________________________________________________________________________________________________________________________________________________________________________________________________________________________________________________________________________________________________________…		910	948	37
cl38	1	1	M02866:66:000000000-AT1LV:1:2106:7079:16634 1:N:0:1	_______________________________________________________________________________________________________________________________________________________________________________________________________________________________________________________________________________________________________________________________________________________________________________________________________________…
cl39	108	99	cl_428_SNL178:168:HW5NTBCXY:2:1102:5906:45434 1:N:0:CAGGCGAT+AGGCGAAG	_______________________________________________________________________________________________________________________________________________________________________________________________________________________________________________________________________________________________________________________________________________________________________________________________________________…		919	955	35
cl40	4	4	cl_2649_SNL178:168:HW5NTBCXY:2:1207:20062:65078 1:N:0:CAGGCGAT+AGGCGAAG	_______________________________________________________________________________________________________________________________________________________________________________________________________________________________________________________________________________________________________________________________________________________________________________________________________________…
cl41	2	2	cl_2769_SNL178:168:HW5NTBCXY:2:2211:6179:4974 1:N:0:CAGGCGAT+AGGCGAAG	_______________________________________________________________________________________________________________________________________________________________________________________________________________________________________________________________________________________________________________________________________________________________________________________________________________…
cl42	6713	6476	cl_2627_SNL178:168:HW5NTBCXY:2:1209:15288:61429 1:N:0:CAGGCGAT+AGGCGAAG	_______________________________________________________________________________________________________________________________________________________________________________________________________________________________________________________________________________________________________________________________________________________________________________________________________________…		995	1026	30
cl43	752	615	cl_2386_SNL178:168:HW5NTBCXY:2:1105:6648:43677 1:N:0:CAGGCGAT+AGGCGAAG	_______________________________________________________________________________________________________________________________________________________________________________________________________________________________________________________________________________________________________________________________________________________________________________________________________________…		998	1038	40
cl44	1	1	cl_2307_SNL178:168:HW5NTBCXY:2:1202:15323:58461 1:N:0:CAGGCGAT+AGGCGAAG	_______________________________________________________________________________________________________________________________________________________________________________________________________________________________________________________________________________________________________________________________________________________________________________________________________________…
cl45	1224	1111	cl_2458_SNL178:168:HW5NTBCXY:2:1102:18062:24321 1:N:0:CAGGCGAT+AGGCGAAG	_______________________________________________________________________________________________________________________________________________________________________________________________________________________________________________________________________________________________________________________________________________________________________________________________________________…		1038	1081	43
cl46	1	1	cl_211_SNL178:168:HW5NTBCXY:2:2202:7637:63919 1:N:0:CAGGCGAT+AGGCGAAG	_______________________________________________________________________________________________________________________________________________________________________________________________________________________________________________________________________________________________________________________________________________________________________________________________________________…
cl47	2589	2365	cl_3075_SNL178:168:HW5NTBCXY:2:2204:9306:16723 1:N:0:CAGGCGAT+AGGCGAAG	_______________________________________________________________________________________________________________________________________________________________________________________________________________________________________________________________________________________________________________________________________________________________________________________________________________…		1077	1118	40
cl48	15	4	cl_2892_SNL178:168:HW5NTBCXY:2:1106:2687:17510 1:N:0:CAGGCGAT+AGGCGAAG	_______________________________________________________________________________________________________________________________________________________________________________________________________________________________________________________________________________________________________________________________________________________________________________________________________________…
cl49	813	748	cl_77_M02866:66:000000000-AT1LV:1:2114:13921:12296 1:N:0:1	_______________________________________________________________________________________________________________________________________________________________________________________________________________________________________________________________________________________________________________________________________________________________________________________________________________…		1104	1147	43
cl50	621	583	cl_1698_M02866:66:000000000-AT1LV:1:1102:9528:15961 1:N:0:1	_______________________________________________________________________________________________________________________________________________________________________________________________________________________________________________________________________________________________________________________________________________________________________________________________________________…		1109	1147	38
cl51	2	0	cl_2890_M02866:66:000000000-AT1LV:1:1113:8257:21573 1:N:0:1	_______________________________________________________________________________________________________________________________________________________________________________________________________________________________________________________________________________________________________________________________________________________________________________________________________________…
cl52	7033	6476	M02866:66:000000000-AT1LV:1:2107:5126:15275 1:N:0:1	_______________________________________________________________________________________________________________________________________________________________________________________________________________________________________________________________________________________________________________________________________________________________________________________________________________…		1129	1172	42
cl53	59	19	cl_667_SNL178:168:HW5NTBCXY:2:1116:1235:94989 1:N:0:CAGGCGCT+AGGCGAAG	_______________________________________________________________________________________________________________________________________________________________________________________________________________________________________________________________________________________________________________________________________________________________________________________________________________…
