# Supplementary material for: Guide RNA Repertoires in the Main Lineages of Trypanosoma cruzi: High Diversity and Variable Redundancy Among Strains
Source: Front Cell Infect Microbiol. 2021 May 31;11:663416. doi: 10.3389/fcimb.2021.663416 (PMC8202002; doi:10.3389/fcimb.2021.663416)
Supplement: Supplementary File 2 — Zip file containing gRNA classes aligned to different mRNAs for each strain in this study. [file DataSheet_2.zip › Supplementary File 2/TEV55cl1_Cascada9.txt_resSWARM.txt]

ND8SYL	ATTATTTTTTTATTTTTTTATTTTTATATGTTTTTTTTTGATTTTTTATTTTTTTTTTTTGTTTGTTTTTATATGTGTTTTGTTTGTTGTGTTACCATTTGTTTACCCATTGAATTAACAATTGTTAGTTTATTAGTCCGTGGTAATCATTTTTTGCGTTTTTATTGATGTGGTTTGGAACGTTGTATTGCTTGTCGTTTATGTGATTTGATTTGCCCTAGTTTAGCATTGGATGTTCGTGTTGGATGAAGTTTTGGTGGCCACCGTTTTGCCGATTGATTTACATTAAGTTACCGCCGTTGTATTTATTGTGGTTTTTGTATGCATGTTTGCCCGACGGATGCCATTACACATTCATTGTTTGTTATGTGTTTTTGTTGTTTAGCCATGTATTTATTG…
cl0	3	2	cl_1601_SNL178:168:HW5NTBCXY:2:1116:14173:34908 1:N:0:CAGGCGAT+AGGCGAAG	_______GAGGTGGAGTAGTAGAGACATGTGAGAGTAG_________________________________________________________________________________________________________________________________________________________________________________________________________________________________________________________________________________________________________________________________________________________________________…
cl1	2	0	cl_2358_SNL178:168:HW5NTBCXY:2:1209:19889:70218 1:N:0:CAGGCGAT+AGGCGAAG	_________________AGTTGAGATATGTGAGGGAAAGTTAGATAATG______________________________________________________________________________________________________________________________________________________________________________________________________________________________________________________________________________________________________________________________________________________________…
cl2	9639	8217	SNL178:168:HW5NTBCXY:2:1101:14926:29240 1:N:0:CAGGCGAT+AGGCGAAG	____________________________ATAAGAGAGAGTTGAAAGATGAGGAGAGGAGACAAGCCGAAATATGTGCAG________________________________________________________________________________________________________________________________________________________________________________________________________________________________________________________________________________________________________________________________…		29	79	50
cl3	263	203	cl_1306_SNL178:168:HW5NTBCXY:2:1102:13444:20504 1:N:0:CAGGCGAT+AGGCGAAG	____________________________ATAGAAGCGAGTTGAAAGATATAAGGAGAAGACAAACAAGAGTATGTGCAGTAT_____________________________________________________________________________________________________________________________________________________________________________________________________________________________________________________________________________________________________________________________…		29	82	51
cl4	62	59	cl_1306_SNL178:168:HW5NTBCXY:2:1102:8743:44975 1:N:0:CAGGCGAT+AGGCGAAG	____________________________ATAGAAGCGAGTTGAAAGATAAGGAGAAGACA___________________________________________________________________________________________________________________________________________________________________________________________________________________________________________________________________________________________________________________________________________________…		29	60	30
cl5	4104	3887	cl_2163_SNL178:168:HW5NTBCXY:2:1111:18063:59700 1:N:0:CAGGCGAT+AGGCGAAG	_______________________________GTAAGAGATTAAGAAATGTAGGAGAAGAACAAG_______________________________________________________________________________________________________________________________________________________________________________________________________________________________________________________________________________________________________________________________________________…		32	64	31
cl6	397	381	cl_176_SNL178:168:HW5NTBCXY:2:2203:6841:45853 1:N:0:CAGGCGAT+AGGCGAAG	_______________________________GTAGAAGATTGGAAGGTATAAGAAAGAGACAAG_______________________________________________________________________________________________________________________________________________________________________________________________________________________________________________________________________________________________________________________________________________…		32	64	31
cl7	15	0	cl_1601_SNL178:168:HW5NTBCXY:2:1111:15856:25909 1:N:0:CAGGCGAT+AGGCGAAG	_________________________________________________ATGAGGTGGAGTAAGTAGAGACATGTGAGAG_______________________________________________________________________________________________________________________________________________________________________________________________________________________________________________________________________________________________________________________________…
cl8	6	2	cl_451_SNL178:168:HW5NTBCXY:2:1104:4229:86164 1:N:0:CAGGCGAT+AGGCGAAG	_____________________________________________________________ATATGAAAGTATGTATAGGATGAGTGATGAG___________________________________________________________________________________________________________________________________________________________________________________________________________________________________________________________________________________________________________________…
cl9	7131	6850	cl_452_SNL178:168:HW5NTBCXY:2:1116:11705:99460 1:N:0:CAGGCGAT+AGGCGAAG	____________________________________________________________________ATTATATGCAGAGTAGGTAATATAGTTGTAAGT__________________________________________________________________________________________________________________________________________________________________________________________________________________________________________________________________________________________________________…		69	101	31
cl10	4	2	cl_1503_SNL178:168:HW5NTBCXY:2:1108:18021:83107 1:N:0:CAGGCGAT+AGGCGAAG	_________________________________________________________________________ATGTGGGACAGGTTGTATAGTGGTAAGTAGGTGGGTAGTT______________________________________________________________________________________________________________________________________________________________________________________________________________________________________________________________________________________________…
cl11	25	6	cl_3068_SNL178:168:HW5NTBCXY:2:1105:5144:56892 1:N:0:CAGGCGAT+AGGCGAAG	__________________________________________________________________________________________TGATTGTAGATAGATAGGTGATTTGATTGTTTG____________________________________________________________________________________________________________________________________________________________________________________________________________________________________________________________________________________…
cl12	1	1	cl_442_SNL178:168:HW5NTBCXY:2:2115:3944:49029 1:N:0:CAGGCGAT+AGGCGAAG	_____________________________________________________________________________________________________________________________________________________________TAAGAATAGGTGTGTCAGATTTTATTGTATGAT_________________________________________________________________________________________________________________________________________________________________________________________________________________…
cl13	3	3	cl_691_SNL178:168:HW5NTBCXY:2:1101:19013:44756 1:N:0:CAGGCGAT+AGGCGAAG	______________________________________________________________________________________________________________________________________________________________________________________GGTGTGTTGGGTGACAGATATAATGGGTTGGG_________________________________________________________________________________________________________________________________________________________________________________________…
cl14	2	0	cl_2714_SNL178:168:HW5NTBCXY:2:1113:19768:22148 1:N:0:CAGGCGAT+AGGCGAAG	__________________________________________________________________________________________________________________________________________________________________________________________________________________________GTTTAGTTGTAACCTATGAGTGTAGTCTAATTTAGAACT______________________________________________________________________________________________________________________________________________…
cl15	3	1	cl_509_SNL178:168:HW5NTBCXY:2:2108:4996:33839 1:N:0:CAGGCGAT+AGGCGAAG	_____________________________________________________________________________________________________________________________________________________________________________________________________________________________GTATTGTAATCTATGAGTGTGATTTGTTTGGAG_________________________________________________________________________________________________________________________________________________…
cl16	2	2	cl_2711_SNL178:168:HW5NTBCXY:2:2206:17777:64193 1:N:0:CAGGCGAT+AGGCGAAG	_________________________________________________________________________________________________________________________________________________________________________________________________________________________________________________AATTTGTATTAGGATTGTTGGTGATATAATG_______________________________________________________________________________________________________________________________…
cl17	1	1	M02866:66:000000000-AT1LV:1:2114:10114:24536 1:N:0:1	________________________________________________________________________________________________________________________________________________________________________________________________________________________________________________________TTTGGTATTGTTGGTGACGAAATGTTTGATTAG______________________________________________________________________________________________________________________…
cl18	14	4	M02866:66:000000000-AT1LV:1:1103:11040:22629 1:N:0:1	_________________________________________________________________________________________________________________________________________________________________________________________________________________________________________________________________________________________________________________________TATGGGTGTATGTATAGGTAGGTTGTTTGTTGT_____________________________________________________…
cl19	1253	1190	cl_2369_SNL178:168:HW5NTBCXY:2:1102:18240:22744 1:N:0:CAGGCGAT+AGGCGAAG	__________________________________________________________________________________________________________________________________________________________________________________________________________________________________________________________________________________________________________________________________________ATGTGCTGTTTATGGTGATGTGTGGGTTATG______________________________________…		331	361	29
cl20	4	3	cl_2369_SNL178:168:HW5NTBCXY:2:1104:1541:11298 1:N:0:CAGGCGAT+AGGCGAAG	__________________________________________________________________________________________________________________________________________________________________________________________________________________________________________________________________________________________________________________________________________ATGTGCTGTTTATGGTGATGTGTGGGTTATGGA____________________________________…
cl21	1	1	cl_2833_SNL178:168:HW5NTBCXY:2:1108:8662:54261 1:N:0:CAGGCGAT+AGGCGAAG	_____________________________________________________________________________________________________________________________________________________________________________________________________________________________________________________________________________________________________________________________________________________ATGGTGGTGTGTAAATGGAGAATGGTGTGTG___________________________…
cl22	9571	8289	cl_2031_SNL178:168:HW5NTBCXY:2:1109:13372:17362 1:N:0:CAGGCGAT+AGGCGAAG	__________________________________________________________________________________________________________________________________________________________________________________________________________________________________________________________________________________________________________________________________________________________________AGAAGTAGATGATGTATAGAAATAGCAAATTGGTACGTGTG____…		355	395	39
cl23	1	1	M02866:66:000000000-AT1LV:1:2105:22522:11176 1:N:0:1	_______________________________________________________________________________________________________________________________________________________________________________________________________________________________________________________________________________________________________________________________________________________________________________________________________________…
cl24	1	1	cl_1589_SNL178:168:HW5NTBCXY:2:2215:1788:86504 1:N:0:CAGGCGAT+AGGCGAAG	_______________________________________________________________________________________________________________________________________________________________________________________________________________________________________________________________________________________________________________________________________________________________________________________________________________…
cl25	2	2	cl_912_SNL178:168:HW5NTBCXY:2:1212:10156:70604 1:N:0:CAGGCGAT+AGGCGAAG	_______________________________________________________________________________________________________________________________________________________________________________________________________________________________________________________________________________________________________________________________________________________________________________________________________________…
cl26	2	1	cl_2912_SNL178:168:HW5NTBCXY:2:1110:10341:69870 1:N:0:CAGGCGAT+AGGCGAAG	_______________________________________________________________________________________________________________________________________________________________________________________________________________________________________________________________________________________________________________________________________________________________________________________________________________…
