# Supplementary material for: Guide RNA Repertoires in the Main Lineages of Trypanosoma cruzi: High Diversity and Variable Redundancy Among Strains
Source: Front Cell Infect Microbiol. 2021 May 31;11:663416. doi: 10.3389/fcimb.2021.663416 (PMC8202002; doi:10.3389/fcimb.2021.663416)
Supplement: Supplementary File 2 — Zip file containing gRNA classes aligned to different mRNAs for each strain in this study. [file DataSheet_2.zip › Supplementary File 2/TU18_Cascada0.txt_resSWARM.txt]

A6ESM	ATGTTTTTATTTTTTTTTTGTGATTTATTTTGGTTACGTTTATTATTATGGTTATATTATTGTGTGTGATCCAGGTTATGTTTTGTTGTGTATTTTAATTGTTTATTATTGATATTTGATTTTTTATTATTTTGTTTATTTGATTTATATTTGTTTATTGGTTTGTGTTTATTTTTATTGTTGTGGTTTATGTTATTTAATTTGTATAGTTTGATTTTATATTATTGTATTACTTATTTGAATTTGTATTTATTATTTTGTATTGTTTTTTTGTATTATATGTCGTTTTTATTTTTATTTTGTTTTTTGTTGGATTTTTTTTTATTTAATAGTTTATTGGTTGGTGATAGTTTTATGGATGTTTTTTTTATCCGTTTTTTGTTATGTTTTTTGGAATGT…
cl0	13214	12171	cl_3018_M02866:64:000000000-AT0DG:1:1101:17052:2122 1:N:0:3	TATGGAGATGGGAGAGAAACATTAGATAGAGTCAGTGCATATG____________________________________________________________________________________________________________________________________________________________________________________________________________________________________________________________________________________________________________________________________________________________________…		1	43	42
cl1	3	3	M02866:64:000000000-AT0DG:1:1103:14728:12955 1:N:0:3	_________GGAGAGAGAACATTAGATAGAGTCAGTGCATATG____________________________________________________________________________________________________________________________________________________________________________________________________________________________________________________________________________________________________________________________________________________________________…
cl2	1	1	cl_2395_M02866:64:000000000-AT0DG:1:2106:5516:24569 1:N:0:3	_________GAAGTGAAAGTGTTGAGTGAAATTAGTGGAGG______________________________________________________________________________________________________________________________________________________________________________________________________________________________________________________________________________________________________________________________________________________________________…
cl3	326	302	cl_2071_M02866:64:000000000-AT0DG:1:1102:23342:17765 1:N:0:3	____________________________GAGTTAGTGTGAATGATAATGTTAATCTAATAGTACATGTTG_________________________________________________________________________________________________________________________________________________________________________________________________________________________________________________________________________________________________________________________________________…		29	70	41
cl4	2019	1794	M02866:64:000000000-AT0DG:1:1102:23004:10772 1:N:0:3	_______________________________________GATCATAGTATTAATGTAGTAATGTGTGTTGGGTTTGATATAGAATGACACATGAGTT______________________________________________________________________________________________________________________________________________________________________________________________________________________________________________________________________________________________________________…		40	97	56
cl5	2	2	cl_1523_M02866:64:000000000-AT0DG:1:1104:10670:26987 1:N:0:3	____________________________________________TGGTGTGGATATGGTGGTGTGTGTTGTGTTCGGTG________________________________________________________________________________________________________________________________________________________________________________________________________________________________________________________________________________________________________________________________…
cl6	32	0	cl_898_M02866:64:000000000-AT0DG:1:1114:18300:2826 1:N:0:3	_________________________________________________________ATAGTGTATTTAGAGTTTGATATGGAGTCAT_______________________________________________________________________________________________________________________________________________________________________________________________________________________________________________________________________________________________________________________…
cl7	9832	8877	cl_1943_M02866:64:000000000-AT0DG:1:1105:23439:18096 1:N:0:3	_______________________________________________________________________________TAAGATAGTATATGAAGTTGGTGAGTGGTGACTATAAGTTGAAAG___________________________________________________________________________________________________________________________________________________________________________________________________________________________________________________________________________________…		80	124	45
cl8	2804	2516	M02866:64:000000000-AT0DG:1:2104:10690:3593 1:N:0:3	_______________________________________________________________________________TGGAGTAGTACATAGGATTGGTAGATGGTAATTGTAAACTGAAGA___________________________________________________________________________________________________________________________________________________________________________________________________________________________________________________________________________________…		80	124	45
cl9	12	7	cl_1543_M02866:64:000000000-AT0DG:1:1102:23265:16253 1:N:0:3	_________________________________________________________________________________________________________AGTAATTGTGTGTTGGAGAGTGACAGACCGA_______________________________________________________________________________________________________________________________________________________________________________________________________________________________________________________________________…
cl10	2783	1906	cl_1917_M02866:64:000000000-AT0DG:1:1104:17176:6139 1:N:0:3	___________________________________________________________________________________________________________TTGTTATAGATTGGAGAGTGGTAAGACAAGTAGACTAGATGTGAACTG____________________________________________________________________________________________________________________________________________________________________________________________________________________________________________________…		108	155	46
cl11	199	165	cl_843_M02866:64:000000000-AT0DG:1:1101:16778:19934 1:N:0:3	___________________________________________________________________________________________________________TGACTGTGAGTTGAAGAATGATAGAATAGGTAGACTAAATATGAGCAG____________________________________________________________________________________________________________________________________________________________________________________________________________________________________________________…		108	155	48
cl12	1	1	cl_2399_M02866:64:000000000-AT0DG:1:1104:17598:3256 1:N:0:3	_______________________________________________________________________________________________________________TATGTATTAGAAAGTGATGGAGAAAGTAGGT_________________________________________________________________________________________________________________________________________________________________________________________________________________________________________________________________…
cl13	1	1	cl_49_M02866:64:000000000-AT0DG:1:2102:13429:11582 1:N:0:3	___________________________________________________________________________________________________________________________AGTAATAGAATATGCAGGTTGAATGTGAGAGGAT__________________________________________________________________________________________________________________________________________________________________________________________________________________________________________________…
cl14	2	2	cl_1265_M02866:64:000000000-AT0DG:1:2111:22014:15759 1:N:0:3	___________________________________________________________________________________________________________________________GGTAATATAGTGAATAGGTTAAGTATGAGTGTGTA_________________________________________________________________________________________________________________________________________________________________________________________________________________________________________________…
cl15	3417	2383	cl_1654_M02866:64:000000000-AT0DG:1:2101:20988:26880 1:N:0:3	_________________________________________________________________________________________________________________________________________________________________________ATTAAAGTGATAGTATTGGATGTAGTAAGTTGCATGTATCGAGTTGAGATATG_________________________________________________________________________________________________________________________________________________________________________________…		170	222	51
cl16	5	3	M02866:64:000000000-AT0DG:1:2101:5324:23853 1:N:0:3	_______________________________________________________________________________________________________________________________________________________________________________ATGGTAGTATCAAGTGTGGTAAGTTCAGTGTG________________________________________________________________________________________________________________________________________________________________________________________________…
cl17	21790	19572	cl_1265_M02866:64:000000000-AT0DG:1:2111:22014:15759 1:N:0:3	___________________________________________________________________________________________________________________________________________________________________________________________________________TGTATTTAGTTGAAGTGTGGTAATATAGTGAATAGGTTTAAGTATGAGTG__________________________________________________________________________________________________________________________________________________…		204	253	49
cl18	408	8	cl_1265_M02866:64:000000000-AT0DG:1:1101:25059:5796 1:N:0:3	__________________________________________________________________________________________________________________________________________________________________________________________________________________AGTTGAAGTGTGGTAATATAGTGAATAGGTTTAAGTATGAGTG__________________________________________________________________________________________________________________________________________________…
cl19	8263	7834	cl_55_M02866:64:000000000-AT0DG:1:1107:27775:21980 1:N:0:3	_____________________________________________________________________________________________________________________________________________________________________________________________________________________________________________GTTTTGAGTGTGAATAATAGAACATATTAAAAGAACATG___________________________________________________________________________________________________________________________…		238	276	37
cl20	12	7	cl_2160_M02866:64:000000000-AT0DG:1:2102:17285:26870 1:N:0:3	______________________________________________________________________________________________________________________________________________________________________________________________________________________________________________GTTTGAGCATGTATAGTAAAGTGTGGTGGAAAACC______________________________________________________________________________________________________________________________…
cl21	756	675	cl_72_M02866:64:000000000-AT0DG:1:1101:21327:3900 1:N:0:3	______________________________________________________________________________________________________________________________________________________________________________________________________________________________________________ATTTGAACATATGTAGTGAAGTATGGTAAGAGAACATGATGTATGGTGGTAGTG___________________________________________________________________________________________________________…		239	292	52
cl22	196	178	cl_70_M02866:64:000000000-AT0DG:1:1101:17377:2413 1:N:0:3	_______________________________________________________________________________________________________________________________________________________________________________________________________________________________________________CTTGTATGTAGGTGATAAGATACGGTGGAAGAACATGGTGTATAG___________________________________________________________________________________________________________________…		240	284	43
cl23	8	4	cl_450_M02866:64:000000000-AT0DG:1:1101:25667:13190 1:N:0:3	________________________________________________________________________________________________________________________________________________________________________________________________________________________________________________________________AGATATGGTATGGAGATGTGGTATGTAGTGGTA______________________________________________________________________________________________________________…
cl24	2276	2063	M02866:64:000000000-AT0DG:1:1101:23193:26782 1:N:0:3	_______________________________________________________________________________________________________________________________________________________________________________________________________________________________________________________________________________GTATGATATGTAGTAGGAGTAAGAGTGAAGTAGAGAACAACTTGAATG________________________________________________________________________________…		272	319	47
cl25	4	3	cl_2375_M02866:64:000000000-AT0DG:1:1109:15210:6301 1:N:0:3	_______________________________________________________________________________________________________________________________________________________________________________________________________________________________________________________________________________ACGTGATATGTAGTAAGAGTGGAAATAAGATAGGGAACAATTTAGTA_________________________________________________________________________________…
cl26	4614	4153	cl_2312_M02866:64:000000000-AT0DG:1:1104:3821:10415 1:N:0:3	________________________________________________________________________________________________________________________________________________________________________________________________________________________________________________________________________________________________________________AAGATAGTTTGAGGGAGGATGAGTTATTAGATAGTCAATTATTGTCATA______________________________________________…		305	353	48
cl27	61	58	cl_608_M02866:64:000000000-AT0DG:1:1101:8700:6860 1:N:0:3	_________________________________________________________________________________________________________________________________________________________________________________________________________________________________________________________________________________________________________________________________________________ATTAGTTGTTATTGGGATGTTTATAGAAGAGATAGGTAAAGAGTA_________________…		338	382	45
cl28	1	1	cl_2787_M02866:64:000000000-AT0DG:1:2110:16270:14432 1:N:0:3	_____________________________________________________________________________________________________________________________________________________________________________________________________________________________________________________________________________________________________________________________________________________________________________ACGATGGATGAGGAGTAGTGTATGGGGTTTTG__…
cl29	8631	4645	M02866:64:000000000-AT0DG:1:1104:25869:7480 1:N:0:3	_____________________________________________________________________________________________________________________________________________________________________________________________________________________________________________________________________________________________________________________________________________________________________________________TAGAGAACAGTGTAAGAAGTTTTACA…		374	417	43
cl30	982	889	cl_579_M02866:64:000000000-AT0DG:1:1101:21396:2675 1:N:0:3	_____________________________________________________________________________________________________________________________________________________________________________________________________________________________________________________________________________________________________________________________________________________________________________________TAGAGAGTAGTGCTGAGAGTTTTGTA…		374	417	43
cl31	1312	1257	cl_654_M02866:64:000000000-AT0DG:1:1106:27758:17936 1:N:0:3	_______________________________________________________________________________________________________________________________________________________________________________________________________________________________________________________________________________________________________________________________________________________________________________________________________GTTATGTG…		392	422	28
cl32	3	2	cl_1745_M02866:64:000000000-AT0DG:1:1102:3701:8690 1:N:0:3	____________________________________________________________________________________________________________________________________________________________________________________________________________________________________________________________________________________________________________________________________________________________________________________________________________AGA…
cl33	1	1	cl_1391_M02866:64:000000000-AT0DG:1:1112:11659:25435 1:N:0:3	_______________________________________________________________________________________________________________________________________________________________________________________________________________________________________________________________________________________________________________________________________________________________________________________________________________…
cl34	1	1	cl_643_M02866:64:000000000-AT0DG:1:2114:12360:3603 1:N:0:3	_______________________________________________________________________________________________________________________________________________________________________________________________________________________________________________________________________________________________________________________________________________________________________________________________________________…
cl35	1	1	cl_2399_M02866:64:000000000-AT0DG:1:1112:13507:8701 1:N:0:3	_______________________________________________________________________________________________________________________________________________________________________________________________________________________________________________________________________________________________________________________________________________________________________________________________________________…
cl36	1	1	cl_1610_M02866:64:000000000-AT0DG:1:2108:15039:13400 1:N:0:3	_______________________________________________________________________________________________________________________________________________________________________________________________________________________________________________________________________________________________________________________________________________________________________________________________________________…
cl37	4963	4670	cl_647_M02866:64:000000000-AT0DG:1:1111:10705:27711 1:N:0:3	_______________________________________________________________________________________________________________________________________________________________________________________________________________________________________________________________________________________________________________________________________________________________________________________________________________…		440	485	43
cl38	3	2	M02866:64:000000000-AT0DG:1:2101:11435:22340 1:N:0:3	_______________________________________________________________________________________________________________________________________________________________________________________________________________________________________________________________________________________________________________________________________________________________________________________________________________…
cl39	6437	5552	cl_813_M02866:64:000000000-AT0DG:1:2102:5999:18340 1:N:0:3	_______________________________________________________________________________________________________________________________________________________________________________________________________________________________________________________________________________________________________________________________________________________________________________________________________________…		474	522	47
cl40	11	8	cl_2132_M02866:64:000000000-AT0DG:1:1102:17434:7635 1:N:0:3	_______________________________________________________________________________________________________________________________________________________________________________________________________________________________________________________________________________________________________________________________________________________________________________________________________________…
cl41	1	1	cl_1523_M02866:64:000000000-AT0DG:1:2102:24032:17754 1:N:0:3	_______________________________________________________________________________________________________________________________________________________________________________________________________________________________________________________________________________________________________________________________________________________________________________________________________________…
cl42	1	1	M02866:64:000000000-AT0DG:1:2105:17598:26866 1:N:0:3	_______________________________________________________________________________________________________________________________________________________________________________________________________________________________________________________________________________________________________________________________________________________________________________________________________________…
cl43	5	0	cl_1627_M02866:64:000000000-AT0DG:1:1114:11013:23617 1:N:0:3	_______________________________________________________________________________________________________________________________________________________________________________________________________________________________________________________________________________________________________________________________________________________________________________________________________________…
cl44	1	1	cl_1061_M02866:64:000000000-AT0DG:1:2105:14410:6435 1:N:0:3	_______________________________________________________________________________________________________________________________________________________________________________________________________________________________________________________________________________________________________________________________________________________________________________________________________________…
cl45	82	77	cl_1249_M02866:64:000000000-AT0DG:1:1101:11450:7842 1:N:0:3	_______________________________________________________________________________________________________________________________________________________________________________________________________________________________________________________________________________________________________________________________________________________________________________________________________________…		504	551	47
cl46	5	2	M02866:64:000000000-AT0DG:1:1101:23140:18091 1:N:0:3	_______________________________________________________________________________________________________________________________________________________________________________________________________________________________________________________________________________________________________________________________________________________________________________________________________________…
cl47	15161	14644	cl_2160_M02866:64:000000000-AT0DG:1:2102:17285:26870 1:N:0:3	_______________________________________________________________________________________________________________________________________________________________________________________________________________________________________________________________________________________________________________________________________________________________________________________________________________…		527	557	28
cl48	30817	27847	cl_179_M02866:64:000000000-AT0DG:1:1101:6082:7417 1:N:0:3	_______________________________________________________________________________________________________________________________________________________________________________________________________________________________________________________________________________________________________________________________________________________________________________________________________________…		535	583	48
cl49	3	3	cl_2527_M02866:64:000000000-AT0DG:1:1107:25083:21260 1:N:0:3	_______________________________________________________________________________________________________________________________________________________________________________________________________________________________________________________________________________________________________________________________________________________________________________________________________________…
cl50	14	12	cl_1391_M02866:64:000000000-AT0DG:1:1101:15301:26630 1:N:0:3	_______________________________________________________________________________________________________________________________________________________________________________________________________________________________________________________________________________________________________________________________________________________________________________________________________________…
cl51	1	1	cl_901_M02866:64:000000000-AT0DG:1:1104:20634:24833 1:N:0:3	_______________________________________________________________________________________________________________________________________________________________________________________________________________________________________________________________________________________________________________________________________________________________________________________________________________…
cl52	1	1	cl_1523_M02866:64:000000000-AT0DG:1:2114:17780:5274 1:N:0:3	_______________________________________________________________________________________________________________________________________________________________________________________________________________________________________________________________________________________________________________________________________________________________________________________________________________…
cl53	45	45	cl_1969_M02866:64:000000000-AT0DG:1:1111:15601:24228 1:N:0:3	_______________________________________________________________________________________________________________________________________________________________________________________________________________________________________________________________________________________________________________________________________________________________________________________________________________…		561	591	29
cl54	9	5	cl_2787_M02866:64:000000000-AT0DG:1:1108:13928:11003 1:N:0:3	_______________________________________________________________________________________________________________________________________________________________________________________________________________________________________________________________________________________________________________________________________________________________________________________________________________…
cl55	6560	4499	M02866:64:000000000-AT0DG:1:1107:15083:2209 1:N:0:3	_______________________________________________________________________________________________________________________________________________________________________________________________________________________________________________________________________________________________________________________________________________________________________________________________________________…		564	604	39
cl56	328	295	cl_148_M02866:64:000000000-AT0DG:1:2109:28007:12399 1:N:0:3	_______________________________________________________________________________________________________________________________________________________________________________________________________________________________________________________________________________________________________________________________________________________________________________________________________________…		567	619	52
cl57	14	10	cl_2350_M02866:64:000000000-AT0DG:1:1105:7758:23197 1:N:0:3	_______________________________________________________________________________________________________________________________________________________________________________________________________________________________________________________________________________________________________________________________________________________________________________________________________________…
cl58	5	5	cl_2395_M02866:64:000000000-AT0DG:1:1108:10306:27080 1:N:0:3	_______________________________________________________________________________________________________________________________________________________________________________________________________________________________________________________________________________________________________________________________________________________________________________________________________________…
cl59	915	892	cl_1098_M02866:64:000000000-AT0DG:1:1101:10131:3265 1:N:0:3	_______________________________________________________________________________________________________________________________________________________________________________________________________________________________________________________________________________________________________________________________________________________________________________________________________________…		582	613	30
cl60	337	305	cl_1237_M02866:64:000000000-AT0DG:1:1101:24360:4883 1:N:0:3	_______________________________________________________________________________________________________________________________________________________________________________________________________________________________________________________________________________________________________________________________________________________________________________________________________________…		593	639	45
cl61	3	3	cl_1237_M02866:64:000000000-AT0DG:1:2105:25460:9415 1:N:0:3	_______________________________________________________________________________________________________________________________________________________________________________________________________________________________________________________________________________________________________________________________________________________________________________________________________________…
cl62	1	1	cl_1266_M02866:64:000000000-AT0DG:1:2112:21400:12747 1:N:0:3	_______________________________________________________________________________________________________________________________________________________________________________________________________________________________________________________________________________________________________________________________________________________________________________________________________________…
cl63	683	594	cl_1918_M02866:64:000000000-AT0DG:1:1101:18645:3399 1:N:0:3	_______________________________________________________________________________________________________________________________________________________________________________________________________________________________________________________________________________________________________________________________________________________________________________________________________________…		619	654	34
cl64	4553	4080	cl_1667_M02866:64:000000000-AT0DG:1:1113:8076:9528 1:N:0:3	_______________________________________________________________________________________________________________________________________________________________________________________________________________________________________________________________________________________________________________________________________________________________________________________________________________…		632	677	46
cl65	1	1	cl_49_M02866:64:000000000-AT0DG:1:2113:22063:7524 1:N:0:3	_______________________________________________________________________________________________________________________________________________________________________________________________________________________________________________________________________________________________________________________________________________________________________________________________________________…
cl66	1128	810	M02866:64:000000000-AT0DG:1:1113:23588:16719 1:N:0:3	_______________________________________________________________________________________________________________________________________________________________________________________________________________________________________________________________________________________________________________________________________________________________________________________________________________…		663	694	31
cl67	4201	3631	cl_1704_M02866:64:000000000-AT0DG:1:2113:25901:23656 1:N:0:3	_______________________________________________________________________________________________________________________________________________________________________________________________________________________________________________________________________________________________________________________________________________________________________________________________________________…		663	701	37
