# Supplementary material for: Guide RNA Repertoires in the Main Lineages of Trypanosoma cruzi: High Diversity and Variable Redundancy Among Strains
Source: Front Cell Infect Microbiol. 2021 May 31;11:663416. doi: 10.3389/fcimb.2021.663416 (PMC8202002; doi:10.3389/fcimb.2021.663416)
Supplement: Supplementary File 2 — Zip file containing gRNA classes aligned to different mRNAs for each strain in this study. [file DataSheet_2.zip › Supplementary File 2/TU18_Cascada1.txt_resSWARM.txt]

COIIESM	ATGAGTTTTATTTTATCATTTTGAATGATATTTTTAATAGATTCTGTTATAGTGTTATTATCTTTTGTTTGTTTTGTGTGCGTGTGGATATGTGCATTGCTTCTTTCTACAGTTCTATTAGTTACAAAAATAAATAATATATATTGTACATGAGATTTTATATCATCGAAGTTTGTGGATACTTATTGATTTGTAATAGGAGTCATGTTTATCATGTGTTTATTATTAAGACTTTGTTTATTATTATATTTTGGTTGTTTAAATTTTATTAGCTTTGATTTATGTAAAGTAGTAGGTTTTCAATGGTATTGAGTATACTTTTTGTTTGGAGAAACTACAATATTTAGTAATTTAATACTCGAGAGTGATTATTTGGTGGGAGATATGCGCTTATTACAA…
cl0	3	2	cl_2378_M02866:64:000000000-AT0DG:1:1106:3284:10396 1:N:0:3	__________________________________GATGTTTGAGGTGGTGTTGTGATAGTAATAA______________________________________________________________________________________________________________________________________________________________________________________________________________________________________________________________________________________________________________________________________________…
cl1	1	1	cl_1098_M02866:64:000000000-AT0DG:1:1101:22227:4751 1:N:0:3	__________________________________________________________________________________________________________________________GTGTTGTTATCTATTGTATATTATGTGTATT______________________________________________________________________________________________________________________________________________________________________________________________________________________________________________________…
cl2	1	1	M02866:64:000000000-AT0DG:1:2101:25030:24974 1:N:0:3	____________________________________________________________________________________________________________________________________________________________________________________________________________________________________TTGGAGGTAGGTGGTGGTATTGGGTTAGTGG____________________________________________________________________________________________________________________________________________…
cl3	44	25	cl_2787_M02866:64:000000000-AT0DG:1:1104:15913:17001 1:N:0:3	_______________________________________________________________________________________________________________________________________________________________________________________________________________________________________________________________________________________________________________________________________________________________________________________________________________…		408	445	36
cl4	1	1	cl_2787_M02866:64:000000000-AT0DG:1:2110:6035:21675 1:N:0:3	_______________________________________________________________________________________________________________________________________________________________________________________________________________________________________________________________________________________________________________________________________________________________________________________________________________…
cl5	2	2	cl_2132_M02866:64:000000000-AT0DG:1:2110:9180:14072 1:N:0:3	_______________________________________________________________________________________________________________________________________________________________________________________________________________________________________________________________________________________________________________________________________________________________________________________________________________…
cl6	1	1	cl_464_M02866:64:000000000-AT0DG:1:1111:19534:8290 1:N:0:3	_______________________________________________________________________________________________________________________________________________________________________________________________________________________________________________________________________________________________________________________________________________________________________________________________________________…
cl7	2	2	cl_49_M02866:64:000000000-AT0DG:1:1105:12446:26974 1:N:0:3	_______________________________________________________________________________________________________________________________________________________________________________________________________________________________________________________________________________________________________________________________________________________________________________________________________________…
