# Supplementary material for: Guide RNA Repertoires in the Main Lineages of Trypanosoma cruzi: High Diversity and Variable Redundancy Among Strains
Source: Front Cell Infect Microbiol. 2021 May 31;11:663416. doi: 10.3389/fcimb.2021.663416 (PMC8202002; doi:10.3389/fcimb.2021.663416)
Supplement: Supplementary File 2 — Zip file containing gRNA classes aligned to different mRNAs for each strain in this study. [file DataSheet_2.zip › Supplementary File 2/TU18_Cascada10.txt_resSWARM.txt]

ND9ESM	ATGTTTATATTTTTATGTTTGTTTCGTTTATGTTTTTGTTTGATTTTATTTTATTGTTTATGTTGTAGATGATGTTTTGTTTGTTTTGTTGATTGTAGTTTTTTATTTTTTTATTGTTTTGTTAGTTTTTTTTTATTTTATTGTATGTTTTTATTTTTTAATTTGTGATTTTTATTTTTGTATTGTTGTGATTTGTTGTTGGTTGATTTTTGTGGTTTTTGTTTTTGTCGTTTTATGTTGTTGTATATTTTATTTTGTTTATTTTTGTTGTATTCGTTTATGTTTTGTTTTATGTTGTTTATTTATTTTTTTTGGTTTGTGTTTTAGTTTTAGTTGTTTTTGTTATACATTTTTATTATTAGAACGTGAATGTTTTGATTTATTTGATTTTTATTTTGT…
cl0	49	27	cl_179_M02866:64:000000000-AT0DG:1:1101:26110:16778 1:N:0:3	_________AAGATTGTGGATGAGATAAATAGAGAGACGG_______________________________________________________________________________________________________________________________________________________________________________________________________________________________________________________________________________________________________________________________________________________________________…		10	40	28
cl1	22599	15249	cl_897_M02866:64:000000000-AT0DG:1:2104:8659:21135 1:N:0:3	________________TAGGTAGATTAAGTGTAGAAGTGAGTTGAAGTAGAATAACAAGTGTA________________________________________________________________________________________________________________________________________________________________________________________________________________________________________________________________________________________________________________________________________________…		17	63	46
cl2	66875	47819	cl_2650_M02866:64:000000000-AT0DG:1:1105:13588:27132 1:N:0:3	____________________TAGAGTGAATGTGGAGATAGGTTAAGATAGAATGACAAATGTAATAGT___________________________________________________________________________________________________________________________________________________________________________________________________________________________________________________________________________________________________________________________________________…		21	68	47
cl3	5	2	cl_5_M02866:64:000000000-AT0DG:1:1106:15136:28241 1:N:0:3	________________________GTAGATATGGGTGTAGGTTGGGATGAGGTAATTAGT___________________________________________________________________________________________________________________________________________________________________________________________________________________________________________________________________________________________________________________________________________________…
cl4	1	1	cl_2160_M02866:64:000000000-AT0DG:1:2114:25351:11049 1:N:0:3	_________________________TAAATGTGGAGGTGGATCGAGATATAATGGTGG_____________________________________________________________________________________________________________________________________________________________________________________________________________________________________________________________________________________________________________________________________________________…
cl5	8	7	cl_2556_M02866:64:000000000-AT0DG:1:1101:2667:16357 1:N:0:3	_______________________________________GGTTGAGATATAACGGTGAGTGTGATATGTG_________________________________________________________________________________________________________________________________________________________________________________________________________________________________________________________________________________________________________________________________________…
cl6	11	9	cl_816_M02866:64:000000000-AT0DG:1:1105:3688:15625 1:N:0:3	________________________________________ATTGGTATGGGGTGGCAGATATAATGTTGGTTG______________________________________________________________________________________________________________________________________________________________________________________________________________________________________________________________________________________________________________________________________…
cl7	3	3	cl_1679_M02866:64:000000000-AT0DG:1:2106:14369:6724 1:N:0:3	___________________________________________________________TATTGTGTTTATTATAAGATAGATGTGGTAG_____________________________________________________________________________________________________________________________________________________________________________________________________________________________________________________________________________________________________________________…
cl8	1447	1335	cl_1292_M02866:64:000000000-AT0DG:1:2106:27321:17381 1:N:0:3	____________________________________________________________________________________________________________GAAATAGTGGAGTAATTGAAAGAGAGTGGGGTGGCATACAAGAATTA____________________________________________________________________________________________________________________________________________________________________________________________________________________________________________________…		109	155	46
cl9	1	1	cl_645_M02866:64:000000000-AT0DG:1:2114:24658:7983 1:N:0:3	_______________________________________________________________________________________________________________________________AGTAGAGTAAAGCAATATGCGAAGATAGGAG_________________________________________________________________________________________________________________________________________________________________________________________________________________________________________________…
cl10	1	1	cl_5_M02866:64:000000000-AT0DG:1:1112:11039:26924 1:N:0:3	_________________________________________________________________________________________________________________________________________________________GGGGGGTTGGGTGTTGGAGATATGGGTGTAG_______________________________________________________________________________________________________________________________________________________________________________________________________________________…
cl11	408	371	cl_1921_M02866:64:000000000-AT0DG:1:1101:12890:6770 1:N:0:3	__________________________________________________________________________________________________________________________________________________________________________________________________________ATTTGAGAATGTTAAGAGTGGAAGTAGCAGAATGTGACAGTATATTAG_____________________________________________________________________________________________________________________________________________________…		203	250	46
cl12	185	176	cl_2444_M02866:64:000000000-AT0DG:1:1107:11321:13370 1:N:0:3	____________________________________________________________________________________________________________________________________________________________________________________________________________TGAAAGATGTTAGAAGTGGGAGTGGTGAAATACATTA______________________________________________________________________________________________________________________________________________________________…		205	241	35
cl13	4373	4150	cl_548_M02866:64:000000000-AT0DG:1:1101:17050:2303 1:N:0:3	_______________________________________________________________________________________________________________________________________________________________________________________________________________________AAAGATAGTGGCAGTAGAGCATAGTGTTGTATGAG_____________________________________________________________________________________________________________________________________________________…		216	250	32
cl14	4	3	cl_463_M02866:64:000000000-AT0DG:1:1107:12237:19297 1:N:0:3	_______________________________________________________________________________________________________________________________________________________________________________________________________________________GAGTATGGGGGTGGTAAGATGGGGTGGTATA_________________________________________________________________________________________________________________________________________________________…
cl15	39	21	M02866:64:000000000-AT0DG:1:1111:25965:12728 1:N:0:3	________________________________________________________________________________________________________________________________________________________________________________________________________________________AAGATAGAGTTAACAGAATGTAGTGAGATAT________________________________________________________________________________________________________________________________________________________…		217	247	28
cl16	3	3	cl_546_M02866:64:000000000-AT0DG:1:1111:26642:15688 1:N:0:3	______________________________________________________________________________________________________________________________________________________________________________________________________________________________AAGTTAATAGAGTGTAGTGATGTATTGAGTG__________________________________________________________________________________________________________________________________________________…
cl17	1	1	cl_3047_M02866:64:000000000-AT0DG:1:2108:13160:10728 1:N:0:3	____________________________________________________________________________________________________________________________________________________________________________________________________________________________________GTTAGATATGGTGATGTATGAGGTGGGTTGAG___________________________________________________________________________________________________________________________________________…
cl18	1	1	cl_9_M02866:64:000000000-AT0DG:1:1114:11877:25567 1:N:0:3	___________________________________________________________________________________________________________________________________________________________________________________________________________________________________________________GTGCAAGATAGAGTAAACAGAAGTAGCGAGA_____________________________________________________________________________________________________________________________…
cl19	3	3	cl_2987_M02866:64:000000000-AT0DG:1:1101:22972:20752 1:N:0:3	_______________________________________________________________________________________________________________________________________________________________________________________________________________________________________________________GAGGTGCGGTGAGCGAAAATAATGTGGTTGGG________________________________________________________________________________________________________________________…
cl20	1	1	cl_683_M02866:64:000000000-AT0DG:1:1111:5214:8479 1:N:0:3	________________________________________________________________________________________________________________________________________________________________________________________________________________________________________________________AGGTGGGTTGGATAGAGATAATGTGGTTGGG________________________________________________________________________________________________________________________…
cl21	1	1	cl_1657_M02866:64:000000000-AT0DG:1:1109:9097:12709 1:N:0:3	_______________________________________________________________________________________________________________________________________________________________________________________________________________________________________________________________________AAATGATGGAGACAGGTGTGGAATATAATGTGGT______________________________________________________________________________________________________…
cl22	1	1	cl_1689_M02866:64:000000000-AT0DG:1:1112:9391:18145 1:N:0:3	___________________________________________________________________________________________________________________________________________________________________________________________________________________________________________________________________________AGTATGGGCAGATATGTGGCGGAATATAATG_____________________________________________________________________________________________________…
cl23	1	1	M02866:64:000000000-AT0DG:1:1108:20913:6938 1:N:0:3	_______________________________________________________________________________________________________________________________________________________________________________________________________________________________________________________________________________TTAGTAGGTGCAAGATAGAGTACACTGAATG_________________________________________________________________________________________________…
cl24	2	0	cl_5_M02866:64:000000000-AT0DG:1:2111:24898:15940 1:N:0:3	________________________________________________________________________________________________________________________________________________________________________________________________________________________________________________________________________________ATATGGGTGTAGGTTGGGATGTGGTAAATAGTTAA____________________________________________________________________________________________…
cl25	2	2	cl_3012_M02866:64:000000000-AT0DG:1:1102:4052:11699 1:N:0:3	___________________________________________________________________________________________________________________________________________________________________________________________________________________________________________________________________________________TAGGTATAAAATGGTATGTGGTGAGTGGATGCG___________________________________________________________________________________________…
cl26	1	1	cl_1964_M02866:64:000000000-AT0DG:1:1112:17585:28757 1:N:0:3	___________________________________________________________________________________________________________________________________________________________________________________________________________________________________________________________________________________TAGATGAGAGATAGAGTATGGTGTGTAAGTAG____________________________________________________________________________________________…
cl27	5	5	cl_2787_M02866:64:000000000-AT0DG:1:1109:12230:11322 1:N:0:3	_________________________________________________________________________________________________________________________________________________________________________________________________________________________________________________________________________________________________________AAGTGGAAAGAGAAGATTGGGTGTTAGATTA_______________________________________________________________________…
cl28	5	4	cl_639_M02866:64:000000000-AT0DG:1:1102:22519:17351 1:N:0:3	_____________________________________________________________________________________________________________________________________________________________________________________________________________________________________________________________________________________________________________AGGTAGGAGTGACTAAGTACAAGATGAGAGT___________________________________________________________________…
cl29	1	1	M02866:64:000000000-AT0DG:1:1108:14796:19614 1:N:0:3	________________________________________________________________________________________________________________________________________________________________________________________________________________________________________________________________________________________________________________________________________AGTTCAGTAAGAGCAATATGCGAAGATAGGAG_______________________________________…
cl30	15496	14792	cl_1657_M02866:64:000000000-AT0DG:1:1109:9097:12709 1:N:0:3	________________________________________________________________________________________________________________________________________________________________________________________________________________________________________________________________________________________________________________________________________________________________________TGTTGTATTTGTAAGATTGAATAGATTGGAG________…		361	391	30
cl31	2	2	cl_2527_M02866:64:000000000-AT0DG:1:2106:13893:16748 1:N:0:3	________________________________________________________________________________________________________________________________________________________________________________________________________________________________________________________________________________________________________________________________________________________________________________________TTATGTAAATTGGAAATGGAGTG…
cl32	6	3	cl_1711_M02866:64:000000000-AT0DG:1:1101:20383:13602 1:N:0:3	___________________________________________________________________________________________________________________________________________________________________________________________________________________________________________________________________________________________________________________________________________________________________________________________________GAAATCAAGACG…
cl33	2	2	cl_816_M02866:64:000000000-AT0DG:1:1106:17899:14435 1:N:0:3	_______________________________________________________________________________________________________________________________________________________________________________________________________________________________________________________________________________________________________________________________________________________________________________________________________________…
cl34	1	1	M02866:64:000000000-AT0DG:1:1107:9300:26788 1:N:0:3	_______________________________________________________________________________________________________________________________________________________________________________________________________________________________________________________________________________________________________________________________________________________________________________________________________________…
cl35	22334	20503	cl_898_M02866:64:000000000-AT0DG:1:1111:21835:27394 1:N:0:3	_______________________________________________________________________________________________________________________________________________________________________________________________________________________________________________________________________________________________________________________________________________________________________________________________________________…		418	455	38
cl36	5	2	cl_2241_M02866:64:000000000-AT0DG:1:1101:2063:17666 1:N:0:3	_______________________________________________________________________________________________________________________________________________________________________________________________________________________________________________________________________________________________________________________________________________________________________________________________________________…
cl37	15	7	cl_2171_M02866:64:000000000-AT0DG:1:1102:24381:15641 1:N:0:3	_______________________________________________________________________________________________________________________________________________________________________________________________________________________________________________________________________________________________________________________________________________________________________________________________________________…
cl38	3	3	cl_2171_M02866:64:000000000-AT0DG:1:1114:3226:14476 1:N:0:3	_______________________________________________________________________________________________________________________________________________________________________________________________________________________________________________________________________________________________________________________________________________________________________________________________________________…
cl39	6	4	cl_1038_M02866:64:000000000-AT0DG:1:1102:12707:6158 1:N:0:3	_______________________________________________________________________________________________________________________________________________________________________________________________________________________________________________________________________________________________________________________________________________________________________________________________________________…
cl40	2	2	cl_2835_M02866:64:000000000-AT0DG:1:1112:26922:17581 1:N:0:3	_______________________________________________________________________________________________________________________________________________________________________________________________________________________________________________________________________________________________________________________________________________________________________________________________________________…
cl41	12136	11248	cl_1058_M02866:64:000000000-AT0DG:1:1103:28115:12648 1:N:0:3	_______________________________________________________________________________________________________________________________________________________________________________________________________________________________________________________________________________________________________________________________________________________________________________________________________________…		527	566	38
cl42	5	3	cl_1058_M02866:64:000000000-AT0DG:1:1103:16927:10342 1:N:0:3	_______________________________________________________________________________________________________________________________________________________________________________________________________________________________________________________________________________________________________________________________________________________________________________________________________________…
cl43	3	3	cl_2821_M02866:64:000000000-AT0DG:1:2105:17948:8437 1:N:0:3	_______________________________________________________________________________________________________________________________________________________________________________________________________________________________________________________________________________________________________________________________________________________________________________________________________________…
