# Supplementary material for: Guide RNA Repertoires in the Main Lineages of Trypanosoma cruzi: High Diversity and Variable Redundancy Among Strains
Source: Front Cell Infect Microbiol. 2021 May 31;11:663416. doi: 10.3389/fcimb.2021.663416 (PMC8202002; doi:10.3389/fcimb.2021.663416)
Supplement: Supplementary File 2 — Zip file containing gRNA classes aligned to different mRNAs for each strain in this study. [file DataSheet_2.zip › Supplementary File 2/TU18_Cascada11.txt_resSWARM.txt]

RPS12ESM	AATAAATATATTTTGTTTTTTTTGCGTATGTGATTTTTGTATGGTTGTTGTTTACGTTTTGTTTTGTTTGTTTTATGTTATTATATGAGCCCACGATTACCCAGTTCCGGTAACCGTCGTGTGTTATATGCCGTATTTTATTTGTATAGTTTTGTTTGGGTGTTGCGTTGTTTTTTTTGTTGTTTTGTTAATTTAGCTATGTCATTATTTATTATAGAAGGTGGTGGTTTTATTGATTTACCCGGTATAAAATATTATACACGTATTGTAAGTTAA
cl0	2386	403	cl_2642_M02866:64:000000000-AT0DG:1:1111:6335:12596 1:N:0:3	________GTATGATAAGAGAAGTGCGTGTATTGAAGACATACTA_______________________________________________________________________________________________________________________________________________________________________________________________________________________________________		9	45	36
cl1	93932	88165	cl_2642_M02866:64:000000000-AT0DG:1:1101:17037:2042 1:N:0:3	________GTATGATAAGAGAAGTGCGTGTATTGAAGACATACTATTGACAG________________________________________________________________________________________________________________________________________________________________________________________________________________________________		9	52	42
cl2	1	1	cl_384_M02866:64:000000000-AT0DG:1:2108:25674:22533 1:N:0:3	____________GTTGAGAGAAGTACATATATTGGGAACATGAT________________________________________________________________________________________________________________________________________________________________________________________________________________________________________
cl3	33744	22005	cl_9_M02866:64:000000000-AT0DG:1:2105:28248:9178 1:N:0:3	___________________________TATATTAGAAGTGTGTTAATAGTAGGTGCAAGATAGAGTAAACAGAATGTAGTGAGATATT____________________________________________________________________________________________________________________________________________________________________________________________		28	88	60
cl4	1	1	cl_1019_M02866:64:000000000-AT0DG:1:2114:12884:6730 1:N:0:3	_______________________________TTGAAAGCATGTTGGTGGTAGATGTGAAGTAAAACAAGCTGAG__________________________________________________________________________________________________________________________________________________________________________________________________________
cl5	1	1	cl_1921_M02866:64:000000000-AT0DG:1:1104:26986:17461 1:N:0:3	________________________________________________________AGAGTGGAAGAGGCAGAATGTGACGGTATATTAG__________________________________________________________________________________________________________________________________________________________________________________________
cl6	1048	979	cl_546_M02866:64:000000000-AT0DG:1:1101:11706:4229 1:N:0:3	______________________________________________________________AAGTTAATAGAGTGTAGTGATGTATTTGAGTGTTGATG________________________________________________________________________________________________________________________________________________________________________________		63	100	36
cl7	2437	2317	cl_1059_M02866:64:000000000-AT0DG:1:2105:20881:6052 1:N:0:3	___________________________________________________________________________________________________________GCTGTTGGTAGAGTATAATGTGTGGCATGAGATGTA_____________________________________________________________________________________________________________________________________		108	143	34
cl8	26	15	cl_1729_M02866:64:000000000-AT0DG:1:1102:19533:4871 1:N:0:3	________________________________________________________________________________________________________________________TGAAATATATGACGTGGAATGGAGATATTGG_____________________________________________________________________________________________________________________________
cl9	3845	3689	cl_1704_M02866:64:000000000-AT0DG:1:1105:6898:12637 1:N:0:3	_____________________________________________________________________________________________________________________________________________________________________GTGGTAGTAGAAGTAATAGGACAGTCAGGTG________________________________________________________________________________		166	196	28
cl10	1	1	cl_2085_M02866:64:000000000-AT0DG:1:1110:3449:10645 1:N:0:3	_____________________________________________________________________________________________________________________________________________________________________________AAGATTGATAGGATGGTTGGATTAATGTGGT________________________________________________________________________
cl11	1	1	cl_1391_M02866:64:000000000-AT0DG:1:1109:27121:15797 1:N:0:3	_________________________________________________________________________________________________________________________________________________________________________________ATGGTGTAGTAATTGAGTCGATATGATAGTT____________________________________________________________________
cl12	5	3	cl_2664_M02866:64:000000000-AT0DG:1:1105:26097:7702 1:N:0:3	_______________________________________________________________________________________________________________________________________________________________________________________________GTATTGATGTGGTGGTGGATGGTGTTTGTTGT_____________________________________________________
cl13	20	5	cl_5_M02866:64:000000000-AT0DG:1:1105:28749:14496 1:N:0:3	__________________________________________________________________________________________________________________________________________________________________________________________________________GTAATGAGTGATGTTTTCTATTGTCAGGTTA___________________________________________
cl14	14695	13997	M02866:64:000000000-AT0DG:1:2113:8483:23949 1:N:0:3	_____________________________________________________________________________________________________________________________________________________________________________________________________________________________ATTGTTAGAGTAATTGAGTGGTTCATGTCTTATAGTGTGTGCATAA_________		222	267	44
cl15	7	5	cl_2378_M02866:64:000000000-AT0DG:1:1102:14893:15425 1:N:0:3	__________________________________________________________________________________________________________________________________________________________________________________________________________________________________TTAAATGACTGAGTGGATTGTGTGTTATGGTGTG________________
cl16	2163	2055	cl_464_M02866:64:000000000-AT0DG:1:2109:22413:12243 1:N:0:3	_____________________________________________________________________________________________________________________________________________________________________________________________________________________________________AGTAATTGAATGTGTTGTGTTTTATAGTGTGTGTATAG_________		230	267	37
cl17	173	88	M02866:64:000000000-AT0DG:1:1106:3958:16508 1:N:0:3	________________________________________________________________________________________________________________________________________________________________________________________________________________________________________AATTGAGTGGTTCATGTCTTATAGTGTGTGCATAA_________		233	267	33
