# Supplementary material for: Guide RNA Repertoires in the Main Lineages of Trypanosoma cruzi: High Diversity and Variable Redundancy Among Strains
Source: Front Cell Infect Microbiol. 2021 May 31;11:663416. doi: 10.3389/fcimb.2021.663416 (PMC8202002; doi:10.3389/fcimb.2021.663416)
Supplement: Supplementary File 2 — Zip file containing gRNA classes aligned to different mRNAs for each strain in this study. [file DataSheet_2.zip › Supplementary File 2/TU18_Cascada2.txt_resSWARM.txt]

COIIIESM	ATGTTTTTGTTTCGTTGTATATTTGTTGGTGTTAGTGGTGTTTTTGTTTTTTTATCTTTACCCGCCATTGTTATTGTGTATTGATTATTTTGTTTATTAGGTTTTATGTGTTTATTATTTGGGTGTTTTGTTTTTGTTGATGTATGTTTTATTTTTTTTTTTGTGTGTTTGTTATTTTGTTTGTTAGTTTTATTTGTGGATTTATTTTGTGATTTTTTACGTGGTATTTTTGATTTTTGTTGTTTATTGCGTGTTGTCCAATATTGTTTTATTTGATTTGTTATTAGTGAATTTATTTTATTTATGGCATTTTTTACCGTAGTTTTTGGTTTATGTTTATTTTTATGTTGTGAGTTTGCTTTTGTTTTTTGTTTACCATTATTATTTTGTTGTTTATTA…
cl0	1367	1293	cl_654_M02866:64:000000000-AT0DG:1:1101:23759:4390 1:N:0:3	TGTAGAAGTAGAGCAGCATGTGAATAGTAGT________________________________________________________________________________________________________________________________________________________________________________________________________________________________________________________________________________________________________________________________________________________________________________…		1	31	30
cl1	6	6	cl_1876_M02866:64:000000000-AT0DG:1:1102:10899:13808 1:N:0:3	____GATATAGAATGACATATGAGTTGTCGTGGTTG___________________________________________________________________________________________________________________________________________________________________________________________________________________________________________________________________________________________________________________________________________________________________________…
cl2	162	150	cl_1212_M02866:64:000000000-AT0DG:1:1110:23840:21448 1:N:0:3	____________GTAGTATGTGAATGGCTGTAATTGCTATAAGAGTAAAAGAATAGGTGT___________________________________________________________________________________________________________________________________________________________________________________________________________________________________________________________________________________________________________________________________________________…		13	60	47
cl3	1	1	cl_786_M02866:64:000000000-AT0DG:1:1114:26408:22068 1:N:0:3	_____________________________________TATGGGGGTAAATAGATGGAAATGGATGGTAGTGGTGG____________________________________________________________________________________________________________________________________________________________________________________________________________________________________________________________________________________________________________________________________…
cl4	1562	1447	cl_2317_M02866:64:000000000-AT0DG:1:1110:10512:26799 1:N:0:3	_______________________________________TTAAGATAGAAGAGTAGAGGTAGGCGGTGTTAATAGTGTGTAATTAG_________________________________________________________________________________________________________________________________________________________________________________________________________________________________________________________________________________________________________________________…		40	86	44
cl5	23	22	cl_1814_M02866:64:000000000-AT0DG:1:1110:15968:14522 1:N:0:3	________________________________________GTAGGTGAAAGAGTAGAAATGGGTAGTAGCAATAGTACATGATTAG_________________________________________________________________________________________________________________________________________________________________________________________________________________________________________________________________________________________________________________________…		41	86	44
cl6	16572	15964	cl_1730_M02866:64:000000000-AT0DG:1:1105:9352:8975 1:N:0:3	______________________________________________________AGAAGTGTGTGATAATAATGACATATGGTAGA_________________________________________________________________________________________________________________________________________________________________________________________________________________________________________________________________________________________________________________________…		55	86	29
cl7	1	1	cl_384_M02866:64:000000000-AT0DG:1:2101:17652:26795 1:N:0:3	_________________________________________________________________GTGTTGGTGATGCATAGTTGGTGGGGGAGGTGGTT___________________________________________________________________________________________________________________________________________________________________________________________________________________________________________________________________________________________________________…
cl8	3179	3020	cl_2664_M02866:64:000000000-AT0DG:1:1101:7269:4758 1:N:0:3	___________________________________________________________________________CATATGATTAGTGAGATGGATGATCTAATATGTACAAGTG____________________________________________________________________________________________________________________________________________________________________________________________________________________________________________________________________________________________…		76	115	39
cl9	1545	1416	cl_656_M02866:64:000000000-AT0DG:1:2106:5425:10415 1:N:0:3	_____________________________________________________________________________TGTAATTAATGAGATGGATAGTCTAAAGTGTACAGATAGTGAGTT_____________________________________________________________________________________________________________________________________________________________________________________________________________________________________________________________________________________…		78	122	45
cl10	1025	984	cl_3034_M02866:64:000000000-AT0DG:1:1101:7611:4703 1:N:0:3	_____________________________________________________________________________TGTAATAAGTGGAGTGGATGGTGCAAGATAT___________________________________________________________________________________________________________________________________________________________________________________________________________________________________________________________________________________________________…		78	108	29
cl11	767	703	cl_3014_M02866:64:000000000-AT0DG:1:1101:9840:3950 1:N:0:3	______________________________________________________________________________________________________ATGTACATAGATAGTGGATTCATGAGATAGAGATAATTACATGTGGAATGAG_____________________________________________________________________________________________________________________________________________________________________________________________________________________________________________________…		103	154	51
cl12	41561	36569	cl_639_M02866:64:000000000-AT0DG:1:2113:13409:18229 1:N:0:3	_______________________________________________________________________________________________________AATATGTAAATAGTAAGTTTGTAAGGTAGGAGTGACTATGTACAAGATGAGAGTGG________________________________________________________________________________________________________________________________________________________________________________________________________________________________________________…		104	159	55
cl13	1	1	cl_358_M02866:64:000000000-AT0DG:1:1107:24334:5126 1:N:0:3	_______________________________________________________________________________________________________ATTATGTAGATGGTGGACTTGTGAAATAGGAGCAGTTGTATACAAGAT________________________________________________________________________________________________________________________________________________________________________________________________________________________________________________________…
cl14	14996	10539	cl_1050_M02866:64:000000000-AT0DG:1:1105:10275:26965 1:N:0:3	___________________________________________________________________________________________________________TATAGATAGTGAGCTTGTAGAATAGAAACAGTTACATGCAAGATTG______________________________________________________________________________________________________________________________________________________________________________________________________________________________________________________…		108	153	45
cl15	3	2	M02866:64:000000000-AT0DG:1:1103:14280:11700 1:N:0:3	___________________________________________________________________________________________________________________GTGGATTCATGCGATAGAGATAATTACATGTGGAATGAG_____________________________________________________________________________________________________________________________________________________________________________________________________________________________________________________…
cl16	1	1	cl_2132_M02866:64:000000000-AT0DG:1:1110:15628:18899 1:N:0:3	___________________________________________________________________________________________________________________GTAGGTTGGTGGGATGGGGGTGGGTGTATGTG____________________________________________________________________________________________________________________________________________________________________________________________________________________________________________________________…
cl17	3	2	cl_901_M02866:64:000000000-AT0DG:1:1101:8862:8584 1:N:0:3	__________________________________________________________________________________________________________________________TATAAGATGGAAATAGTTGTGTATGATATAA______________________________________________________________________________________________________________________________________________________________________________________________________________________________________________________…
cl18	1	1	cl_179_M02866:64:000000000-AT0DG:1:1110:21814:23350 1:N:0:3	____________________________________________________________________________________________________________________________________AGATGATTGTGGATGAGATAAAGAGAGACGCG___________________________________________________________________________________________________________________________________________________________________________________________________________________________________________…
cl19	4630	4188	cl_2835_M02866:64:000000000-AT0DG:1:1101:8847:21567 1:N:0:3	_______________________________________________________________________________________________________________________________________TAGTTATGTGTAGGGTGGAAGAAAGAGCATGTAGACAATGAAGTAG__________________________________________________________________________________________________________________________________________________________________________________________________________________________…		136	181	46
cl20	2	1	cl_2787_M02866:64:000000000-AT0DG:1:1110:23166:9532 1:N:0:3	________________________________________________________________________________________________________________________________________________________________________________GGTGAGTGGTTTGGATAAGTATTTAAATATG________________________________________________________________________________________________________________________________________________________________________________________________…
cl21	40680	14107	cl_1610_M02866:64:000000000-AT0DG:1:1101:24824:14782 1:N:0:3	_____________________________________________________________________________________________________________________________________________________________________________________AAGATTAAAGTGAACATTTGAGTGAGACATTAAAAGATGTATTATGAAATTTGA____________________________________________________________________________________________________________________________________________________________________…		182	235	52
cl22	44	42	cl_246_M02866:64:000000000-AT0DG:1:1101:5920:7088 1:N:0:3	______________________________________________________________________________________________________________________________________________________________________________________TTGTTAAAGTGAGCATTTAGATAGAGTATTAGAAAGTGTGTCATAGAATTTGA____________________________________________________________________________________________________________________________________________________________________…		183	235	51
cl23	9	0	cl_2132_M02866:64:000000000-AT0DG:1:1106:13002:23940 1:N:0:3	__________________________________________________________________________________________________________________________________________________________________________________________________________GTAGAGAGTTGAAGGATGTATTAAAAGAACAAA____________________________________________________________________________________________________________________________________________________________________…
cl24	2	1	M02866:64:000000000-AT0DG:1:1103:9000:13988 1:N:0:3	____________________________________________________________________________________________________________________________________________________________________________________________________________AAAGTGCTAAAAGGTATGTCGTAAAGAATGGG___________________________________________________________________________________________________________________________________________________________________…
cl25	17061	15554	cl_704_M02866:64:000000000-AT0DG:1:2113:6073:13827 1:N:0:3	__________________________________________________________________________________________________________________________________________________________________________________________________________________________TGTATTATTGAAGTTGAAAATAACAGATGACGTATGGCAGATTGTG_______________________________________________________________________________________________________________________________________…		219	264	44
cl26	55	39	cl_1969_M02866:64:000000000-AT0DG:1:1101:20048:16138 1:N:0:3	___________________________________________________________________________________________________________________________________________________________________________________________________________________________ACATTGTGAAGATTGGAGACATTAGATGATGTATAGTAGGT___________________________________________________________________________________________________________________________________________…		220	260	39
cl27	2	1	cl_816_M02866:64:000000000-AT0DG:1:1109:5144:18484 1:N:0:3	_________________________________________________________________________________________________________________________________________________________________________________________________________________________________TGGGAGTAAAAGATGGTAGGTGGTTTGTGGT_______________________________________________________________________________________________________________________________________________…
cl28	1	1	cl_2650_M02866:64:000000000-AT0DG:1:1108:16457:3150 1:N:0:3	___________________________________________________________________________________________________________________________________________________________________________________________________________________________________________________AGTAGTACGTGATGAGTTATGGTGGTGTGAGTT___________________________________________________________________________________________________________________________…
cl29	293	269	cl_867_M02866:64:000000000-AT0DG:1:1101:6924:5178 1:N:0:3	__________________________________________________________________________________________________________________________________________________________________________________________________________________________________________________________TATGGTAGTTTATAGTAGAATGAGTTAGATAATGATCACTTA___________________________________________________________________________________________________________…		251	292	41
cl30	3052	2832	cl_2871_M02866:64:000000000-AT0DG:1:1105:8770:12492 1:N:0:3	__________________________________________________________________________________________________________________________________________________________________________________________________________________________________________________________________GTTGTCATAAAATAGGTTGAATGATAGTTACTTAGTT________________________________________________________________________________________________________…		259	295	35
cl31	416	390	cl_2963_M02866:64:000000000-AT0DG:1:1113:21793:24929 1:N:0:3	_________________________________________________________________________________________________________________________________________________________________________________________________________________________________________________________________________________ATTTGACAGTGATTGTTTGAGTGGAATGAATAT_____________________________________________________________________________________________…		274	306	32
cl32	216	205	cl_1384_M02866:64:000000000-AT0DG:1:1101:8109:5643 1:N:0:3	___________________________________________________________________________________________________________________________________________________________________________________________________________________________________________________________________________________________________AAGTGAAATAGATATCTTGAGAGGTGGTATCAGAAGTCA_____________________________________________________________________…		292	330	38
cl33	8898	8238	cl_381_M02866:64:000000000-AT0DG:1:1113:18729:5943 1:N:0:3	_______________________________________________________________________________________________________________________________________________________________________________________________________________________________________________________________________________________________________________________________ATTAGAGACTGAGTATGAATAGAGATATGGTATTTAAGTGAGAAC___________________________________…		320	364	45
cl34	1	1	cl_647_M02866:64:000000000-AT0DG:1:1102:16251:20141 1:N:0:3	__________________________________________________________________________________________________________________________________________________________________________________________________________________________________________________________________________________________________________________________________GAGGGTTATATGTGGGTGGAGATATAATGTG______________________________________________…
cl35	2789	2666	cl_647_M02866:64:000000000-AT0DG:1:1101:20403:3972 1:N:0:3	__________________________________________________________________________________________________________________________________________________________________________________________________________________________________________________________________________________________________________________________________________AGTTCAGGTGGGAGTGTAATATGTGGGTGGAGATA__________________________________…		331	365	33
cl36	266	229	cl_1861_M02866:64:000000000-AT0DG:1:1104:3356:14664 1:N:0:3	________________________________________________________________________________________________________________________________________________________________________________________________________________________________________________________________________________________________________________________________________________________TGTGTTATTTGAATGAAGATAAGAGACGAATGGTGATGATAAGGTGACATA____…		345	395	49
cl37	687	668	cl_2062_M02866:64:000000000-AT0DG:1:1101:9661:4843 1:N:0:3	____________________________________________________________________________________________________________________________________________________________________________________________________________________________________________________________________________________________________________________________________________________________GTAATTGGGTGGAGGTGGATAGTAGATGGTA____________________…		349	379	29
cl38	10518	9819	M02866:64:000000000-AT0DG:1:1106:25475:23803 1:N:0:3	_______________________________________________________________________________________________________________________________________________________________________________________________________________________________________________________________________________________________________________________________________________________________________GAAGTAGAAAACAAGTGGTGATAGTAGAACAACA______…		360	393	34
cl39	9897	8979	cl_1009_M02866:64:000000000-AT0DG:1:1107:17772:12916 1:N:0:3	_________________________________________________________________________________________________________________________________________________________________________________________________________________________________________________________________________________________________________________________________________________________________________________________TAGTAATAGAACGGTGAATGGT…		378	423	45
cl40	2	2	cl_2399_M02866:64:000000000-AT0DG:1:1111:10024:23748 1:N:0:3	_________________________________________________________________________________________________________________________________________________________________________________________________________________________________________________________________________________________________________________________________________________________________________________________TAGTGATGGAGAAGTAGGTAGT…
cl41	1	1	cl_547_M02866:64:000000000-AT0DG:1:1113:3893:9363 1:N:0:3	______________________________________________________________________________________________________________________________________________________________________________________________________________________________________________________________________________________________________________________________________________________________________________________________GTAAAACAATTGGTGGT…
cl42	2	1	cl_670_M02866:64:000000000-AT0DG:1:2108:16707:3588 1:N:0:3	____________________________________________________________________________________________________________________________________________________________________________________________________________________________________________________________________________________________________________________________________________________________________________________________________TAGTAAAAGAT…
cl43	89	79	cl_2564_M02866:64:000000000-AT0DG:1:1101:27185:16479 1:N:0:3	_______________________________________________________________________________________________________________________________________________________________________________________________________________________________________________________________________________________________________________________________________________________________________________________________________TAAATAGT…		392	436	44
cl44	3	1	M02866:64:000000000-AT0DG:1:1103:29565:14177 1:N:0:3	_______________________________________________________________________________________________________________________________________________________________________________________________________________________________________________________________________________________________________________________________________________________________________________________________________CAAGCGGT…
cl45	1	1	cl_1059_M02866:64:000000000-AT0DG:1:2103:16885:15855 1:N:0:3	________________________________________________________________________________________________________________________________________________________________________________________________________________________________________________________________________________________________________________________________________________________________________________________________________ATACGAT…
cl46	6	2	cl_639_M02866:64:000000000-AT0DG:1:1107:26060:19729 1:N:0:3	_________________________________________________________________________________________________________________________________________________________________________________________________________________________________________________________________________________________________________________________________________________________________________________________________________AGTTGT…
cl47	1054	963	M02866:64:000000000-AT0DG:1:1101:15018:2114 1:N:0:3	_______________________________________________________________________________________________________________________________________________________________________________________________________________________________________________________________________________________________________________________________________________________________________________________________________________…		413	463	49
cl48	1	1	M02866:64:000000000-AT0DG:1:2109:26120:24305 1:N:0:3	_______________________________________________________________________________________________________________________________________________________________________________________________________________________________________________________________________________________________________________________________________________________________________________________________________________…
cl49	2138	2034	cl_683_M02866:64:000000000-AT0DG:1:2101:24910:8515 1:N:0:3	_______________________________________________________________________________________________________________________________________________________________________________________________________________________________________________________________________________________________________________________________________________________________________________________________________________…		423	456	32
cl50	246	238	cl_146_M02866:64:000000000-AT0DG:1:2102:18620:4505 1:N:0:3	_______________________________________________________________________________________________________________________________________________________________________________________________________________________________________________________________________________________________________________________________________________________________________________________________________________…		430	462	32
cl51	1	1	M02866:64:000000000-AT0DG:1:2105:14515:5867 1:N:0:3	_______________________________________________________________________________________________________________________________________________________________________________________________________________________________________________________________________________________________________________________________________________________________________________________________________________…
cl52	4351	3985	cl_786_M02866:64:000000000-AT0DG:1:1110:28447:11126 1:N:0:3	_______________________________________________________________________________________________________________________________________________________________________________________________________________________________________________________________________________________________________________________________________________________________________________________________________________…		442	487	45
cl53	6	5	cl_1050_M02866:64:000000000-AT0DG:1:1102:8402:6612 1:N:0:3	_______________________________________________________________________________________________________________________________________________________________________________________________________________________________________________________________________________________________________________________________________________________________________________________________________________…
cl54	23	16	cl_49_M02866:64:000000000-AT0DG:1:1101:15590:11315 1:N:0:3	_______________________________________________________________________________________________________________________________________________________________________________________________________________________________________________________________________________________________________________________________________________________________________________________________________________…
cl55	773	708	cl_298_M02866:64:000000000-AT0DG:1:1101:14120:2987 1:N:0:3	_______________________________________________________________________________________________________________________________________________________________________________________________________________________________________________________________________________________________________________________________________________________________________________________________________________…		476	521	45
cl56	285	244	cl_2403_M02866:64:000000000-AT0DG:1:1101:8059:6633 1:N:0:3	_______________________________________________________________________________________________________________________________________________________________________________________________________________________________________________________________________________________________________________________________________________________________________________________________________________…		481	524	42
cl57	323	290	cl_631_M02866:64:000000000-AT0DG:1:2109:22602:24452 1:N:0:3	_______________________________________________________________________________________________________________________________________________________________________________________________________________________________________________________________________________________________________________________________________________________________________________________________________________…		504	547	44
cl58	4666	4272	cl_548_M02866:64:000000000-AT0DG:1:2105:21050:26806 1:N:0:3	_______________________________________________________________________________________________________________________________________________________________________________________________________________________________________________________________________________________________________________________________________________________________________________________________________________…		508	553	45
cl59	1	1	cl_1268_M02866:64:000000000-AT0DG:1:1108:26124:13470 1:N:0:3	_______________________________________________________________________________________________________________________________________________________________________________________________________________________________________________________________________________________________________________________________________________________________________________________________________________…
cl60	13255	12017	cl_2171_M02866:64:000000000-AT0DG:1:1106:25615:18780 1:N:0:3	_______________________________________________________________________________________________________________________________________________________________________________________________________________________________________________________________________________________________________________________________________________________________________________________________________________…		532	578	46
cl61	1	1	M02866:64:000000000-AT0DG:1:2105:18623:14011 1:N:0:3	_______________________________________________________________________________________________________________________________________________________________________________________________________________________________________________________________________________________________________________________________________________________________________________________________________________…
cl62	422	390	M02866:64:000000000-AT0DG:1:1104:26910:12673 1:N:0:3	_______________________________________________________________________________________________________________________________________________________________________________________________________________________________________________________________________________________________________________________________________________________________________________________________________________…		536	583	47
cl63	25561	23874	M02866:64:000000000-AT0DG:1:1101:15741:4627 1:N:0:3	_______________________________________________________________________________________________________________________________________________________________________________________________________________________________________________________________________________________________________________________________________________________________________________________________________________…		538	574	35
cl64	4511	2728	M02866:64:000000000-AT0DG:1:2102:13535:15978 1:N:0:3	_______________________________________________________________________________________________________________________________________________________________________________________________________________________________________________________________________________________________________________________________________________________________________________________________________________…		563	618	55
cl65	8	3	cl_335_M02866:64:000000000-AT0DG:1:1105:12483:11052 1:N:0:3	_______________________________________________________________________________________________________________________________________________________________________________________________________________________________________________________________________________________________________________________________________________________________________________________________________________…
cl66	1	1	cl_1925_M02866:64:000000000-AT0DG:1:2113:19686:14689 1:N:0:3	_______________________________________________________________________________________________________________________________________________________________________________________________________________________________________________________________________________________________________________________________________________________________________________________________________________…
cl67	72	67	cl_1152_M02866:64:000000000-AT0DG:1:1101:11333:3912 1:N:0:3	_______________________________________________________________________________________________________________________________________________________________________________________________________________________________________________________________________________________________________________________________________________________________________________________________________________…		602	656	52
cl68	10712	9721	cl_2527_M02866:64:000000000-AT0DG:1:1102:15344:17730 1:N:0:3	_______________________________________________________________________________________________________________________________________________________________________________________________________________________________________________________________________________________________________________________________________________________________________________________________________________…		604	654	49
cl69	1	1	cl_840_M02866:64:000000000-AT0DG:1:2111:18515:18033 1:N:0:3	_______________________________________________________________________________________________________________________________________________________________________________________________________________________________________________________________________________________________________________________________________________________________________________________________________________…
cl70	3622	3428	cl_1268_M02866:64:000000000-AT0DG:1:1108:26124:13470 1:N:0:3	_______________________________________________________________________________________________________________________________________________________________________________________________________________________________________________________________________________________________________________________________________________________________________________________________________________…		638	672	33
cl71	397	372	cl_108_M02866:64:000000000-AT0DG:1:1101:15777:7557 1:N:0:3	_______________________________________________________________________________________________________________________________________________________________________________________________________________________________________________________________________________________________________________________________________________________________________________________________________________…		638	671	33
cl72	309	286	cl_408_M02866:64:000000000-AT0DG:1:1101:24538:10827 1:N:0:3	_______________________________________________________________________________________________________________________________________________________________________________________________________________________________________________________________________________________________________________________________________________________________________________________________________________…		639	682	43
cl73	1	1	M02866:64:000000000-AT0DG:1:1110:16930:2255 1:N:0:3	_______________________________________________________________________________________________________________________________________________________________________________________________________________________________________________________________________________________________________________________________________________________________________________________________________________…
cl74	273	249	cl_2418_M02866:64:000000000-AT0DG:1:1101:7101:17076 1:N:0:3	_______________________________________________________________________________________________________________________________________________________________________________________________________________________________________________________________________________________________________________________________________________________________________________________________________________…		667	708	42
cl75	16616	9545	cl_670_M02866:64:000000000-AT0DG:1:2108:16707:3588 1:N:0:3	_______________________________________________________________________________________________________________________________________________________________________________________________________________________________________________________________________________________________________________________________________________________________________________________________________________…		669	718	48
cl76	865	770	cl_2062_M02866:64:000000000-AT0DG:1:1101:9661:4843 1:N:0:3	_______________________________________________________________________________________________________________________________________________________________________________________________________________________________________________________________________________________________________________________________________________________________________________________________________________…		671	710	37
cl77	315	277	cl_2917_M02866:64:000000000-AT0DG:1:1101:5403:10537 1:N:0:3	_______________________________________________________________________________________________________________________________________________________________________________________________________________________________________________________________________________________________________________________________________________________________________________________________________________…		695	748	52
cl78	3	3	M02866:64:000000000-AT0DG:1:1103:15342:9157 1:N:0:3	_______________________________________________________________________________________________________________________________________________________________________________________________________________________________________________________________________________________________________________________________________________________________________________________________________________…
cl79	7607	7101	M02866:64:000000000-AT0DG:1:1102:19051:5162 1:N:0:3	_______________________________________________________________________________________________________________________________________________________________________________________________________________________________________________________________________________________________________________________________________________________________________________________________________________…		702	743	41
cl80	17	0	cl_2177_M02866:64:000000000-AT0DG:1:1111:25282:7304 1:N:0:3	_______________________________________________________________________________________________________________________________________________________________________________________________________________________________________________________________________________________________________________________________________________________________________________________________________________…
cl81	504	458	cl_345_M02866:64:000000000-AT0DG:1:1101:22850:4534 1:N:0:3	_______________________________________________________________________________________________________________________________________________________________________________________________________________________________________________________________________________________________________________________________________________________________________________________________________________…		725	775	49
cl82	25	23	cl_2449_M02866:64:000000000-AT0DG:1:1101:24967:12845 1:N:0:3	_______________________________________________________________________________________________________________________________________________________________________________________________________________________________________________________________________________________________________________________________________________________________________________________________________________…		726	773	46
cl83	4030	3775	cl_2177_M02866:64:000000000-AT0DG:1:1101:11187:2229 1:N:0:3	_______________________________________________________________________________________________________________________________________________________________________________________________________________________________________________________________________________________________________________________________________________________________________________________________________________…		728	773	43
cl84	45	41	cl_2151_M02866:64:000000000-AT0DG:1:1101:13461:18653 1:N:0:3	_______________________________________________________________________________________________________________________________________________________________________________________________________________________________________________________________________________________________________________________________________________________________________________________________________________…		729	774	45
cl85	1	1	cl_3012_M02866:64:000000000-AT0DG:1:1104:27262:21288 1:N:0:3	_______________________________________________________________________________________________________________________________________________________________________________________________________________________________________________________________________________________________________________________________________________________________________________________________________________…
cl86	1	1	cl_3032_M02866:64:000000000-AT0DG:1:1110:25840:24768 1:N:0:3	_______________________________________________________________________________________________________________________________________________________________________________________________________________________________________________________________________________________________________________________________________________________________________________________________________________…
cl87	26	22	cl_2305_M02866:64:000000000-AT0DG:1:1101:22599:11657 1:N:0:3	_______________________________________________________________________________________________________________________________________________________________________________________________________________________________________________________________________________________________________________________________________________________________________________________________________________…		763	812	48
cl88	1	1	cl_414_M02866:64:000000000-AT0DG:1:1101:4787:20661 1:N:0:3	_______________________________________________________________________________________________________________________________________________________________________________________________________________________________________________________________________________________________________________________________________________________________________________________________________________…
cl89	13008	6079	cl_2987_M02866:64:000000000-AT0DG:1:1102:28750:17134 1:N:0:3	_______________________________________________________________________________________________________________________________________________________________________________________________________________________________________________________________________________________________________________________________________________________________________________________________________________…		791	837	44
cl90	1272	1155	cl_499_M02866:64:000000000-AT0DG:1:2107:3866:21201 1:N:0:3	_______________________________________________________________________________________________________________________________________________________________________________________________________________________________________________________________________________________________________________________________________________________________________________________________________________…		792	840	47
cl91	1	1	cl_1384_M02866:64:000000000-AT0DG:1:1114:25635:19164 1:N:0:3	_______________________________________________________________________________________________________________________________________________________________________________________________________________________________________________________________________________________________________________________________________________________________________________________________________________…
cl92	3	3	cl_3056_M02866:64:000000000-AT0DG:1:2102:13428:15230 1:N:0:3	_______________________________________________________________________________________________________________________________________________________________________________________________________________________________________________________________________________________________________________________________________________________________________________________________________________…
cl93	28103	26544	cl_590_M02866:64:000000000-AT0DG:1:1101:7662:23764 1:N:0:3	_______________________________________________________________________________________________________________________________________________________________________________________________________________________________________________________________________________________________________________________________________________________________________________________________________________…		826	856	31
cl94	2714	2490	M02866:64:000000000-AT0DG:1:2108:2680:15276 1:N:0:3	_______________________________________________________________________________________________________________________________________________________________________________________________________________________________________________________________________________________________________________________________________________________________________________________________________________…		826	869	44
cl95	30	29	cl_2839_M02866:64:000000000-AT0DG:1:1102:13132:2923 1:N:0:3	_______________________________________________________________________________________________________________________________________________________________________________________________________________________________________________________________________________________________________________________________________________________________________________________________________________…		829	859	30
cl96	19383	15575	cl_2350_M02866:64:000000000-AT0DG:1:1102:13281:26291 1:N:0:3	_______________________________________________________________________________________________________________________________________________________________________________________________________________________________________________________________________________________________________________________________________________________________________________________________________________…		834	870	36
