# Supplementary material for: Guide RNA Repertoires in the Main Lineages of Trypanosoma cruzi: High Diversity and Variable Redundancy Among Strains
Source: Front Cell Infect Microbiol. 2021 May 31;11:663416. doi: 10.3389/fcimb.2021.663416 (PMC8202002; doi:10.3389/fcimb.2021.663416)
Supplement: Supplementary File 2 — Zip file containing gRNA classes aligned to different mRNAs for each strain in this study. [file DataSheet_2.zip › Supplementary File 2/TU18_Cascada3.txt_resSWARM.txt]

CYBESM	ATGTTTCGTTGTAGATTTTTATTATTTTTTTTATTGTTTAGGAATTTGTGTTGTCTTCTAATGTCAGGTTGTTTATATAGAATATATGGAGTGGGATTTAGTTTGGGTTTTTTTATTATGTTACAGATAATATGTGGTGTTTGTTTAGCATGAATGTTTTTCAGTTGCTTTATATGTGCAAATTGGTATTTTATCTTATTTTTATGAGATTTTGATTTAGGTTTCGTGATTAGGAGTGTACACATCTGTTTTACCTCATTATTATATTTTTTATTATATGTGCATATATTTAAATGCATAGTGTTAGTAATTTTATTTGATACGCATTTGTTAGTGTGATTTGTAGGATTTATATTACTTATATTCATAATCATTATTGCATTTATTGGGTATGTGTTA…
cl0	1325	1108	M02866:64:000000000-AT0DG:1:1101:16737:3112 1:N:0:3	__________TGATCGAAAGTAATAAGAGAAGTGGTAAGTTCTTGAATATAGTGGAGGATTAC________________________________________________________________________________________________________________________________________________________________________________________________________________________________________________________________________________________________________________________________________________…		11	63	51
cl1	85	78	cl_1121_M02866:64:000000000-AT0DG:1:1101:13621:15255 1:N:0:3	______________TTGAAATAATGGAGAAGGTGGCGGAACTTTAGACATAGCA_________________________________________________________________________________________________________________________________________________________________________________________________________________________________________________________________________________________________________________________________________________________…		15	54	38
cl2	1	1	M02866:64:000000000-AT0DG:1:2113:17882:28570 1:N:0:3	__________________________________________________________________________________________________________________________TGTTTGGTATGTGTTGTGGGTGAATTGTTTT______________________________________________________________________________________________________________________________________________________________________________________________________________________________________________________…
cl3	3	2	cl_1275_M02866:64:000000000-AT0DG:1:1104:6867:7329 1:N:0:3	___________________________________________________________________________________________________________________________________________________________________________________________________________________________________________________________________ATAGTAGAAGAGGTGATATGCATGTGTATTAAT___________________________________________________________________________________________________________…
cl4	4	3	cl_869_M02866:64:000000000-AT0DG:1:1113:14662:18974 1:N:0:3	___________________________________________________________________________________________________________________________________________________________________________________________________________________________________________________________________GAGATGTGAAAGATAATGTGTGCATAAGTAG_____________________________________________________________________________________________________________…
cl5	2	2	cl_5_M02866:64:000000000-AT0DG:1:1110:26753:18098 1:N:0:3	___________________________________________________________________________________________________________________________________________________________________________________________________________________________________________________________________________________________________________________________________________________GGGTGGTTTGGGTGTGGTAGATATGGGTGTAGGT__________________________…
cl6	1	1	M02866:64:000000000-AT0DG:1:2101:18404:16531 1:N:0:3	____________________________________________________________________________________________________________________________________________________________________________________________________________________________________________________________________________________________________________________________________________________________GAATATGATTGGTGTGGGTGTTGGTAATGGTG___________________…
cl7	8	4	cl_2642_M02866:64:000000000-AT0DG:1:1107:4231:18220 1:N:0:3	___________________________________________________________________________________________________________________________________________________________________________________________________________________________________________________________________________________________________________________________________________________________________AGAAGTATAAGTATTAGTATTGGTGTGGATA_____________…
cl8	1	1	cl_2642_M02866:64:000000000-AT0DG:1:2110:21347:23877 1:N:0:3	_____________________________________________________________________________________________________________________________________________________________________________________________________________________________________________________________________________________________________________________________________________________________________________GTGGTGATGGTGGTGTGGGTGATTTGTGTTTG__…
cl9	7	5	cl_1038_M02866:64:000000000-AT0DG:1:1107:5975:18238 1:N:0:3	______________________________________________________________________________________________________________________________________________________________________________________________________________________________________________________________________________________________________________________________________________________________________________________________________GTGTATAGT…
cl10	3	3	cl_3018_M02866:64:000000000-AT0DG:1:1112:15807:19259 1:N:0:3	_______________________________________________________________________________________________________________________________________________________________________________________________________________________________________________________________________________________________________________________________________________________________________________________________________________…
cl11	10	6	cl_590_M02866:64:000000000-AT0DG:1:1104:16778:28890 1:N:0:3	_______________________________________________________________________________________________________________________________________________________________________________________________________________________________________________________________________________________________________________________________________________________________________________________________________________…
cl12	68	59	cl_1925_M02866:64:000000000-AT0DG:1:1101:8039:5967 1:N:0:3	_______________________________________________________________________________________________________________________________________________________________________________________________________________________________________________________________________________________________________________________________________________________________________________________________________________…		554	584	28
cl13	1	1	cl_2955_M02866:64:000000000-AT0DG:1:2104:4420:23343 1:N:0:3	_______________________________________________________________________________________________________________________________________________________________________________________________________________________________________________________________________________________________________________________________________________________________________________________________________________…
cl14	1	1	M02866:64:000000000-AT0DG:1:1103:6078:15187 1:N:0:3	_______________________________________________________________________________________________________________________________________________________________________________________________________________________________________________________________________________________________________________________________________________________________________________________________________________…
cl15	1	1	cl_1071_M02866:64:000000000-AT0DG:1:2103:11730:18757 1:N:0:3	_______________________________________________________________________________________________________________________________________________________________________________________________________________________________________________________________________________________________________________________________________________________________________________________________________________…
cl16	2	1	cl_2556_M02866:64:000000000-AT0DG:1:2104:11933:9954 1:N:0:3	_______________________________________________________________________________________________________________________________________________________________________________________________________________________________________________________________________________________________________________________________________________________________________________________________________________…
cl17	1	1	cl_1610_M02866:64:000000000-AT0DG:1:2114:12969:25349 1:N:0:3	_______________________________________________________________________________________________________________________________________________________________________________________________________________________________________________________________________________________________________________________________________________________________________________________________________________…
cl18	3	1	cl_5_M02866:64:000000000-AT0DG:1:1105:17296:8801 1:N:0:3	_______________________________________________________________________________________________________________________________________________________________________________________________________________________________________________________________________________________________________________________________________________________________________________________________________________…
cl19	2	2	cl_3012_M02866:64:000000000-AT0DG:1:1112:12493:24687 1:N:0:3	_______________________________________________________________________________________________________________________________________________________________________________________________________________________________________________________________________________________________________________________________________________________________________________________________________________…
cl20	2	0	M02866:64:000000000-AT0DG:1:1101:22819:17900 1:N:0:3	_______________________________________________________________________________________________________________________________________________________________________________________________________________________________________________________________________________________________________________________________________________________________________________________________________________…
cl21	4	2	cl_1476_M02866:64:000000000-AT0DG:1:1104:6536:9058 1:N:0:3	_______________________________________________________________________________________________________________________________________________________________________________________________________________________________________________________________________________________________________________________________________________________________________________________________________________…
cl22	3	3	cl_3055_M02866:64:000000000-AT0DG:1:1105:8897:18754 1:N:0:3	_______________________________________________________________________________________________________________________________________________________________________________________________________________________________________________________________________________________________________________________________________________________________________________________________________________…
