# Supplementary material for: Guide RNA Repertoires in the Main Lineages of Trypanosoma cruzi: High Diversity and Variable Redundancy Among Strains
Source: Front Cell Infect Microbiol. 2021 May 31;11:663416. doi: 10.3389/fcimb.2021.663416 (PMC8202002; doi:10.3389/fcimb.2021.663416)
Supplement: Supplementary File 2 — Zip file containing gRNA classes aligned to different mRNAs for each strain in this study. [file DataSheet_2.zip › Supplementary File 2/TU18_Cascada4.txt_resSWARM.txt]

MURF2ESM	ATGTTTGGTTGTTTTAATTTAGTTTTATTTTTATGCTTTGATTGTAGTCGTGTTTTTGATTTGTTATGTGTTAGAGCATATGATTTTATTTTGTGATGATTTGATTTAGATTATATATTATATGATTTTGTGTTTGATTTTGTAGTATGTATAACGTTCATATTTATATTTATTTTAGGGTTTTTTATTAGAATTTTTTTTAGTTTTGTATTTGTATTACTATTTATAACATTTTTTGGTGTGTATGCATTATCTATGTTATATACGGGCTATTATATATTTTATATATATATATTATACAATTTTATATGTTTTTTTTTCGCATTTGGTATCAATTTTTTGGTATATTATTTGGAATTTTTTATGTTTATATTATTTTATTTATTTTTTGACTTTTTA…
cl0	1	1	M02866:64:000000000-AT0DG:1:1103:27017:17423 1:N:0:3	_________________GAATTGGTGTGGAGGTATAAGATTGGTGTTG_______________________________________________________________________________________________________________________________________________________________________________________________________________________________________________________________________________________________________________________________________________________________…
cl1	3	1	cl_2160_M02866:64:000000000-AT0DG:1:2108:5008:23256 1:N:0:3	______________________________________________________AACTTAAGTAGTATATGATCTTATGTATTGTA_________________________________________________________________________________________________________________________________________________________________________________________________________________________________________________________________________________________________________________________…
cl2	1	1	cl_2203_M02866:64:000000000-AT0DG:1:1111:20411:2243 1:N:0:3	_____________________________________________________________________________________AGTTAGACATTATTGAATTGAGTATAATATG___________________________________________________________________________________________________________________________________________________________________________________________________________________________________________________________________________________________…
cl3	26	8	cl_5_M02866:64:000000000-AT0DG:1:1101:10958:2346 1:N:0:3	________________________________________________________________________________________________________________________________________________TGTGGGTGTTGTAGATATGGGTGTAGGTTGGG_______________________________________________________________________________________________________________________________________________________________________________________________________________________________…
cl4	8	8	cl_1290_M02866:64:000000000-AT0DG:1:1110:3779:11879 1:N:0:3	_________________________________________________________________________________________________________________________________________________GTATGTGGTGTGAGTATGGGTATGGGTGATGTT_____________________________________________________________________________________________________________________________________________________________________________________________________________________________…
cl5	2	1	cl_834_M02866:64:000000000-AT0DG:1:2105:17996:27936 1:N:0:3	___________________________________________________________________________________________________________________________________________________________________________________________________________________________________________GGTGGTGTGTGTGTGATGGATGTAGTGTGAGT____________________________________________________________________________________________________________________________________…
cl6	3	3	cl_49_M02866:64:000000000-AT0DG:1:1105:9545:19029 1:N:0:3	__________________________________________________________________________________________________________________________________________________________________________________________________________________________________________________________GTAGTTGTAATATGTATTTGATTATGTGTGA______________________________________________________________________________________________________________________…
cl7	3	2	cl_2664_M02866:64:000000000-AT0DG:1:2104:14050:20540 1:N:0:3	_____________________________________________________________________________________________________________________________________________________________________________________________________________________________________________________________________________________________________________________________________________________________TAGACTTAGAGAAATGCGGATATAATGTGGT___________________…
cl8	114	113	cl_2955_M02866:64:000000000-AT0DG:1:2104:4420:23343 1:N:0:3	______________________________________________________________________________________________________________________________________________________________________________________________________________________________________________________________________________________________________________________________________________________________________GGGAAGGTGGGTATGATGGGATTGATGGGGAGT________…		359	391	31
cl9	225	97	cl_816_M02866:64:000000000-AT0DG:1:1101:19478:3899 1:N:0:3	_______________________________________________________________________________________________________________________________________________________________________________________________________________________________________________________________________________________________________________________________________________________________________________________________________________…		416	449	32
cl10	19	0	cl_2650_M02866:64:000000000-AT0DG:1:1101:25406:15719 1:N:0:3	_______________________________________________________________________________________________________________________________________________________________________________________________________________________________________________________________________________________________________________________________________________________________________________________________________________…
cl11	3	2	cl_1984_M02866:64:000000000-AT0DG:1:1104:8221:25669 1:N:0:3	_______________________________________________________________________________________________________________________________________________________________________________________________________________________________________________________________________________________________________________________________________________________________________________________________________________…
cl12	9	7	cl_1917_M02866:64:000000000-AT0DG:1:1110:18306:23172 1:N:0:3	_______________________________________________________________________________________________________________________________________________________________________________________________________________________________________________________________________________________________________________________________________________________________________________________________________________…
cl13	22	20	cl_1038_M02866:64:000000000-AT0DG:1:1105:11112:22893 1:N:0:3	_______________________________________________________________________________________________________________________________________________________________________________________________________________________________________________________________________________________________________________________________________________________________________________________________________________…
cl14	6	4	cl_2787_M02866:64:000000000-AT0DG:1:1110:13057:14611 1:N:0:3	_______________________________________________________________________________________________________________________________________________________________________________________________________________________________________________________________________________________________________________________________________________________________________________________________________________…
cl15	4	2	cl_2642_M02866:64:000000000-AT0DG:1:2103:19686:16904 1:N:0:3	_______________________________________________________________________________________________________________________________________________________________________________________________________________________________________________________________________________________________________________________________________________________________________________________________________________…
cl16	20	20	cl_1391_M02866:64:000000000-AT0DG:1:1101:8425:22305 1:N:0:3	_______________________________________________________________________________________________________________________________________________________________________________________________________________________________________________________________________________________________________________________________________________________________________________________________________________…
cl17	437	420	cl_2604_M02866:64:000000000-AT0DG:1:1101:17931:2555 1:N:0:3	_______________________________________________________________________________________________________________________________________________________________________________________________________________________________________________________________________________________________________________________________________________________________________________________________________________…		687	717	28
cl18	1	1	M02866:64:000000000-AT0DG:1:1109:26364:11072 1:N:0:3	_______________________________________________________________________________________________________________________________________________________________________________________________________________________________________________________________________________________________________________________________________________________________________________________________________________…
cl19	3	2	cl_384_M02866:64:000000000-AT0DG:1:1105:16980:6426 1:N:0:3	_______________________________________________________________________________________________________________________________________________________________________________________________________________________________________________________________________________________________________________________________________________________________________________________________________________…
cl20	1	1	M02866:64:000000000-AT0DG:1:2102:2611:18165 1:N:0:3	_______________________________________________________________________________________________________________________________________________________________________________________________________________________________________________________________________________________________________________________________________________________________________________________________________________…
cl21	1	1	cl_1965_M02866:64:000000000-AT0DG:1:2111:11885:28610 1:N:0:3	_______________________________________________________________________________________________________________________________________________________________________________________________________________________________________________________________________________________________________________________________________________________________________________________________________________…
cl22	1	1	M02866:64:000000000-AT0DG:1:1103:12889:8077 1:N:0:3	_______________________________________________________________________________________________________________________________________________________________________________________________________________________________________________________________________________________________________________________________________________________________________________________________________________…
cl23	3383	3305	cl_1268_M02866:64:000000000-AT0DG:1:1101:13628:1963 1:N:0:3	_______________________________________________________________________________________________________________________________________________________________________________________________________________________________________________________________________________________________________________________________________________________________________________________________________________…		827	858	29
cl24	1	1	cl_1268_M02866:64:000000000-AT0DG:1:2102:21106:21005 1:N:0:3	_______________________________________________________________________________________________________________________________________________________________________________________________________________________________________________________________________________________________________________________________________________________________________________________________________________…
cl25	1	1	cl_898_M02866:64:000000000-AT0DG:1:2108:8741:4976 1:N:0:3	_______________________________________________________________________________________________________________________________________________________________________________________________________________________________________________________________________________________________________________________________________________________________________________________________________________…
cl26	2	2	cl_5_M02866:64:000000000-AT0DG:1:1105:15882:18567 1:N:0:3	_______________________________________________________________________________________________________________________________________________________________________________________________________________________________________________________________________________________________________________________________________________________________________________________________________________…
cl27	1	1	cl_1679_M02866:64:000000000-AT0DG:1:2106:20546:20547 1:N:0:3	_______________________________________________________________________________________________________________________________________________________________________________________________________________________________________________________________________________________________________________________________________________________________________________________________________________…
