# Supplementary material for: Guide RNA Repertoires in the Main Lineages of Trypanosoma cruzi: High Diversity and Variable Redundancy Among Strains
Source: Front Cell Infect Microbiol. 2021 May 31;11:663416. doi: 10.3389/fcimb.2021.663416 (PMC8202002; doi:10.3389/fcimb.2021.663416)
Supplement: Supplementary File 2 — Zip file containing gRNA classes aligned to different mRNAs for each strain in this study. [file DataSheet_2.zip › Supplementary File 2/TU18_Cascada5.txt_resSWARM.txt]

CR3ESM	ATGTTTGATTGTTTAATTTTATTATTTTTTTATTATTTGTTTGTACATTTTTTTTGTTTTTTATTTATTTGTGATTTGTTTTTATGTTTATTATTTGGTTTTTGTTTTTTGTTGGATTTTTGTTTTTTGTTTAATATGGGTTTATTGTTGTGTTTATTTTTTTTTTTTATTTTATCATTTGATATGTATATCGAATTGTTATTTATTATTTAG
cl0	1	1	cl_1315_M02866:64:000000000-AT0DG:1:2106:14789:26704 1:N:0:3	________________________AAGGTGATAATGAGTAAGTGTATAGGTAAGGT_____________________________________________________________________________________________________________________________________________________________
cl1	1	1	cl_1657_M02866:64:000000000-AT0DG:1:1107:15432:24899 1:N:0:3	___________________________________GGTTAAATGCGTAGAGGGTGCGGAGGGTGGG___________________________________________________________________________________________________________________________________________________
cl2	15	0	cl_1984_M02866:64:000000000-AT0DG:1:1102:28234:19785 1:N:0:3	______________________________________________________ATAGAACATGTGTAGGTGTTGGATGAATGTA________________________________________________________________________________________________________________________________
cl3	1	1	M02866:64:000000000-AT0DG:1:2106:8592:21567 1:N:0:3	__________________________________________________________AGAAAAGATGAGTGTCAAGTAATAGTATAAG____________________________________________________________________________________________________________________________
cl4	3	3	cl_1265_M02866:64:000000000-AT0DG:1:1112:19511:27347 1:N:0:3	________________________________________________________________________TTAAGTATGAGTGTGAATAGTAGGTTAAGAAT_____________________________________________________________________________________________________________
cl5	2	0	cl_1964_M02866:64:000000000-AT0DG:1:2114:20682:5633 1:N:0:3	_______________________________________________________________________________________AGTAATAGATTAGAGATAGAGTATGGTCTGAAAGTAATAGA_____________________________________________________________________________________
cl6	2	0	M02866:64:000000000-AT0DG:1:1103:26059:21905 1:N:0:3	__________________________________________________________________________________________________AGAGATAGAGTATGGTCTGAAAGTAATAGAAG___________________________________________________________________________________
cl7	1	1	M02866:64:000000000-AT0DG:1:2110:4941:23461 1:N:0:3	__________________________________________________________________________________________________AGGAGTATAGAGTGACTTGAGAGTAGAAAAGG___________________________________________________________________________________
cl8	31940	30230	cl_2787_M02866:64:000000000-AT0DG:1:1102:23624:24666 1:N:0:3	________________________________________________________________________________________________________________________________________________________AAGTGGAAAGAGAAGATAGGGTGTTAGATTATACG__________________________		153	187	34
cl9	12	6	cl_1745_M02866:64:000000000-AT0DG:1:1101:14754:25066 1:N:0:3	_________________________________________________________________________________________________________________________________________________________GATGAGAAAGAGGAGTGAAATGGTGATTTGTA____________________________
