# Supplementary material for: Guide RNA Repertoires in the Main Lineages of Trypanosoma cruzi: High Diversity and Variable Redundancy Among Strains
Source: Front Cell Infect Microbiol. 2021 May 31;11:663416. doi: 10.3389/fcimb.2021.663416 (PMC8202002; doi:10.3389/fcimb.2021.663416)
Supplement: Supplementary File 2 — Zip file containing gRNA classes aligned to different mRNAs for each strain in this study. [file DataSheet_2.zip › Supplementary File 2/TU18_Cascada6.txt_resSWARM.txt]

CR4ESMfanny(2)	ATGTACAATCTATAATGTATTTTATTATTATTTTTTTTTTTGTTTTTATTATTTGTTTGTATAGGTATGTTTTATTTATTTTGTTATAGTTGTTTGTTTTTTTTTGTTGTTTTAGGTTGTGATTTTTTATTAGTGTTTTGATTGTATAGTTTATTTTTTTTGTGGCGTTATAATTTTGTTTATTTTTTTTTTTTATTTTGTTTTATGTTTTTTATATTATTGTTTTTTTTTGGTTTGTTTGGTTTTTTTTTATATTTTTTATTGTGTTTTGTGTTGTTTTTTAATTTATTTTTTGTGTTATTTTTTGTTTTTGGTGGTTTTTTTGTTTTTGTTTTTTTTTTTTGTTTGTATTTATTTTTGTTTGTAGTTGTTATTGTTTTATTAGTTTGGTTATTGTTA…
cl0	2	2	cl_1523_M02866:64:000000000-AT0DG:1:1109:21595:25195 1:N:0:3	________________TATAGTATAGTGGTAAAAGGAAAGATGTGGGTG______________________________________________________________________________________________________________________________________________________________________________________________________________________________________________________________________________________________________________________________________________________________…
cl1	2	1	cl_1889_M02866:64:000000000-AT0DG:1:2107:19530:2758 1:N:0:3	__________________________________________________TAAGTAGATATGTTTGTATGGGATGAATATG______________________________________________________________________________________________________________________________________________________________________________________________________________________________________________________________________________________________________________________________…
cl2	1	1	cl_816_M02866:64:000000000-AT0DG:1:2109:17738:6246 1:N:0:3	_______________________________________________________________TTATTTGAAATAAGTAGAGTAAGATTAGTGGATGG_____________________________________________________________________________________________________________________________________________________________________________________________________________________________________________________________________________________________________________…
cl3	424	393	cl_1266_M02866:64:000000000-AT0DG:1:1101:13941:2321 1:N:0:3	______________________________________________________________________________AATGTGATGTTGATGGATAGAGGAGAATAGTATGA______________________________________________________________________________________________________________________________________________________________________________________________________________________________________________________________________________________________…		79	113	33
cl4	1	1	cl_2132_M02866:64:000000000-AT0DG:1:2114:4224:21644 1:N:0:3	____________________________________________________________________________________________________GACGGTAGTAGAATTTGATATTAGGGAGTTG____________________________________________________________________________________________________________________________________________________________________________________________________________________________________________________________________________…
cl5	32	17	cl_2642_M02866:64:000000000-AT0DG:1:1101:15215:15956 1:N:0:3	_____________________________________________________________________________________________________________AGGGTTTTGTGTTAAAAGGTGGTTAAAGGAC___________________________________________________________________________________________________________________________________________________________________________________________________________________________________________________________________…
cl6	1	1	cl_894_M02866:64:000000000-AT0DG:1:1102:17772:18791 1:N:0:3	___________________________________________________________________________________________________________________TGATGGTGAGGAATGGTTGCGGAGTGGGTGT_____________________________________________________________________________________________________________________________________________________________________________________________________________________________________________________________…
cl7	3	3	cl_360_M02866:64:000000000-AT0DG:1:1101:23430:17726 1:N:0:3	________________________________________________________________________________________________________________________________________GAGTTGACATATGGAATAGGAGAAGTGTTATAG______________________________________________________________________________________________________________________________________________________________________________________________________________________________________…
cl8	2	2	cl_1290_M02866:64:000000000-AT0DG:1:2112:10484:10157 1:N:0:3	_________________________________________________________________________________________________________________________________________________________ATGAGAAGCGTTGTGATGTTAGGACAGGTAGAGTGA__________________________________________________________________________________________________________________________________________________________________________________________________________________…
cl9	5	3	M02866:64:000000000-AT0DG:1:1103:14412:4164 1:N:0:3	__________________________________________________________________________________________________________________________________________________________GAGAAGGGATTGTGATATTAGGACAGGTAGAGTGA__________________________________________________________________________________________________________________________________________________________________________________________________________________…
cl10	1	1	cl_1292_M02866:64:000000000-AT0DG:1:1102:27714:10631 1:N:0:3	_________________________________________________________________________________________________________________________________________________________________________________________GAAAGAGAGTGGGGTGGAATACAAGAATTATA______________________________________________________________________________________________________________________________________________________________________________________…
cl11	1	1	cl_1523_M02866:64:000000000-AT0DG:1:1112:18227:18948 1:N:0:3	____________________________________________________________________________________________________________________________________________________________________________________________AAAAGGTAAGATATGGTGTGAGGAATATAATG___________________________________________________________________________________________________________________________________________________________________________________…
cl12	6	4	cl_9_M02866:64:000000000-AT0DG:1:1102:18198:21055 1:N:0:3	_____________________________________________________________________________________________________________________________________________________________________________________________AGGTGCAAGATAGAGTACACAGAATGTAGTGA__________________________________________________________________________________________________________________________________________________________________________________…
cl13	1	1	cl_2399_M02866:64:000000000-AT0DG:1:1110:15420:28575 1:N:0:3	_____________________________________________________________________________________________________________________________________________________________________________________________________GATGAGGTATTGGGGGTGTGATGGTGAGTGG___________________________________________________________________________________________________________________________________________________________________________…
cl14	5	5	cl_1059_M02866:64:000000000-AT0DG:1:1113:9058:14332 1:N:0:3	________________________________________________________________________________________________________________________________________________________________________________________________________________________________AAAAGGGCTAAAAAAACTGGGGAGAAATACGA_______________________________________________________________________________________________________________________________________________…
cl15	365	319	cl_674_M02866:64:000000000-AT0DG:1:1113:21550:11085 1:N:0:3	_________________________________________________________________________________________________________________________________________________________________________________________________________________________________________________________ATTGTAAAGAATAGTATAGAGTGTAGTGAGAGGTTAGGTGAAATACA_______________________________________________________________________________________________________…		250	296	45
cl16	1	1	cl_639_M02866:64:000000000-AT0DG:1:1112:18885:23548 1:N:0:3	_________________________________________________________________________________________________________________________________________________________________________________________________________________________________________________________________________________ATTGGGGAGTTGGATGGGGAATGTAGTGATGGGT____________________________________________________________________________________________…
cl17	317	289	cl_606_M02866:64:000000000-AT0DG:1:1101:8002:6942 1:N:0:3	_______________________________________________________________________________________________________________________________________________________________________________________________________________________________________________________________________________________________TGAAAAATATAGTGAAAAGTGAAGTCTATTAAAAGAACA_________________________________________________________________________…		288	326	38
cl18	1	1	cl_49_M02866:64:000000000-AT0DG:1:2107:23630:20884 1:N:0:3	_______________________________________________________________________________________________________________________________________________________________________________________________________________________________________________________________________________________________________ATAATGGTGGATAGGGGTTATTGGAGATATAA________________________________________________________________________…
cl19	1	1	cl_2682_M02866:64:000000000-AT0DG:1:2105:9048:6633 1:N:0:3	______________________________________________________________________________________________________________________________________________________________________________________________________________________________________________________________________________________________________________________________GAACAGTAAGAATGGAAGAGGAGAATAAGTAGA________________________________________________…
cl20	2	2	cl_1717_M02866:64:000000000-AT0DG:1:1113:23351:18976 1:N:0:3	_________________________________________________________________________________________________________________________________________________________________________________________________________________________________________________________________________________________________________________________________________ATAGGGAAATAGAGTGGGTGTGGATATAAGTGG_____________________________________…
cl21	1	1	cl_1476_M02866:64:000000000-AT0DG:1:1106:28826:17174 1:N:0:3	__________________________________________________________________________________________________________________________________________________________________________________________________________________________________________________________________________________________________________________________________________________GTAGGTGGATGTAGATAGAGATAGGTGATGG______________________________…
cl22	1	1	cl_1071_M02866:64:000000000-AT0DG:1:2109:20440:27181 1:N:0:3	______________________________________________________________________________________________________________________________________________________________________________________________________________________________________________________________________________________________________________________________________________________GTGGGTGTAAGTGGTAATAGGTATTGGTGGGGG________________________…
cl23	1	1	cl_1292_M02866:64:000000000-AT0DG:1:2114:11238:3081 1:N:0:3	______________________________________________________________________________________________________________________________________________________________________________________________________________________________________________________________________________________________________________________________________________________________________ATAAATGTTGGAAATAGTGGAGTAATTGAAA__________…
cl24	2	2	cl_2987_M02866:64:000000000-AT0DG:1:2102:21954:14151 1:N:0:3	________________________________________________________________________________________________________________________________________________________________________________________________________________________________________________________________________________________________________________________________________________________________________________________________________TATTGAT…
