# Supplementary material for: Guide RNA Repertoires in the Main Lineages of Trypanosoma cruzi: High Diversity and Variable Redundancy Among Strains
Source: Front Cell Infect Microbiol. 2021 May 31;11:663416. doi: 10.3389/fcimb.2021.663416 (PMC8202002; doi:10.3389/fcimb.2021.663416)
Supplement: Supplementary File 2 — Zip file containing gRNA classes aligned to different mRNAs for each strain in this study. [file DataSheet_2.zip › Supplementary File 2/TU18_Cascada7.txt_resSWARM.txt]

ND3ESM	ATGAATTCACGTTTAGTGTTTTATACGTTAGATTTATGTTTTGTTAGTTGTTTATTTTTTGTGTTATTGATTACCATTATTTGTGTTTTGTTATTTATATTTATAATAGTATTGTTTTATTTTTGTTATAATTTTTTATTTTTGTGGTTTTTATTTTTTATGGTGTTATTAGGGTTTGTGTGGTATTTTTGGGACCATGTATGTTTGTGTGATACAATTCTGTTTTGTTTATAATATTTTTTATTATGTTATGCATATTATATTAATAAAT
cl0	77823	58419	cl_49_M02866:64:000000000-AT0DG:1:1104:9270:26995 1:N:0:3	____________AGTAATAGAATATGCAGTTTGAATGTGAGATGATTAGCAAATAGGAGATGTAGTAGTAA________________________________________________________________________________________________________________________________________________________________________________________________________		13	71	57
cl1	3	3	cl_590_M02866:64:000000000-AT0DG:1:1106:22223:3408 1:N:0:3	___________________GGGTTTGTAGTTTGGGTATGTGATGGTTAGT_____________________________________________________________________________________________________________________________________________________________________________________________________________________________
cl2	1	1	cl_2650_M02866:64:000000000-AT0DG:1:2114:11775:22071 1:N:0:3	____________________________ATGTGAATATGGGATAGTTGGTAGATAGATGATG_________________________________________________________________________________________________________________________________________________________________________________________________________________
cl3	4	2	cl_898_M02866:64:000000000-AT0DG:1:1105:12805:15478 1:N:0:3	___________________________________________GGTCAGTGGGTGGTGGATATAATGGTTGGGG_____________________________________________________________________________________________________________________________________________________________________________________________________
cl4	1	1	M02866:64:000000000-AT0DG:1:1103:18466:16351 1:N:0:3	______________________________________________________AGGAGGTTTAGTGGTTGGTGGTGTTGGATAT__________________________________________________________________________________________________________________________________________________________________________________________
cl5	6	3	cl_1745_M02866:64:000000000-AT0DG:1:2113:12652:17916 1:N:0:3	________________________________________________________AGGTTATGGTAGTTGGTGGTGATGGGTCTAA________________________________________________________________________________________________________________________________________________________________________________________
cl6	11	9	cl_816_M02866:64:000000000-AT0DG:1:1101:25039:24462 1:N:0:3	_____________________________________________________________________________ATTGGTATGGGGTGGCAGATATAAATGTGGTTG_________________________________________________________________________________________________________________________________________________________________
cl7	1	1	cl_1022_M02866:64:000000000-AT0DG:1:1111:6962:10868 1:N:0:3	__________________________________________________________________________________________________TAAGTGTGGCCATGGTAGAATAGATATAATGT_____________________________________________________________________________________________________________________________________________
cl8	1	1	cl_645_M02866:64:000000000-AT0DG:1:1109:21109:21720 1:N:0:3	_____________________________________________________________________________________________________________________GTAAGAGCAATATGAGAAGATAGGAGCATCAA__________________________________________________________________________________________________________________________
cl9	18	18	cl_1814_M02866:64:000000000-AT0DG:1:1110:15968:14522 1:N:0:3	____________________________________________________________________________________________________________________________TGGTATTAGAGGCCAAAGGCATTGGGGATTAGG__________________________________________________________________________________________________________________
cl10	3	3	cl_3032_M02866:64:000000000-AT0DG:1:1105:14231:10516 1:N:0:3	__________________________________________________________________________________________________________________________________________AAGGACTTTAAAGATGGAGAGTTCTATGGTG______________________________________________________________________________________________________
cl11	47	12	cl_1729_M02866:64:000000000-AT0DG:1:1110:12035:6811 1:N:0:3	__________________________________________________________________________________________________________________________________________________________________TATGGTGGTCATAGATATGTTGTAAGTATTT______________________________________________________________________________
cl12	1	1	cl_1610_M02866:64:000000000-AT0DG:1:1102:16968:22389 1:N:0:3	_________________________________________________________________________________________________________________________________________________________________________________________________TTATATATGTAAATATGTTGTGTTAGTGTAAG______________________________________________
cl13	1	1	cl_1384_M02866:64:000000000-AT0DG:1:2111:2209:17940 1:N:0:3	_______________________________________________________________________________________________________________________________________________________________________________________________________________________TGGAGGTGAAATAGATATCTTGAGAGGTGGTAT_______________________
cl14	918	898	cl_579_M02866:64:000000000-AT0DG:1:2101:4400:8196 1:N:0:3	__________________________________________________________________________________________________________________________________________________________________________________________________________________________________________AGAGGGAGTGACACAGTATGTATAGTATTGT______		235	265	28
cl15	1	1	cl_2177_M02866:64:000000000-AT0DG:1:2104:20225:26844 1:N:0:3	__________________________________________________________________________________________________________________________________________________________________________________________________________________________________________GTAGAAAATCATATGATGTATGTGGTGTGAGTAT___
