# Supplementary material for: Guide RNA Repertoires in the Main Lineages of Trypanosoma cruzi: High Diversity and Variable Redundancy Among Strains
Source: Front Cell Infect Microbiol. 2021 May 31;11:663416. doi: 10.3389/fcimb.2021.663416 (PMC8202002; doi:10.3389/fcimb.2021.663416)
Supplement: Supplementary File 2 — Zip file containing gRNA classes aligned to different mRNAs for each strain in this study. [file DataSheet_2.zip › Supplementary File 2/TU18_Cascada8.txt_resSWARM.txt]

ND7ESM	TATTATTTTATGTTATTTTTGGTGGTTTTTTTACATTTATATCGTTTTACATTTGGTCCACAGCATCCCGCAGCCCATGGTGTTTTGTGTTGTTTATTATATTTTTGTGGTGAATTTATTGTTTACATTGATTGTATTATAGGTTATTTGCATCGTGGTACAGAAAAGTTATGTGAGTATAAAACAGTAGAGCAGTGTTTACCATATTTTGATAGATTGGATTATGTTAGTGTTTGTTGTAATGAACATTTGTTATCTTTATGTTTTGAATATATGTTGCGGTGTTATTTGTCATTACGTTGTGCATTTATGCGTTTATTAATTGTAGAATTTACCCGTGGTTTTAATGGTTTATTATGTATATCATGTATGGTTTTGGATTTGGGTTGTTTATCTCCA…
cl0	4	4	cl_360_M02866:64:000000000-AT0DG:1:1105:14728:23610 1:N:0:3	______________________ATCAGAGTGGTGTGGATATGATATAATGTGG__________________________________________________________________________________________________________________________________________________________________________________________________________________________________________________________________________________________________________________________________________________________…
cl1	1	1	cl_834_M02866:64:000000000-AT0DG:1:1101:25886:24039 1:N:0:3	_________________________GAATGGGTGTGGATATGGTGGGGTGTGGGTGA______________________________________________________________________________________________________________________________________________________________________________________________________________________________________________________________________________________________________________________________________________________…
cl2	55911	25908	cl_1071_M02866:64:000000000-AT0DG:1:1101:10415:4444 1:N:0:3	________________________________________________________________________________ATTGAGTATAGTGGGTGATATGGGAGCTCTATTTAAGTAACAAAT__________________________________________________________________________________________________________________________________________________________________________________________________________________________________________________________________________________…		81	125	43
cl3	484	469	M02866:64:000000000-AT0DG:1:1101:16725:2740 1:N:0:3	___________________________________________________________________________________ACATATGATAGATAGTATAAGAACATTGTATA____________________________________________________________________________________________________________________________________________________________________________________________________________________________________________________________________________________________…		84	115	30
cl4	1	1	cl_2817_M02866:64:000000000-AT0DG:1:1113:3915:13750 1:N:0:3	_______________________________________________________________________________________________________________________GTGATTGTAATTGATATGACGTTCAGTAGAG_________________________________________________________________________________________________________________________________________________________________________________________________________________________________________________________…
cl5	12	8	cl_3056_M02866:64:000000000-AT0DG:1:1102:11161:9019 1:N:0:3	________________________________________________________________________________________________________________________TAGATGTGATTGTTGTAATGTTTGATAGGTGTAGT____________________________________________________________________________________________________________________________________________________________________________________________________________________________________________________…
cl6	3	2	cl_840_M02866:64:000000000-AT0DG:1:1102:14373:6496 1:N:0:3	_________________________________________________________________________________________________________________________________TTGTTATAGTGTCTGATAGGTGTAGTTTTGT_______________________________________________________________________________________________________________________________________________________________________________________________________________________________________________…
cl7	1	1	cl_463_M02866:64:000000000-AT0DG:1:2104:9292:14976 1:N:0:3	_________________________________________________________________________________________________________________________________________________________________________________________________________________________________TTGTTATAGGTGGTATTATTTGTAGATGATA_______________________________________________________________________________________________________________________________________________…
cl8	1	1	cl_1964_M02866:64:000000000-AT0DG:1:1106:22202:11637 1:N:0:3	____________________________________________________________________________________________________________________________________________________________________________________________________________________________________________AGTATTGTCTGTAAGTAATAGAAGTATGGGAAT__________________________________________________________________________________________________________________________________…
cl9	11	5	cl_1275_M02866:64:000000000-AT0DG:1:1102:8014:9530 1:N:0:3	______________________________________________________________________________________________________________________________________________________________________________________________________________________________________________________________________TAGTATTTGTATATAGTATTGTATTGGATAG__________________________________________________________________________________________________________…
cl10	22825	22008	M02866:64:000000000-AT0DG:1:1101:15380:2191 1:N:0:3	______________________________________________________________________________________________________________________________________________________________________________________________________________________________________________________________________________________________________________ATGTGGGTGCTTAGGTGATTGGCGTCTTGTAT_________________________________________________________________…		303	334	30
cl11	1	1	cl_2171_M02866:64:000000000-AT0DG:1:1113:16012:21041 1:N:0:3	________________________________________________________________________________________________________________________________________________________________________________________________________________________________________________________________________________________________________________________________________________________________GTAGAGTATGTGGTATATATTGAAGTTCTAA________________…
cl12	11260	10198	cl_547_M02866:64:000000000-AT0DG:1:1112:24210:18414 1:N:0:3	______________________________________________________________________________________________________________________________________________________________________________________________________________________________________________________________________________________________________________________________________________________________________________________________________AGTAGAGAT…		391	436	44
cl13	1134	1034	cl_1711_M02866:64:000000000-AT0DG:1:2108:16383:21944 1:N:0:3	_______________________________________________________________________________________________________________________________________________________________________________________________________________________________________________________________________________________________________________________________________________________________________________________________________________…		481	528	47
cl14	1	1	cl_648_M02866:64:000000000-AT0DG:1:1106:25529:17997 1:N:0:3	_______________________________________________________________________________________________________________________________________________________________________________________________________________________________________________________________________________________________________________________________________________________________________________________________________________…
cl15	2	1	cl_1523_M02866:64:000000000-AT0DG:1:2101:29362:18008 1:N:0:3	_______________________________________________________________________________________________________________________________________________________________________________________________________________________________________________________________________________________________________________________________________________________________________________________________________________…
cl16	1	1	M02866:64:000000000-AT0DG:1:2108:24056:16763 1:N:0:3	_______________________________________________________________________________________________________________________________________________________________________________________________________________________________________________________________________________________________________________________________________________________________________________________________________________…
cl17	5792	5367	cl_1702_M02866:64:000000000-AT0DG:1:1101:9440:3039 1:N:0:3	_______________________________________________________________________________________________________________________________________________________________________________________________________________________________________________________________________________________________________________________________________________________________________________________________________________…		547	588	40
cl18	31982	29521	cl_834_M02866:64:000000000-AT0DG:1:1101:3967:19449 1:N:0:3	_______________________________________________________________________________________________________________________________________________________________________________________________________________________________________________________________________________________________________________________________________________________________________________________________________________…		549	595	46
cl19	7	3	cl_1717_M02866:64:000000000-AT0DG:1:1105:17946:26344 1:N:0:3	_______________________________________________________________________________________________________________________________________________________________________________________________________________________________________________________________________________________________________________________________________________________________________________________________________________…
cl20	1	1	cl_1480_M02866:64:000000000-AT0DG:1:2103:26286:11858 1:N:0:3	_______________________________________________________________________________________________________________________________________________________________________________________________________________________________________________________________________________________________________________________________________________________________________________________________________________…
cl21	68	58	cl_2532_M02866:64:000000000-AT0DG:1:1101:22651:3480 1:N:0:3	_______________________________________________________________________________________________________________________________________________________________________________________________________________________________________________________________________________________________________________________________________________________________________________________________________________…		614	651	36
cl22	3	1	cl_1071_M02866:64:000000000-AT0DG:1:1107:12515:7612 1:N:0:3	_______________________________________________________________________________________________________________________________________________________________________________________________________________________________________________________________________________________________________________________________________________________________________________________________________________…
cl23	1	1	cl_2473_M02866:64:000000000-AT0DG:1:1113:26745:6832 1:N:0:3	_______________________________________________________________________________________________________________________________________________________________________________________________________________________________________________________________________________________________________________________________________________________________________________________________________________…
cl24	1	1	M02866:64:000000000-AT0DG:1:1113:8144:26188 1:N:0:3	_______________________________________________________________________________________________________________________________________________________________________________________________________________________________________________________________________________________________________________________________________________________________________________________________________________…
cl25	3	3	cl_1654_M02866:64:000000000-AT0DG:1:1105:25617:18990 1:N:0:3	_______________________________________________________________________________________________________________________________________________________________________________________________________________________________________________________________________________________________________________________________________________________________________________________________________________…
cl26	17	13	cl_49_M02866:64:000000000-AT0DG:1:1101:21083:27928 1:N:0:3	_______________________________________________________________________________________________________________________________________________________________________________________________________________________________________________________________________________________________________________________________________________________________________________________________________________…
cl27	4	4	M02866:64:000000000-AT0DG:1:1103:12447:7171 1:N:0:3	_______________________________________________________________________________________________________________________________________________________________________________________________________________________________________________________________________________________________________________________________________________________________________________________________________________…
cl28	18227	17458	cl_2395_M02866:64:000000000-AT0DG:1:1104:17239:2628 1:N:0:3	_______________________________________________________________________________________________________________________________________________________________________________________________________________________________________________________________________________________________________________________________________________________________________________________________________________…		734	766	30
cl29	9193	8359	M02866:64:000000000-AT0DG:1:1101:3661:11212 1:N:0:3	_______________________________________________________________________________________________________________________________________________________________________________________________________________________________________________________________________________________________________________________________________________________________________________________________________________…		738	782	43
cl30	2	0	M02866:64:000000000-AT0DG:1:1108:27444:7735 1:N:0:3	_______________________________________________________________________________________________________________________________________________________________________________________________________________________________________________________________________________________________________________________________________________________________________________________________________________…
cl31	7	2	M02866:64:000000000-AT0DG:1:1103:27623:12150 1:N:0:3	_______________________________________________________________________________________________________________________________________________________________________________________________________________________________________________________________________________________________________________________________________________________________________________________________________________…
cl32	267	260	cl_2403_M02866:64:000000000-AT0DG:1:1101:8059:6633 1:N:0:3	_______________________________________________________________________________________________________________________________________________________________________________________________________________________________________________________________________________________________________________________________________________________________________________________________________________…		803	834	29
cl33	29	18	cl_1729_M02866:64:000000000-AT0DG:1:1104:26573:13423 1:N:0:3	_______________________________________________________________________________________________________________________________________________________________________________________________________________________________________________________________________________________________________________________________________________________________________________________________________________…
cl34	20	18	cl_1501_M02866:64:000000000-AT0DG:1:1101:20107:18996 1:N:0:3	_______________________________________________________________________________________________________________________________________________________________________________________________________________________________________________________________________________________________________________________________________________________________________________________________________________…
cl35	269	77	cl_2770_M02866:64:000000000-AT0DG:1:1101:7482:4968 1:N:0:3	_______________________________________________________________________________________________________________________________________________________________________________________________________________________________________________________________________________________________________________________________________________________________________________________________________________…		846	882	35
cl36	4	4	M02866:64:000000000-AT0DG:1:1103:15342:9157 1:N:0:3	_______________________________________________________________________________________________________________________________________________________________________________________________________________________________________________________________________________________________________________________________________________________________________________________________________________…
cl37	1	1	cl_1943_M02866:64:000000000-AT0DG:1:1107:25171:14290 1:N:0:3	_______________________________________________________________________________________________________________________________________________________________________________________________________________________________________________________________________________________________________________________________________________________________________________________________________________…
cl38	1	1	cl_2724_M02866:64:000000000-AT0DG:1:2114:21180:24525 1:N:0:3	_______________________________________________________________________________________________________________________________________________________________________________________________________________________________________________________________________________________________________________________________________________________________________________________________________________…
cl39	15	10	cl_1391_M02866:64:000000000-AT0DG:1:1101:2558:13805 1:N:0:3	_______________________________________________________________________________________________________________________________________________________________________________________________________________________________________________________________________________________________________________________________________________________________________________________________________________…
cl40	2	0	cl_2159_M02866:64:000000000-AT0DG:1:2104:19592:14102 1:N:0:3	_______________________________________________________________________________________________________________________________________________________________________________________________________________________________________________________________________________________________________________________________________________________________________________________________________________…
cl41	21	8	cl_2650_M02866:64:000000000-AT0DG:1:1101:4551:22021 1:N:0:3	_______________________________________________________________________________________________________________________________________________________________________________________________________________________________________________________________________________________________________________________________________________________________________________________________________________…
cl42	1	1	cl_3018_M02866:64:000000000-AT0DG:1:1104:20958:13432 1:N:0:3	_______________________________________________________________________________________________________________________________________________________________________________________________________________________________________________________________________________________________________________________________________________________________________________________________________________…
cl43	6	5	cl_3055_M02866:64:000000000-AT0DG:1:1101:9721:10073 1:N:0:3	_______________________________________________________________________________________________________________________________________________________________________________________________________________________________________________________________________________________________________________________________________________________________________________________________________________…
cl44	36	34	cl_1895_M02866:64:000000000-AT0DG:1:1101:10957:25781 1:N:0:3	_______________________________________________________________________________________________________________________________________________________________________________________________________________________________________________________________________________________________________________________________________________________________________________________________________________…		1049	1093	43
cl45	3705	3353	cl_1045_M02866:64:000000000-AT0DG:1:1114:5292:16064 1:N:0:3	_______________________________________________________________________________________________________________________________________________________________________________________________________________________________________________________________________________________________________________________________________________________________________________________________________________…		1074	1119	44
cl46	48	21	cl_49_M02866:64:000000000-AT0DG:1:1104:29613:15016 1:N:0:3	_______________________________________________________________________________________________________________________________________________________________________________________________________________________________________________________________________________________________________________________________________________________________________________________________________________…		1116	1146	28
