# Supplementary material for: Guide RNA Repertoires in the Main Lineages of Trypanosoma cruzi: High Diversity and Variable Redundancy Among Strains
Source: Front Cell Infect Microbiol. 2021 May 31;11:663416. doi: 10.3389/fcimb.2021.663416 (PMC8202002; doi:10.3389/fcimb.2021.663416)
Supplement: Supplementary File 2 — Zip file containing gRNA classes aligned to different mRNAs for each strain in this study. [file DataSheet_2.zip › Supplementary File 2/TU18_Cascada9.txt_resSWARM.txt]

ND8ESM	ATGATTTTTTTATTTTTTCATTTTTATATGTTTTTTTTTGATTTTTTATTTTTTTTTTTTGTTTGTTTTTATATGTGTTTTGTTTGTTGTGTTACCATTTGCTTACCCATTGAATTAACAATTGTTAGTTTATTAGTCCGTGGCAATCATTTTTTGCGTTTTTATTGGTGTGGTTTGGAACGTTGTATTGCTTGTCGTTTATGTGATTTGGTTTGCCCTAGTTTAGCATTGGATGTTCGTGTTGGATGAAGTTTTGGTGGTCACCGTTTTGCCGATTGATTTACATTAAGTTACCGCCGTTGTATTTATTGTGGTTTTTGTATGCATGTTTGCCCGACAGATGCCATTACACATTCATTGTTTGTTATGTGTTTTTGTTGTTTAGCCATGTATTTATTG…
cl0	1	1	M02866:64:000000000-AT0DG:1:1111:29520:14942 1:N:0:3	____AAGGCAATAAAAAGATGGGGATATATAGATGG___________________________________________________________________________________________________________________________________________________________________________________________________________________________________________________________________________________________________________________________________________________________________________…
cl1	1	1	cl_1061_M02866:64:000000000-AT0DG:1:2105:15528:15536 1:N:0:3	____AAAGGGTTAAAAGGGTGGAGGCAAATAGGAG____________________________________________________________________________________________________________________________________________________________________________________________________________________________________________________________________________________________________________________________________________________________________________…
cl2	1	1	cl_1685_M02866:64:000000000-AT0DG:1:2113:8793:19111 1:N:0:3	________________AAGTGGAGATAGATGAGAAAGGATTAAGAAT________________________________________________________________________________________________________________________________________________________________________________________________________________________________________________________________________________________________________________________________________________________________…
cl3	244	234	cl_813_M02866:64:000000000-AT0DG:1:1101:12356:9213 1:N:0:3	_______________________________ATGGAGAATTGGAAAGTGTGAGAGGAGAACAAG_______________________________________________________________________________________________________________________________________________________________________________________________________________________________________________________________________________________________________________________________________________…		32	64	31
cl4	4	2	cl_1059_M02866:64:000000000-AT0DG:1:1102:10378:8581 1:N:0:3	________________________________AAAAGGGCTAAAAAACAGGGGAGAAATACGA________________________________________________________________________________________________________________________________________________________________________________________________________________________________________________________________________________________________________________________________________________…
cl5	3	3	cl_2826_M02866:64:000000000-AT0DG:1:2109:16819:7012 1:N:0:3	__________________________________AAGAGTTGGATAGTAGAGGGAGAAGGTGAGT______________________________________________________________________________________________________________________________________________________________________________________________________________________________________________________________________________________________________________________________________________…
cl6	2	2	cl_1745_M02866:64:000000000-AT0DG:1:1104:23139:25589 1:N:0:3	___________________________________________ATGATGAGAAAGAGGAGTGAATGGTGATATGTA___________________________________________________________________________________________________________________________________________________________________________________________________________________________________________________________________________________________________________________________________…
cl7	2	1	cl_2203_M02866:64:000000000-AT0DG:1:1105:17476:4629 1:N:0:3	_______________________________________________________GATAATGAGTAAGAGTATATGTAAGGTTAGT_________________________________________________________________________________________________________________________________________________________________________________________________________________________________________________________________________________________________________________________…
cl8	1	1	cl_683_M02866:64:000000000-AT0DG:1:2113:20517:9372 1:N:0:3	_________________________________________________________________AAAGGTATAGGTGGGATGGATGATATAATGT_______________________________________________________________________________________________________________________________________________________________________________________________________________________________________________________________________________________________________________…
cl9	2	1	M02866:64:000000000-AT0DG:1:1103:16132:17296 1:N:0:3	__________________________________________________________________________TACATGACAAGTAGTATAATATTGGGTGGGT______________________________________________________________________________________________________________________________________________________________________________________________________________________________________________________________________________________________________…
cl10	2	1	cl_670_M02866:64:000000000-AT0DG:1:2101:23244:12530 1:N:0:3	_______________________________________________________________________________________________________________________________TGGGAGGTTGGGTGTTGTTAGTAAAAGATATGT_______________________________________________________________________________________________________________________________________________________________________________________________________________________________________________…
cl11	1	1	cl_670_M02866:64:000000000-AT0DG:1:2107:19470:15045 1:N:0:3	____________________________________________________________________________________________________________________________________GGTTGGGTGATGTTGGTAAAAGATATGGTAGTA__________________________________________________________________________________________________________________________________________________________________________________________________________________________________________…
cl12	1	1	M02866:64:000000000-AT0DG:1:1103:14352:19653 1:N:0:3	__________________________________________________________________________________________________________________________________________________________________GTGATTGAGTTAGATCTTATGATATGGTTGACA____________________________________________________________________________________________________________________________________________________________________________________________________________…
cl13	5	4	cl_1745_M02866:64:000000000-AT0DG:1:1109:14432:2187 1:N:0:3	____________________________________________________________________________________________________________________________________________________________________________________________________________________________________________________________________________________________________________________________________________________________________TAATAGATGGTATATAGATATAATGGGTTGG____________…
cl14	61912	55164	cl_1543_M02866:64:000000000-AT0DG:1:1101:25955:14891 1:N:0:3	________________________________________________________________________________________________________________________________________________________________________________________________________________________________________________________________________________________________________________________________________________________________________________________________TGTTACGTAAGTAAT…		385	431	45
cl15	4179	3864	cl_2809_M02866:64:000000000-AT0DG:1:1101:21867:23527 1:N:0:3	_______________________________________________________________________________________________________________________________________________________________________________________________________________________________________________________________________________________________________________________________________________________________________________________________________________…		415	460	45
cl16	1	1	cl_381_M02866:64:000000000-AT0DG:1:2104:26920:9467 1:N:0:3	_______________________________________________________________________________________________________________________________________________________________________________________________________________________________________________________________________________________________________________________________________________________________________________________________________________…
cl17	15806	14968	cl_463_M02866:64:000000000-AT0DG:1:2104:25014:22503 1:N:0:3	_______________________________________________________________________________________________________________________________________________________________________________________________________________________________________________________________________________________________________________________________________________________________________________________________________________…		427	463	35
cl18	1472	1410	cl_2604_M02866:64:000000000-AT0DG:1:1101:7605:20356 1:N:0:3	_______________________________________________________________________________________________________________________________________________________________________________________________________________________________________________________________________________________________________________________________________________________________________________________________________________…		429	464	34
cl19	1	1	M02866:64:000000000-AT0DG:1:2106:15238:27898 1:N:0:3	_______________________________________________________________________________________________________________________________________________________________________________________________________________________________________________________________________________________________________________________________________________________________________________________________________________…
cl20	4	4	cl_3047_M02866:64:000000000-AT0DG:1:1101:23489:4422 1:N:0:3	_______________________________________________________________________________________________________________________________________________________________________________________________________________________________________________________________________________________________________________________________________________________________________________________________________________…
