# Supplementary material for: Guide RNA Repertoires in the Main Lineages of Trypanosoma cruzi: High Diversity and Variable Redundancy Among Strains
Source: Front Cell Infect Microbiol. 2021 May 31;11:663416. doi: 10.3389/fcimb.2021.663416 (PMC8202002; doi:10.3389/fcimb.2021.663416)
Supplement: Supplementary File 2 — Zip file containing gRNA classes aligned to different mRNAs for each strain in this study. [file DataSheet_2.zip › Supplementary File 2/X109_Cascada0.txt_resSWARM.txt]

A6CLBPAPER	ATGTTTTTGTTTTTTTTTTGTGATTTATTTTGGTTGCGTTTATTATTATGATTATATTATTGTGTGTGATCCAGGTTGTGTTTTGTTGTGTATTTTAATTGTTTATTATTGATATTTGATTTTTTATTATTTTGTTTATTTGATTTATATTTGTTTATTGGTTTATGTTTATTTTTATTGTTATGGTTTATGTTATTTAATTTGTATAGTTTGATTTTATATTATTGTATTACTTATTTGAATTTGTATTTATTATTTTGTATTGTTTTTTTGTATTATATGTCATTTTTATTTTTATTTTGTTTTTTGTTGGATTTTTTTTTATTTAATAATTTATTGGTTGGTGATAATTTTATGGATGTTTTTTTTATCCGTTTTTTGTTATGTTTTTTGGAATGT…
cl0	10	9	cl_1583_SNL178:168:HW5NTBCXY:2:1202:17169:50828 1:N:0:ACAGTGAT+TATCCTCT	TGTGAGAGTAGAGGAGGAGTATTGAGTAGGATCAGTGCACGTG____________________________________________________________________________________________________________________________________________________________________________________________________________________________________________________________________________________________________________________________________________________________________…
cl1	226	203	cl_2886_SNL178:168:HW5NTBCXY:2:1213:6539:16650 1:N:0:ACAGTGAT+TATCCTCT	_ATAAGAGTAGGAGAAAAGTGTTAAGTAGAATCAGTGCAAGTTA___________________________________________________________________________________________________________________________________________________________________________________________________________________________________________________________________________________________________________________________________________________________________…		2	44	42
cl2	3	3	cl_1033_SNL178:168:HW5NTBCXY:2:1113:14725:25726 1:N:0:ACAGTGAT+TATCCTCT	_______________AGAGTGTAAAACAAAGTTGATGTATGTGGTGAT_______________________________________________________________________________________________________________________________________________________________________________________________________________________________________________________________________________________________________________________________________________________________…
cl3	1	1	cl_780_SNL178:168:HW5NTBCXY:2:2206:19330:7542 1:N:0:ACAGTGAT+TATCCTCT	_________________AATATTGTGTGGAATTGATGTGGATAGTTGTATTGGTG________________________________________________________________________________________________________________________________________________________________________________________________________________________________________________________________________________________________________________________________________________________…
cl4	3356	2997	cl_1531_SNL178:168:HW5NTBCXY:2:1208:7241:37279 1:N:0:ACAGTGAT+TATCCTCT	__________________GTGTTGAATAGAGTTGATGTAGATAGTGATACTAGTATTG_____________________________________________________________________________________________________________________________________________________________________________________________________________________________________________________________________________________________________________________________________________________…		19	58	39
cl5	538	477	cl_941_SNL178:168:HW5NTBCXY:2:1102:2169:10028 1:N:0:ACAGTGAT+TATCCTCT	_______________________AACTAGAGTTGATGTGAGTGGTAGTATTGATATGGTGGCACGTATTG_________________________________________________________________________________________________________________________________________________________________________________________________________________________________________________________________________________________________________________________________________…		24	70	46
cl6	1	1	cl_2206_SNL178:168:HW5NTBCXY:2:1109:13537:93101 1:N:0:ACAGTGAT+TATCCTCT	_______________________GGGTAGAGGTGGTGTGGATAGTGGCATTCATG________________________________________________________________________________________________________________________________________________________________________________________________________________________________________________________________________________________________________________________________________________________…
cl7	6	5	cl_2763_SNL178:168:HW5NTBCXY:2:1103:20322:13606 1:N:0:ACAGTGAT+TATCCTCT	________________________________TCATATGGATAATAATGTAAGTATAGTAATATATAT___________________________________________________________________________________________________________________________________________________________________________________________________________________________________________________________________________________________________________________________________________…
cl8	2	0	cl_1224_SNL178:168:HW5NTBCXY:2:2211:16642:61059 1:N:0:ACAGTGAT+TATCCTCT	_________________________________GGTTTAGATAAAAATGTTGATATAGTAGTGTGTTC___________________________________________________________________________________________________________________________________________________________________________________________________________________________________________________________________________________________________________________________________________…
cl9	185	167	cl_2760_SNL178:168:HW5NTBCXY:2:1102:15907:89446 1:N:0:ACAGTGAT+TATCCTCT	_______________________________________________________TGATAGTGTACATTGGGTTTGATATGAAGTAGCACGTAGAATTG____________________________________________________________________________________________________________________________________________________________________________________________________________________________________________________________________________________________________________…		56	99	44
cl10	7	6	cl_831_SNL178:168:HW5NTBCXY:2:1202:15781:77446 1:N:0:ACAGTGAT+TATCCTCT	_________________________________________________________________TGTTTGGCTTGGTATAGAATAGTGCATATGATTG____________________________________________________________________________________________________________________________________________________________________________________________________________________________________________________________________________________________________________…
cl11	1518	1299	cl_507_SNL178:168:HW5NTBCXY:2:1109:14140:50947 1:N:0:ACAGTGAT+TATCCTCT	_______________________________________________________________________________TAAAGTAAGATGCAAGGTTGGTAGATAGTGACTGTAGACTAGAGATTGA_______________________________________________________________________________________________________________________________________________________________________________________________________________________________________________________________________________…		80	128	46
cl12	603	543	cl_2610_SNL178:168:HW5NTBCXY:2:2104:19571:87165 1:N:0:ACAGTGAT+TATCCTCT	________________________________________________________________________________GAGATAATATATAGAATTGGTAGATGGTGACTATAAGTTGAGAA___________________________________________________________________________________________________________________________________________________________________________________________________________________________________________________________________________________…		81	124	44
cl13	7	5	cl_808_SNL178:168:HW5NTBCXY:2:1116:2011:69475 1:N:0:ACAGTGCT+TATCCTCT	___________________________________________________________________________________________TAGCATTGGTAAGTAGTGATTATGGGGTAAA_____________________________________________________________________________________________________________________________________________________________________________________________________________________________________________________________________________________…
cl14	2	2	cl_1187_SNL178:168:HW5NTBCXY:2:1205:5492:100121 1:N:0:ACAGTGAT+TATCCTCT	___________________________________________________________________________________________________GTAAATAGAGATTGTAAGTTAGGGAGAAGTAGA___________________________________________________________________________________________________________________________________________________________________________________________________________________________________________________________________________…
cl15	2068	1778	M02866:66:000000000-AT1LV:1:1102:21402:15850 1:N:0:3	___________________________________________________________________________________________________________TGATTGTAAATTGGAGAATGATAGAATAAGTGGACTAAATATGAGTATGTAGT_______________________________________________________________________________________________________________________________________________________________________________________________________________________________________________…		108	160	52
cl16	790	715	cl_737_SNL178:168:HW5NTBCXY:2:1102:5151:4726 1:N:0:ACAGTGAT+TATCCTCT	___________________________________________________________________________________________________________TGATTAGGAGTTGGAGAGTAATAGAGCAGATGGACTAAGTGTGTATAA____________________________________________________________________________________________________________________________________________________________________________________________________________________________________________________…		108	155	46
cl17	528	474	cl_2156_SNL178:168:HW5NTBCXY:2:1102:14082:4540 1:N:0:ACAGTGAT+TATCCTCT	___________________________________________________________________________________________________________TTATTGTGAGTTGAAGAATGGTAAAATACATAAATTAGATATGG________________________________________________________________________________________________________________________________________________________________________________________________________________________________________________________…		108	151	42
cl18	4	0	cl_2901_M02866:66:000000000-AT1LV:1:1114:7529:16704 1:N:0:3	__________________________________________________________________________________________________________________AAATTGGAAAATGATAGAATAAGTGGACTAAATATGAGTATGTAGT_______________________________________________________________________________________________________________________________________________________________________________________________________________________________________________…
cl19	1961	1637	M02866:66:000000000-AT1LV:1:1102:9585:21788 1:N:0:3	_______________________________________________________________________________________________________________________________________AATAAGTTGAGTATAGATAGATAGTTGAGTACAAGTGAAAGTGACAATATTGTG__________________________________________________________________________________________________________________________________________________________________________________________________________________…		136	189	53
cl20	183	167	cl_695_SNL178:168:HW5NTBCXY:2:1102:20676:28136 1:N:0:ACAGTGAT+TATCCTCT	___________________________________________________________________________________________________________________________________________GGTTAGATGTTAGCAGGTGATTGAGTGTAAGTGGAAGTAGCAATATCA____________________________________________________________________________________________________________________________________________________________________________________________________________________…		140	187	47
cl21	6343	5692	cl_1612_SNL178:168:HW5NTBCXY:2:1103:13348:94019 1:N:0:ACAGTGAT+TATCCTCT	____________________________________________________________________________________________________________________________________________ATTAGGTGTGAGTGAATAGTTGAGTACAGATAAATATGACGGTGT______________________________________________________________________________________________________________________________________________________________________________________________________________________…		141	185	44
cl22	2	1	cl_3008_SNL178:168:HW5NTBCXY:2:1115:14187:71110 1:N:0:ACAGTGAT+TATCCTCT	________________________________________________________________________________________________________________________________________________AGTGTGAGAGGATAATCAAGTATAGGGAAGAGTA_____________________________________________________________________________________________________________________________________________________________________________________________________________________________…
cl23	1792	1668	M02866:66:000000000-AT1LV:1:1109:9179:26526 1:N:0:3	____________________________________________________________________________________________________________________________________________________________TGGTAGAACATGAGTAGAGATGACAATGTTGTAT_________________________________________________________________________________________________________________________________________________________________________________________________________________…		157	190	31
cl24	9	3	cl_1158_SNL178:168:HW5NTBCXY:2:1113:20682:38081 1:N:0:ACAGTGAT+TATCCTCT	______________________________________________________________________________________________________________________________________________________________GTTGGTTGTAGGTGGGAATGATGGTGTTAAAT_________________________________________________________________________________________________________________________________________________________________________________________________________________…
cl25	4	4	cl_2538_SNL178:168:HW5NTBCXY:2:1109:14361:56665 1:N:0:ACAGTGAT+TATCCTCT	_________________________________________________________________________________________________________________________________________________________________AGGTATGGGTAAAGATGGCAAGATTGGGTGTGGT____________________________________________________________________________________________________________________________________________________________________________________________________________…
cl26	2	1	cl_2610_SNL178:168:HW5NTBCXY:2:1112:9410:72553 1:N:0:ACAGTGAT+TATCCTCT	__________________________________________________________________________________________________________________________________________________________________AGTATGTATGGGAATGGTGGTATCGGAGATA______________________________________________________________________________________________________________________________________________________________________________________________________________…
cl27	1	1	cl_1837_SNL178:168:HW5NTBCXY:2:2209:9541:91074 1:N:0:ACAGTGAT+TATCCTCT	_____________________________________________________________________________________________________________________________________________________________________AGAGATAGAAACAACGATATTGTATATAGTA___________________________________________________________________________________________________________________________________________________________________________________________________________…
cl28	1	1	SNL178:168:HW5NTBCXY:2:2108:11006:47827 1:N:0:ACAGTGAT+TATCCTCT	______________________________________________________________________________________________________________________________________________________________________________ATTGATAGTACTAGATGTAATGGATTGAACATATCAGACTAGAGTGT__________________________________________________________________________________________________________________________________________________________________________________…
cl29	2289	1996	cl_1562_SNL178:168:HW5NTBCXY:2:1213:1873:20455 1:N:0:CCAGTGAT+TATCCTCT	________________________________________________________________________________________________________________________________________________________________________________TGATAATGTTGAATGTGATGAATTGAGTATGTCAAATTAAGATGTATTG______________________________________________________________________________________________________________________________________________________________________________…		177	225	48
cl30	18	0	cl_1836_SNL178:168:HW5NTBCXY:2:1102:3123:70073 1:N:0:ACAGTGAT+TTTCCTCT	__________________________________________________________________________________________________________________________________________________________________________________________________________ATGTATAGTGTTGGAATACGGTGGCATAGGG______________________________________________________________________________________________________________________________________________________________________…
cl31	270	245	cl_1495_SNL178:168:HW5NTBCXY:2:1102:12677:5878 1:N:0:ACAGTGAT+TATCCTCT	___________________________________________________________________________________________________________________________________________________________________________________________________________TAAGTTAAGTTGAAATATGGTGACGTGATGAGTGAATTTGAACATAGATAGTA_______________________________________________________________________________________________________________________________________________…		204	256	52
cl32	5	3	cl_1548_SNL178:168:HW5NTBCXY:2:1101:12170:55066 1:N:0:ACAGTGAT+TATCCTCT	____________________________________________________________________________________________________________________________________________________________________________________________________________GTGTTAGATTATGATGTGATGGTGTAATGATTA__________________________________________________________________________________________________________________________________________________________________…
cl33	499	446	cl_925_SNL178:168:HW5NTBCXY:2:1214:9493:9092 1:N:0:ACAGTGAT+TATCCTCT	________________________________________________________________________________________________________________________________________________________________________________________________________________TAAGTTGAGTTGTAATGATGTGATGAGTAAGTTTAAACATGAATTG_________________________________________________________________________________________________________________________________________________…		209	254	44
cl34	3567	3290	cl_828_SNL178:168:HW5NTBCXY:2:1209:18962:68170 1:N:0:ACAGTGAT+TATCCTCT	_________________________________________________________________________________________________________________________________________________________________________________________________________________________ATGTAATAGTGTAGTGTATGAACTTGGATATGGATGGTG_______________________________________________________________________________________________________________________________________________…		218	256	38
cl35	7	3	cl_2501_SNL178:168:HW5NTBCXY:2:2205:19428:18142 1:N:0:ACAGTGAT+TATCCTCT	_______________________________________________________________________________________________________________________________________________________________________________________________________________________________TGTCGTGATAGGTGAATTTAAGTGTTGGTGGTA_______________________________________________________________________________________________________________________________________________…
cl36	8	5	cl_2520_SNL178:168:HW5NTBCXY:2:1105:2137:39161 1:N:0:ACAGTGAT+TATCCTCT	_________________________________________________________________________________________________________________________________________________________________________________________________________________________________________AGTGAGTTTGAGTGAAGACAATAAGATGTATT______________________________________________________________________________________________________________________________________…
cl37	1	1	cl_1859_M02866:66:000000000-AT1LV:1:1111:8010:17038 1:N:0:3	__________________________________________________________________________________________________________________________________________________________________________________________________________________________________________ATGAGTCTAGGTGTAGACGATATAATGTGGT______________________________________________________________________________________________________________________________________…
cl38	1228	1074	cl_2271_M02866:66:000000000-AT1LV:1:1101:19655:16688 1:N:0:3	_____________________________________________________________________________________________________________________________________________________________________________________________________________________________________________AATTTGAACATGTGTAGTAGAGTGTAGTAGGAGAGCATAATATATGGAG_________________________________________________________________________________________________________________…		238	286	47
cl39	1	1	cl_2797_SNL178:168:HW5NTBCXY:2:2104:17446:72253 1:N:0:ACAGTGAT+TATCCTCT	_____________________________________________________________________________________________________________________________________________________________________________________________________________________________________________AGTTTGGATATGGGAAGTGAGGTGTGGTGGAGGAG_______________________________________________________________________________________________________________________________…
cl40	1	1	cl_398_SNL178:168:HW5NTBCXY:2:2109:2277:83889 1:N:0:ACAGTAAT+TATCCTCT	______________________________________________________________________________________________________________________________________________________________________________________________________________________________________________GTTTGGGTATGTACGATAAAATGTGGTTGGGG_________________________________________________________________________________________________________________________________…
cl41	12	9	cl_1463_SNL178:168:HW5NTBCXY:2:1102:16493:46379 1:N:0:ACAGTGAT+TATCCTCT	_______________________________________________________________________________________________________________________________________________________________________________________________________________________________________________CTTGTATGTAGGTGATAAGATACGGTAGAAGAACATGGTGTGTAG___________________________________________________________________________________________________________________…
cl42	1047	901	M02866:66:000000000-AT1LV:1:2101:12265:18075 1:N:0:3	________________________________________________________________________________________________________________________________________________________________________________________________________________________________________________TTGAACATAAGTGGTGAAATGTGGTAGAGAAACATGATATGTAGTG_________________________________________________________________________________________________________________…		241	286	46
cl43	19	9	cl_2948_SNL178:168:HW5NTBCXY:2:2210:3144:22764 1:N:0:ACAGTGAT+TATCCTCT	___________________________________________________________________________________________________________________________________________________________________________________________________________________________________________________AGGGTGGGTGGTAGGATGTGGTGGTGGGGTG_____________________________________________________________________________________________________________________________…
cl44	1	1	cl_2763_SNL178:168:HW5NTBCXY:2:2110:17287:93254 1:N:0:ACAGTGAT+TATCCTCT	__________________________________________________________________________________________________________________________________________________________________________________________________________________________________________________________AGAATAGGGTGTGGTGGGCAGATATAATGTG______________________________________________________________________________________________________________________…
cl45	90	87	cl_1297_SNL178:168:HW5NTBCXY:2:1101:13931:71071 1:N:0:ACAGTGAT+TATCCTCT	_____________________________________________________________________________________________________________________________________________________________________________________________________________________________________________________________GGGAGATATGATGGGAGGGTATGGTGTATTGT__________________________________________________________________________________________________________________…		254	285	30
cl46	733	590	cl_2883_SNL178:168:HW5NTBCXY:2:1102:8668:37305 1:N:0:ACAGTGAT+TATCCTCT	___________________________________________________________________________________________________________________________________________________________________________________________________________________________________________________________________________AGTGATATGGTGTGTAGTTAAGATAGAAGTGGAGTAAGAGACAACTTGA___________________________________________________________________________________…		268	316	47
cl47	23	7	cl_1670_SNL178:168:HW5NTBCXY:2:1101:1849:10765 1:N:0:ACAGTGAT+TATCCTCT	______________________________________________________________________________________________________________________________________________________________________________________________________________________________________________________________________________AGTATCATATGTAGTAGGAGTGGGAGTGATGTGGAGAGTAGT_______________________________________________________________________________________…
cl48	1	1	cl_1389_SNL178:168:HW5NTBCXY:2:2107:13022:40956 1:N:0:ACAGTGAT+TATCCTCT	________________________________________________________________________________________________________________________________________________________________________________________________________________________________________________________________________________TTTGGTACATAGTAGAAATATGGGTGGGGTGG_______________________________________________________________________________________________…
cl49	2	2	cl_760_SNL178:168:HW5NTBCXY:2:1206:1892:39420 1:N:0:ACAGTGAT+TATCCTCT	__________________________________________________________________________________________________________________________________________________________________________________________________________________________________________________________________________________TGGTAGATGATAGAAGTAAAGATAGAGTGTAA_____________________________________________________________________________________________…
cl50	7	7	cl_356_SNL178:168:HW5NTBCXY:2:1105:3982:80647 1:N:0:ACAGTGAT+TATCCTCT	_______________________________________________________________________________________________________________________________________________________________________________________________________________________________________________________________________________________________AAGTAGAGAAGGAGTGAGAAACAATATAGAGGA_______________________________________________________________________________…
cl51	790	671	cl_719_SNL178:168:HW5NTBCXY:2:1201:19004:67452 1:N:0:ACAGTGAT+TATCCTCT	________________________________________________________________________________________________________________________________________________________________________________________________________________________________________________________________________________________________________TAGATTAAGAGACAATTTGAGAGAAAGTGGATTGTTAGATGGTCAGTTGTTGTTTG_______________________________________________…		297	352	54
cl52	227	199	cl_2668_SNL178:168:HW5NTBCXY:2:1102:14019:38035 1:N:0:ACAGTGAT+TATCCTCT	___________________________________________________________________________________________________________________________________________________________________________________________________________________________________________________________________________________________________________ATTAAGAGACGGTTTGAGAAAGAGTAGATTATTAAATGTCTGATTATTGT__________________________________________________…		300	349	48
cl53	4	2	cl_593_SNL178:168:HW5NTBCXY:2:2209:5090:10268 1:N:0:ACAGTGAT+TATCCTCT	_______________________________________________________________________________________________________________________________________________________________________________________________________________________________________________________________________________________________________________________________GGGTTGGGTTGTTGAATGATTGGGTATTGTTGG_______________________________________________…
cl54	45	37	M02866:66:000000000-AT1LV:1:2112:15700:19593 1:N:0:3	______________________________________________________________________________________________________________________________________________________________________________________________________________________________________________________________________________________________________________________________________________ATGTTTAGCTGTTGTTGGAGTGTTTGTGGAAGAGATAGGCAGAAATCAGTATAAG__________…		335	389	53
cl55	906	836	cl_3035_SNL178:168:HW5NTBCXY:2:2216:13665:41618 1:N:0:ACAGTGAT+TATCCTCT	_________________________________________________________________________________________________________________________________________________________________________________________________________________________________________________________________________________________________________________________________________________ACTAGTTGCTGTTGGAGTGCTTGTATAAGAAGTAGGCA________________________…		338	375	37
cl56	92	86	cl_1297_SNL178:168:HW5NTBCXY:2:1101:13931:71071 1:N:0:ACAGTGAT+TATCCTCT	_____________________________________________________________________________________________________________________________________________________________________________________________________________________________________________________________________________________________________________________________________________________________TTGGATGTTTGCAAAGGAGATAGGCCGAGAGTA_________________…		350	382	31
cl57	21	10	cl_356_SNL178:168:HW5NTBCXY:2:1105:3982:80647 1:N:0:ACAGTGAT+TATCCTCT	_______________________________________________________________________________________________________________________________________________________________________________________________________________________________________________________________________________________________________________________________________________________________________GTAGAGAAGGTGTGTGAGAAACAATATAGAGGATGT____…
cl58	5	3	cl_2293_SNL178:168:HW5NTBCXY:2:1116:6407:98662 1:N:0:ACAGTGAT+TATCCTCT	____________________________________________________________________________________________________________________________________________________________________________________________________________________________________________________________________________________________________________________________________________________________________________AGGAGAGAGTGGAAGATGGTATGAAATGTTT____…
cl59	3573	1816	cl_1158_SNL178:168:HW5NTBCXY:2:1113:20682:38081 1:N:0:ACAGTGAT+TATCCTCT	_____________________________________________________________________________________________________________________________________________________________________________________________________________________________________________________________________________________________________________________________________________________________________________________TGAAAGATAGTGTGGGAGATTTTGTA…		374	406	33
cl60	3520	3002	cl_2250_SNL178:168:HW5NTBCXY:2:2201:12387:47441 1:N:0:ACAGTGAT+TATCCTCT	_____________________________________________________________________________________________________________________________________________________________________________________________________________________________________________________________________________________________________________________________________________________________________________________CAGAGAATGATGTGAAAGATTTTATA…		374	421	47
cl61	219	197	cl_2164_SNL178:168:HW5NTBCXY:2:2115:13720:3962 1:N:0:ACAGTGAT+TATCCTCT	_____________________________________________________________________________________________________________________________________________________________________________________________________________________________________________________________________________________________________________________________________________________________________________________TAGAGAGTGATGTGGAGAATTTTGTA…		374	421	47
cl62	4984	3367	cl_336_SNL178:168:HW5NTBCXY:2:1201:5782:50240 1:N:0:ACAGTGAT+TATCCTCT	_____________________________________________________________________________________________________________________________________________________________________________________________________________________________________________________________________________________________________________________________________________________________________________________TAGAGAACAGTATAGAGAATTTTGCA…		374	417	44
cl63	372	320	cl_291_SNL178:168:HW5NTBCXY:2:1102:20820:6608 1:N:0:ACAGTGAT+TATCCTCT	_____________________________________________________________________________________________________________________________________________________________________________________________________________________________________________________________________________________________________________________________________________________________________________________TAGAGAGCAGTACAAGAAGTTTTGTG…		374	417	44
cl64	25	22	cl_235_SNL178:168:HW5NTBCXY:2:1102:17606:27694 1:N:0:ACAGTGAT+TATCCTCT	_____________________________________________________________________________________________________________________________________________________________________________________________________________________________________________________________________________________________________________________________________________________________________________________TAGAGAGTGATGTGAAGAATCTTGTG…		374	420	46
cl65	4	4	cl_2715_SNL178:168:HW5NTBCXY:2:1212:8497:87694 1:N:0:ACAGTGAT+TATCCTCT	___________________________________________________________________________________________________________________________________________________________________________________________________________________________________________________________________________________________________________________________________________________________________________________________________AAGAGATTTGTA…
cl66	1	1	cl_2715_SNL178:168:HW5NTBCXY:2:2207:14017:74151 1:N:0:ACAGTGAT+TATCCTCT	___________________________________________________________________________________________________________________________________________________________________________________________________________________________________________________________________________________________________________________________________________________________________________________________________AGAGATTTTGTA…
cl67	10756	1	SNL178:168:HW5NTBCXY:2:1102:5374:6385 1:N:0:ACAGTGAT+TAACCTCT	_______________________________________________________________________________________________________________________________________________________________________________________________________________________________________________________________________________________________________________________________________________________________________________________________________________…
cl68	1	1	cl_2289_SNL178:168:HW5NTBCXY:2:2114:8718:78264 1:N:0:ACAGTGAT+TATCCTCT	_______________________________________________________________________________________________________________________________________________________________________________________________________________________________________________________________________________________________________________________________________________________________________________________________________________…
cl69	8	4	M02866:66:000000000-AT1LV:1:2108:4903:13536 1:N:0:3	_______________________________________________________________________________________________________________________________________________________________________________________________________________________________________________________________________________________________________________________________________________________________________________________________________________…
cl70	2	2	cl_2777_SNL178:168:HW5NTBCXY:2:2114:2748:13573 1:N:0:ACAGTGAT+TATCCTCT	_______________________________________________________________________________________________________________________________________________________________________________________________________________________________________________________________________________________________________________________________________________________________________________________________________________…
cl71	139	130	cl_1180_SNL178:168:HW5NTBCXY:2:1101:12703:16176 1:N:0:ACAGTGAT+TATCCTCT	_______________________________________________________________________________________________________________________________________________________________________________________________________________________________________________________________________________________________________________________________________________________________________________________________________________…		432	467	34
cl72	1	1	M02866:66:000000000-AT1LV:1:2105:8994:4471 1:N:0:3	_______________________________________________________________________________________________________________________________________________________________________________________________________________________________________________________________________________________________________________________________________________________________________________________________________________…
cl73	2676	2516	cl_2600_SNL178:168:HW5NTBCXY:2:1209:15677:53640 1:N:0:ACAGTGAT+TATCCTCT	_______________________________________________________________________________________________________________________________________________________________________________________________________________________________________________________________________________________________________________________________________________________________________________________________________________…		437	469	32
cl74	1482	1392	cl_846_SNL178:168:HW5NTBCXY:2:2216:5058:80479 1:N:0:ACAGTGAT+TATCCTCT	_______________________________________________________________________________________________________________________________________________________________________________________________________________________________________________________________________________________________________________________________________________________________________________________________________________…		437	472	34
cl75	1	1	cl_3011_SNL178:168:HW5NTBCXY:2:1110:17365:77627 1:N:0:ACAGTGAT+TATCCTCT	_______________________________________________________________________________________________________________________________________________________________________________________________________________________________________________________________________________________________________________________________________________________________________________________________________________…
cl76	1758	1615	SNL178:168:HW5NTBCXY:2:1205:10851:99386 1:N:0:ACAGTGAT+TATCCTCT	_______________________________________________________________________________________________________________________________________________________________________________________________________________________________________________________________________________________________________________________________________________________________________________________________________________…		440	480	40
cl77	3363	3143	cl_2063_SNL178:168:HW5NTBCXY:2:1106:12650:36134 1:N:0:ACAGTGAT+TATCCTCT	_______________________________________________________________________________________________________________________________________________________________________________________________________________________________________________________________________________________________________________________________________________________________________________________________________________…		443	489	44
cl78	7	7	cl_2063_M02866:66:000000000-AT1LV:1:1104:3377:10319 1:N:0:3	_______________________________________________________________________________________________________________________________________________________________________________________________________________________________________________________________________________________________________________________________________________________________________________________________________________…
cl79	874	753	cl_1305_SNL178:168:HW5NTBCXY:2:1102:6133:2305 1:N:0:ACAGTGAT+TATCCTCT	_______________________________________________________________________________________________________________________________________________________________________________________________________________________________________________________________________________________________________________________________________________________________________________________________________________…		471	519	47
cl80	7	5	cl_1644_SNL178:168:HW5NTBCXY:2:1204:12576:16218 1:N:0:ACAGTGAT+TATCCTCT	_______________________________________________________________________________________________________________________________________________________________________________________________________________________________________________________________________________________________________________________________________________________________________________________________________________…
cl81	1	1	cl_1204_SNL178:168:HW5NTBCXY:2:2216:1308:47851 1:N:0:ACAGTGAT+TATCCTCT	_______________________________________________________________________________________________________________________________________________________________________________________________________________________________________________________________________________________________________________________________________________________________________________________________________________…
cl82	223	147	cl_2284_SNL178:168:HW5NTBCXY:2:2209:9149:9497 1:N:0:ACAGTGAT+TATCCTCT	_______________________________________________________________________________________________________________________________________________________________________________________________________________________________________________________________________________________________________________________________________________________________________________________________________________…		477	547	69
cl83	732	687	cl_2990_SNL178:168:HW5NTBCXY:2:2104:18245:73320 1:N:0:ACAGTGAT+TATCCTCT	_______________________________________________________________________________________________________________________________________________________________________________________________________________________________________________________________________________________________________________________________________________________________________________________________________________…		478	511	32
cl84	302	276	M02866:66:000000000-AT1LV:1:1104:18052:10796 1:N:0:3	_______________________________________________________________________________________________________________________________________________________________________________________________________________________________________________________________________________________________________________________________________________________________________________________________________________…		482	520	38
cl85	6	0	cl_1831_SNL178:168:HW5NTBCXY:2:1110:7383:51328 1:N:0:ACAGTGAT+TATCCTCT	_______________________________________________________________________________________________________________________________________________________________________________________________________________________________________________________________________________________________________________________________________________________________________________________________________________…
cl86	1	1	M02866:66:000000000-AT1LV:1:1114:1918:13005 1:N:0:3	_______________________________________________________________________________________________________________________________________________________________________________________________________________________________________________________________________________________________________________________________________________________________________________________________________________…
cl87	1	1	cl_1957_SNL178:168:HW5NTBCXY:2:1205:19111:35914 1:N:0:ACAGTGAT+TATCCTCT	_______________________________________________________________________________________________________________________________________________________________________________________________________________________________________________________________________________________________________________________________________________________________________________________________________________…
cl88	1395	1312	cl_2900_SNL178:168:HW5NTBCXY:2:1105:5394:17805 1:N:0:ACAGTGAT+TATCCTCT	_______________________________________________________________________________________________________________________________________________________________________________________________________________________________________________________________________________________________________________________________________________________________________________________________________________…		488	518	29
cl89	2	1	cl_1831_SNL178:168:HW5NTBCXY:2:2211:6819:83596 1:N:0:ACAGTGAT+TATCCTCT	_______________________________________________________________________________________________________________________________________________________________________________________________________________________________________________________________________________________________________________________________________________________________________________________________________________…
cl90	2	1	cl_751_SNL178:168:HW5NTBCXY:2:1106:20323:23141 1:N:0:ACAGTGAT+TATCCTCT	_______________________________________________________________________________________________________________________________________________________________________________________________________________________________________________________________________________________________________________________________________________________________________________________________________________…
cl91	1	1	cl_2776_SNL178:168:HW5NTBCXY:2:2115:16210:65233 1:N:0:ACAGTGAT+TATCCTCT	_______________________________________________________________________________________________________________________________________________________________________________________________________________________________________________________________________________________________________________________________________________________________________________________________________________…
cl92	308	266	cl_2485_SNL178:168:HW5NTBCXY:2:1102:2485:9861 1:N:0:ACAGTGAT+TATCCTCT	_______________________________________________________________________________________________________________________________________________________________________________________________________________________________________________________________________________________________________________________________________________________________________________________________________________…		504	553	49
cl93	692	602	cl_688_SNL178:168:HW5NTBCXY:2:1102:9245:18862 1:N:0:ACAGTGAT+TATCCTCT	_______________________________________________________________________________________________________________________________________________________________________________________________________________________________________________________________________________________________________________________________________________________________________________________________________________…		505	548	43
cl94	110	103	cl_1156_SNL178:168:HW5NTBCXY:2:1201:6532:22972 1:N:0:ACAGTGAT+TATCCTCT	_______________________________________________________________________________________________________________________________________________________________________________________________________________________________________________________________________________________________________________________________________________________________________________________________________________…		508	553	46
cl95	1	1	M02866:66:000000000-AT1LV:1:2108:27057:13701 1:N:0:3	_______________________________________________________________________________________________________________________________________________________________________________________________________________________________________________________________________________________________________________________________________________________________________________________________________________…
cl96	1	1	cl_560_SNL178:168:HW5NTBCXY:2:1103:8053:21183 1:N:0:ACAGTGAT+TATCCTCT	_______________________________________________________________________________________________________________________________________________________________________________________________________________________________________________________________________________________________________________________________________________________________________________________________________________…
cl97	2	1	cl_760_SNL178:168:HW5NTBCXY:2:2108:13626:3888 1:N:0:ACAGTGAT+TATCCTCT	_______________________________________________________________________________________________________________________________________________________________________________________________________________________________________________________________________________________________________________________________________________________________________________________________________________…
cl98	2	1	cl_356_M02866:66:000000000-AT1LV:1:2114:23630:7024 1:N:0:3	_______________________________________________________________________________________________________________________________________________________________________________________________________________________________________________________________________________________________________________________________________________________________________________________________________________…
cl99	14	13	cl_81_SNL178:168:HW5NTBCXY:2:1203:15865:48787 1:N:0:ACAGTGAT+TATCCTCT	_______________________________________________________________________________________________________________________________________________________________________________________________________________________________________________________________________________________________________________________________________________________________________________________________________________…
cl100	1	1	cl_526_SNL178:168:HW5NTBCXY:2:2207:7052:99624 1:N:0:ACAGTGAT+TATCCTCT	_______________________________________________________________________________________________________________________________________________________________________________________________________________________________________________________________________________________________________________________________________________________________________________________________________________…
cl101	2	1	cl_2496_SNL178:168:HW5NTBCXY:2:1111:9154:93328 1:N:0:ACAGTGAT+TATCCTCT	_______________________________________________________________________________________________________________________________________________________________________________________________________________________________________________________________________________________________________________________________________________________________________________________________________________…
cl102	14	10	cl_1885_SNL178:168:HW5NTBCXY:2:1116:8928:80826 1:N:0:ACAGTGAT+TATCCTCT	_______________________________________________________________________________________________________________________________________________________________________________________________________________________________________________________________________________________________________________________________________________________________________________________________________________…
cl103	3	2	cl_1260_SNL178:168:HW5NTBCXY:2:1102:20527:34463 1:N:0:ACAGTGAT+TATCCTCT	_______________________________________________________________________________________________________________________________________________________________________________________________________________________________________________________________________________________________________________________________________________________________________________________________________________…
cl104	5	2	cl_760_SNL178:168:HW5NTBCXY:2:1201:6551:80777 1:N:0:ACAGTGAT+TATCCTCT	_______________________________________________________________________________________________________________________________________________________________________________________________________________________________________________________________________________________________________________________________________________________________________________________________________________…
cl105	3	3	cl_2502_SNL178:168:HW5NTBCXY:2:1201:9629:86534 1:N:0:ACAGTGAT+TATCCTCT	_______________________________________________________________________________________________________________________________________________________________________________________________________________________________________________________________________________________________________________________________________________________________________________________________________________…
cl106	345	304	cl_2200_SNL178:168:HW5NTBCXY:2:1202:7367:57393 1:N:0:ACAGTGAT+TATCCTCT	_______________________________________________________________________________________________________________________________________________________________________________________________________________________________________________________________________________________________________________________________________________________________________________________________________________…		530	579	48
cl107	5115	4835	cl_1067_SNL178:168:HW5NTBCXY:2:1107:5382:5225 1:N:0:ACAGTGAT+TATCCTCT	_______________________________________________________________________________________________________________________________________________________________________________________________________________________________________________________________________________________________________________________________________________________________________________________________________________…		531	563	31
cl108	22	22	cl_1114_SNL178:168:HW5NTBCXY:2:1102:21056:51061 1:N:0:ACAGTGAT+TATCCTCT	_______________________________________________________________________________________________________________________________________________________________________________________________________________________________________________________________________________________________________________________________________________________________________________________________________________…		531	578	46
cl109	880	761	cl_672_SNL178:168:HW5NTBCXY:2:2210:10898:77028 1:N:0:ACAGTGAT+TATCCTCT	_______________________________________________________________________________________________________________________________________________________________________________________________________________________________________________________________________________________________________________________________________________________________________________________________________________…		532	579	46
cl110	465	414	cl_1231_SNL178:168:HW5NTBCXY:2:1102:1816:20701 1:N:0:ACAGTGAT+TATCCTCT	_______________________________________________________________________________________________________________________________________________________________________________________________________________________________________________________________________________________________________________________________________________________________________________________________________________…		532	575	42
cl111	6801	4965	cl_2115_SNL178:168:HW5NTBCXY:2:1115:17929:27877 1:N:0:ACAGTTAT+TATCCTCT	_______________________________________________________________________________________________________________________________________________________________________________________________________________________________________________________________________________________________________________________________________________________________________________________________________________…		535	583	49
cl112	1	1	cl_879_SNL178:168:HW5NTBCXY:2:1114:17585:58206 1:N:0:ACAGTGAT+TATCCTCT	_______________________________________________________________________________________________________________________________________________________________________________________________________________________________________________________________________________________________________________________________________________________________________________________________________________…
cl113	22	10	cl_1042_SNL178:168:HW5NTBCXY:2:1101:3569:98526 1:N:0:ACAGTGAT+TATCCTCT	_______________________________________________________________________________________________________________________________________________________________________________________________________________________________________________________________________________________________________________________________________________________________________________________________________________…
cl114	600	543	cl_369_SNL178:168:HW5NTBCXY:2:1201:17682:43615 1:N:0:ACAGTGAT+TATCCTCT	_______________________________________________________________________________________________________________________________________________________________________________________________________________________________________________________________________________________________________________________________________________________________________________________________________________…		563	600	37
cl115	3	2	cl_2511_SNL178:168:HW5NTBCXY:2:1103:3922:92690 1:N:0:ACAGTGAT+TATCCTCT	_______________________________________________________________________________________________________________________________________________________________________________________________________________________________________________________________________________________________________________________________________________________________________________________________________________…
cl116	8	4	cl_2039_SNL178:168:HW5NTBCXY:2:1116:7309:57781 1:N:0:ACAGTGAT+TATCCTCT	_______________________________________________________________________________________________________________________________________________________________________________________________________________________________________________________________________________________________________________________________________________________________________________________________________________…
cl117	1	1	cl_1645_SNL178:168:HW5NTBCXY:2:2109:9428:92423 1:N:0:ACAGTGAT+TATCCTCT	_______________________________________________________________________________________________________________________________________________________________________________________________________________________________________________________________________________________________________________________________________________________________________________________________________________…
cl118	1	1	cl_1228_SNL178:168:HW5NTBCXY:2:1109:16648:65189 1:N:0:ACAGTGAT+TATCCTCT	_______________________________________________________________________________________________________________________________________________________________________________________________________________________________________________________________________________________________________________________________________________________________________________________________________________…
cl119	1210	1069	cl_1618_SNL178:168:HW5NTBCXY:2:2101:10237:85100 1:N:0:ACAGTGAT+TATCCTCT	_______________________________________________________________________________________________________________________________________________________________________________________________________________________________________________________________________________________________________________________________________________________________________________________________________________…		571	613	42
cl120	3	2	cl_653_SNL178:168:HW5NTBCXY:2:1107:15522:33268 1:N:0:ACAGTGAT+TATCCTCT	_______________________________________________________________________________________________________________________________________________________________________________________________________________________________________________________________________________________________________________________________________________________________________________________________________________…
cl121	131	107	cl_2898_SNL178:168:HW5NTBCXY:2:1102:16004:19440 1:N:0:ACAGTGAT+TATCCTCT	_______________________________________________________________________________________________________________________________________________________________________________________________________________________________________________________________________________________________________________________________________________________________________________________________________________…		599	644	44
cl122	59	53	cl_1955_SNL178:168:HW5NTBCXY:2:1101:16809:65065 1:N:0:ACAGTGAT+TATCCTCT	_______________________________________________________________________________________________________________________________________________________________________________________________________________________________________________________________________________________________________________________________________________________________________________________________________________…		602	644	42
cl123	9	9	cl_2763_SNL178:168:HW5NTBCXY:2:1106:15818:20809 1:N:0:ACAGTGAT+TATCCTCT	_______________________________________________________________________________________________________________________________________________________________________________________________________________________________________________________________________________________________________________________________________________________________________________________________________________…
cl124	12021	9129	cl_501_SNL178:168:HW5NTBCXY:2:2104:20205:77086 1:N:0:ACAGTGAT+TATCCTCT	_______________________________________________________________________________________________________________________________________________________________________________________________________________________________________________________________________________________________________________________________________________________________________________________________________________…		632	671	39
cl125	3807	3322	cl_919_SNL178:168:HW5NTBCXY:2:1204:17230:37572 1:N:0:ACAGTGAT+TATCCTCT	_______________________________________________________________________________________________________________________________________________________________________________________________________________________________________________________________________________________________________________________________________________________________________________________________________________…		632	677	46
cl126	4119	3769	cl_503_SNL178:168:HW5NTBCXY:2:1201:2477:41393 1:N:0:ACAGTGAT+TATCCTCT	_______________________________________________________________________________________________________________________________________________________________________________________________________________________________________________________________________________________________________________________________________________________________________________________________________________…		665	701	37
cl127	1997	1880	cl_1645_SNL178:168:HW5NTBCXY:2:2109:9428:92423 1:N:0:ACAGTGAT+TATCCTCT	_______________________________________________________________________________________________________________________________________________________________________________________________________________________________________________________________________________________________________________________________________________________________________________________________________________…		669	700	30
cl128	3	2	cl_2734_SNL178:168:HW5NTBCXY:2:1203:17259:89490 1:N:0:ACAGTGAT+TGTCCTCT	_______________________________________________________________________________________________________________________________________________________________________________________________________________________________________________________________________________________________________________________________________________________________________________________________________________…
