# Supplementary material for: Guide RNA Repertoires in the Main Lineages of Trypanosoma cruzi: High Diversity and Variable Redundancy Among Strains
Source: Front Cell Infect Microbiol. 2021 May 31;11:663416. doi: 10.3389/fcimb.2021.663416 (PMC8202002; doi:10.3389/fcimb.2021.663416)
Supplement: Supplementary File 2 — Zip file containing gRNA classes aligned to different mRNAs for each strain in this study. [file DataSheet_2.zip › Supplementary File 2/X109_Cascada1.txt_resSWARM.txt]

COIICLBGENBANK	ATGAGTTTTATTTTGTCATTTTGAATGATATTTTTAATAGATTCTGTTATAGTGTTATTATCTTTTGTTTGTTTTGTGTGTGTGTGAATATGTGTGTTGCTCCTTTCTACAGTTTTATTTGTTACAAAGATAAATAATATATATTGTACATGAGACTTTGTATCATCAAAGTTTGTGGATACTTATTGGTTTGTAATAGGAGTCATGTTTATTATGTGTTTACTATTAAGATTGTGTCTATTGTTATATTTTGGTTGTTTGAATTTTGTTAGTTTTGATTTATGTAAGGTAGTAGGTTTCCAATGATATTGAGTATATTTTTTATTTGGAGAGACTACAATATTTAGCAACTTAATACTTGAAAGTGATTACTTGGTGGGTGATATGCGTCTATTGCAG…
cl0	4	2	cl_436_SNL178:168:HW5NTBCXY:2:2105:3613:90480 1:N:0:ACAGTGAT+TATCCTCT	_________________________GTTATGAGATTTATTTGAAATGGTATTGTTG_______________________________________________________________________________________________________________________________________________________________________________________________________________________________________________________________________________________________________________________________________________________…
cl1	10	6	cl_2999_SNL178:168:HW5NTBCXY:2:1108:13912:75738 1:N:0:ACAGTGAT+TATCCTCT	_____________________________________________________TAATGGTAGAGAATGGGTGGGATTTATATGTA__________________________________________________________________________________________________________________________________________________________________________________________________________________________________________________________________________________________________________________________…
cl2	19	10	cl_2994_SNL178:168:HW5NTBCXY:2:1104:19926:48397 1:N:0:ACAGTGAT+TATCCTCT	____________________________________________________________________________________________________________________________________________________________________________________________________________TATGGCTAACATGTAGGTGATGAATTTAGTGTG__________________________________________________________________________________________________________________________________________________________________…
cl3	3	2	cl_2535_SNL178:168:HW5NTBCXY:2:1101:12905:5205 1:N:0:ACAGTGAT+TATCCTCT	_________________________________________________________________________________________________________________________________________________________________________________________________________________________________AGGTCTGGTATAAATAATGGTGTGGGGTGGATGG____________________________________________________________________________________________________________________________________________…
cl4	34	33	cl_223_SNL178:168:HW5NTBCXY:2:1103:7672:13211 1:N:0:ACAGTGAT+TATCCTCT	____________________________________________________________________________________________________________________________________________________________________________________________________________________________________TTGAGTGTGGATAGTGATGTAGAGTTAGTATA___________________________________________________________________________________________________________________________________________…		229	260	30
cl5	4	2	cl_1580_SNL178:168:HW5NTBCXY:2:1210:14049:88630 1:N:0:ACAGTGAT+TATCCTCT	______________________________________________________________________________________________________________________________________________________________________________________________________________________________________________________________AATGAATATGAAATAGTTGAAGTTAGAGATG__________________________________________________________________________________________________________________…
cl6	10	5	cl_1424_SNL178:168:HW5NTBCXY:2:1213:18161:49027 1:N:0:ACAGTGAT+TATCCTCT	____________________________________________________________________________________________________________________________________________________________________________________________________________________________________________________________________________________________GTGTTGTTGTTTGAGGGTTGGTATGGTTTGT____________________________________________________________________________________…
cl7	1	1	cl_1204_M02866:66:000000000-AT1LV:1:1114:18338:18419 1:N:0:3	_______________________________________________________________________________________________________________________________________________________________________________________________________________________________________________________________________________________________________________________________________________________________________________________________________________…
cl8	2	1	cl_1516_SNL178:168:HW5NTBCXY:2:1112:3729:90180 1:N:0:ACAGTGAT+TATCCTCT	_______________________________________________________________________________________________________________________________________________________________________________________________________________________________________________________________________________________________________________________________________________________________________________________________________________…
