# Supplementary material for: Guide RNA Repertoires in the Main Lineages of Trypanosoma cruzi: High Diversity and Variable Redundancy Among Strains
Source: Front Cell Infect Microbiol. 2021 May 31;11:663416. doi: 10.3389/fcimb.2021.663416 (PMC8202002; doi:10.3389/fcimb.2021.663416)
Supplement: Supplementary File 2 — Zip file containing gRNA classes aligned to different mRNAs for each strain in this study. [file DataSheet_2.zip › Supplementary File 2/X109_Cascada10.txt_resSWARM.txt]

ND9CLBPAPER	ATGTTTATATTTTTATGTTTATTTCGTTTATGTTTTTGTTTAATTTTATTTTATTGTTTGTGTTGTAGATGATGTTTTGTTTGTTTTGTTGATTGTAGTTTTTTATTTTTTTATTGTTTTGTTAGTTTTTTTTTGTTTTATTGTATGTTTTTATTTTTTAATTTGTGGTTTTTATTTTTGTATTGTTGTGATTTGTTATTGGTTGATTTTTGTGGTTTTTGTTTTTGTCGTTTTATGTTGTTGTATATTTTATTTTGTTTATTTTTGTTGTATTCGTTTGTGTTTTGTTTTGTGTTGTTTGTTTATTTTTTTTGGTTTGTGTTTTAGTTTTAGTTGTTTTTGTTATACATTTTTATTATTAGAACGTGAATGTTTTGATTTGTTTGGTTTTTATTTTGT…
cl0	6	0	cl_2451_SNL178:168:HW5NTBCXY:2:1216:11029:16369 1:N:0:ACAGTGAT+TATCCTCT	______TTTGAGAATATGGGTAGGGTGGATACGAGGTGG________________________________________________________________________________________________________________________________________________________________________________________________________________________________________________________________________________________________________________________________________________________________________…
cl1	1	1	SNL178:168:HW5NTBCXY:2:1102:2323:90794 1:N:0:ACAGTGAT+TATCCTCT	_________AAGATTATAGATAGAGTGGATAGGAGAGCAAA______________________________________________________________________________________________________________________________________________________________________________________________________________________________________________________________________________________________________________________________________________________________________…
cl2	6	1	cl_2115_SNL178:168:HW5NTBCXY:2:1101:19348:51897 1:N:0:ACAGTGAT+TATCCTCT	_________GAAGTTGTGAGTGAGATGAGTGGAGAAATAGA______________________________________________________________________________________________________________________________________________________________________________________________________________________________________________________________________________________________________________________________________________________________________…
cl3	1	1	M02866:66:000000000-AT1LV:1:2101:22289:7289 1:N:0:3	_______________ATGGTTAGGGTGGGTATGGGGGTAGTTTGGA_________________________________________________________________________________________________________________________________________________________________________________________________________________________________________________________________________________________________________________________________________________________________…
cl4	1497	1306	cl_2210_M02866:66:000000000-AT1LV:1:1108:14850:18454 1:N:0:3	__________________GTTAGAGTGAATATGGGAGTGGGTTGAAATAAGATAACAGGTGTAGTAT____________________________________________________________________________________________________________________________________________________________________________________________________________________________________________________________________________________________________________________________________________…		19	67	48
cl5	2	1	cl_2501_SNL178:168:HW5NTBCXY:2:1116:9288:85338 1:N:0:ACAGTGAT+TATCCTCT	____________________________GTGTAATAGTGAGTTGGAGTGAAGAAGTGAG____________________________________________________________________________________________________________________________________________________________________________________________________________________________________________________________________________________________________________________________________________________…
cl6	20	17	cl_1982_SNL178:168:HW5NTBCXY:2:1103:13687:83661 1:N:0:ACAGTGAT+TATCCTCT	_______________________________________________TGAGATGGTAAGTATAGTATCTGTTGTAGAATAAACAAAGTGATTGATGTTAGTG_________________________________________________________________________________________________________________________________________________________________________________________________________________________________________________________________________________________________________…
cl7	526	494	cl_1564_SNL178:168:HW5NTBCXY:2:1102:13206:13352 1:N:0:ACAGTGAT+TATCCTCT	________________________________________________GTAATAGTGGGTGTGGTGTCTGTCGTCAGATA_______________________________________________________________________________________________________________________________________________________________________________________________________________________________________________________________________________________________________________________________…		49	80	29
cl8	1	1	cl_2537_SNL178:168:HW5NTBCXY:2:2202:10869:30848 1:N:0:ACAGTGAT+TATCCTCT	_____________________________________________________________________GTTGAGAAATGAGTGGAATGGTGGGTGTTAGA__________________________________________________________________________________________________________________________________________________________________________________________________________________________________________________________________________________________________________…
cl9	1	1	cl_321_SNL178:168:HW5NTBCXY:2:1216:14029:64851 1:N:0:ACAGTGAT+TATCCTCT	_____________________________________________________________________________________AATGATTGGTATGGAGAAGTAGAAGAGTGGCAAGATAGTAG_________________________________________________________________________________________________________________________________________________________________________________________________________________________________________________________________________________…
cl10	2	1	cl_737_SNL178:168:HW5NTBCXY:2:1113:14800:31370 1:N:0:ACAGTGAT+TATCCTCT	_________________________________________________________________________________________________TAAGGAGTTGGAGAGTAATAGAGCAGATGGA_______________________________________________________________________________________________________________________________________________________________________________________________________________________________________________________________________________…
cl11	9	8	cl_1645_SNL178:168:HW5NTBCXY:2:1105:8758:87698 1:N:0:ACAGTGAT+TATCCTCT	______________________________________________________________________________________________________GGTTGAAAGGCGATAAAATGATTGGGTGAAGATGG______________________________________________________________________________________________________________________________________________________________________________________________________________________________________________________________________…
cl12	3	0	cl_2042_SNL178:168:HW5NTBCXY:2:1111:20520:23745 1:N:0:ACAGTGAT+TATCCTCT	_______________________________________________________________________________________________________GTTAGAAGGTGATAGAATGATTTGAGAGAAA_________________________________________________________________________________________________________________________________________________________________________________________________________________________________________________________________________…
cl13	4	2	cl_2042_SNL178:168:HW5NTBCXY:2:1207:17101:82709 1:N:0:ACAGTGAT+TATCCTCT	__________________________________________________________________________________________________________AGATGGTGATAGAATGATTGAGAGAAAGTACAG____________________________________________________________________________________________________________________________________________________________________________________________________________________________________________________________________…
cl14	2715	2361	cl_2795_SNL178:168:HW5NTBCXY:2:1115:8889:33578 1:N:0:ACAGTGCT+TATCCTCT	_____________________________________________________________________________________________________________AGATAATGAGATGATTGAAGAGAAGTGAGATAGTATACAGAGATGAGTAGT_______________________________________________________________________________________________________________________________________________________________________________________________________________________________________________…		110	160	50
cl15	1	1	cl_189_SNL178:168:HW5NTBCXY:2:2114:2703:62849 1:N:0:ACAGTGAT+TATCCTCT	__________________________________________________________________________________________________________________________________________ATGATAGGTAGAAATGGAGAGCTGAGTACAAGA____________________________________________________________________________________________________________________________________________________________________________________________________________________________________…
cl16	5	1	cl_1435_SNL178:168:HW5NTBCXY:2:1214:6378:72772 1:N:0:ACAGTGAT+TATCCTCT	______________________________________________________________________________________________________________________________________________TAAGTAAGAGTAGAAGGTTGATTGTTGAGAATAAAGACATAGTAG____________________________________________________________________________________________________________________________________________________________________________________________________________________…
cl17	3	1	M02866:66:000000000-AT1LV:1:2101:22347:12490 1:N:0:3	________________________________________________________________________________________________________________________________________________TGTAGAAGTAGGAGGTTGATTATTAGAAATAAAGACATGATTG____________________________________________________________________________________________________________________________________________________________________________________________________________________…
cl18	16	5	M02866:66:000000000-AT1LV:1:2109:13317:4643 1:N:0:3	__________________________________________________________________________________________________________________________________________________________GGGAGTTGGGGATCAAGAGTGGAAACATAGTGACATTGTA_____________________________________________________________________________________________________________________________________________________________________________________________________________…
cl19	1	1	cl_2338_SNL178:168:HW5NTBCXY:2:2213:3360:88001 1:N:0:ACAATGAT+TATCCTCT	______________________________________________________________________________________________________________________________________________________________ATTATACATTAAGGGTAGAATTGTGGTGGTG__________________________________________________________________________________________________________________________________________________________________________________________________________________…
cl20	5	0	cl_3011_SNL178:168:HW5NTBCXY:2:1105:11541:80913 1:N:0:ACAGTGAT+TATCCTCT	_______________________________________________________________________________________________________________________________________________________________TTGAAAATTGGGGGTAAAGACTTGGTGTTGTTG_______________________________________________________________________________________________________________________________________________________________________________________________________________…
cl21	10	0	M02866:66:000000000-AT1LV:1:1102:11485:7661 1:N:0:3	_____________________________________________________________________________________________________________________________________________________________________GTTGAGAATAAAGACATAGTAGAATTGAGTTATG________________________________________________________________________________________________________________________________________________________________________________________________________…
cl22	7	6	cl_353_SNL178:168:HW5NTBCXY:2:1108:12437:68585 1:N:0:ACAGTGAT+TATCCTCT	_____________________________________________________________________________________________________________________________________________________________________ATTGGGGATGATGGTATGGTAATATCAGGTT___________________________________________________________________________________________________________________________________________________________________________________________________________…
cl23	1	1	cl_653_SNL178:168:HW5NTBCXY:2:2204:2888:77085 1:N:0:ACAGTGAT+TATCCTCT	__________________________________________________________________________________________________________________________________________________________________________ATGTAGGAGTGTGATAATGTTGAGTATTAGTTG____________________________________________________________________________________________________________________________________________________________________________________________________…
cl24	3	1	cl_1664_M02866:66:000000000-AT1LV:1:1101:10153:5489 1:N:0:3	___________________________________________________________________________________________________________________________________________________________________________GGTGTGGGCATAATAACATTGGATGGGGGTT_____________________________________________________________________________________________________________________________________________________________________________________________________…
cl25	1	1	cl_2758_SNL178:168:HW5NTBCXY:2:2102:14483:98361 1:N:0:ACAGTGAT+TATCCTCT	_____________________________________________________________________________________________________________________________________________________________________________TAAGAGCCTAATGACGTTGGGTAAAAACTGGC__________________________________________________________________________________________________________________________________________________________________________________________________…
cl26	10	4	cl_2042_SNL178:168:HW5NTBCXY:2:1105:5867:23784 1:N:0:ACAGTGAT+TATCCTCT	________________________________________________________________________________________________________________________________________________________________________________GGGTACGGTGGTATTGGGTGGTGATTCATTAA_______________________________________________________________________________________________________________________________________________________________________________________________…
cl27	1	1	cl_2916_SNL178:168:HW5NTBCXY:2:1210:15329:75625 1:N:0:ACAGTGAT+TATCCTCT	________________________________________________________________________________________________________________________________________________________________________________AAGTATGATGATGTTAGATAGTAGTTGTTTGAAGACACCAA______________________________________________________________________________________________________________________________________________________________________________________…
cl28	8	5	cl_2535_SNL178:168:HW5NTBCXY:2:1106:21222:31774 1:N:0:ACAGTGAT+TATCCTCT	__________________________________________________________________________________________________________________________________________________________________________________GTTTAATGATGTTGGATAATAGTTAATAGAG______________________________________________________________________________________________________________________________________________________________________________________________…
cl29	3	2	cl_2715_M02866:66:000000000-AT1LV:1:1103:6140:17439 1:N:0:3	_____________________________________________________________________________________________________________________________________________________________________________________TCATGGTATTAGATGGTAGTCGGTTTGGGGT___________________________________________________________________________________________________________________________________________________________________________________________…
cl30	4	0	cl_2600_SNL178:168:HW5NTBCXY:2:2203:2060:20054 1:N:0:ACAGTGAT+TATCCTCT	______________________________________________________________________________________________________________________________________________________________________________________GAGAATATTGAGTGATGGTAGGTTAAAAGTGAT________________________________________________________________________________________________________________________________________________________________________________________…
cl31	3	1	cl_3011_SNL178:168:HW5NTBCXY:2:1104:6857:42472 1:N:0:ACAGTGAT+TATCCTCT	__________________________________________________________________________________________________________________________________________________________________________________________ACATTGGATAGTGGTAAGTTAAAGATGTTAA______________________________________________________________________________________________________________________________________________________________________________________…
cl32	2	0	cl_1456_SNL178:168:HW5NTBCXY:2:2109:3704:90648 1:N:0:ACAGTGAT+TATCCTCT	_________________________________________________________________________________________________________________________________________________________________________________________________________________GGTATTGAGGGTGGATACGATATAATGTGGTTG_____________________________________________________________________________________________________________________________________________________________…
cl33	10	3	cl_48_M02866:66:000000000-AT1LV:1:1104:4519:14604 1:N:0:3	_____________________________________________________________________________________________________________________________________________________________________________________________________________________TGGAGAGTGAAGACAGTGGAGCATAGTACTA___________________________________________________________________________________________________________________________________________________________…
cl34	1	1	cl_1792_SNL178:168:HW5NTBCXY:2:2111:19891:95914 1:N:0:ACAGTGAT+TATCCTCT	_____________________________________________________________________________________________________________________________________________________________________________________________________________________TTAAAAGTATGGATGGTGAAATACAATGTTGTGT________________________________________________________________________________________________________________________________________________________…
cl35	1	1	M02866:66:000000000-AT1LV:1:1111:24047:16099 1:N:0:3	______________________________________________________________________________________________________________________________________________________________________________________________________________________TACAAGTGAAAGTGACAATATGTGGTAGTATGT________________________________________________________________________________________________________________________________________________________…
cl36	460	438	cl_2930_SNL178:168:HW5NTBCXY:2:2104:19606:57553 1:N:0:ACAGTGAT+TATCCTCT	_______________________________________________________________________________________________________________________________________________________________________________________________________________________AGAGATAGTGGTGGCAGAGCATGACATTGTATAAG_____________________________________________________________________________________________________________________________________________________…		216	250	32
cl37	1	1	cl_1836_SNL178:168:HW5NTBCXY:2:2112:12372:66600 1:N:0:ACAGTGAT+TATCCTCT	________________________________________________________________________________________________________________________________________________________________________________________________________________________________AGTGTTGGAATACGGTGGCATAGGGGATGGAG_______________________________________________________________________________________________________________________________________________…
cl38	730	664	cl_2719_SNL178:168:HW5NTBCXY:2:1102:16831:13659 1:N:0:ACAGTGAT+TATCCTCT	_____________________________________________________________________________________________________________________________________________________________________________________________________________________________________TTAGATGTAATGGTGTATGAGATAGAGTAAGTGGAGACA___________________________________________________________________________________________________________________________________…		230	268	38
cl39	1	1	cl_2993_SNL178:168:HW5NTBCXY:2:1111:11863:94807 1:N:0:ACAGTGAT+TATCCTCT	_______________________________________________________________________________________________________________________________________________________________________________________________________________________________________AGGGATGATAACATATAGAGTGGTGTGAGTGA________________________________________________________________________________________________________________________________________…
cl40	2	0	cl_1691_SNL178:168:HW5NTBCXY:2:2113:10831:12957 1:N:0:ACAGTGAT+TATCCTCT	___________________________________________________________________________________________________________________________________________________________________________________________________________________________________________________ATGTATGGTAGGGTGGGTAGATATAATGTGG_____________________________________________________________________________________________________________________________…
cl41	2	2	cl_1034_SNL178:168:HW5NTBCXY:2:1103:17356:78101 1:N:0:ACAGTGAT+TATCCTCT	________________________________________________________________________________________________________________________________________________________________________________________________________________________________________________________GGGTGTGGTGGGCAGAAATAATGTGGTTGGG________________________________________________________________________________________________________________________…
cl42	2	1	cl_958_SNL178:168:HW5NTBCXY:2:1206:1765:55192 1:N:0:ACAGTGAT+TATCCTCT	_________________________________________________________________________________________________________________________________________________________________________________________________________________________________________________________GGTGGAATAGGGGAGGATAGTGTGGATAGATATA____________________________________________________________________________________________________________________…
cl43	1	1	cl_860_SNL178:168:HW5NTBCXY:2:2113:8571:49334 1:N:0:ACAGTGAT+TATCCTCT	________________________________________________________________________________________________________________________________________________________________________________________________________________________________________________________________________AGTATTATAGATAGGTGTGGAAAGAGGTGTG________________________________________________________________________________________________________…
cl44	5	0	cl_690_SNL178:168:HW5NTBCXY:2:1208:3388:20927 1:N:0:ACAGTGAT+TATCCTCT	__________________________________________________________________________________________________________________________________________________________________________________________________________________________________________________________________________TGATATGGGTGGGTCCGAGATATAATGTGGTTGG___________________________________________________________________________________________________…
cl45	1	1	cl_1012_SNL178:168:HW5NTBCXY:2:1210:3011:39914 1:N:0:ACAGTGAT+TATCCTCT	_________________________________________________________________________________________________________________________________________________________________________________________________________________________________________________________________________________GGCGGAGATGAGATGGAGTGTGGTGGATATGT______________________________________________________________________________________________…
cl46	2	2	cl_760_SNL178:168:HW5NTBCXY:2:1215:18262:67816 1:N:0:ACAGTGAT+TATCCTCT	_________________________________________________________________________________________________________________________________________________________________________________________________________________________________________________________________________________AGTAAAGATAGAGTGAAACATAGTAGATCAGTA_____________________________________________________________________________________________…
cl47	1	1	cl_430_SNL178:168:HW5NTBCXY:2:2107:13617:84932 1:N:0:ACAGTGAT+TATCCTCT	__________________________________________________________________________________________________________________________________________________________________________________________________________________________________________________________________________________GTGAAGATGGAGCGGGGTGTAACAAATAGATGATAG_________________________________________________________________________________________…
cl48	1	1	cl_2271_SNL178:168:HW5NTBCXY:2:1203:5874:44249 1:N:0:ACAGTGAT+TATCCTCT	______________________________________________________________________________________________________________________________________________________________________________________________________________________________________________________________________________________ATGTGTAGTAGAGTGTAGTAGGTGAGCATAA__________________________________________________________________________________________…
cl49	1	1	cl_2763_SNL178:168:HW5NTBCXY:2:2110:17287:93254 1:N:0:ACAGTGAT+TATCCTCT	______________________________________________________________________________________________________________________________________________________________________________________________________________________________________________________________________________________AAGTAGAATAGGGTGTGGTGGGCAGATATAA__________________________________________________________________________________________…
cl50	2	2	cl_1440_SNL178:168:HW5NTBCXY:2:1207:9264:82133 1:N:0:ACAGTGAT+TATCCTCT	_________________________________________________________________________________________________________________________________________________________________________________________________________________________________________________________________________________________________________GAATGGAGAGGAGAAATTAGATACTGGATTG_______________________________________________________________________…
cl51	3	2	cl_1228_SNL178:168:HW5NTBCXY:2:2111:14595:91122 1:N:0:ACAGTGAT+TATCCTCT	_________________________________________________________________________________________________________________________________________________________________________________________________________________________________________________________________________________________________________AAATAGAGAGGAGAGGTTAAATGTTGAATTG_______________________________________________________________________…
cl52	1	1	cl_1834_SNL178:168:HW5NTBCXY:2:2111:10138:44057 1:N:0:ACAGTGAT+TATCCTCT	_________________________________________________________________________________________________________________________________________________________________________________________________________________________________________________________________________________________________________________AAGGGGGTTTAAATATAGGGTTAAAATTGAG_______________________________________________________________…
cl53	1301	1242	cl_1569_SNL178:168:HW5NTBCXY:2:1102:11750:4701 1:N:0:ACAGTGAT+TATCCTCT	______________________________________________________________________________________________________________________________________________________________________________________________________________________________________________________________________________________________________________________________________TAATACTAGTGGAGACGGTGTGTGAAGTTGAT_________________________________________…		327	358	29
cl54	2	1	cl_1808_SNL178:168:HW5NTBCXY:2:1106:13880:60772 1:N:0:ACAGTGAT+TATCCTCT	____________________________________________________________________________________________________________________________________________________________________________________________________________________________________________________________________________________________________________________________________________TAGTAGAAGTGATGTGTAGGAAAGGTGATCT____________________________________…
cl55	4032	3576	cl_2102_SNL178:168:HW5NTBCXY:2:1104:17637:26449 1:N:0:ACAGTGAT+TATCCTCT	______________________________________________________________________________________________________________________________________________________________________________________________________________________________________________________________________________________________________________________________________________GTAGAAGTAGTATGTGTAGATGGTGATTTTGTGTTTACGAGACT_____________________…		335	378	43
cl56	105	103	cl_2168_SNL178:168:HW5NTBCXY:2:1101:17177:21279 1:N:0:ACAGTGAT+TATCCTCT	___________________________________________________________________________________________________________________________________________________________________________________________________________________________________________________________________________________________________________________________________________________________GTTAAAATGGTGGTTTTGTATTTGTGTGGTTG____________________…		348	379	30
cl57	6	0	cl_2131_SNL178:168:HW5NTBCXY:2:1103:4853:46605 1:N:0:ACAGTGAT+TATCCTCT	________________________________________________________________________________________________________________________________________________________________________________________________________________________________________________________________________________________________________________________________________________________________________TGTTGAATTTGTAAGATTAAGTGGATTAGAA________…
cl58	5	3	cl_2632_SNL178:168:HW5NTBCXY:2:1111:21307:54670 1:N:0:ACAGTGAT+TATCCTCT	______________________________________________________________________________________________________________________________________________________________________________________________________________________________________________________________________________________________________________________________________________________________________________GCTTAAAAGGCTAAATAGGTCAGGTGTAGGACG…
cl59	10	2	cl_760_SNL178:168:HW5NTBCXY:2:1201:6551:80777 1:N:0:ACAGTGAT+TATCCTCT	____________________________________________________________________________________________________________________________________________________________________________________________________________________________________________________________________________________________________________________________________________________________________________________________AAAGATTGGGGATAAGATG…
cl60	1	1	cl_425_SNL178:168:HW5NTBCXY:2:2216:16392:86080 1:N:0:ACAGTGAT+TATCCTCT	_____________________________________________________________________________________________________________________________________________________________________________________________________________________________________________________________________________________________________________________________________________________________________________________________TGGGGTGGGGATGAGATA…
cl61	430	420	cl_1365_SNL178:168:HW5NTBCXY:2:1102:15256:34970 1:N:0:ACAGTGAT+TATCCTCT	__________________________________________________________________________________________________________________________________________________________________________________________________________________________________________________________________________________________________________________________________________________________________________________________________TTGGGGCAAGGTG…		387	418	29
cl62	1	1	cl_2779_SNL178:168:HW5NTBCXY:2:1205:10261:11982 1:N:0:ACAGTGAT+TATCCTCT	_______________________________________________________________________________________________________________________________________________________________________________________________________________________________________________________________________________________________________________________________________________________________________________________________________________…
cl63	1	1	cl_1012_SNL178:168:HW5NTBCXY:2:2105:14288:98102 1:N:0:ACAGTGAT+TATCCTCT	_______________________________________________________________________________________________________________________________________________________________________________________________________________________________________________________________________________________________________________________________________________________________________________________________________________…
cl64	1	1	M02866:66:000000000-AT1LV:1:1110:11486:8761 1:N:0:3	_______________________________________________________________________________________________________________________________________________________________________________________________________________________________________________________________________________________________________________________________________________________________________________________________________________…
cl65	1	1	M02866:66:000000000-AT1LV:1:2104:25851:8925 1:N:0:3	_______________________________________________________________________________________________________________________________________________________________________________________________________________________________________________________________________________________________________________________________________________________________________________________________________________…
cl66	3605	3270	cl_2451_SNL178:168:HW5NTBCXY:2:1216:11029:16369 1:N:0:ACAGTGAT+TATCCTCT	_______________________________________________________________________________________________________________________________________________________________________________________________________________________________________________________________________________________________________________________________________________________________________________________________________________…		417	452	35
cl67	660	609	cl_491_SNL178:168:HW5NTBCXY:2:2212:6518:66565 1:N:0:ACAGTGAT+TATCCTCT	_______________________________________________________________________________________________________________________________________________________________________________________________________________________________________________________________________________________________________________________________________________________________________________________________________________…		418	457	38
cl68	340	298	cl_2448_SNL178:168:HW5NTBCXY:2:2111:19343:86487 1:N:0:ACAGTGAT+TATCCTCT	_______________________________________________________________________________________________________________________________________________________________________________________________________________________________________________________________________________________________________________________________________________________________________________________________________________…		420	466	47
cl69	30	11	cl_1012_SNL178:168:HW5NTBCXY:2:1213:5641:95609 1:N:0:ACAGTGAT+TATCCTCT	_______________________________________________________________________________________________________________________________________________________________________________________________________________________________________________________________________________________________________________________________________________________________________________________________________________…
cl70	5	1	cl_2996_SNL178:168:HW5NTBCXY:2:1208:3125:66267 1:N:0:ACAGTGAT+TATCCTCT	_______________________________________________________________________________________________________________________________________________________________________________________________________________________________________________________________________________________________________________________________________________________________________________________________________________…
cl71	1	1	cl_2451_SNL178:168:HW5NTBCXY:2:2109:2441:6899 1:N:0:ACAGTGAT+TATCCTCT	_______________________________________________________________________________________________________________________________________________________________________________________________________________________________________________________________________________________________________________________________________________________________________________________________________________…
cl72	1	1	cl_719_SNL178:168:HW5NTBCXY:2:1204:9182:68240 1:N:0:ACAGTGAT+TATCCTCT	_______________________________________________________________________________________________________________________________________________________________________________________________________________________________________________________________________________________________________________________________________________________________________________________________________________…
cl73	19	17	cl_1782_SNL178:168:HW5NTBCXY:2:1102:6224:11946 1:N:0:ACAGTGAT+TATCCTCT	_______________________________________________________________________________________________________________________________________________________________________________________________________________________________________________________________________________________________________________________________________________________________________________________________________________…
cl74	2813	2469	cl_1648_SNL178:168:HW5NTBCXY:2:1101:17759:2189 1:N:0:ACAGTGAT+TATCCTCT	_______________________________________________________________________________________________________________________________________________________________________________________________________________________________________________________________________________________________________________________________________________________________________________________________________________…		456	497	39
cl75	10	5	cl_785_SNL178:168:HW5NTBCXY:2:1107:12252:6208 1:N:0:ACAGTGAT+TATCCTCT	_______________________________________________________________________________________________________________________________________________________________________________________________________________________________________________________________________________________________________________________________________________________________________________________________________________…
cl76	1	1	cl_1648_SNL178:168:HW5NTBCXY:2:1205:6291:71726 1:N:0:ACAGTGAT+TATCCTCT	_______________________________________________________________________________________________________________________________________________________________________________________________________________________________________________________________________________________________________________________________________________________________________________________________________________…
cl77	3	2	cl_1420_SNL178:168:HW5NTBCXY:2:1202:1166:16644 1:N:0:ACAGTGAT+TATCCTCT	_______________________________________________________________________________________________________________________________________________________________________________________________________________________________________________________________________________________________________________________________________________________________________________________________________________…
cl78	1	1	cl_2989_SNL178:168:HW5NTBCXY:2:1207:8722:20777 1:N:0:ACAGTGAT+TATCCTCT	_______________________________________________________________________________________________________________________________________________________________________________________________________________________________________________________________________________________________________________________________________________________________________________________________________________…
cl79	1	1	cl_354_SNL178:168:HW5NTBCXY:2:1108:5854:22097 1:N:0:ACAGTGAT+TATCCTCT	_______________________________________________________________________________________________________________________________________________________________________________________________________________________________________________________________________________________________________________________________________________________________________________________________________________…
cl80	15	13	cl_1859_SNL178:168:HW5NTBCXY:2:1104:20025:36186 1:N:0:ACAGTGAT+TATCCTCT	_______________________________________________________________________________________________________________________________________________________________________________________________________________________________________________________________________________________________________________________________________________________________________________________________________________…
cl81	1	1	cl_1260_SNL178:168:HW5NTBCXY:2:1212:11942:37462 1:N:0:ACAGTGAT+TATCCTCT	_______________________________________________________________________________________________________________________________________________________________________________________________________________________________________________________________________________________________________________________________________________________________________________________________________________…
cl82	31	0	SNL178:168:HW5NTBCXY:2:1105:20197:39367 1:N:0:ACAGTGAT+TATCCTCT	_______________________________________________________________________________________________________________________________________________________________________________________________________________________________________________________________________________________________________________________________________________________________________________________________________________…
