# Supplementary material for: Guide RNA Repertoires in the Main Lineages of Trypanosoma cruzi: High Diversity and Variable Redundancy Among Strains
Source: Front Cell Infect Microbiol. 2021 May 31;11:663416. doi: 10.3389/fcimb.2021.663416 (PMC8202002; doi:10.3389/fcimb.2021.663416)
Supplement: Supplementary File 2 — Zip file containing gRNA classes aligned to different mRNAs for each strain in this study. [file DataSheet_2.zip › Supplementary File 2/X109_Cascada11.txt_resSWARM.txt]

RPS12CLBPAPER	AATAAATATATTTTGTTTTTTTTGCGTATGTGATTTTTGTATGGTTGTTGTTTACGTTTTGTTTTGTTTGTTTTATGTTATTATATGAGCCCACGATTACCCAGTTCCGGTAACCGTCGTGTGTTATATGCCGTATTTTATTTGTATAGTTTTGTTTGGGTGTTGCGTTGTTTTTTTTGTTGTTTTGTTAATTTAGCTATGTCATTATTTATTATAGAAGGTGGTGGTTTTATTGATTTACCCGGTATAAAATATTATACACGTATTGTAAGTTGA
cl0	4134	3810	cl_2481_SNL178:168:HW5NTBCXY:2:1114:19082:38247 1:N:0:ACAGTGAT+TATCCTCT	__________ATGATAGAGAGGGTGCATATATTGGGAACATGTCG_______________________________________________________________________________________________________________________________________________________________________________________________________________________________________		11	45	34
cl1	584	485	cl_104_SNL178:168:HW5NTBCXY:2:1102:3006:20061 1:N:0:ACAGTGAT+TATCCTCT	______________________ATATATGTATTAGAAATGTATCAATAGTGAGTGTGGAGTAAAACAAACAGAATG________________________________________________________________________________________________________________________________________________________________________________________________________		23	76	53
cl2	956	828	cl_1882_SNL178:168:HW5NTBCXY:2:1102:13995:8532 1:N:0:ACAGTGAT+TATCCTCT	_______________________________TTAGTGACGTGTTGGTAATAGATGTGAGACAGAGTACGCAGAGTG________________________________________________________________________________________________________________________________________________________________________________________________________		32	76	43
cl3	24	9	cl_2115_SNL178:168:HW5NTBCXY:2:1102:10069:71617 1:N:0:ACAGTGAT+TATCCTCT	___________________________________________CAAGAGTAGGTATGAAGTATGATAAGTGAGA__________________________________________________________________________________________________________________________________________________________________________________________________________
cl4	51	0	cl_1874_SNL178:168:HW5NTBCXY:2:1101:12867:80296 1:N:0:ACAGTGAT+TATCCTCT	_______________________________________________GATAAGTTTGAGGTGAGATAGGTGGAGTGATGTAG__________________________________________________________________________________________________________________________________________________________________________________________________
cl5	5	2	cl_339_SNL178:168:HW5NTBCXY:2:1107:19099:17031 1:N:0:ACAGTGAT+TATCCTCT	__________________________________________________ATGTATAGGATGGGGTGGGTGAGGTGTGTTG___________________________________________________________________________________________________________________________________________________________________________________________________
cl6	9	7	cl_2296_SNL178:168:HW5NTBCXY:2:1108:11215:49636 1:N:0:ACAGTGAT+TATCCTCT	_______________________________________________________TAAAATACAATGGATGAAATGTAGTGGTAGGT_____________________________________________________________________________________________________________________________________________________________________________________________
cl7	1	1	cl_1792_SNL178:168:HW5NTBCXY:2:2112:5308:74793 1:N:0:ACAGTGAT+TATCCTCT	________________________________________________________AAAGTATGGCGGGTGAAATACAATGTTGTGTTT___________________________________________________________________________________________________________________________________________________________________________________________
cl8	20396	18231	SNL178:168:HW5NTBCXY:2:1213:20272:6151 1:N:0:ACAGTGAT+TATCCTCT	_______________________________________________________________GTTAAATAGAATATAGTGATGTATTTGAGTGCTAATGG_______________________________________________________________________________________________________________________________________________________________________________		64	101	36
cl9	1708	1627	cl_1818_SNL178:168:HW5NTBCXY:2:2108:5678:17844 1:N:0:ACAGGGAT+TATCCTCT	________________________________________________________________________AAGATGATGATATGTTTGAGTGCTGGTGGATCAAG_________________________________________________________________________________________________________________________________________________________________________		73	107	32
cl10	97	71	cl_1818_SNL178:168:HW5NTBCXY:2:1107:4211:47462 1:N:0:ACAGTGAT+TATCCTCT	___________________________________________________________________________ATGATGATATGTTTGAGTGCTGGTGGATCAAGTTCATT___________________________________________________________________________________________________________________________________________________________________		76	113	35
cl11	1	1	M02866:66:000000000-AT1LV:1:1104:19082:17261 1:N:0:3	_________________________________________________________________________________ATATGTTTGAGTGCTGGTGGATCAAGTTCATT___________________________________________________________________________________________________________________________________________________________________
cl12	1009	848	cl_2_SNL178:168:HW5NTBCXY:2:1111:2818:37879 1:N:0:ACAGTGAT+TATCCTCT	_____________________________________________________________________________________________________GTTGGTGCTGTTGATAGTATACAATGTACGGTATAGAGTGTG_____________________________________________________________________________________________________________________________________		102	143	39
cl13	1	1	cl_707_SNL178:168:HW5NTBCXY:2:2106:18730:97631 1:N:0:ACAGTGAT+TATCCTCT	________________________________________________________________________________________________________GAGGTTGTTGGAAGTATGTAATATATGGCATAGAATTA______________________________________________________________________________________________________________________________________
cl14	1	1	cl_1318_M02866:66:000000000-AT1LV:1:1101:20730:4773 1:N:0:3	______________________________________________________________________________________________________________________TGCGTGATTTGTGACATGGGATGGGAATGTT_______________________________________________________________________________________________________________________________
cl15	1	1	cl_1749_SNL178:168:HW5NTBCXY:2:2111:17282:30742 1:N:0:ACAGTGAT+TATCCTCT	_______________________________________________________________________________________________________________________ATATGTTGTGTGGTGTGGGATGGGTGAGTTA______________________________________________________________________________________________________________________________
cl16	40	31	cl_401_SNL178:168:HW5NTBCXY:2:1101:20068:34021 1:N:0:ACAGTGAT+TATCATCT	____________________________________________________________________________________________________________________________GTATGTGGTATGTAATAGATATGTTGGAGTGAACT_____________________________________________________________________________________________________________________		125	159	34
cl17	12046	11445	cl_2602_SNL178:168:HW5NTBCXY:2:1101:11207:69279 1:N:0:ACAGTGAT+TATCCTCT	_________________________________________________________________________________________________________________________________TGATATGGAGTGAGCATATTGAAGTAGACTA____________________________________________________________________________________________________________________		130	160	29
cl18	2457	2345	cl_97_SNL178:168:HW5NTBCXY:2:2104:15465:72403 1:N:0:ACAGTGAT+TATCCTCT	_________________________________________________________________________________________________________________________________TGATGTAGGGTGGACATGTTAGGGTAAACTA____________________________________________________________________________________________________________________		130	160	29
cl19	735	690	cl_1488_SNL178:168:HW5NTBCXY:2:1106:18777:62180 1:N:0:ACAGTGAT+TATCCTCT	_________________________________________________________________________________________________________________________________TGATATGAGATAAGTGTGTTAGGATAGACTA____________________________________________________________________________________________________________________		130	160	29
cl20	302	284	cl_1772_SNL178:168:HW5NTBCXY:2:1102:13642:26909 1:N:0:ACAGTGAT+TATCCTCT	_________________________________________________________________________________________________________________________________TTGTATAGAGTGAATATATTGAAATAAGTTG____________________________________________________________________________________________________________________		130	160	29
cl21	4	2	cl_60_SNL178:168:HW5NTBCXY:2:1105:3608:95690 1:N:0:ACAGTGAT+TATCCTCT	________________________________________________________________________________________________________________________________________________AAGTCAAGATAGGTCTGTAGTATAGTAGGGT_____________________________________________________________________________________________________
cl22	1	1	cl_116_SNL178:168:HW5NTBCXY:2:2211:11672:98417 1:N:0:ACAGTGAT+TATCCTCT	__________________________________________________________________________________________________________________________________________________GTGGAGGTGGGTCTACGATATAATGTGGGGG___________________________________________________________________________________________________
cl23	1	1	cl_3007_SNL178:168:HW5NTBCXY:2:2205:3715:40461 1:N:0:ACAGTGAT+TATCCTCT	___________________________________________________________________________________________________________________________________________________________AATTGATGATGTGGTAAGAGGAGTTATGAAGTG________________________________________________________________________________________
cl24	1	1	cl_2734_SNL178:168:HW5NTBCXY:2:2109:8590:87256 1:N:0:ACAGTGAT+TATCCTCT	_______________________________________________________________________________________________________________________________________________________________________GATGATGGAGATGACAGAACAGTTAGAACGA______________________________________________________________________________
cl25	1	1	cl_570_SNL178:168:HW5NTBCXY:2:1101:4088:84303 1:N:0:ACAGTGAT+TATCCTCT	__________________________________________________________________________________________________________________________________________________________________________GGTGAAGGTGGTAAGGTGGTTGGGTTGTTGTG__________________________________________________________________________
cl26	2	1	cl_1401_SNL178:168:HW5NTBCXY:2:2206:6434:23484 1:N:0:ACAGTGAT+TATCCTCT	___________________________________________________________________________________________________________________________________________________________________________________GATAAGGCGATGGAATTGGTGTAGTGGTTGA__________________________________________________________________
cl27	7725	7143	cl_1208_SNL178:168:HW5NTBCXY:2:1102:8846:22454 1:N:0:ACAGTGAT+TATCCTCT	________________________________________________________________________________________________________________________________________________________________________________________________________________AGTGATGTCTTTTGCTGTTGGAGTAACTAATTG___________________________________		209	241	32
cl28	534	488	cl_1439_SNL178:168:HW5NTBCXY:2:1202:1496:44608 1:N:0:ACAGTGAT+TATCCTCT	__________________________________________________________________________________________________________________________________________________________________________________________________________________TGATATGTTCTGTTGCTAAGATGACTGAATGTGTTA______________________________		211	246	34
cl29	2	2	cl_2100_SNL178:168:HW5NTBCXY:2:2211:18803:55708 1:N:0:ACAGTGAT+TATCCTCT	______________________________________________________________________________________________________________________________________________________________________________________________________________________________TAATTGAAATGATTGAGTGGGCTATAATTTGTAATATGTG______________
cl30	2013	1817	cl_2695_SNL178:168:HW5NTBCXY:2:1114:20301:6179 1:N:0:ACAGTGAT+TATCCTCT	________________________________________________________________________________________________________________________________________________________________________________________________________________________________GTTTAGATGATTAGATAGGTTGTGTTTTATGATATGTGCATGA_________		225	267	41
cl31	1280	1049	cl_1405_SNL178:168:HW5NTBCXY:2:1102:4034:94262 1:N:0:ACAGTGAT+TATCCTCT	_____________________________________________________________________________________________________________________________________________________________________________________________________________________________________________GATGGATTGTATTCTATAATGTGTGCATAGTTT______		238	270	30
