# Supplementary material for: Guide RNA Repertoires in the Main Lineages of Trypanosoma cruzi: High Diversity and Variable Redundancy Among Strains
Source: Front Cell Infect Microbiol. 2021 May 31;11:663416. doi: 10.3389/fcimb.2021.663416 (PMC8202002; doi:10.3389/fcimb.2021.663416)
Supplement: Supplementary File 2 — Zip file containing gRNA classes aligned to different mRNAs for each strain in this study. [file DataSheet_2.zip › Supplementary File 2/X109_Cascada2.txt_resSWARM.txt]

COIIICLBGENBANK	ATGTTTTTGTTTCGTTGTATATTTGTTGGTGTTAGTGGTGTTTTTGTTTTTTTATCTTTACCCGCCATTGTTATTGTGTATTGATTATTTTGTTTATTAGGTTTTATGTGTTTATTATTTGGGTGTTTTGTTTTTGTTGATGTATGTTTTATTTTTTTTTTTGTATGTTTGTTATTTTGTTTGTTAGTTTTATTTGTGGATTTATTTTGTGATTTTTTACGTGGTATTTTTGATTTTTGTTGTTTATTACGTGTTGTCCAATATTGTTTTATTTGATTTGTTATTAGTGAATTTATTTTATTTATGGCATTTTTTACCGTAGTTTTTGGTTTATGTTTATTTTTATGTTGTGAGTTTGCTTTTGTTTTTTGTTTACCATTATTATTTTGTTGTTTATTA…
cl0	12	10	cl_171_SNL178:168:HW5NTBCXY:2:1116:18098:80663 1:N:0:ACAGTGAT+TATCCTCT	TGTAATAGTAGAGCAATATATGAGTGGTTATAGTTATCATAAAGACAGAGTA___________________________________________________________________________________________________________________________________________________________________________________________________________________________________________________________________________________________________________________________________________________________…
cl1	8088	7133	cl_826_SNL178:168:HW5NTBCXY:2:2112:4887:75686 1:N:0:ACAGTGAT+TATCCTCT	______GCTAGAGTAATATGTAGGTAGTTACAATCATTACAGAGATATGAG____________________________________________________________________________________________________________________________________________________________________________________________________________________________________________________________________________________________________________________________________________________________…		7	51	43
cl2	691	589	cl_943_SNL178:168:HW5NTBCXY:2:1102:2689:3059 1:N:0:ACAGTGAT+TATCCTCT	_______ATAAGGTAGTATGTAAGTGGTTGTGATCATTACAAAGATAGAAGAGTGG_______________________________________________________________________________________________________________________________________________________________________________________________________________________________________________________________________________________________________________________________________________________…		8	56	49
cl3	136	118	cl_2440_SNL178:168:HW5NTBCXY:2:1102:17519:22939 1:N:0:ACAGTGAT+TATCCTCT	________TAGAGTGACATGTGAGTGACTATATTTGTTACAAGAGCAGAGGG___________________________________________________________________________________________________________________________________________________________________________________________________________________________________________________________________________________________________________________________________________________________…		9	52	43
cl4	130	115	cl_1008_SNL178:168:HW5NTBCXY:2:1102:13992:55719 1:N:0:ACAGTGAT+TATCCTCT	___________AGTAGCATATCAATGATTATGATTATTACAAGAACAGAGGAGTGGCG_____________________________________________________________________________________________________________________________________________________________________________________________________________________________________________________________________________________________________________________________________________________…		12	58	45
cl5	3	3	cl_1401_SNL178:168:HW5NTBCXY:2:2107:4634:9278 1:N:0:ACAGTGAT+TATCCTCT	___________AGTAACATGAGAATAGTTGTAGTTGTTGAGA_____________________________________________________________________________________________________________________________________________________________________________________________________________________________________________________________________________________________________________________________________________________________________…
cl6	2	1	cl_1214_SNL178:168:HW5NTBCXY:2:1214:14314:19554 1:N:0:ACAGTGAT+TATCCTCT	__________________TGTTGGTGGTTGTAGTCATTGTGTAAGTGGA______________________________________________________________________________________________________________________________________________________________________________________________________________________________________________________________________________________________________________________________________________________________…
cl7	161	143	cl_2229_SNL178:168:HW5NTBCXY:2:1203:3838:13718 1:N:0:ACAGTGAT+TATCCTCT	______________________GGTAGTTGCAATTATTGTAGAAGCAGAAGAATGGTGATGG_________________________________________________________________________________________________________________________________________________________________________________________________________________________________________________________________________________________________________________________________________________…		23	62	39
cl8	1	1	cl_1928_SNL178:168:HW5NTBCXY:2:2207:11404:57458 1:N:0:ACAGTGAT+TATCCTCT	_________________________________TTATTGTTAAAGTAAGAGAGTGGAGATGTGT_______________________________________________________________________________________________________________________________________________________________________________________________________________________________________________________________________________________________________________________________________________…
cl9	137	62	cl_2317_SNL178:168:HW5NTBCXY:2:1102:2664:51976 1:N:0:ACAGTGAT+TATCCTCT	_______________________________________TTAAGATAGAAGAGTAGAGATGGGCGGTGTTAATAGTACATGATTAG_________________________________________________________________________________________________________________________________________________________________________________________________________________________________________________________________________________________________________________________…		40	86	45
cl10	12	11	cl_98_SNL178:168:HW5NTBCXY:2:1108:17704:64097 1:N:0:ACAGTGAT+TATCCTCT	_________________________________________AAGGTAGAGAAATAGAAATGGTTGATGGTAATGACACATAGTTGAGA_______________________________________________________________________________________________________________________________________________________________________________________________________________________________________________________________________________________________________________________…
cl11	5165	4718	cl_1034_M02866:66:000000000-AT1LV:1:1102:7248:7203 1:N:0:3	____________________________________________ATGTGGAGATAGAGATGAGTGGTGGTAGTAACATATGTTTGATA_______________________________________________________________________________________________________________________________________________________________________________________________________________________________________________________________________________________________________________________…		45	88	41
cl12	153	56	cl_1034_SNL178:168:HW5NTBCXY:2:1111:8516:90636 1:N:0:ACAGTGAT+TATCCTCT	________________________________________________GGAGATAGAGATGAGTGGTGGTAGTAACATATGTTTGATA_______________________________________________________________________________________________________________________________________________________________________________________________________________________________________________________________________________________________________________________…		49	88	38
cl13	1510	1443	cl_846_SNL178:168:HW5NTBCXY:2:1102:18664:12908 1:N:0:ACAGTGAT+TATCCTCT	______________________________________________________________GTGGTGACGGTGTTGTGTGGTTGGTGAATTA__________________________________________________________________________________________________________________________________________________________________________________________________________________________________________________________________________________________________________________…		63	93	29
cl14	6	0	cl_1260_SNL178:168:HW5NTBCXY:2:1114:6538:36324 1:N:0:ACAGTGAT+TATCCTCT	____________________________________________________________________GTGATGATATATTATTAGAAGGGTAGGTGGGTTG_________________________________________________________________________________________________________________________________________________________________________________________________________________________________________________________________________________________________________…
cl15	669	607	cl_2865_SNL178:168:HW5NTBCXY:2:1102:19411:2253 1:N:0:ACAGTGAT+TATCCTCT	________________________________________________________________________TAACATGTAGTTGATGAGATGGATAGTTCAGAATGTACAAGT_____________________________________________________________________________________________________________________________________________________________________________________________________________________________________________________________________________________________…		73	114	42
cl16	965	857	cl_2503_SNL178:168:HW5NTBCXY:2:1102:7033:2130 1:N:0:ACAGTGAT+TATCCTCT	___________________________________________________________________________CTTATAGTTAATGAGGTAGATAGTTTAAGATATACAAGTGTTGAGT______________________________________________________________________________________________________________________________________________________________________________________________________________________________________________________________________________________…		76	121	44
cl17	3541	3103	cl_803_SNL178:168:HW5NTBCXY:2:1102:16325:7063 1:N:0:ACAGTGAT+TATCCTCT	___________________________________________________________________________TATGTAGTTGATAGAGTGAGTGGCTTAAGATATACAGATGATA_________________________________________________________________________________________________________________________________________________________________________________________________________________________________________________________________________________________…		76	118	42
cl18	129	110	cl_2684_SNL178:168:HW5NTBCXY:2:1102:10525:21721 1:N:0:ACAGTGAT+TATCCTCT	___________________________________________________________________________CATATGATTGATGGGACATGTGATTTGAAATACACAGATAGTGGATT_____________________________________________________________________________________________________________________________________________________________________________________________________________________________________________________________________________________…		76	122	46
cl19	2	0	cl_2978_SNL178:168:HW5NTBCXY:2:2102:15302:95207 1:N:0:ACAGTGAT+TATCCTCT	___________________________________________________________________________CATATGATTGGTGAAGTAAGTGATCTAGAATGTGCAGATAGTG_________________________________________________________________________________________________________________________________________________________________________________________________________________________________________________________________________________________…
cl20	853	754	cl_1545_SNL178:168:HW5NTBCXY:2:2206:16103:52686 1:N:0:ACAGTGAT+TATCCTCT	_____________________________________________________________________________TGTAATTAGTGTAGTGAGTAATCTGGAATGTGTAGGTGATAGATATA___________________________________________________________________________________________________________________________________________________________________________________________________________________________________________________________________________________…		78	124	45
cl21	6995	6383	cl_1424_SNL178:168:HW5NTBCXY:2:1214:14038:71787 1:N:0:ACAGTGAT+TATCCTCT	_________________________________________________________________________________ATTGATAGAATAGGTGATTTGTGATGTGCGGATGGTAGATC_____________________________________________________________________________________________________________________________________________________________________________________________________________________________________________________________________________________…		82	122	40
cl22	1970	1856	cl_1426_SNL178:168:HW5NTBCXY:2:1102:13723:2942 1:N:0:ACAGTGAT+TATCCTCT	_________________________________________________________________________________________AGTAGATGTTTTAAGATGCACAAGTAGTAGTT______________________________________________________________________________________________________________________________________________________________________________________________________________________________________________________________________________________…		90	121	30
cl23	1128	984	cl_2837_SNL178:168:HW5NTBCXY:2:1211:4521:79681 1:N:0:ACAGTGAT+TATCCTCT	______________________________________________________________________________________________________AATTATGTAGATGATAGACTTATAGAACAAGAGCAGCTGCATGTAAAGT________________________________________________________________________________________________________________________________________________________________________________________________________________________________________________________…		103	151	48
cl24	128	114	cl_2666_SNL178:168:HW5NTBCXY:2:1107:18323:28288 1:N:0:ACAGTGAT+TATCCTCT	_________________________________________________________________________________________________________TGTGTAAGTAGTGAGCTCATGGGATAAGAACGATTACATGGAG___________________________________________________________________________________________________________________________________________________________________________________________________________________________________________________________…		106	148	42
cl25	8445	7263	cl_3017_SNL178:168:HW5NTBCXY:2:2103:8848:69266 1:N:0:ACAGTGAT+TATCCTCT	__________________________________________________________________________________________________________ATGGAGATGGTGAGTCTATATGACAAGAGCGATTACATGTGAAGT________________________________________________________________________________________________________________________________________________________________________________________________________________________________________________________…		107	151	43
cl26	2315	2105	cl_1455_SNL178:168:HW5NTBCXY:2:1112:12228:42659 1:N:0:ACAGTGAT+TATCCTCT	___________________________________________________________________________________________________________TTTAGATAATAGATTCATAAGATGAGAGTGATTACATATAAAATA_______________________________________________________________________________________________________________________________________________________________________________________________________________________________________________________…		108	152	44
cl27	6458	5741	cl_2993_M02866:66:000000000-AT1LV:1:1108:6547:21531 1:N:0:3	___________________________________________________________________________________________________________TATAGATAATGAGCTTGTGAAACAGGGATGATTACATATAGAGTGGTG____________________________________________________________________________________________________________________________________________________________________________________________________________________________________________________…		108	155	47
cl28	5400	4902	cl_1644_SNL178:168:HW5NTBCXY:2:1211:4607:46657 1:N:0:ACAGTGAT+TATCCTCT	___________________________________________________________________________________________________________TATAAGTAATGAGTTGGTGAAGTAGAGATAGTTACATACAA___________________________________________________________________________________________________________________________________________________________________________________________________________________________________________________________…		108	148	40
cl29	4256	3980	cl_125_SNL178:168:HW5NTBCXY:2:1114:17005:47963 1:N:0:ACAGTGAT+TATCCTCT	____________________________________________________________________________________________________________________TGAGTCTGTAGAATAGAAATGACTACGTGTT____________________________________________________________________________________________________________________________________________________________________________________________________________________________________________________________…		117	147	30
cl30	5	1	cl_125_SNL178:168:HW5NTBCXY:2:1105:8572:46425 1:N:0:ACAGTGAT+TATCCTCT	____________________________________________________________________________________________________________________TGAGTCTGTAGAATAGAAATGACTACGTGTTAAGTA_______________________________________________________________________________________________________________________________________________________________________________________________________________________________________________________…
cl31	1	1	cl_2115_SNL178:168:HW5NTBCXY:2:2213:1165:25012 1:N:0:ACAGTGAT+TATCCTCT	____________________________________________________________________________________________________________________________________AAGAAGTTGTGTGTGAGATGAGTGGAGAGATA___________________________________________________________________________________________________________________________________________________________________________________________________________________________________________…
cl32	2369	2120	cl_256_M02866:66:000000000-AT1LV:1:1107:4910:10035 1:N:0:3	_____________________________________________________________________________________________________________________________________GTTAGTTGTATATGAGATGGGAGAGAAGATATGTAAACAATAGATTAA__________________________________________________________________________________________________________________________________________________________________________________________________________________________…		134	181	46
cl33	4	1	cl_252_SNL178:168:HW5NTBCXY:2:1212:19819:5231 1:N:0:ACAGTGAT+TATCCTCT	______________________________________________________________________________________________________________________________________GTGTCTATGTATAAGATAGAAAAAAGTGTATA_________________________________________________________________________________________________________________________________________________________________________________________________________________________________________…
cl34	2	0	cl_751_SNL178:168:HW5NTBCXY:2:2106:5884:60040 1:N:0:ACAGTGAT+TATCCTCT	______________________________________________________________________________________________________________________________________ACAGTTGTATGTGGAATGGAAAAGAGAGTGAACAAACG___________________________________________________________________________________________________________________________________________________________________________________________________________________________________…
cl35	4963	3426	cl_744_SNL178:168:HW5NTBCXY:2:1216:12085:49975 1:N:0:ACAGTGAT+TATCCTCT	_______________________________________________________________________________________________________________________________________CTATTGTATATGAAGTGGTAGGAGAGACATACAGATGATAGAAC____________________________________________________________________________________________________________________________________________________________________________________________________________________________…		136	179	42
cl36	127	107	cl_2636_SNL178:168:HW5NTBCXY:2:1102:12957:21752 1:N:0:ACAGTGAT+TATCCTCT	_______________________________________________________________________________________________________________________________________TTGTTGTATGTAGAGTGAAGAGGAGAACATATAGACAATAGAGTG___________________________________________________________________________________________________________________________________________________________________________________________________________________________…		136	180	44
cl37	1	1	cl_2481_SNL178:168:HW5NTBCXY:2:1111:7178:63309 1:N:0:ACAGTGAT+TATCCTCT	____________________________________________________________________________________________________________________________________________GTGTATGTAATGAAAGAGAGGGTGCATATAT____________________________________________________________________________________________________________________________________________________________________________________________________________________________________…
cl38	6	0	cl_256_M02866:66:000000000-AT1LV:1:1109:14154:8657 1:N:0:3	_______________________________________________________________________________________________________________________________________________TATGAGATGGGAGAGAAGATATGTAAACAATAGATTAA__________________________________________________________________________________________________________________________________________________________________________________________________________________________…
cl39	2	2	cl_1664_SNL178:168:HW5NTBCXY:2:2207:9767:5901 1:N:0:ACAGTGAT+TATCCTCT	_____________________________________________________________________________________________________________________________________________________________AAAGGCATAAAAATAGTGGAATGGAAAGTCGG__________________________________________________________________________________________________________________________________________________________________________________________________________________…
cl40	630	598	cl_2865_SNL178:168:HW5NTBCXY:2:1102:19411:2253 1:N:0:ACAGTGAT+TATCCTCT	________________________________________________________________________________________________________________________________________________________________AACATGTAGTTGATGAGATGGATAGTTCAGA________________________________________________________________________________________________________________________________________________________________________________________________________________…		161	191	29
cl41	2314	1713	cl_274_SNL178:168:HW5NTBCXY:2:2204:2439:31270 1:N:0:ACAGTGAT+TATCCTCT	____________________________________________________________________________________________________________________________________________________________________________________ATTAGTTAGAGTAGATGTCTGGATAGAGTGTTGAAAGATGTATCATAGAGTTTG_____________________________________________________________________________________________________________________________________________________________________…		181	234	52
cl42	16	14	cl_1388_SNL178:168:HW5NTBCXY:2:1110:20491:65244 1:N:0:ACAGTGAT+TATCCTCT	_______________________________________________________________________________________________________________________________________________________________________________________ATTTAGAGTGAGTACTTAGATGGAGTGTTGAAAAGTGTACCATGAGGATTGTG___________________________________________________________________________________________________________________________________________________________________…
cl43	88	43	M02866:66:000000000-AT1LV:1:2112:8307:21927 1:N:0:3	________________________________________________________________________________________________________________________________________________________________________________________GTCAGAGTAGGTATTTGAATTAAGTGTTGGAGAATGTAT________________________________________________________________________________________________________________________________________________________________________________…		185	223	38
cl44	4689	4275	cl_2777_M02866:66:000000000-AT1LV:1:2103:11649:17261 1:N:0:3	________________________________________________________________________________________________________________________________________________________________________________________GTTAGTGTAGATATTTGAATGAGATGCTGGAGAGTGGACCATA____________________________________________________________________________________________________________________________________________________________________________…		185	227	41
cl45	6412	5947	cl_1616_SNL178:168:HW5NTBCXY:2:1102:12969:3351 1:N:0:ACAGTGAT+TATCCTCT	________________________________________________________________________________________________________________________________________________________________________________________GTCAGAGTAGGTATTTGAATTAAGTGTTGGAGAATGTATCATA____________________________________________________________________________________________________________________________________________________________________________…		185	227	42
cl46	51	11	cl_2777_SNL178:168:HW5NTBCXY:2:1211:19303:26625 1:N:0:ACAGTGAT+TATCCTCT	______________________________________________________________________________________________________________________________________________________________________________________________GTAGATATTTGAATGAGATGCTGGAGAGTGGACCATA____________________________________________________________________________________________________________________________________________________________________________…
cl47	1	1	cl_756_SNL178:168:HW5NTBCXY:2:1201:21266:88442 1:N:0:ACAGTGAT+TATCCTCT	___________________________________________________________________________________________________________________________________________________________________________________________________TATTAAGATGAGACGTTGGAGAATATATAATG____________________________________________________________________________________________________________________________________________________________________________…
cl48	4	2	cl_2220_SNL178:168:HW5NTBCXY:2:2115:15302:5971 1:N:0:ACAGTGAT+TATCCTCT	_____________________________________________________________________________________________________________________________________________________________________________________________________TTTTGATGGGATGTTGAGAGATGTACTATAT___________________________________________________________________________________________________________________________________________________________________________…
cl49	116	53	cl_1616_SNL178:168:HW5NTBCXY:2:1106:2855:7719 1:N:0:ACAGTGAT+TATCCTCT	_______________________________________________________________________________________________________________________________________________________________________________________________________TGAATTAAGTGTTGGAGAATGTATCATATGAGTTGAGA__________________________________________________________________________________________________________________________________________________________________…		200	237	36
cl50	8	3	cl_2220_SNL178:168:HW5NTBCXY:2:1111:7353:71191 1:N:0:ACAGTGAT+TATCCTCT	_________________________________________________________________________________________________________________________________________________________________________________________________________________ATTAGGTAATATGTTATGGAGGTTGGAGGTGG______________________________________________________________________________________________________________________________________________________________…
cl51	155	139	cl_1366_SNL178:168:HW5NTBCXY:2:1102:18502:24485 1:N:0:ACAGTGAT+TATCCTCT	_______________________________________________________________________________________________________________________________________________________________________________________________________________________GATTGTGTTATGAGAGTTAAGGATAGTGGATGATGTATGACAGGTTGTAA______________________________________________________________________________________________________________________________________…		216	265	49
cl52	6	5	cl_1862_SNL178:168:HW5NTBCXY:2:1113:11441:77686 1:N:0:ACAGTGAT+TATCCTCT	___________________________________________________________________________________________________________________________________________________________________________________________________________________________________________AAGTAGTTAATAGCGTGTGGTAGTTTGTGGTA____________________________________________________________________________________________________________________________________…
cl53	796	701	cl_2747_SNL178:168:HW5NTBCXY:2:1209:5878:40066 1:N:0:ACAGTGAT+TATCCTCT	__________________________________________________________________________________________________________________________________________________________________________________________________________________________________________________________TGTGGTAGTTTGTGGTAGGATAGATTGGGCGGTAGTCACTTG___________________________________________________________________________________________________________…		251	292	41
cl54	8150	4516	cl_2290_SNL178:168:HW5NTBCXY:2:1112:21188:17165 1:N:0:ACAGTGAT+TATCCTCT	__________________________________________________________________________________________________________________________________________________________________________________________________________________________________________________________TGTAGTAGCTTGTGATAGAATAAGTTGAGTGGTAATCGCTTGTATG_______________________________________________________________________________________________________…		251	296	44
cl55	1578	1461	cl_236_SNL178:168:HW5NTBCXY:2:1102:1280:26178 1:N:0:ACAGTGAT+TATCCTCT	__________________________________________________________________________________________________________________________________________________________________________________________________________________________________________________________CATAGTAGCTTGTGATGGGATGGACTGTACAATAGTCACTTG___________________________________________________________________________________________________________…		251	292	40
cl56	23	6	cl_1599_SNL178:168:HW5NTBCXY:2:1112:6427:7150 1:N:0:ACAGTGAT+TATCCTCT	___________________________________________________________________________________________________________________________________________________________________________________________________________________________________________________________________TTGTGATAGAATGAGTTAGGTGATAATTACTTGAGTTG______________________________________________________________________________________________________…
cl57	5	1	SNL178:168:HW5NTBCXY:2:1107:12469:4766 1:N:0:ACAGTGAT+TATCCTCT	_______________________________________________________________________________________________________________________________________________________________________________________________________________________________________________________________________GATAGAATAAGTTGAGTGGTAATCGCTTGTATG_______________________________________________________________________________________________________…
cl58	2	2	cl_356_SNL178:168:HW5NTBCXY:2:2104:19578:77734 1:N:0:ACAGTGAT+TATCCTCT	_______________________________________________________________________________________________________________________________________________________________________________________________________________________________________________________________________GGTGATGTGGGTTAGGTAGTGGTTATTTAAATA_______________________________________________________________________________________________________…
cl59	4	0	M02866:66:000000000-AT1LV:1:1108:8443:12554 1:N:0:3	_______________________________________________________________________________________________________________________________________________________________________________________________________________________________________________________________________GATGAGATAAGTTAAGTAGTAATCGCTTGTATG_______________________________________________________________________________________________________…
cl60	1062	939	M02866:66:000000000-AT1LV:1:1110:12276:23955 1:N:0:3	___________________________________________________________________________________________________________________________________________________________________________________________________________________________________________________________________________________TTGGTAATGATTGTTTGAGTGGGATGAATGCTGTTAAAGATGGTATTG____________________________________________________________________________…		276	323	46
cl61	1	1	cl_1079_M02866:66:000000000-AT1LV:1:1112:8567:21739 1:N:0:3	________________________________________________________________________________________________________________________________________________________________________________________________________________________________________________________________________________________AAGGATTGTTTGAGTGGGATGAATGCTGTTAAAGATGGTATTG____________________________________________________________________________…
cl62	5262	4839	cl_1830_SNL178:168:HW5NTBCXY:2:1103:11467:87904 1:N:0:ACAGTGAT+TATCCTCT	______________________________________________________________________________________________________________________________________________________________________________________________________________________________________________________________________________________________________TGAGATAAATGTTGTAGAGAGTAGCATCAGAAATCAA____________________________________________________________________…		295	331	36
cl63	852	799	cl_1830_SNL178:168:HW5NTBCXY:2:1110:9072:63903 1:N:0:ACAGTGAT+TATCCTCT	_______________________________________________________________________________________________________________________________________________________________________________________________________________________________________________________________________________________________________________________AGAGTGGCATCAGAGATCAAATATAGATATG_________________________________________________________…		312	342	30
cl64	692	591	M02866:66:000000000-AT1LV:1:1111:19456:7759 1:N:0:3	______________________________________________________________________________________________________________________________________________________________________________________________________________________________________________________________________________________________________________________________CTTTAGAGATTAGATGTGAGTAGAAATATGATGTTCAAGTGGAGACAGTG_______________________________…		319	368	48
cl65	17967	16830	cl_1042_SNL178:168:HW5NTBCXY:2:1203:10551:68419 1:N:0:ACAGTGAT+TATCCTCT	______________________________________________________________________________________________________________________________________________________________________________________________________________________________________________________________________________________________________________________________TGTTAAGAGTCATATGTAGATAGAGATGTGATAT_______________________________________________…		319	352	33
cl66	169	144	cl_68_SNL178:168:HW5NTBCXY:2:1102:3972:19708 1:N:0:ACAGTGAT+TATCCTCT	______________________________________________________________________________________________________________________________________________________________________________________________________________________________________________________________________________________________________________________________TATTAGAGATCAGGTGTAAGTAGAAGTGTGATGTTCAAATGAGAAC___________________________________…		319	364	46
cl67	1	1	cl_2960_SNL178:168:HW5NTBCXY:2:2106:19393:2139 1:N:0:ACAGTGAT+TATCCTCT	_____________________________________________________________________________________________________________________________________________________________________________________________________________________________________________________________________________________________________________________________________________________GAATATGATAGTTGGATAGAGATGGGAGTTGG__________________________…
cl68	3	2	cl_1435_SNL178:168:HW5NTBCXY:2:1101:12336:19328 1:N:0:ACAGTGAT+TATCCTCT	______________________________________________________________________________________________________________________________________________________________________________________________________________________________________________________________________________________________________________________________________________________AATGTGTTATTTAAGTAAGAGTAGAAGGTTGAT________________________…
cl69	1	1	cl_2999_SNL178:168:HW5NTBCXY:2:1215:7153:50102 1:N:0:ACAGTGAT+TATCCTCT	____________________________________________________________________________________________________________________________________________________________________________________________________________________________________________________________________________________________________________________________________________________________GTGTTTGGTTAAAGGTAGAGAATGGGTGGGAGT__________________…
cl70	3	3	cl_1514_SNL178:168:HW5NTBCXY:2:1102:16787:29434 1:N:0:ACAGTGAT+TATCCTCT	______________________________________________________________________________________________________________________________________________________________________________________________________________________________________________________________________________________________________________________________________________________________GTTTAAGTGAAGATAGTGGATAGATGGTGACAT________________…
cl71	1	1	cl_353_SNL178:168:HW5NTBCXY:2:2114:1849:15944 1:N:0:ACAGTGCT+TATCCTCT	______________________________________________________________________________________________________________________________________________________________________________________________________________________________________________________________________________________________________________________________________________________________GTTTAGACAAAAGTAAGAGAAAGATGGTGATAGTG______________…
cl72	7294	6673	cl_398_SNL178:168:HW5NTBCXY:2:1104:20895:8344 1:N:0:ACAGTGAT+TATCCTCT	________________________________________________________________________________________________________________________________________________________________________________________________________________________________________________________________________________________________________________________________________________________________TTGAATGAAGATGAGAGACAGATGGTAATGAT_______________…		353	384	32
cl73	1	1	cl_1264_SNL178:168:HW5NTBCXY:2:1101:15820:60370 1:N:0:ACAGTGAT+TATCCTCT	_____________________________________________________________________________________________________________________________________________________________________________________________________________________________________________________________________________________________________________________________________________________________________TGAATATAAGAAATGGATGGTAATATTGAGGTGACA______…
cl74	4	3	SNL178:168:HW5NTBCXY:2:1103:20216:36725 1:N:0:ACAGTGAT+TATCCTCT	_______________________________________________________________________________________________________________________________________________________________________________________________________________________________________________________________________________________________________________________________________________________________________GGAGTTAGAGATGAGTGGTGGTAGTAACATA_________…
cl75	4971	4573	cl_788_SNL178:168:HW5NTBCXY:2:1210:19264:33250 1:N:0:ACAGTGAT+TATCCTCT	_______________________________________________________________________________________________________________________________________________________________________________________________________________________________________________________________________________________________________________________________________________________________________GAGATAGGAGACAGATAGTAATAATAAGATAGTA______…		360	393	33
cl76	1	1	cl_879_SNL178:168:HW5NTBCXY:2:1114:17585:58206 1:N:0:ACAGTGAT+TATCCTCT	_______________________________________________________________________________________________________________________________________________________________________________________________________________________________________________________________________________________________________________________________________________________________________GAAATAGGAGACGAATGGTGATAATATGACAGTA______…
cl77	13	7	cl_353_SNL178:168:HW5NTBCXY:2:1102:4598:27258 1:N:0:ACAGTGAT+TATCCTCT	________________________________________________________________________________________________________________________________________________________________________________________________________________________________________________________________________________________________________________________________________________________________________AAGTAAGAGATAGATGGTGATAGTGTAACAGTAG_____…
cl78	17880	17120	cl_430_SNL178:168:HW5NTBCXY:2:1108:16650:62889 1:N:0:ACAGTGAT+TATCCTCT	__________________________________________________________________________________________________________________________________________________________________________________________________________________________________________________________________________________________________________________________________________________________________________GTAACAAATAGATGATAGTAATGGGAGAGTG______…		363	393	28
cl79	252	231	cl_2863_M02866:66:000000000-AT1LV:1:2101:19796:8678 1:N:0:3	_________________________________________________________________________________________________________________________________________________________________________________________________________________________________________________________________________________________________________________________________________________________________________________________TAATAGTAGAACAGCAAGTGAT…		378	415	38
cl80	649	518	cl_697_SNL178:168:HW5NTBCXY:2:1102:11907:16546 1:N:0:ACAGTGAT+TATCCTCT	__________________________________________________________________________________________________________________________________________________________________________________________________________________________________________________________________________________________________________________________________________________________________________________________ATTAATAGAATGATGGATGAT…		379	420	40
cl81	11358	9756	M02866:66:000000000-AT1LV:1:1108:25132:14982 1:N:0:3	___________________________________________________________________________________________________________________________________________________________________________________________________________________________________________________________________________________________________________________________________________________________________________________________________GTGTTAGATAAT…		388	436	47
cl82	4150	3668	cl_1065_SNL178:168:HW5NTBCXY:2:1116:7293:93665 1:N:0:ACAGTGAT+TATCCTCT	___________________________________________________________________________________________________________________________________________________________________________________________________________________________________________________________________________________________________________________________________________________________________________________________________GTATTAGATAGT…		388	436	47
cl83	280	243	cl_2922_SNL178:168:HW5NTBCXY:2:1102:5019:10171 1:N:0:ACAGTGAT+TATCCTCT	___________________________________________________________________________________________________________________________________________________________________________________________________________________________________________________________________________________________________________________________________________________________________________________________________GTATTGAATGAT…		388	445	56
cl84	3	2	cl_1672_SNL178:168:HW5NTBCXY:2:1113:20234:36715 1:N:0:ACAGTGAT+TATCCTCT	___________________________________________________________________________________________________________________________________________________________________________________________________________________________________________________________________________________________________________________________________________________________________________________________________GTGTTAAGTAAT…
cl85	57	53	cl_1697_SNL178:168:HW5NTBCXY:2:1102:16190:12591 1:N:0:ACAGTGAT+TATCCTCT	______________________________________________________________________________________________________________________________________________________________________________________________________________________________________________________________________________________________________________________________________________________________________________________________________GTTAGTGAT…		391	429	37
cl86	2	1	cl_2201_SNL178:168:HW5NTBCXY:2:1212:4934:96684 1:N:0:ACAGTGAT+TATCCTCT	______________________________________________________________________________________________________________________________________________________________________________________________________________________________________________________________________________________________________________________________________________________________________________________________________GTAAATATT…
cl87	792	715	cl_1942_SNL178:168:HW5NTBCXY:2:1102:2825:4481 1:N:0:ACAGTGAT+TATCCTCT	_______________________________________________________________________________________________________________________________________________________________________________________________________________________________________________________________________________________________________________________________________________________________________________________________________TAAATGAT…		392	436	44
cl88	285	248	cl_260_SNL178:168:HW5NTBCXY:2:1102:7713:24458 1:N:0:ACAGTGAT+TATCCTCT	_______________________________________________________________________________________________________________________________________________________________________________________________________________________________________________________________________________________________________________________________________________________________________________________________________TAGATGAT…		392	434	42
cl89	1	1	cl_1065_SNL178:168:HW5NTBCXY:2:2212:8044:44067 1:N:0:ACAGTGAT+TATCCTCT	_______________________________________________________________________________________________________________________________________________________________________________________________________________________________________________________________________________________________________________________________________________________________________________________________________________…
cl90	1	1	cl_1573_SNL178:168:HW5NTBCXY:2:2107:7790:90746 1:N:0:ACAGTGAT+TATCCTCC	_______________________________________________________________________________________________________________________________________________________________________________________________________________________________________________________________________________________________________________________________________________________________________________________________________________…
cl91	4435	3818	cl_2996_SNL178:168:HW5NTBCXY:2:1104:18162:27024 1:N:0:ACAGTGAT+TATCCTCT	_______________________________________________________________________________________________________________________________________________________________________________________________________________________________________________________________________________________________________________________________________________________________________________________________________________…		412	464	51
cl92	4031	3653	cl_1167_SNL178:168:HW5NTBCXY:2:1108:19427:20744 1:N:0:ACAGTGAT+TATCCTCT	_______________________________________________________________________________________________________________________________________________________________________________________________________________________________________________________________________________________________________________________________________________________________________________________________________________…		415	455	40
cl93	1117	998	cl_268_SNL178:168:HW5NTBCXY:2:2106:18019:90689 1:N:0:ACAGTGAT+TATCCTCT	_______________________________________________________________________________________________________________________________________________________________________________________________________________________________________________________________________________________________________________________________________________________________________________________________________________…		415	455	40
cl94	73	63	cl_2946_SNL178:168:HW5NTBCXY:2:1102:12781:53091 1:N:0:ACAGTGAT+TATCCTCT	_______________________________________________________________________________________________________________________________________________________________________________________________________________________________________________________________________________________________________________________________________________________________________________________________________________…		415	456	40
cl95	108	96	cl_1781_SNL178:168:HW5NTBCXY:2:1102:6114:63858 1:N:0:ACAGTGAT+TATCCTCT	_______________________________________________________________________________________________________________________________________________________________________________________________________________________________________________________________________________________________________________________________________________________________________________________________________________…		415	462	46
cl96	2	0	cl_2586_SNL178:168:HW5NTBCXY:2:2108:5217:83152 1:N:0:ACAGTGAT+TATCCTCT	_______________________________________________________________________________________________________________________________________________________________________________________________________________________________________________________________________________________________________________________________________________________________________________________________________________…
cl97	1453	1364	SNL178:168:HW5NTBCXY:2:2204:11557:77561 1:N:0:ACAGTGAT+TATCCTCT	_______________________________________________________________________________________________________________________________________________________________________________________________________________________________________________________________________________________________________________________________________________________________________________________________________________…		436	466	30
cl98	685	644	cl_289_SNL178:168:HW5NTBCXY:2:2111:3166:50106 1:N:0:ACAGTGAT+AATCCTCT	_______________________________________________________________________________________________________________________________________________________________________________________________________________________________________________________________________________________________________________________________________________________________________________________________________________…		436	466	30
cl99	8057	7058	cl_2989_SNL178:168:HW5NTBCXY:2:1112:3775:22030 1:N:0:ACAGTGAT+TATCCTCT	_______________________________________________________________________________________________________________________________________________________________________________________________________________________________________________________________________________________________________________________________________________________________________________________________________________…		443	488	45
cl100	175	147	cl_2211_SNL178:168:HW5NTBCXY:2:1102:2273:88578 1:N:0:ACAGTGAT+TATCCTCT	_______________________________________________________________________________________________________________________________________________________________________________________________________________________________________________________________________________________________________________________________________________________________________________________________________________…		471	515	43
cl101	287	252	cl_1696_SNL178:168:HW5NTBCXY:2:1102:19087:8381 1:N:0:ACAGTGAT+TATCCTCT	_______________________________________________________________________________________________________________________________________________________________________________________________________________________________________________________________________________________________________________________________________________________________________________________________________________…		473	515	40
cl102	8351	7399	cl_2791_SNL178:168:HW5NTBCXY:2:1211:15267:93933 1:N:0:ACAGTGAT+TATCCTCT	_______________________________________________________________________________________________________________________________________________________________________________________________________________________________________________________________________________________________________________________________________________________________________________________________________________…		475	518	43
cl103	194	179	cl_666_SNL178:168:HW5NTBCXY:2:1102:13935:44733 1:N:0:ACAGTGAT+TATCCTCT	_______________________________________________________________________________________________________________________________________________________________________________________________________________________________________________________________________________________________________________________________________________________________________________________________________________…		475	518	43
cl104	910	800	cl_996_SNL178:168:HW5NTBCXY:2:1102:16375:4106 1:N:0:ACAGTGAT+TATCCTCT	_______________________________________________________________________________________________________________________________________________________________________________________________________________________________________________________________________________________________________________________________________________________________________________________________________________…		478	523	45
cl105	99	96	cl_988_SNL178:168:HW5NTBCXY:2:1102:15351:26929 1:N:0:ACAGTGAT+TATCCTCT	_______________________________________________________________________________________________________________________________________________________________________________________________________________________________________________________________________________________________________________________________________________________________________________________________________________…		494	524	29
cl106	2	0	cl_1211_SNL178:168:HW5NTBCXY:2:2114:18579:83032 1:N:0:ACAGTGAT+TATCCTCT	_______________________________________________________________________________________________________________________________________________________________________________________________________________________________________________________________________________________________________________________________________________________________________________________________________________…
cl107	138	124	cl_712_SNL178:168:HW5NTBCXY:2:1102:13739:48877 1:N:0:ACAGTGAT+TATCCTCT	_______________________________________________________________________________________________________________________________________________________________________________________________________________________________________________________________________________________________________________________________________________________________________________________________________________…		499	537	38
cl108	1	1	M02866:66:000000000-AT1LV:1:2111:7165:19378 1:N:0:3	_______________________________________________________________________________________________________________________________________________________________________________________________________________________________________________________________________________________________________________________________________________________________________________________________________________…
cl109	26	19	M02866:66:000000000-AT1LV:1:2113:15038:17114 1:N:0:3	_______________________________________________________________________________________________________________________________________________________________________________________________________________________________________________________________________________________________________________________________________________________________________________________________________________…
cl110	497	446	cl_2930_SNL178:168:HW5NTBCXY:2:1102:5847:2275 1:N:0:ACAGTGAT+TATCCTCT	_______________________________________________________________________________________________________________________________________________________________________________________________________________________________________________________________________________________________________________________________________________________________________________________________________________…		509	553	44
cl111	3599	2026	M02866:66:000000000-AT1LV:1:1103:9182:4392 1:N:0:3	_______________________________________________________________________________________________________________________________________________________________________________________________________________________________________________________________________________________________________________________________________________________________________________________________________________…		514	555	41
cl112	297	269	cl_1183_SNL178:168:HW5NTBCXY:2:1102:7425:12965 1:N:0:ACAGTGAT+TATCCTCT	_______________________________________________________________________________________________________________________________________________________________________________________________________________________________________________________________________________________________________________________________________________________________________________________________________________…		514	556	43
cl113	4	3	cl_1154_SNL178:168:HW5NTBCXY:2:1103:20260:99439 1:N:0:ACAGTGAT+TATCCTCT	_______________________________________________________________________________________________________________________________________________________________________________________________________________________________________________________________________________________________________________________________________________________________________________________________________________…
cl114	838	775	cl_1211_SNL178:168:HW5NTBCXY:2:2105:8828:92703 1:N:0:ACAGTGAT+TATCCTCT	_______________________________________________________________________________________________________________________________________________________________________________________________________________________________________________________________________________________________________________________________________________________________________________________________________________…		518	551	32
cl115	3	1	cl_1260_SNL178:168:HW5NTBCXY:2:2104:11491:73619 1:N:0:ACAGTGAT+TATCCTCT	_______________________________________________________________________________________________________________________________________________________________________________________________________________________________________________________________________________________________________________________________________________________________________________________________________________…
cl116	2	1	cl_430_SNL178:168:HW5NTBCXY:2:2203:20530:5149 1:N:0:ACAGTGAT+TATCCTCT	_______________________________________________________________________________________________________________________________________________________________________________________________________________________________________________________________________________________________________________________________________________________________________________________________________________…
cl117	13	8	cl_2065_SNL178:168:HW5NTBCXY:2:1202:15975:20597 1:N:0:ACAGTGAT+TATCCTCT	_______________________________________________________________________________________________________________________________________________________________________________________________________________________________________________________________________________________________________________________________________________________________________________________________________________…
cl118	3	2	cl_1460_SNL178:168:HW5NTBCXY:2:2112:15129:82316 1:N:0:ACAGTGAT+TATCCTCT	_______________________________________________________________________________________________________________________________________________________________________________________________________________________________________________________________________________________________________________________________________________________________________________________________________________…
cl119	9958	8583	cl_166_SNL178:168:HW5NTBCXY:2:2108:12924:28369 1:N:0:ACAGTGAT+TATCCTCT	_______________________________________________________________________________________________________________________________________________________________________________________________________________________________________________________________________________________________________________________________________________________________________________________________________________…		528	580	51
cl120	2	2	cl_1433_SNL178:168:HW5NTBCXY:2:1104:14341:85819 1:N:0:ACAGTGAT+TATCCTCT	_______________________________________________________________________________________________________________________________________________________________________________________________________________________________________________________________________________________________________________________________________________________________________________________________________________…
cl121	9702	8958	cl_2348_SNL178:168:HW5NTBCXY:2:1203:9566:77421 1:N:0:ACAGTGAT+TATCCTCT	_______________________________________________________________________________________________________________________________________________________________________________________________________________________________________________________________________________________________________________________________________________________________________________________________________________…		533	566	34
cl122	5724	4912	cl_2807_SNL178:168:HW5NTBCXY:2:1210:9607:45880 1:N:0:ACAGTGAT+TATCCTCT	_______________________________________________________________________________________________________________________________________________________________________________________________________________________________________________________________________________________________________________________________________________________________________________________________________________…		534	580	45
cl123	686	618	cl_958_SNL178:168:HW5NTBCXY:2:1102:6767:8472 1:N:0:ACAGTGAT+TATCCTCT	_______________________________________________________________________________________________________________________________________________________________________________________________________________________________________________________________________________________________________________________________________________________________________________________________________________…		536	574	38
cl124	521	479	cl_1358_SNL178:168:HW5NTBCXY:2:1102:3701:20324 1:N:0:ACAGTGAT+TATCCTCT	_______________________________________________________________________________________________________________________________________________________________________________________________________________________________________________________________________________________________________________________________________________________________________________________________________________…		561	607	45
cl125	1	1	M02866:66:000000000-AT1LV:1:1112:14272:14544 1:N:0:3	_______________________________________________________________________________________________________________________________________________________________________________________________________________________________________________________________________________________________________________________________________________________________________________________________________________…
cl126	4817	4491	cl_2948_SNL178:168:HW5NTBCXY:2:1112:5165:58729 1:N:0:ACAGTGAT+TATCCTCT	_______________________________________________________________________________________________________________________________________________________________________________________________________________________________________________________________________________________________________________________________________________________________________________________________________________…		567	601	34
cl127	660	569	cl_2285_SNL178:168:HW5NTBCXY:2:1102:14981:15135 1:N:0:ACAGTGAT+TATCCTCT	_______________________________________________________________________________________________________________________________________________________________________________________________________________________________________________________________________________________________________________________________________________________________________________________________________________…		567	614	46
cl128	4697	4376	cl_1649_SNL178:168:HW5NTBCXY:2:2109:13849:91594 1:N:0:ACAGTGAT+TATCCTCT	_______________________________________________________________________________________________________________________________________________________________________________________________________________________________________________________________________________________________________________________________________________________________________________________________________________…		568	602	32
cl129	1717	1620	cl_1372_SNL178:168:HW5NTBCXY:2:1213:19885:99400 1:N:0:ACAGTGAT+TATCCTCT	_______________________________________________________________________________________________________________________________________________________________________________________________________________________________________________________________________________________________________________________________________________________________________________________________________________…		570	607	35
cl130	3	3	SNL178:168:HW5NTBCXY:2:1108:11321:29958 1:N:0:ACAGTGAT+TATCCTCT	_______________________________________________________________________________________________________________________________________________________________________________________________________________________________________________________________________________________________________________________________________________________________________________________________________________…
cl131	2	2	cl_1536_SNL178:168:HW5NTBCXY:2:1204:13787:59129 1:N:0:ACAGTGAT+TATCCTCT	_______________________________________________________________________________________________________________________________________________________________________________________________________________________________________________________________________________________________________________________________________________________________________________________________________________…
cl132	1	1	cl_218_SNL178:168:HW5NTBCXY:2:2107:18657:77365 1:N:0:ACAGTGAT+TATCCTCT	_______________________________________________________________________________________________________________________________________________________________________________________________________________________________________________________________________________________________________________________________________________________________________________________________________________…
cl133	1589	1438	SNL178:168:HW5NTBCXY:2:2215:4151:100377 1:N:0:ACAGTGAT+TATCCTCT	_______________________________________________________________________________________________________________________________________________________________________________________________________________________________________________________________________________________________________________________________________________________________________________________________________________…		598	639	40
cl134	2626	2286	cl_990_SNL178:168:HW5NTBCXY:2:1113:8516:96160 1:N:0:ACAGTGAT+TATCCTCT	_______________________________________________________________________________________________________________________________________________________________________________________________________________________________________________________________________________________________________________________________________________________________________________________________________________…		602	642	39
cl135	1	1	cl_2957_SNL178:168:HW5NTBCXY:2:2105:16643:2387 1:N:0:ACAGTGAT+TATCCTCT	_______________________________________________________________________________________________________________________________________________________________________________________________________________________________________________________________________________________________________________________________________________________________________________________________________________…
cl136	2338	2027	cl_60_SNL178:168:HW5NTBCXY:2:1109:7459:84243 1:N:0:ACAGTGAT+TATCCTCT	_______________________________________________________________________________________________________________________________________________________________________________________________________________________________________________________________________________________________________________________________________________________________________________________________________________…		606	649	43
cl137	3537	3137	cl_787_SNL178:168:HW5NTBCXY:2:1116:12366:47696 1:N:0:ACAGTGAT+TATCCTCT	_______________________________________________________________________________________________________________________________________________________________________________________________________________________________________________________________________________________________________________________________________________________________________________________________________________…		606	648	41
cl138	122	113	cl_1318_SNL178:168:HW5NTBCXY:2:1102:14041:50451 1:N:0:ACAGTGAT+TATCCTCT	_______________________________________________________________________________________________________________________________________________________________________________________________________________________________________________________________________________________________________________________________________________________________________________________________________________…		606	652	47
cl139	285	240	cl_1827_SNL178:168:HW5NTBCXY:2:1102:7824:5556 1:N:0:ACAGTGAT+TATCCTCT	_______________________________________________________________________________________________________________________________________________________________________________________________________________________________________________________________________________________________________________________________________________________________________________________________________________…		607	651	43
cl140	905	875	cl_1691_SNL178:168:HW5NTBCXY:2:2202:20774:60340 1:N:0:ACAGTGAT+TATCCTCT	_______________________________________________________________________________________________________________________________________________________________________________________________________________________________________________________________________________________________________________________________________________________________________________________________________________…		608	638	29
cl141	2	2	cl_990_SNL178:168:HW5NTBCXY:2:1105:17562:13738 1:N:0:ACAGTGAT+TATCCTCT	_______________________________________________________________________________________________________________________________________________________________________________________________________________________________________________________________________________________________________________________________________________________________________________________________________________…
cl142	1	1	cl_1401_SNL178:168:HW5NTBCXY:2:2116:1251:24346 1:N:0:ACAGTGAT+TATCCTCT	_______________________________________________________________________________________________________________________________________________________________________________________________________________________________________________________________________________________________________________________________________________________________________________________________________________…
cl143	1070	978	cl_860_SNL178:168:HW5NTBCXY:2:1102:3729:2337 1:N:0:ACAGTGAT+TATCCTCT	_______________________________________________________________________________________________________________________________________________________________________________________________________________________________________________________________________________________________________________________________________________________________________________________________________________…		637	679	41
cl144	505	355	cl_1064_SNL178:168:HW5NTBCXY:2:1211:14196:100180 1:N:0:ACAGTGAT+TATCCTCT	_______________________________________________________________________________________________________________________________________________________________________________________________________________________________________________________________________________________________________________________________________________________________________________________________________________…		638	671	34
cl145	1404	1319	cl_2900_SNL178:168:HW5NTBCXY:2:1114:2232:25021 1:N:0:ACAGTGAT+TATCCTCT	_______________________________________________________________________________________________________________________________________________________________________________________________________________________________________________________________________________________________________________________________________________________________________________________________________________…		659	689	29
cl146	1	1	cl_2900_SNL178:168:HW5NTBCXY:2:1102:11946:31155 1:N:0:ACAGTGAT+TATCCTCT	_______________________________________________________________________________________________________________________________________________________________________________________________________________________________________________________________________________________________________________________________________________________________________________________________________________…
cl147	1	1	M02866:66:000000000-AT1LV:1:2106:8981:16280 1:N:0:3	_______________________________________________________________________________________________________________________________________________________________________________________________________________________________________________________________________________________________________________________________________________________________________________________________________________…
cl148	65	56	cl_1509_SNL178:168:HW5NTBCXY:2:1102:5808:36821 1:N:0:ACAGTGAT+TATCCTCT	_______________________________________________________________________________________________________________________________________________________________________________________________________________________________________________________________________________________________________________________________________________________________________________________________________________…		668	713	44
cl149	409	359	cl_1137_SNL178:168:HW5NTBCXY:2:1102:3657:5657 1:N:0:ACAGTGAT+TATCCTCT	_______________________________________________________________________________________________________________________________________________________________________________________________________________________________________________________________________________________________________________________________________________________________________________________________________________…		671	716	45
cl150	1581	1472	cl_357_SNL178:168:HW5NTBCXY:2:1110:20475:58208 1:N:0:ACAGTGAT+TATCCTCT	_______________________________________________________________________________________________________________________________________________________________________________________________________________________________________________________________________________________________________________________________________________________________________________________________________________…		679	715	36
cl151	1	1	cl_1514_SNL178:168:HW5NTBCXY:2:1211:20303:71974 1:N:0:ACAGTGAT+TATCCTCT	_______________________________________________________________________________________________________________________________________________________________________________________________________________________________________________________________________________________________________________________________________________________________________________________________________________…
cl152	9	4	cl_1616_SNL178:168:HW5NTBCXY:2:1101:11924:99399 1:N:0:ACAGTGAT+TATCCTCT	_______________________________________________________________________________________________________________________________________________________________________________________________________________________________________________________________________________________________________________________________________________________________________________________________________________…
cl153	2745	2330	cl_613_SNL178:168:HW5NTBCXY:2:1205:12482:14293 1:N:0:GCAGTGAT+TATCCTCT	_______________________________________________________________________________________________________________________________________________________________________________________________________________________________________________________________________________________________________________________________________________________________________________________________________________…		697	750	52
cl154	474	411	cl_1854_SNL178:168:HW5NTBCXY:2:1102:14427:18842 1:N:0:ACAGTGAT+TATCCTCT	_______________________________________________________________________________________________________________________________________________________________________________________________________________________________________________________________________________________________________________________________________________________________________________________________________________…		699	750	50
cl155	3354	3029	cl_2361_SNL178:168:HW5NTBCXY:2:1202:16562:94568 1:N:0:ACAGTGAT+TATCTTCT	_______________________________________________________________________________________________________________________________________________________________________________________________________________________________________________________________________________________________________________________________________________________________________________________________________________…		700	746	45
cl156	365	321	cl_911_SNL178:168:HW5NTBCXY:2:1102:17368:24394 1:N:0:ACAGTGAT+TATCCTCT	_______________________________________________________________________________________________________________________________________________________________________________________________________________________________________________________________________________________________________________________________________________________________________________________________________________…		723	775	52
cl157	873	780	cl_252_SNL178:168:HW5NTBCXY:2:1212:19819:5231 1:N:0:ACAGTGAT+TATCCTCT	_______________________________________________________________________________________________________________________________________________________________________________________________________________________________________________________________________________________________________________________________________________________________________________________________________________…		729	770	41
cl158	5877	3496	cl_1885_SNL178:168:HW5NTBCXY:2:1104:14130:34311 1:N:0:ACAGTGAT+TATCCTCT	_______________________________________________________________________________________________________________________________________________________________________________________________________________________________________________________________________________________________________________________________________________________________________________________________________________…		729	763	34
cl159	6319	5501	cl_690_SNL178:168:HW5NTBCXY:2:1108:8577:69062 1:N:0:ACAGTGAT+TATCCTCC	_______________________________________________________________________________________________________________________________________________________________________________________________________________________________________________________________________________________________________________________________________________________________________________________________________________…		729	774	46
cl160	2	1	SNL178:168:HW5NTBCXY:2:1106:20566:35272 1:N:0:ACAGTGAT+TATCCTCT	_______________________________________________________________________________________________________________________________________________________________________________________________________________________________________________________________________________________________________________________________________________________________________________________________________________…
cl161	134	85	cl_430_SNL178:168:HW5NTBCXY:2:1103:7909:10240 1:N:0:ACAGTGAT+TATCCTCT	_______________________________________________________________________________________________________________________________________________________________________________________________________________________________________________________________________________________________________________________________________________________________________________________________________________…		751	781	30
cl162	2	1	cl_1442_SNL178:168:HW5NTBCXY:2:2104:16085:24943 1:N:0:ACAGTGAT+TATCCTCT	_______________________________________________________________________________________________________________________________________________________________________________________________________________________________________________________________________________________________________________________________________________________________________________________________________________…
cl163	3	0	cl_2501_SNL178:168:HW5NTBCXY:2:1104:3398:54431 1:N:0:ACCGTGAT+TATCCTCT	_______________________________________________________________________________________________________________________________________________________________________________________________________________________________________________________________________________________________________________________________________________________________________________________________________________…
cl164	1	1	cl_1340_M02866:66:000000000-AT1LV:1:2103:8168:10017 1:N:0:3	_______________________________________________________________________________________________________________________________________________________________________________________________________________________________________________________________________________________________________________________________________________________________________________________________________________…
cl165	5314	4480	cl_354_SNL178:168:HW5NTBCXY:2:1102:5822:2100 1:N:0:ACAGTGAT+TATCCTCT	_______________________________________________________________________________________________________________________________________________________________________________________________________________________________________________________________________________________________________________________________________________________________________________________________________________…		757	804	46
cl166	1710	1523	cl_1328_SNL178:168:HW5NTBCXY:2:1102:17243:3851 1:N:0:ACAGTGAT+TATCCTCT	_______________________________________________________________________________________________________________________________________________________________________________________________________________________________________________________________________________________________________________________________________________________________________________________________________________…		765	810	45
cl167	250	214	cl_1420_SNL178:168:HW5NTBCXY:2:1102:17248:67271 1:N:0:ACAGTGAT+TATCCTCT	_______________________________________________________________________________________________________________________________________________________________________________________________________________________________________________________________________________________________________________________________________________________________________________________________________________…		765	811	45
cl168	5	3	SNL178:168:HW5NTBCXY:2:1110:1278:47701 1:N:0:ACAGTGCT+TATCCTCT	_______________________________________________________________________________________________________________________________________________________________________________________________________________________________________________________________________________________________________________________________________________________________________________________________________________…
cl169	3	1	cl_482_SNL178:168:HW5NTBCXY:2:1209:6026:54873 1:N:0:ACAGTGAT+TATCCTCT	_______________________________________________________________________________________________________________________________________________________________________________________________________________________________________________________________________________________________________________________________________________________________________________________________________________…
cl170	4	3	cl_1433_SNL178:168:HW5NTBCXY:2:2107:3832:95235 1:N:0:ACAGTGAT+TATCCTCT	_______________________________________________________________________________________________________________________________________________________________________________________________________________________________________________________________________________________________________________________________________________________________________________________________________________…
cl171	4	0	cl_1435_SNL178:168:HW5NTBCXY:2:1113:7560:32139 1:N:0:ACAGTGAT+TATCCTCT	_______________________________________________________________________________________________________________________________________________________________________________________________________________________________________________________________________________________________________________________________________________________________________________________________________________…
cl172	1	1	M02866:66:000000000-AT1LV:1:2101:4402:15479 1:N:0:3	_______________________________________________________________________________________________________________________________________________________________________________________________________________________________________________________________________________________________________________________________________________________________________________________________________________…
cl173	2	1	cl_2197_SNL178:168:HW5NTBCXY:2:1111:16188:62776 1:N:0:ACAGTGAT+TATCCTCT	_______________________________________________________________________________________________________________________________________________________________________________________________________________________________________________________________________________________________________________________________________________________________________________________________________________…
cl174	3338	3008	cl_1584_SNL178:168:HW5NTBCXY:2:1110:18829:88898 1:N:0:ACAGTGAT+TATCCTCT	_______________________________________________________________________________________________________________________________________________________________________________________________________________________________________________________________________________________________________________________________________________________________________________________________________________…		795	840	44
cl175	605	554	cl_1792_SNL178:168:HW5NTBCXY:2:1102:18303:18701 1:N:0:ACAGTGAT+TATCCTCT	_______________________________________________________________________________________________________________________________________________________________________________________________________________________________________________________________________________________________________________________________________________________________________________________________________________…		796	840	44
cl176	7041	6063	cl_1875_SNL178:168:HW5NTBCXY:2:1213:16950:34791 1:N:0:ACAGTGAT+TATCCTCT	_______________________________________________________________________________________________________________________________________________________________________________________________________________________________________________________________________________________________________________________________________________________________________________________________________________…		821	866	45
cl177	148	127	cl_1132_SNL178:168:HW5NTBCXY:2:1102:4799:26076 1:N:0:ACAGTGAT+TATCCTCT	_______________________________________________________________________________________________________________________________________________________________________________________________________________________________________________________________________________________________________________________________________________________________________________________________________________…		822	866	43
cl178	559	511	cl_1002_SNL178:168:HW5NTBCXY:2:1102:18267:11260 1:N:0:ACAGTGAT+TATCCTCT	_______________________________________________________________________________________________________________________________________________________________________________________________________________________________________________________________________________________________________________________________________________________________________________________________________________…		823	866	43
cl179	1249	1138	cl_1340_M02866:66:000000000-AT1LV:1:2103:8168:10017 1:N:0:3	_______________________________________________________________________________________________________________________________________________________________________________________________________________________________________________________________________________________________________________________________________________________________________________________________________________…		824	866	42
cl180	7	3	cl_1456_SNL178:168:HW5NTBCXY:2:1110:20844:7568 1:N:0:ACAGTGAT+TATCCTCT	_______________________________________________________________________________________________________________________________________________________________________________________________________________________________________________________________________________________________________________________________________________________________________________________________________________…
cl181	4411	3999	cl_1442_SNL178:168:HW5NTBCXY:2:2104:16085:24943 1:N:0:ACAGTGAT+TATCCTCT	_______________________________________________________________________________________________________________________________________________________________________________________________________________________________________________________________________________________________________________________________________________________________________________________________________________…		826	866	40
cl182	1074	985	cl_590_SNL178:168:HW5NTBCXY:2:1102:10705:7009 1:N:0:ACAGTGAT+TTTCCTCT	_______________________________________________________________________________________________________________________________________________________________________________________________________________________________________________________________________________________________________________________________________________________________________________________________________________…		826	856	31
cl183	2	2	cl_73_SNL178:168:HW5NTBCXY:2:2107:13285:20294 1:N:0:ACAGTGAT+TATCCTCT	_______________________________________________________________________________________________________________________________________________________________________________________________________________________________________________________________________________________________________________________________________________________________________________________________________________…
cl184	545	501	cl_1257_SNL178:168:HW5NTBCXY:2:1105:4812:88889 1:N:0:ACAGTGAT+TATCCTCT	_______________________________________________________________________________________________________________________________________________________________________________________________________________________________________________________________________________________________________________________________________________________________________________________________________________…		833	866	34
cl185	4188	3988	cl_526_SNL178:168:HW5NTBCXY:2:1210:2338:70145 1:N:0:ACAGTGAT+TATCCTCT	_______________________________________________________________________________________________________________________________________________________________________________________________________________________________________________________________________________________________________________________________________________________________________________________________________________…		834	866	32
