# Supplementary material for: Guide RNA Repertoires in the Main Lineages of Trypanosoma cruzi: High Diversity and Variable Redundancy Among Strains
Source: Front Cell Infect Microbiol. 2021 May 31;11:663416. doi: 10.3389/fcimb.2021.663416 (PMC8202002; doi:10.3389/fcimb.2021.663416)
Supplement: Supplementary File 2 — Zip file containing gRNA classes aligned to different mRNAs for each strain in this study. [file DataSheet_2.zip › Supplementary File 2/X109_Cascada3.txt_resSWARM.txt]

CYB_CLB_PAPER	ATGTTTCGTTGTAGATTTTTATTATTTTTTTTATTGTTTAGGAATTTGTGTTGTCTTCTAATGTCAGGTTGTTTATATAGAATATATGGAGTGGGGTTTAGTTTAGGTTTTTTTATTATGTTACAGATAATATGTGGTGTCTGTTTAGCGTGAATGTTTTTTAGTTGTTTTATTTGTGCAAATTGATATTTTATTTTATTTTTGTGAGATTTTGATTTAGGTTTTGTAATTAGAAGTATTCATATTTGTTTCACTTCCTTATTATATTTTTTATTATATGTGCATATATTTAAATGTATAATATTGGTAATTTTATTCGACACACATTTATTAGTGTGATTTGTAGGATTTGTATTATTTATGTTCATAATAGTTATTGCATTTATTGGATATGTGTTA…
cl0	1	1	cl_1162_SNL178:168:HW5NTBCXY:2:1216:15486:72192 1:N:0:ACAGTGAT+TATCCTCT	_____________TTGAAAGTAGTGGAGAAGGTGAAAGATCTTTGAATGTAATAGAAGATTGT________________________________________________________________________________________________________________________________________________________________________________________________________________________________________________________________________________________________________________________________________________…
cl1	1241	1177	M02866:66:000000000-AT1LV:1:1101:15591:28560 1:N:0:3	____________________________________AAGTTTTTGAGTATAGCAGAGGATTGTAGAT____________________________________________________________________________________________________________________________________________________________________________________________________________________________________________________________________________________________________________________________________________…		37	67	30
cl2	2	2	cl_2750_SNL178:168:HW5NTBCXY:2:1210:6835:71651 1:N:0:ACAGTGAT+TATCCTCT	________________________________________________ACTATAGAGGATTGTGATATGGTAGGTGTAT________________________________________________________________________________________________________________________________________________________________________________________________________________________________________________________________________________________________________________________________…
cl3	1	1	M02866:66:000000000-AT1LV:1:2114:13967:20182 1:N:0:3	__________________________________________________________________________________GTTTGTTTTATTTTGAATTAGGTTTAGATAAGT____________________________________________________________________________________________________________________________________________________________________________________________________________________________________________________________________________________________…
cl4	1	1	M02866:66:000000000-AT1LV:1:2108:10003:13308 1:N:0:3	__________________________________________________________________________________________TGTTTTTAGTTAAGTTTGGAAAGATAGTGTAA_____________________________________________________________________________________________________________________________________________________________________________________________________________________________________________________________________________________…
cl5	4	3	cl_1003_SNL178:168:HW5NTBCXY:2:2102:8051:19692 1:N:0:ACAGTGAT+TATCCTCT	____________________________________________________________________________________________________TGGGATTGGGAGGGTGGCATAATATTTGTTG____________________________________________________________________________________________________________________________________________________________________________________________________________________________________________________________________________…
cl6	2	2	cl_1616_SNL178:168:HW5NTBCXY:2:1210:20941:44251 1:N:0:ACAGTGAT+TATCCTCT	________________________________________________________________________________________________________________________________________________________TTATAGTAGATTGGTGGAATGGGTGGGTTTA________________________________________________________________________________________________________________________________________________________________________________________________________________________…
cl7	1	1	cl_756_SNL178:168:HW5NTBCXY:2:2103:7784:18481 1:N:0:ACAGTGAT+TATCCTCA	___________________________________________________________________________________________________________________________________________________________________TGATGGGATGGGTTTGTTTAATTATAGAATTAA___________________________________________________________________________________________________________________________________________________________________________________________________________…
cl8	1	1	cl_2916_SNL178:168:HW5NTBCXY:2:1116:7571:39403 1:N:0:ACAGTGAT+TATCCTCT	__________________________________________________________________________________________________________________________________________________________________________GTGAATATGTTTTATTATAAGATAAGATAATG_____________________________________________________________________________________________________________________________________________________________________________________________________…
cl9	1	1	cl_2206_SNL178:168:HW5NTBCXY:2:2102:10501:14227 1:N:0:ACAGTGAT+TATCCTCT	____________________________________________________________________________________________________________________________________________________________________________________TTGGTTAAAAGGTAGGGTAGAGGTGTTGTGGA___________________________________________________________________________________________________________________________________________________________________________________________…
cl10	2	2	cl_2290_SNL178:168:HW5NTBCXY:2:1113:13475:2714 1:N:0:ACAGTGAT+TATCCTCT	______________________________________________________________________________________________________________________________________________________________________________________________________AAAGGCGCTTTAAAGTTGGGCTTAAAATGGTA_________________________________________________________________________________________________________________________________________________________________________…
cl11	1	1	cl_2666_SNL178:168:HW5NTBCXY:2:2210:18578:6851 1:N:0:ACAGTGAT+TATCCTCT	_______________________________________________________________________________________________________________________________________________________________________________________________________AAAGTGCTTTAAAATTGGAGTTAAAACATTG_________________________________________________________________________________________________________________________________________________________________________…
cl12	2	2	M02866:66:000000000-AT1LV:1:2103:15155:19820 1:N:0:3	_________________________________________________________________________________________________________________________________________________________________________________________________________________________________________________________AGGAGGGGGAGTGATGTGGAGAGTAGTAAGTA______________________________________________________________________________________________________________________…
cl13	1	1	cl_1772_SNL178:168:HW5NTBCXY:2:2214:9401:61460 1:N:0:ACAGTGAT+TATCCTCT	_________________________________________________________________________________________________________________________________________________________________________________________________________________________________________________________________________________________________GGTTTGTGTATTATAATTATTAGAATTAGTT_______________________________________________________________________________…
cl14	32	0	cl_1389_SNL178:168:HW5NTBCXY:2:1105:11985:49837 1:N:0:ACAGTGAT+TATCCTCT	____________________________________________________________________________________________________________________________________________________________________________________________________________________________________________________________________________________________________________________________AGTCATATGTAAGTGATTATGTTAGATATGTT___________________________________________________…
cl15	1	1	cl_468_SNL178:168:HW5NTBCXY:2:2205:6639:99299 1:N:0:ACAGTGAT+TATCCTCT	______________________________________________________________________________________________________________________________________________________________________________________________________________________________________________________________________________________________________________________________________AGGTTATTGTGTTGGATGTTTTAGATATTATG_________________________________________…
cl16	9	9	cl_436_SNL178:168:HW5NTBCXY:2:1104:11745:37058 1:N:0:ACAGTGAT+TATCCTCT	____________________________________________________________________________________________________________________________________________________________________________________________________________________________________________________________________________________________________________________________________________________________________________GGTATTGTTGGTGGTGTAGACGATATATGTG____…
cl17	2	0	cl_1222_SNL178:168:HW5NTBCXY:2:2210:16602:73834 1:N:0:ACAGTGAT+TAACCTCT	_______________________________________________________________________________________________________________________________________________________________________________________________________________________________________________________________________________________________________________________________________________________________________________________________________________…
cl18	4956	4740	cl_1389_SNL178:168:HW5NTBCXY:2:1105:11985:49837 1:N:0:ACAGTGAT+TATCCTCT	_______________________________________________________________________________________________________________________________________________________________________________________________________________________________________________________________________________________________________________________________________________________________________________________________________________…		567	598	29
cl19	1	1	cl_2998_SNL178:168:HW5NTBCXY:2:1110:2895:82378 1:N:0:ACAGTGAT+TATCCTCT	_______________________________________________________________________________________________________________________________________________________________________________________________________________________________________________________________________________________________________________________________________________________________________________________________________________…
cl20	3	2	cl_992_SNL178:168:HW5NTBCXY:2:1104:20274:42206 1:N:0:ACAGTGAT+TATCCTCT	_______________________________________________________________________________________________________________________________________________________________________________________________________________________________________________________________________________________________________________________________________________________________________________________________________________…
cl21	1	1	cl_2206_SNL178:168:HW5NTBCXY:2:1114:16650:53711 1:N:0:ACAGTGAT+TATCCTCT	_______________________________________________________________________________________________________________________________________________________________________________________________________________________________________________________________________________________________________________________________________________________________________________________________________________…
cl22	2	1	cl_2916_SNL178:168:HW5NTBCXY:2:2205:9465:52149 1:N:0:ACAGTGAT+TATCCTCT	_______________________________________________________________________________________________________________________________________________________________________________________________________________________________________________________________________________________________________________________________________________________________________________________________________________…
cl23	1	1	cl_525_SNL178:168:HW5NTBCXY:2:2103:1306:87902 1:N:0:ACAGTGAT+TATCCTCT	_______________________________________________________________________________________________________________________________________________________________________________________________________________________________________________________________________________________________________________________________________________________________________________________________________________…
cl24	1	1	cl_1231_SNL178:168:HW5NTBCXY:2:2204:8637:91327 1:N:0:ACAGTGAT+TATCCTCT	_______________________________________________________________________________________________________________________________________________________________________________________________________________________________________________________________________________________________________________________________________________________________________________________________________________…
cl25	1	1	cl_2501_SNL178:168:HW5NTBCXY:2:1102:5092:85338 1:N:0:ACAGTGAT+TATCCTCT	_______________________________________________________________________________________________________________________________________________________________________________________________________________________________________________________________________________________________________________________________________________________________________________________________________________…
cl26	2	1	cl_2993_SNL178:168:HW5NTBCXY:2:1114:9874:53981 1:N:0:ACAGTGAT+TATCCTCT	_______________________________________________________________________________________________________________________________________________________________________________________________________________________________________________________________________________________________________________________________________________________________________________________________________________…
cl27	1	1	cl_2342_M02866:66:000000000-AT1LV:1:1114:13159:4681 1:N:0:3	_______________________________________________________________________________________________________________________________________________________________________________________________________________________________________________________________________________________________________________________________________________________________________________________________________________…
cl28	2	2	M02866:66:000000000-AT1LV:1:1109:12816:3204 1:N:0:3	_______________________________________________________________________________________________________________________________________________________________________________________________________________________________________________________________________________________________________________________________________________________________________________________________________________…
cl29	5	5	cl_81_SNL178:168:HW5NTBCXY:2:1106:17219:73129 1:N:0:ACAGTGAT+TATCCTCT	_______________________________________________________________________________________________________________________________________________________________________________________________________________________________________________________________________________________________________________________________________________________________________________________________________________…
cl30	1	1	cl_2990_SNL178:168:HW5NTBCXY:2:2202:14868:25977 1:N:0:ACAGTGAT+TATCCTCT	_______________________________________________________________________________________________________________________________________________________________________________________________________________________________________________________________________________________________________________________________________________________________________________________________________________…
cl31	4	2	cl_1468_SNL178:168:HW5NTBCXY:2:1205:7251:48308 1:N:0:ACAGTGAT+TATCCTCT	_______________________________________________________________________________________________________________________________________________________________________________________________________________________________________________________________________________________________________________________________________________________________________________________________________________…
cl32	2	0	cl_2967_SNL178:168:HW5NTBCXY:2:1105:2699:65094 1:N:0:ACAGTGAT+TATCCTCT	_______________________________________________________________________________________________________________________________________________________________________________________________________________________________________________________________________________________________________________________________________________________________________________________________________________…
