# Supplementary material for: Guide RNA Repertoires in the Main Lineages of Trypanosoma cruzi: High Diversity and Variable Redundancy Among Strains
Source: Front Cell Infect Microbiol. 2021 May 31;11:663416. doi: 10.3389/fcimb.2021.663416 (PMC8202002; doi:10.3389/fcimb.2021.663416)
Supplement: Supplementary File 2 — Zip file containing gRNA classes aligned to different mRNAs for each strain in this study. [file DataSheet_2.zip › Supplementary File 2/X109_Cascada4.txt_resSWARM.txt]

MURF2CLB	ATGTTTGGTTGTTTTAATTTAGTTTTATTTTTATGTTTTGATTGTAGTCGTGTTTTTGATTTATTATGTGTTAGAGCATACGATTTTATTTTGTGATGATTTGATTTAGATTATATATTGTATGATTTTGTATTTGATTTTGTGGTATGCATAACATTTATATTTATATTTATTTTAGGTTTTTTCGTTAGAATCTTCTTTAGTTTTGTATTTGTATTATTATTTATAACATTTTTCGGTACATACACATTGTCTATGTTATATATATACAGGTTACTATATATTTTACATATATATATTATATAATTTCATATGTTTCTTTTTTACGTTCGGTATTAATTTTCTGATATATTATTTGGAATTTTTTACGTTTATATTATTTTATCTGTTTTTTGATTT…
cl0	2	0	cl_831_M02866:66:000000000-AT1LV:1:1112:28185:20440 1:N:0:3	_____GGTAATGTGGTTGGGTTGGAATGGGGGTGTTGG_________________________________________________________________________________________________________________________________________________________________________________________________________________________________________________________________________________________________________________________________________________________________________…
cl1	1	1	cl_1043_SNL178:168:HW5NTBCXY:2:1114:20357:86499 1:N:0:ACAGTGAT+TATCCTCT	_____________________________________AGTAAGTATTAGTATGAGAGTCAAATAGTAAG__________________________________________________________________________________________________________________________________________________________________________________________________________________________________________________________________________________________________________________________________________…
cl2	2	1	cl_342_SNL178:168:HW5NTBCXY:2:2206:16350:58848 1:N:0:ACAGTGAT+TATCCTCT	__________________________________________________________________________________TAAGGTGAAGTGGTGCTAGATTAAACTTAGA______________________________________________________________________________________________________________________________________________________________________________________________________________________________________________________________________________________________…
cl3	1	1	cl_1808_SNL178:168:HW5NTBCXY:2:2103:12033:94517 1:N:0:ACAGTGAT+TATCCTCT	_____________________________________________________________________________________________________ATTGAATTTGAGGTATAGTATATTAGGATTTGG_________________________________________________________________________________________________________________________________________________________________________________________________________________________________________________________________________…
cl4	7	5	cl_1857_SNL178:168:HW5NTBCXY:2:1213:8430:53542 1:N:0:ACAGTGAT+TATCCTCT	____________________________________________________________________________________________________________TGAGTGTGTAGTGTGTTAGGTTATAGATTAG____________________________________________________________________________________________________________________________________________________________________________________________________________________________________________________________________…
cl5	3	2	cl_1400_SNL178:168:HW5NTBCXY:2:1112:2279:27502 1:N:0:ACAGTGAT+TATCCTCT	___________________________________________________________________________________________________________________________________TTGGTTAGGATATTGTGTATGTTGTAAAAGT_____________________________________________________________________________________________________________________________________________________________________________________________________________________________________________…
cl6	1	1	cl_1875_SNL178:168:HW5NTBCXY:2:1103:19300:82093 1:N:0:ACAGTGAT+TATCCTCT	___________________________________________________________________________________________________________________________________________AGTGTTGTGGGTGTTGTGGATGTGGGTTTGAGTG__________________________________________________________________________________________________________________________________________________________________________________________________________________________________…
cl7	1	1	cl_348_SNL178:168:HW5NTBCXY:2:1207:11570:86252 1:N:0:ACAGTGAT+TATCCTCT	________________________________________________________________________________________________________________________________________________TATACGTGTGGCGGATATAAATGTGGTTGGGGTT_____________________________________________________________________________________________________________________________________________________________________________________________________________________________…
cl8	1	1	cl_1203_M02866:66:000000000-AT1LV:1:1110:12504:10410 1:N:0:3	__________________________________________________________________________________________________________________________________________________________________________________________________GGAGGGGTTTGGATGTGGATATGGTAGTCAA______________________________________________________________________________________________________________________________________________________________________________…
cl9	12	10	cl_1067_SNL178:168:HW5NTBCXY:2:1105:19164:2526 1:N:0:ACAGTGAT+TATCCTCT	____________________________________________________________________________________________________________________________________________________________________________________________________GGGGAGTAAAATATGGATGCATTGATGGGTA____________________________________________________________________________________________________________________________________________________________________________…
cl10	1	1	cl_1203_SNL178:168:HW5NTBCXY:2:1111:2266:29419 1:N:0:ACAGTGAT+TATCCTCT	________________________________________________________________________________________________________________________________________________________________________________________________________GTTTGGATGTGGATATGGTAGTCAATATTGTA_______________________________________________________________________________________________________________________________________________________________________…
cl11	3	1	cl_97_SNL178:168:HW5NTBCXY:2:2104:18052:74439 1:N:0:ACAGTGAT+TATCCTCT	_______________________________________________________________________________________________________________________________________________________________________________________________________________TATAGATGTAATGTCAAATATTGTAAAGATT_________________________________________________________________________________________________________________________________________________________________…
cl12	1903	1803	cl_1645_SNL178:168:HW5NTBCXY:2:1102:7182:4691 1:N:0:ACAGTGAT+TATCCTCT	______________________________________________________________________________________________________________________________________________________________________________________________________________________________________________________TGTGGTGTATGTGGTACGTATGTGTTTGATGTT________________________________________________________________________________________________________________________…		247	279	30
cl13	4	4	cl_900_SNL178:168:HW5NTBCXY:2:1201:16967:45743 1:N:0:ACAGTGAT+TATCCTCT	______________________________________________________________________________________________________________________________________________________________________________________________________________________________________________________TGGAATAGATGTGATATATGTATGTTTAGTT__________________________________________________________________________________________________________________________…
cl14	1	1	cl_3041_SNL178:168:HW5NTBCXY:2:1114:10185:56596 1:N:0:ACAGTGAT+TATCCTCT	_____________________________________________________________________________________________________________________________________________________________________________________________________________________________________________________________________________________________GGTGTATGTGTTTGGTGTGTTGGGGTGGGTG___________________________________________________________________________________…
cl15	3	2	cl_140_M02866:66:000000000-AT1LV:1:2104:6969:5990 1:N:0:3	__________________________________________________________________________________________________________________________________________________________________________________________________________________________________________________________________________________________________________________________________________GTTGTCATTAGAGAACTGTATAGAGAATTTTG_____________________________________…
cl16	2	1	cl_725_SNL178:168:HW5NTBCXY:2:1215:21131:75744 1:N:0:ACAGTGAT+TATCCTCT	____________________________________________________________________________________________________________________________________________________________________________________________________________________________________________________________________________________________________________________________________________________________________ATTTTGGTAGATATGAATATGGTAAGGGAGGTGGAG_______…
cl17	3	2	cl_1823_SNL178:168:HW5NTBCXY:2:1208:6227:64782 1:N:0:ACAGTGAT+TATCCTCT	_______________________________________________________________________________________________________________________________________________________________________________________________________________________________________________________________________________________________________________________________________________________________________________________________________________…
cl18	1	1	cl_1749_SNL178:168:HW5NTBCXY:2:1108:16154:55629 1:N:0:ACAGTGAT+TATCCTCT	_______________________________________________________________________________________________________________________________________________________________________________________________________________________________________________________________________________________________________________________________________________________________________________________________________________…
cl19	1	1	cl_1862_M02866:66:000000000-AT1LV:1:2102:10316:16990 1:N:0:3	_______________________________________________________________________________________________________________________________________________________________________________________________________________________________________________________________________________________________________________________________________________________________________________________________________________…
cl20	22037	21045	cl_2763_SNL178:168:HW5NTBCXY:2:1209:15846:79486 1:N:0:ACAGTGAT+TATCCTCT	_______________________________________________________________________________________________________________________________________________________________________________________________________________________________________________________________________________________________________________________________________________________________________________________________________________…		469	499	28
cl21	1	1	cl_2763_SNL178:168:HW5NTBCXY:2:2115:12890:60026 1:N:0:ACAGTGAT+TATCCTCT	_______________________________________________________________________________________________________________________________________________________________________________________________________________________________________________________________________________________________________________________________________________________________________________________________________________…
cl22	2	2	cl_2795_SNL178:168:HW5NTBCXY:2:1209:19561:81497 1:N:0:ACAGTGAT+TATCCGCT	_______________________________________________________________________________________________________________________________________________________________________________________________________________________________________________________________________________________________________________________________________________________________________________________________________________…
cl23	1	1	cl_356_M02866:66:000000000-AT1LV:1:2104:6288:23843 1:N:0:3	_______________________________________________________________________________________________________________________________________________________________________________________________________________________________________________________________________________________________________________________________________________________________________________________________________________…
cl24	3	3	cl_2602_SNL178:168:HW5NTBCXY:2:1112:10527:76299 1:N:0:ACAGTGAT+TATCCTCT	_______________________________________________________________________________________________________________________________________________________________________________________________________________________________________________________________________________________________________________________________________________________________________________________________________________…
cl25	13	0	cl_2042_SNL178:168:HW5NTBCXY:2:1201:14548:11093 1:N:0:ACAGTGAT+TATCCTCT	_______________________________________________________________________________________________________________________________________________________________________________________________________________________________________________________________________________________________________________________________________________________________________________________________________________…
cl26	1	1	cl_2535_SNL178:168:HW5NTBCXY:2:2114:15594:30967 1:N:0:ACAGTGAT+TATCCTCT	_______________________________________________________________________________________________________________________________________________________________________________________________________________________________________________________________________________________________________________________________________________________________________________________________________________…
cl27	2	0	cl_91_SNL178:168:HW5NTBCXY:2:1202:18979:57638 1:N:0:ACAGTGAT+TATCCTCT	_______________________________________________________________________________________________________________________________________________________________________________________________________________________________________________________________________________________________________________________________________________________________________________________________________________…
cl28	1	1	M02866:66:000000000-AT1LV:1:1113:19985:23064 1:N:0:3	_______________________________________________________________________________________________________________________________________________________________________________________________________________________________________________________________________________________________________________________________________________________________________________________________________________…
cl29	1	1	cl_339_SNL178:168:HW5NTBCXY:2:2101:12370:35949 1:N:0:ACAGTGAT+TATCCTCT	_______________________________________________________________________________________________________________________________________________________________________________________________________________________________________________________________________________________________________________________________________________________________________________________________________________…
cl30	1	1	cl_1033_SNL178:168:HW5NTBCXY:2:2112:15779:21063 1:N:0:ACAGTGAT+TATCCTCT	_______________________________________________________________________________________________________________________________________________________________________________________________________________________________________________________________________________________________________________________________________________________________________________________________________________…
cl31	2	0	cl_53_SNL178:168:HW5NTBCXY:2:1115:7389:50758 1:N:0:ACAGTTAT+TATCCTCT	_______________________________________________________________________________________________________________________________________________________________________________________________________________________________________________________________________________________________________________________________________________________________________________________________________________…
cl32	1	1	cl_2763_M02866:66:000000000-AT1LV:1:1103:9737:3925 1:N:0:3	_______________________________________________________________________________________________________________________________________________________________________________________________________________________________________________________________________________________________________________________________________________________________________________________________________________…
cl33	14964	14358	cl_1855_SNL178:168:HW5NTBCXY:2:1101:9449:9075 1:N:0:ACAGTGAT+TATCCTCT	_______________________________________________________________________________________________________________________________________________________________________________________________________________________________________________________________________________________________________________________________________________________________________________________________________________…		725	755	29
cl34	6	0	M02866:66:000000000-AT1LV:1:2112:7663:21874 1:N:0:3	_______________________________________________________________________________________________________________________________________________________________________________________________________________________________________________________________________________________________________________________________________________________________________________________________________________…
cl35	9	9	cl_1583_SNL178:168:HW5NTBCXY:2:1202:17169:50828 1:N:0:ACAGTGAT+TATCCTCT	_______________________________________________________________________________________________________________________________________________________________________________________________________________________________________________________________________________________________________________________________________________________________________________________________________________…
cl36	5	3	cl_2293_SNL178:168:HW5NTBCXY:2:1115:12022:60281 1:N:0:ACAGTTAT+TATCCTCT	_______________________________________________________________________________________________________________________________________________________________________________________________________________________________________________________________________________________________________________________________________________________________________________________________________________…
cl37	2	2	cl_2134_SNL178:168:HW5NTBCXY:2:2112:4384:70986 1:N:0:ACAGTGAT+TATCCTCT	_______________________________________________________________________________________________________________________________________________________________________________________________________________________________________________________________________________________________________________________________________________________________________________________________________________…
cl38	4	4	cl_780_SNL178:168:HW5NTBCXY:2:1206:1906:62844 1:N:0:ACAGTGAT+TATCCTCT	_______________________________________________________________________________________________________________________________________________________________________________________________________________________________________________________________________________________________________________________________________________________________________________________________________________…
cl39	1	1	cl_560_SNL178:168:HW5NTBCXY:2:2102:15191:28181 1:N:0:ACAGTGAT+TATCCTCT	_______________________________________________________________________________________________________________________________________________________________________________________________________________________________________________________________________________________________________________________________________________________________________________________________________________…
cl40	1	1	cl_1862_SNL178:168:HW5NTBCXY:2:2109:20677:24146 1:N:0:ACAGTGAT+TATCCTCT	_______________________________________________________________________________________________________________________________________________________________________________________________________________________________________________________________________________________________________________________________________________________________________________________________________________…
cl41	2	2	cl_1468_SNL178:168:HW5NTBCXY:2:2112:9952:12444 1:N:0:ACAGTGAT+TATCCTCT	_______________________________________________________________________________________________________________________________________________________________________________________________________________________________________________________________________________________________________________________________________________________________________________________________________________…
cl42	1	1	cl_123_SNL178:168:HW5NTBCXY:2:1202:11420:14483 1:N:0:ACAGTGAT+TATCCTCT	_______________________________________________________________________________________________________________________________________________________________________________________________________________________________________________________________________________________________________________________________________________________________________________________________________________…
cl43	2	0	cl_268_SNL178:168:HW5NTBCXY:2:2112:11802:72012 1:N:0:ACAGTGAT+TATCCTCT	_______________________________________________________________________________________________________________________________________________________________________________________________________________________________________________________________________________________________________________________________________________________________________________________________________________…
cl44	4	2	cl_2996_SNL178:168:HW5NTBCXY:2:1108:3769:4877 1:N:0:ACAGTGAT+TATCCTCT	_______________________________________________________________________________________________________________________________________________________________________________________________________________________________________________________________________________________________________________________________________________________________________________________________________________…
cl45	2	2	cl_1781_SNL178:168:HW5NTBCXY:2:2103:17735:71776 1:N:0:ACAGTGAT+TATCCTCT	_______________________________________________________________________________________________________________________________________________________________________________________________________________________________________________________________________________________________________________________________________________________________________________________________________________…
cl46	3	0	cl_1167_M02866:66:000000000-AT1LV:1:1103:4316:21120 1:N:0:3	_______________________________________________________________________________________________________________________________________________________________________________________________________________________________________________________________________________________________________________________________________________________________________________________________________________…
cl47	4	2	cl_1187_SNL178:168:HW5NTBCXY:2:1203:2757:50180 1:N:0:ACAGTGAT+TATCCTCT	_______________________________________________________________________________________________________________________________________________________________________________________________________________________________________________________________________________________________________________________________________________________________________________________________________________…
cl48	2	0	cl_2115_SNL178:168:HW5NTBCXY:2:2209:3186:29266 1:N:0:ACAGTGAT+TATCCTCT	_______________________________________________________________________________________________________________________________________________________________________________________________________________________________________________________________________________________________________________________________________________________________________________________________________________…
cl49	34	9	M02866:66:000000000-AT1LV:1:1101:25373:7837 1:N:0:3	_______________________________________________________________________________________________________________________________________________________________________________________________________________________________________________________________________________________________________________________________________________________________________________________________________________…
cl50	8	3	cl_826_SNL178:168:HW5NTBCXY:2:1103:3344:67424 1:N:0:ACAGTGAT+TATCCTCT	_______________________________________________________________________________________________________________________________________________________________________________________________________________________________________________________________________________________________________________________________________________________________________________________________________________…
cl51	2	2	cl_1260_SNL178:168:HW5NTBCXY:2:1206:15663:94442 1:N:0:ACAGTGAT+TATCCTCT	_______________________________________________________________________________________________________________________________________________________________________________________________________________________________________________________________________________________________________________________________________________________________________________________________________________…
cl52	1	1	cl_2251_SNL178:168:HW5NTBCXY:2:2110:4390:32743 1:N:0:ACAGTGAT+TATCCTCT	_______________________________________________________________________________________________________________________________________________________________________________________________________________________________________________________________________________________________________________________________________________________________________________________________________________…
cl53	1	1	SNL178:168:HW5NTBCXY:2:1106:2676:53468 1:N:0:ACAGTGAT+TATCCTCT	_______________________________________________________________________________________________________________________________________________________________________________________________________________________________________________________________________________________________________________________________________________________________________________________________________________…
