# Supplementary material for: Guide RNA Repertoires in the Main Lineages of Trypanosoma cruzi: High Diversity and Variable Redundancy Among Strains
Source: Front Cell Infect Microbiol. 2021 May 31;11:663416. doi: 10.3389/fcimb.2021.663416 (PMC8202002; doi:10.3389/fcimb.2021.663416)
Supplement: Supplementary File 2 — Zip file containing gRNA classes aligned to different mRNAs for each strain in this study. [file DataSheet_2.zip › Supplementary File 2/X109_Cascada5.txt_resSWARM.txt]

CR3CLBPAPER	ATGTTTGATTGTTTAATTTTGTTATTTTTTTGTTATTTGTTTGTACATTTTTTTTGTTTTTTATTTGTTTGTGATTTGTTTTTATGTTTATTATTTGGTTTTTATTTTTTGTTGGATTTTTGTTTTTTGTTTAATATGGGTTTATTGTTGTGTTTATTTTTTTTTTTTATTTTATCATTTGATATGTATATCGAATTGTTATTTATTATTTAG
cl0	1	1	cl_2886_SNL178:168:HW5NTBCXY:2:2104:13250:10673 1:N:0:ACAGTGAT+TATCCTCT	__________TAGATAAGAGTAGTAGAAAAGTGTTAAGTAGA___________________________________________________________________________________________________________________________________________________________________________
cl1	3	2	cl_1204_SNL178:168:HW5NTBCXY:2:1210:13948:34845 1:N:0:ACAGTGAT+TATCCTCT	__________________GGTGGTACAAGGGTAGTAGATGGTTGTGTAGG___________________________________________________________________________________________________________________________________________________________________
cl2	1387	1242	cl_218_SNL178:168:HW5NTBCXY:2:2205:8663:66582 1:N:0:ACAGTGAT+TATCCTCT	______________________________________TAAGTATGTGTAGGAGATAGGGAATAGATAAATATTAGACAGAGATG________________________________________________________________________________________________________________________________		39	85	46
cl3	2981	2648	cl_519_SNL178:168:HW5NTBCXY:2:2106:5352:7329 1:N:0:ACAGTGAT+TATCCTCT	__________________________________________CTTGCAAGAGAAGTAGAGAATAAGTGGATGTTAAACAATAGT_________________________________________________________________________________________________________________________________		43	84	39
cl4	156	150	SNL178:168:HW5NTBCXY:2:1102:1728:11613 1:N:0:ACAGTGAT+TATCCTCT	____________________________________________TGTAATAGAGATGGAGAATAAGTAGATGTTGAACAGAAAT_________________________________________________________________________________________________________________________________		45	84	39
cl5	3	2	cl_2503_SNL178:168:HW5NTBCXY:2:1211:20134:49535 1:N:0:ACAGTGAT+TATCCTCT	__________________________________________________________AAGATATACAAGTGTTGAGTAGCAGTATAGA____________________________________________________________________________________________________________________________
cl6	1	1	cl_256_SNL178:168:HW5NTBCXY:2:2215:20846:94418 1:N:0:ACAGTGAT+TATCCTCT	__________________________________________________________________________GAGAGAAGATGTAAACAATAGATTAATAGTA____________________________________________________________________________________________________________
cl7	1	1	M02866:66:000000000-AT1LV:1:1102:2944:10790 1:N:0:3	__________________________________________________________________________GAATAGATATGTAAACAATAGATTAATAGTA____________________________________________________________________________________________________________
cl8	2	1	cl_2994_M02866:66:000000000-AT1LV:1:2106:11073:2573 1:N:0:3	__________________________________________________________________________AGGCAAACATGTAGGTGATGAATTTAGGGTG____________________________________________________________________________________________________________
cl9	629	593	cl_958_SNL178:168:HW5NTBCXY:2:1207:15134:85105 1:N:0:ACAGTGAT+TATCCTCT	_________________________________________________________________________________GATTTAAGTAATGAGTCAAAGGTGAGAGTTG_____________________________________________________________________________________________________		82	112	29
cl10	5694	5430	cl_2797_SNL178:168:HW5NTBCXY:2:1214:18807:81359 1:N:0:ACAGTGAT+TATCCTCT	____________________________________________________________________________________________________GAATGGAGATTAGTTTGGAGATGGGAATTGAG_________________________________________________________________________________		101	132	30
cl11	3	1	cl_1548_SNL178:168:HW5NTBCXY:2:1110:5463:64107 1:N:0:ACAGTGAT+TATCCTCT	____________________________________________________________________________________________________________________________________________________ATATTAATAGAGAAAGAGAGTGGAGTGTTAGATTATGC___________________________
cl12	2202	2021	cl_1440_M02866:66:000000000-AT1LV:1:2104:24140:9997 1:N:0:3	_____________________________________________________________________________________________________________________________________________________TAAGAATGGAGAGGAGAAATGAGATACTGGATTGTACA__________________________		150	187	36
cl13	2	0	cl_2776_SNL178:168:HW5NTBCXY:2:1201:16127:89600 1:N:0:ACAGTGAT+TATCCTCT	______________________________________________________________________________________________________________________________________________________ATAGAAGGATGGGGAGGATAGAATGATGGGG________________________________
cl14	2076	1950	cl_1228_SNL178:168:HW5NTBCXY:2:2210:10899:36495 1:N:0:ACAGTGAT+TATCCTCT	________________________________________________________________________________________________________________________________________________________AAATAGAGAGGAGAGGTAAAATGTTGAATTGTACA__________________________		153	187	34
cl15	696	650	cl_2511_SNL178:168:HW5NTBCXY:2:2104:19877:93301 1:N:0:ACAGTGAT+TATCCTCT	________________________________________________________________________________________________________________________________________________________AGATAGAGGAGAAGAGTGAAGTGTTGAATTATGTA__________________________		153	187	34
cl16	763	699	cl_928_M02866:66:000000000-AT1LV:1:2112:23463:19486 1:N:0:3	________________________________________________________________________________________________________________________________________________________GAATAGGAGAGGGAGATGAGATAGTGAATTATGTA__________________________		153	187	35
cl17	1176	1056	cl_294_SNL178:168:HW5NTBCXY:2:1102:13788:5568 1:N:0:ACAGTGAT+TATCCTCT	________________________________________________________________________________________________________________________________________________________AGATAAAGTGAGAAGGTAGAGTAATAGGTTATACATGTGAT____________________		153	193	38
cl18	2	2	cl_3003_SNL178:168:HW5NTBCXY:2:1109:3901:12212 1:N:0:ACAGTGAT+TATCCTCT	________________________________________________________________________________________________________________________________________________________AGATGGAGTGAGAAGATAGAATAGTGAATTGTGCA__________________________
cl19	880	830	cl_1548_SNL178:168:HW5NTBCXY:2:1102:16299:14422 1:N:0:ACAGTGAT+TATCCTCT	_________________________________________________________________________________________________________________________________________________________AATAGAGAAAGAGAGTGGAGTGTTAGATTATGC___________________________		154	186	32
cl20	1944	1839	cl_998_SNL178:168:HW5NTBCXY:2:1114:15884:52438 1:N:0:ACAGTGAT+TATCCTCT	_____________________________________________________________________________________________________________________________________________________________AGGAGAAGAGGTCAGATGGTGAACTATGTAA_________________________		158	188	29
cl21	9	6	cl_401_SNL178:168:HW5NTBCXY:2:1101:10288:88093 1:N:0:ACAGTGAT+TATCCTCT	____________________________________________________________________________________________________________________________________________________________________________GGAGTGAACTATATATGCAGTTTTGTGATAGGTG_______
