# Supplementary material for: Guide RNA Repertoires in the Main Lineages of Trypanosoma cruzi: High Diversity and Variable Redundancy Among Strains
Source: Front Cell Infect Microbiol. 2021 May 31;11:663416. doi: 10.3389/fcimb.2021.663416 (PMC8202002; doi:10.3389/fcimb.2021.663416)
Supplement: Supplementary File 2 — Zip file containing gRNA classes aligned to different mRNAs for each strain in this study. [file DataSheet_2.zip › Supplementary File 2/X109_Cascada6.txt_resSWARM.txt]

CR4CLBFANNY(2)	ATGTATAGTTTGTGGTATATTTTATTGTTGTTTTGTTTTTTGTTTTTATTATTTGTTTGTATAGGTATGTTTTATTTATTTTGTTATAGTTGTTTATTTTTTTTTGTTGTTTTAGGTTGTGATTTTTTGTTAGTATTTTGATTGTATAGTTTATTTTTTTTGTGGCGTTATAATTTTGTTTATTTTTTTTTTTTATTTTGTTTTATGTTTTTTATATTGTTGTTTTTTTTTGGTTTGTTTGGTTTTTTTTTATATTTTTTATTGTGTTTTATGTTGTTTTTTAATTTATTTTTTGTGTTGTTTTTTGTTTTTGGTGGTTTTTTTGTTTTTGTTTTTTTTTTTTGTTTATGTTTATTTTTGTTTGTAGTTGTTATTATTTTATTGGTTTGGTTATTGTTA…
cl0	1	1	cl_1135_SNL178:168:HW5NTBCXY:2:2112:18808:99412 1:N:0:ACAGTGAT+TATCCTCT	_______________GTATTAGATGATGGTAAGGTAAGGAATAGTGA________________________________________________________________________________________________________________________________________________________________________________________________________________________________________________________________________________________________________________________________________________________________…
cl1	2	1	cl_260_SNL178:168:HW5NTBCXY:2:1101:4413:91042 1:N:0:ACAGTGAT+TATCCTCT	_______________________TGATGTTAGAGTAGAAGATAAATATGGTGAG_________________________________________________________________________________________________________________________________________________________________________________________________________________________________________________________________________________________________________________________________________________________…
cl2	4	3	cl_808_SNL178:168:HW5NTBCXY:2:2102:8573:43960 1:N:0:ACAGTGAT+TATCCTCT	_______________________TAGTGGTGGAGGAGAAGGTGAAAGTAATCAATG_______________________________________________________________________________________________________________________________________________________________________________________________________________________________________________________________________________________________________________________________________________________…
cl3	1	1	cl_3041_SNL178:168:HW5NTBCXY:2:2110:6120:24392 1:N:0:ACAGTGAT+TATCCTCT	__________________________TGGTGTGGTAGGGAATAAAAGCTATAGGTGAATG___________________________________________________________________________________________________________________________________________________________________________________________________________________________________________________________________________________________________________________________________________________…
cl4	2	2	cl_1833_SNL178:168:HW5NTBCXY:2:1102:7956:33383 1:N:0:ACAGTGAT+TATCCTCT	_________________________________ATAGAAAGTAGGAGAGACAAGTGGGTGTGTATATGT__________________________________________________________________________________________________________________________________________________________________________________________________________________________________________________________________________________________________________________________________________…
cl5	4	1	SNL178:168:HW5NTBCXY:2:2114:8166:55836 1:N:0:ACATTGAT+TATCCTCT	______________________________________________GTTATAGATGGATATGTTTGTGTGGTGTGGG__________________________________________________________________________________________________________________________________________________________________________________________________________________________________________________________________________________________________________________________________…
cl6	363	329	cl_942_SNL178:168:HW5NTBCXY:2:1204:18535:4411 1:N:0:ACAGTGAT+TATCCTCT	_______________________________________________TAGTAGATAGGTGTGTTTATGTAAGATAGGGAA_______________________________________________________________________________________________________________________________________________________________________________________________________________________________________________________________________________________________________________________________…		48	80	32
cl7	1	1	cl_2763_SNL178:168:HW5NTBCXY:2:1206:7880:67452 1:N:0:ACAGTGAT+TATCCTCT	________________________________________________________________TATATGGGATAAGTAGAATACTGTTGGTAGATA______________________________________________________________________________________________________________________________________________________________________________________________________________________________________________________________________________________________________________…
cl8	2	0	cl_1836_M02866:66:000000000-AT1LV:1:1103:10471:5891 1:N:0:3	___________________________________________________________________________GTTGAAATAGTGTTGATAGTTAAGAAAAGATG____________________________________________________________________________________________________________________________________________________________________________________________________________________________________________________________________________________________________…
cl9	23797	21999	M02866:66:000000000-AT1LV:1:2106:3243:13179 1:N:0:3	______________________________________________________________________________AATGTGATATTAGTAGATGAAGGAGAATGATAGTG______________________________________________________________________________________________________________________________________________________________________________________________________________________________________________________________________________________________…		79	113	33
cl10	6	0	cl_1214_SNL178:168:HW5NTBCXY:2:1116:10015:55237 1:N:0:ACAGTGAT+TATCCTCT	________________________________________________________________________________________________________GTGTTTAGGTTTGATATTGAAGAGCGGTTGTTGTGT___________________________________________________________________________________________________________________________________________________________________________________________________________________________________________________________________…
cl11	1	1	cl_2998_SNL178:168:HW5NTBCXY:2:2112:3421:2938 1:N:0:ACAGTGAT+TATCCTCT	________________________________________________________________________________________________________ATGTTGAGGTTTGATATCAGAGAGCAGTGAT________________________________________________________________________________________________________________________________________________________________________________________________________________________________________________________________________…
cl12	1	1	cl_1855_SNL178:168:HW5NTBCXY:2:1206:13854:11516 1:N:0:ACAGTGAT+TATCCTCT	____________________________________________________________________________________________________________TTAAGTTTGATGTCGGGGAGCAATTATGTAGT___________________________________________________________________________________________________________________________________________________________________________________________________________________________________________________________________…
cl13	4	2	cl_570_SNL178:168:HW5NTBCXY:2:1201:2287:66991 1:N:0:ACAGTGAT+TATCCTCT	___________________________________________________________________________________________________________________________________________TTAAGGTATTGGGTGAAGGAGGTATGGTGGT_____________________________________________________________________________________________________________________________________________________________________________________________________________________________________…
cl14	1	1	cl_1831_SNL178:168:HW5NTBCXY:2:1115:12098:29559 1:N:0:ACAGTTAT+TATCCTCT	_____________________________________________________________________________________________________________________________________________________GAATAGGTGGGGTATTGCGATGTTGGGTCGGG__________________________________________________________________________________________________________________________________________________________________________________________________________________________…
cl15	1	1	cl_1545_SNL178:168:HW5NTBCXY:2:1212:12650:61592 1:N:0:ACAGTGAT+TATCCTCT	_________________________________________________________________________________________________________________________________________________________________TGTGGTAATATTGAGATGAGTGGAGGGCGGA_______________________________________________________________________________________________________________________________________________________________________________________________________________…
cl16	53	20	M02866:66:000000000-AT1LV:1:1103:12784:12803 1:N:0:3	______________________________________________________________________________________________________________________________________________________________________CATTGTTGGGGTAAGTAGAGAAGGAGTGTGAGA________________________________________________________________________________________________________________________________________________________________________________________________________…
cl17	1	1	SNL178:168:HW5NTBCXY:2:1211:2542:68553 1:N:0:ACAGTGAT+TATCCTCT	______________________________________________________________________________________________________________________________________________________________________TAATGTTGAGATAGGAGAGGAGAAAGAGTAGAGTG______________________________________________________________________________________________________________________________________________________________________________________________________…
cl18	2	0	cl_2776_SNL178:168:HW5NTBCXY:2:1201:16127:89600 1:N:0:ACAGTGAT+TATCCTCT	_____________________________________________________________________________________________________________________________________________________________________________AGGATAGAAGGATGGGGAGGATAGAATGATG___________________________________________________________________________________________________________________________________________________________________________________________________…
cl19	1	1	cl_2795_SNL178:168:HW5NTBCXY:2:1107:2894:99744 1:N:0:ACAGTGAT+TATCCTCT	__________________________________________________________________________________________________________________________________________________________________________________AGATGATGAAGAGAAGTGAGATAGTATACAGAGA___________________________________________________________________________________________________________________________________________________________________________________________…
cl20	1	1	cl_1012_SNL178:168:HW5NTBCXY:2:1210:3011:39914 1:N:0:ACAGTGAT+TATCCTCT	__________________________________________________________________________________________________________________________________________________________________________________________GGCGGAGATGAGATGGAGTGTGGTGGATATG______________________________________________________________________________________________________________________________________________________________________________________…
cl21	9	4	cl_2602_SNL178:168:HW5NTBCXY:2:1112:10527:76299 1:N:0:ACAGTGAT+TATCCTCT	_____________________________________________________________________________________________________________________________________________________________________________________________AAAGATTGAGTGGGATGTGGAGAATATAATG___________________________________________________________________________________________________________________________________________________________________________________…
cl22	39	38	cl_1115_SNL178:168:HW5NTBCXY:2:1102:7244:96785 1:N:0:ACAGTGAT+TATCCTCT	_______________________________________________________________________________________________________________________________________________________________________________________________________TGAGATGGGGAGGACGTAATGGTGGGGAGGA_________________________________________________________________________________________________________________________________________________________________________…		200	230	29
cl23	2	1	M02866:66:000000000-AT1LV:1:2106:10381:18196 1:N:0:3	________________________________________________________________________________________________________________________________________________________________________________________________________GGGGCATAAGAGACATGGCGATAAAATGGGGC_______________________________________________________________________________________________________________________________________________________________________…
cl24	30	29	cl_1803_SNL178:168:HW5NTBCXY:2:1102:8907:99277 1:N:0:ACAGTGAT+TATCCTCT	__________________________________________________________________________________________________________________________________________________________________________________________________________AGTATAAGAGGTGAAGTAGTAGGAGAAAGTCAAACAGATGAG___________________________________________________________________________________________________________________________________________________________…		203	244	40
cl25	439	415	cl_2235_SNL178:168:HW5NTBCXY:2:1102:1882:34555 1:N:0:ACAGTGAT+TATCCTCT	___________________________________________________________________________________________________________________________________________________________________________________________________________ATATGGGAGATGAGATGGTGGAGAGGAGTTAAGTAATCTA____________________________________________________________________________________________________________________________________________________________…		204	243	38
cl26	114	112	cl_712_SNL178:168:HW5NTBCXY:2:1102:13739:48877 1:N:0:ACAGTGAT+TATCCTCT	_____________________________________________________________________________________________________________________________________________________________________________________________________________ATGGTGGATGTGATGGTGAGGTGGGGTTAGATA_________________________________________________________________________________________________________________________________________________________________…		206	238	31
cl27	1	1	cl_2776_SNL178:168:HW5NTBCXY:2:2103:20869:58280 1:N:0:ACAGTGAT+TATCCTCT	_______________________________________________________________________________________________________________________________________________________________________________________________________________GGAGGATAGAATGATGGGGAAGGATAGAATGA________________________________________________________________________________________________________________________________________________________________…
cl28	12	5	cl_354_SNL178:168:HW5NTBCXY:2:1104:16204:44872 1:N:0:ACAGTGAT+TATCCTCT	_________________________________________________________________________________________________________________________________________________________________________________________________________________GGAATATGATGGTTGGGGAAGGTTGGATATA_______________________________________________________________________________________________________________________________________________________________…
cl29	1	1	cl_2315_SNL178:168:HW5NTBCXY:2:1116:19841:63437 1:N:0:ACAGTGAT+TATCCTCT	_________________________________________________________________________________________________________________________________________________________________________________________________________________________________AGAGGGTTAAATGGCTTGGGGGAAAATACGTA______________________________________________________________________________________________________________________________________________…
cl30	29	28	cl_3074_SNL178:168:HW5NTBCXY:2:1103:9622:91277 1:N:0:ACAGTGAT+TATCCTCT	_____________________________________________________________________________________________________________________________________________________________________________________________________________________________________GTTCAAGTAGATTGAAAGAGAATGTGAGAAGTAATACAAGATATGTTAG_________________________________________________________________________________________________________________________…		230	278	47
cl31	2	1	cl_2603_SNL178:168:HW5NTBCXY:2:1208:12307:44497 1:N:0:ACAGTGAT+TATCCTCT	_______________________________________________________________________________________________________________________________________________________________________________________________________________________________________TTAGAAAGATTGGAAGAAAGTGTTGAGGATAATGT_____________________________________________________________________________________________________________________________________…
cl32	14	0	cl_2042_SNL178:168:HW5NTBCXY:2:1102:14293:76989 1:N:0:ACAGTGAT+TATCCTCT	_________________________________________________________________________________________________________________________________________________________________________________________________________________________________________GAATGATTTGAGAGAGAGTACAGGAGACGCTATG____________________________________________________________________________________________________________________________________…
cl33	2	2	cl_2293_SNL178:168:HW5NTBCXY:2:1106:19838:12418 1:N:0:ACAGTGAT+TATCCTCT	_________________________________________________________________________________________________________________________________________________________________________________________________________________________________________AGATAAGTTGTAGGAGAGTGTGGAAGATGGTATCAAATGT______________________________________________________________________________________________________________________________…
cl34	2	0	cl_1831_SNL178:168:HW5NTBCXY:2:2215:13298:22336 1:N:0:ACAGTGAT+TATCCTCT	_________________________________________________________________________________________________________________________________________________________________________________________________________________________________________GAATAAGTCGAGAGAAAGTAGAGAGGACAGTACGAGTGGTG_____________________________________________________________________________________________________________________________…
cl35	14634	13420	cl_356_SNL178:168:HW5NTBCXY:2:1104:20700:36982 1:N:0:ACAGTAAT+TATCCTCT	__________________________________________________________________________________________________________________________________________________________________________________________________________________________________________GGTAAGTAGAGAAGGAGTGTGAGAAACAATATAGAG_________________________________________________________________________________________________________________________________…		235	270	34
cl36	1	1	M02866:66:000000000-AT1LV:1:1114:9143:25246 1:N:0:3	__________________________________________________________________________________________________________________________________________________________________________________________________________________________________________________GAAAAGGCGTGTGAGAAACAATATAGAGGATGG____________________________________________________________________________________________________________________________…
cl37	3	2	cl_2511_SNL178:168:HW5NTBCXY:2:2206:10265:53901 1:N:0:ACAGTGAT+TATCCTCT	____________________________________________________________________________________________________________________________________________________________________________________________________________________________________________________GATGGAATATGGAGGGTGGTGTATGATATAATG__________________________________________________________________________________________________________________________…
cl38	763	727	M02866:66:000000000-AT1LV:1:1107:18244:19825 1:N:0:3	_______________________________________________________________________________________________________________________________________________________________________________________________________________________________________________________________________________ACTGTAGAAAATTAGATAAGTGGTGTAGTGGAG_______________________________________________________________________________________________…		272	304	31
cl39	1	1	cl_1649_SNL178:168:HW5NTBCXY:2:2213:4597:58617 1:N:0:ACAGTGAT+TATCCTCT	_______________________________________________________________________________________________________________________________________________________________________________________________________________________________________________________________________________GTAGTGGGGTGTTGGGTGGGAGATATAATGTGG_______________________________________________________________________________________________…
cl40	1	1	cl_1749_SNL178:168:HW5NTBCXY:2:2107:15229:24858 1:N:0:ACAGTGAT+TATCCTCT	_________________________________________________________________________________________________________________________________________________________________________________________________________________________________________________________________________________GTTAAAGGACTGGATAGAAAATGTGTTAAAGA______________________________________________________________________________________________…
cl41	1	1	cl_2922_SNL178:168:HW5NTBCXY:2:2207:10346:70940 1:N:0:ACAGTGAT+TATCCTCT	______________________________________________________________________________________________________________________________________________________________________________________________________________________________________________________________________________________AATATTGGGTAGAGGGCGTGATATAAGGTGG__________________________________________________________________________________________…
cl42	1	1	cl_688_SNL178:168:HW5NTBCXY:2:1111:13668:94725 1:N:0:ACAGTGAT+TATCCTCT	__________________________________________________________________________________________________________________________________________________________________________________________________________________________________________________________________________________________TTAAATAGAAAGAATAGTAGAAGATGGGGAGT_____________________________________________________________________________________…
cl43	92	83	cl_2704_SNL178:168:HW5NTBCXY:2:1102:11854:91201 1:N:0:ACAGTGAT+TATCCTCT	_____________________________________________________________________________________________________________________________________________________________________________________________________________________________________________________________________________________________GTTGAGAAATGTGATAGAGAGTGAGATCTATTAGGAGAACAGAG______________________________________________________________________…		286	329	42
cl44	106	95	cl_2168_SNL178:168:HW5NTBCXY:2:1101:17177:21279 1:N:0:ACAGTGAT+TATCCTCT	_______________________________________________________________________________________________________________________________________________________________________________________________________________________________________________________________________________________________TGAAGAGTATGGTGAGAGATAGAATCCATCAA________________________________________________________________________________…		288	319	31
cl45	5	4	cl_3041_SNL178:168:HW5NTBCXY:2:1205:5168:70853 1:N:0:ACAGTGAT+TATCCTCT	____________________________________________________________________________________________________________________________________________________________________________________________________________________________________________________________________________________________________GGTGTGGTAGGGAATAAAAGCTATAGGGGGAATGG________________________________________________________________________…
cl46	568	513	cl_1552_SNL178:168:HW5NTBCXY:2:2108:12978:87595 1:N:0:ACAGTGAT+TATCCTCT	______________________________________________________________________________________________________________________________________________________________________________________________________________________________________________________________________________________________________________AGGGTGGAGTTCATTAAGAGAACAGAGGTAGAAGAGTAG__________________________________________________________…		303	341	37
cl47	205	195	cl_1028_SNL178:168:HW5NTBCXY:2:1102:16800:39979 1:N:0:ACAGTGAT+TATCCTCT	________________________________________________________________________________________________________________________________________________________________________________________________________________________________________________________________________________________________________________________________AAATTGAGAATAGGAGGGGAGGAGGGATATAA_______________________________________________…		321	352	30
cl48	8	8	cl_2115_SNL178:168:HW5NTBCXY:2:1203:13846:38245 1:N:0:ACAGTGAT+TATCCTCT	_________________________________________________________________________________________________________________________________________________________________________________________________________________________________________________________________________________________________________________________________GAGTGGAGACATAGAAAAAGAGTAGGTATGAAG_____________________________________________…
cl49	1	1	cl_1672_SNL178:168:HW5NTBCXY:2:1113:14913:34009 1:N:0:ACAGTGAT+TATCCTCT	______________________________________________________________________________________________________________________________________________________________________________________________________________________________________________________________________________________________________________________________________GATGTGGAGAGAGAAGATAAACATGTATAGA__________________________________________…
cl50	14	4	cl_1034_SNL178:168:HW5NTBCXY:2:1115:9118:17190 1:N:0:ACAGTAAT+TATCCTCT	__________________________________________________________________________________________________________________________________________________________________________________________________________________________________________________________________________________________________________________________________________________________GTGGAGATAGAGATGAGTGGTGGTAGTAATA______________________…
cl51	7	3	cl_2481_SNL178:168:HW5NTBCXY:2:2201:8018:38554 1:N:0:ACAGTGAT+TATCCTCT	____________________________________________________________________________________________________________________________________________________________________________________________________________________________________________________________________________________________________________________________________________________________ATAGGTGAAATTAAGTGTTGGTGGTATTAGAG___________________…
cl52	2016	1869	cl_1148_SNL178:168:HW5NTBCXY:2:1213:1749:61050 1:N:0:ACAGTGAT+TATCCTCT	_____________________________________________________________________________________________________________________________________________________________________________________________________________________________________________________________________________________________________________________________________________________________________________________AATAGAGTTGTTAGATCAATGACGGT…		374	410	36
cl53	1011	964	cl_2967_SNL178:168:HW5NTBCXY:2:1102:16089:5519 1:N:0:ACAGTGAT+TATCCTCT	_____________________________________________________________________________________________________________________________________________________________________________________________________________________________________________________________________________________________________________________________________________________________________________________AGTGAAGTTATCAGATCAGTAGCAAT…		374	409	34
cl54	1697	1492	cl_1003_SNL178:168:HW5NTBCXY:2:1210:20694:85319 1:N:0:ACAGTGAT+TATCCTCT	________________________________________________________________________________________________________________________________________________________________________________________________________________________________________________________________________________________________________________________________________________________________________________________________________TAGTTAT…		393	440	46
cl55	412	382	cl_2536_SNL178:168:HW5NTBCXY:2:1102:2219:9737 1:N:0:ACAGTGAT+TATCCTCT	________________________________________________________________________________________________________________________________________________________________________________________________________________________________________________________________________________________________________________________________________________________________________________________________________TGATAGT…		393	426	33
cl56	12	5	cl_2536_M02866:66:000000000-AT1LV:1:2111:10878:5641 1:N:0:3	_______________________________________________________________________________________________________________________________________________________________________________________________________________________________________________________________________________________________________________________________________________________________________________________________________________…
cl57	6	2	cl_440_SNL178:168:HW5NTBCXY:2:1110:13875:61198 1:N:0:ACAGTGAT+TATCCTCT	_______________________________________________________________________________________________________________________________________________________________________________________________________________________________________________________________________________________________________________________________________________________________________________________________________________…
