# Supplementary material for: Guide RNA Repertoires in the Main Lineages of Trypanosoma cruzi: High Diversity and Variable Redundancy Among Strains
Source: Front Cell Infect Microbiol. 2021 May 31;11:663416. doi: 10.3389/fcimb.2021.663416 (PMC8202002; doi:10.3389/fcimb.2021.663416)
Supplement: Supplementary File 2 — Zip file containing gRNA classes aligned to different mRNAs for each strain in this study. [file DataSheet_2.zip › Supplementary File 2/X109_Cascada7.txt_resSWARM.txt]

ND3CLBTHOMAS	ATGAATTCACGTTTAGTGTTTTATACATTAGATTTGTGTTTTGTTAGTTGTTTATTTTTTGTGTTATTGACTACCATTATTTGTGTTTTGTTATTTATATTTGTAATAGTATTGTTTTATTTTTGTTATAGTTTTTTATTTTTGTGGTTTTTATTTTTTATGGTGTTATTAGGGTTTGTATGGTATTTTTGGGACCATGTATATTTGTGTGATACAATTTTGTTTTATTTGTGGTGTTTTTTATTATGTTATGTGTATTACATTAATAAA
cl0	630	585	cl_943_SNL178:168:HW5NTBCXY:2:1106:14212:56143 1:N:0:ACAGTGAT+TATCCTAT	__________TAGATTGGGAAATATGTGGTTTGGGTATGGTGT___________________________________________________________________________________________________________________________________________________________________________________________________________________________________		11	43	31
cl1	2	2	cl_2371_SNL178:168:HW5NTBCXY:2:2206:11772:48006 1:N:0:ACAGTGAT+TATCCTCT	_________________TGTGGTATGTGGTTCGGATATAATGTGGTTGG_____________________________________________________________________________________________________________________________________________________________________________________________________________________________
cl2	1	1	cl_46_SNL178:168:HW5NTBCXY:2:1108:4296:45571 1:N:0:ACAGTGAT+TATCCTCT	___________________GGGAATATAGTTTGGGTATGGTGTGGTTGGT____________________________________________________________________________________________________________________________________________________________________________________________________________________________
cl3	9490	8742	cl_1863_M02866:66:000000000-AT1LV:1:2109:4303:17497 1:N:0:3	____________________________GTTTGAGTATAGAGTAGTCAACAGATGAGAGGCA________________________________________________________________________________________________________________________________________________________________________________________________________________		29	62	34
cl4	1	1	cl_1811_SNL178:168:HW5NTBCXY:2:1104:10442:16224 1:N:0:ACAGTGAT+TATCCTCT	_________________________________GATATGGAATGGGTGATAGATGGGAGGTGTTGTGG__________________________________________________________________________________________________________________________________________________________________________________________________________
cl5	2	1	cl_2348_SNL178:168:HW5NTBCXY:2:2108:1642:3243 1:N:0:ACAGTGAT+TATCCTCT	_____________________________________TGGGATGGTTGGTTGGTGGAAAGTGTAATTAT_________________________________________________________________________________________________________________________________________________________________________________________________________
cl6	2	0	SNL178:168:HW5NTBCXY:2:1204:2998:19140 1:N:0:ACAGTGAT+TATCCTCT	_______________________________________________________________________GTGGTGTTGGGTGTAAAGTGGTGGAGGTGGGT_______________________________________________________________________________________________________________________________________________________________________
cl7	2403	2316	cl_121_SNL178:168:HW5NTBCXY:2:1102:3090:5049 1:N:0:ACAGTGAT+TATCCTCT	____________________________________________________________________________AGTGGATGCGGTATAGTGGGTATGAATGGTG___________________________________________________________________________________________________________________________________________________________________		77	107	29
cl8	1371	1242	cl_991_SNL178:168:HW5NTBCXY:2:1102:14317:2834 1:N:0:ACAGTGAT+TATCCTCT	_______________________________________________________________________________ATACATAGAGTGGTAAGTGGAGGTATTGTCATAGCAAGAT_______________________________________________________________________________________________________________________________________________________		80	119	38
cl9	1	1	cl_1640_SNL178:168:HW5NTBCXY:2:1216:3537:65620 1:N:0:ACAGTGAT+TATCCTCT	_______________________________________________________________________________GAATATGGTGCGGCAGATATAAATGTGGTTG________________________________________________________________________________________________________________________________________________________________
cl10	577	542	cl_369_SNL178:168:HW5NTBCXY:2:1102:9495:7065 1:N:0:ACAGTGAT+TATCCTCT	________________________________________________________________________________GACACGACATGGTAGGTGTGGACATTGTGATGGTG___________________________________________________________________________________________________________________________________________________________		81	115	33
cl11	304	281	cl_1360_SNL178:168:HW5NTBCXY:2:1102:9403:20015 1:N:0:ACAGTGAT+TATCCTCT	_________________________________________________________________________________GTATGAGATGATAGGTAAAAGTATTATCATGACAAGATGG_____________________________________________________________________________________________________________________________________________________		82	121	39
cl12	4	2	cl_1389_SNL178:168:HW5NTBCXY:2:1103:14895:18163 1:N:0:ACAGTGAT+TATCCTCT	_________________________________________________________________________________ATGTAGGAGAGCAGATGTAAGTGTTATAATGATG___________________________________________________________________________________________________________________________________________________________
cl13	9	6	cl_2792_SNL178:168:HW5NTBCXY:2:2101:14609:60716 1:N:0:ACAGTGAT+TATCCTCT	___________________________________________________________________________________________________GGGTTCTATTGTGGTGAGGTAGATATAATGT____________________________________________________________________________________________________________________________________________
cl14	4849	4380	cl_1837_SNL178:168:HW5NTBCXY:2:1107:3275:44238 1:N:0:ACAGTGAT+TATCCTCT	____________________________________________________________________________________________________________TATAGTAAAGTAGAGGTGATATTGAGAGATAGAAACATCGATA_______________________________________________________________________________________________________________________		109	151	42
cl15	1	1	cl_1845_SNL178:168:HW5NTBCXY:2:2115:14884:29480 1:N:0:ACAGTGAT+TATCCTCT	______________________________________________________________________________________________________________________________ATGTTGAGAGGTTGGGGTGTTGGGGGTAGTGA________________________________________________________________________________________________________________
cl16	8	3	cl_2989_SNL178:168:HW5NTBCXY:2:1102:15122:27194 1:N:0:ACAGTGAT+TATCCTCT	_________________________________________________________________________________________________________________________________________TTAAAACGTTAAAAATATAGGGTGTTATGGTGGT___________________________________________________________________________________________________
cl17	1	1	cl_1219_M02866:66:000000000-AT1LV:1:2104:14674:20243 1:N:0:3	___________________________________________________________________________________________________________________________________________________GAAAGTTGAAAGTATCATGATGGTGTTGAAC____________________________________________________________________________________________
cl18	522	486	cl_2380_SNL178:168:HW5NTBCXY:2:2116:2672:33390 1:N:0:ACAGTGAT+TATCCTCT	___________________________________________________________________________________________________________________________________________________________________________TTTAGAGATGTTGTAAAGGTTTTGGTGTAGATA__________________________________________________________________		172	204	31
cl19	2147	2027	M02866:66:000000000-AT1LV:1:2111:5105:18776 1:N:0:3	__________________________________________________________________________________________________________________________________________________________________________________GTACTATGAGAGTCGTGATGTATGTGGGTGTAGTA_________________________________________________________		179	213	32
cl20	4	2	SNL178:168:HW5NTBCXY:2:1210:13068:21481 1:N:0:ACAGTGAT+TATCCTTT	__________________________________________________________________________________________________________________________________________________________________________________________________________TAAGTGTATTATATTGATATGGAATGGGTGCTA___________________________________
cl21	992	941	cl_1079_SNL178:168:HW5NTBCXY:2:1102:8772:2080 1:N:0:ACAGTGAT+TATCCTCT	_____________________________________________________________________________________________________________________________________________________________________________________________________________________TGTTTGAGTGGGATGAATGCTGTTAAAGATGGTAT______________________		214	248	33
cl22	10	0	cl_1830_SNL178:168:HW5NTBCXY:2:1103:11467:87904 1:N:0:ACAGTGAT+TATCCTCT	__________________________________________________________________________________________________________________________________________________________________________________________________________________________GTTTGAGATAAATGTTGTAGAGAGTAGCATCATA__________________
cl23	1	1	cl_140_SNL178:168:HW5NTBCXY:2:2109:8143:57853 1:N:0:ACAGTGAT+TATCCTCT	______________________________________________________________________________________________________________________________________________________________________________________________________________________________________TGTAATAAGAGATAATATGGTGTGTATAGTT_________
cl24	9	8	cl_1663_SNL178:168:HW5NTBCXY:2:1111:4450:31690 1:N:0:ACAGTGAT+TATCCTCT	__________________________________________________________________________________________________________________________________________________________________________________________________________________________________________ATAGAGGATGGGGTGACATATATAATGTGGTTG___
cl25	2	0	cl_1640_SNL178:168:HW5NTBCXY:2:2204:2692:27714 1:N:0:ACAGTGAT+TATCCTCT	____________________________________________________________________________________________________________________________________________________________________________________________________________________________________________GGAAAATGGTGCGGCACATATAATGTGGTTG___
