# Supplementary material for: Guide RNA Repertoires in the Main Lineages of Trypanosoma cruzi: High Diversity and Variable Redundancy Among Strains
Source: Front Cell Infect Microbiol. 2021 May 31;11:663416. doi: 10.3389/fcimb.2021.663416 (PMC8202002; doi:10.3389/fcimb.2021.663416)
Supplement: Supplementary File 2 — Zip file containing gRNA classes aligned to different mRNAs for each strain in this study. [file DataSheet_2.zip › Supplementary File 2/X109_Cascada8.txt_resSWARM.txt]

ND7CLBPAPER	TATTATTTTATGTTATTTTTGGTGGTTTTTTTACATTTATATCGTTTTACATTTGGTCCGCAGCATCCCGCAGCCCATGGTGTTTTGTGTTGTTTATTATATTTTTGTGGTGAATTTATTGTTTACATTGATTGTATTATAGGTTATTTGCATCGTGGTACAGAAAAGTTATGTGAATATAAAACAATAGAACAGTGTTTGCCGTATTTTGATAGGTTAGATTATGTTAGTGTTTGTTGTAATGAACATTTGTTGTCTTTATGTTTTGAATATATGTTGCGGTGTTATTTGTCATTACGTTGTGCATTTATGCGTTTGTTAATTGTAGAATTTACCCGTGGTTTTAATGGTTTATTATGTATATCATGTATGGTTTTGGATTTGGGTTGTTTATCTCCA…
cl0	857	773	cl_2873_SNL178:168:HW5NTBCXY:2:1105:10518:32048 1:N:0:ACAGCGAT+TATCCTCT	_____________GAGAGAGTTGTTAAGAGGTTGTAAGTGTGGTAAG________________________________________________________________________________________________________________________________________________________________________________________________________________________________________________________________________________________________________________________________________________________________…		14	47	32
cl1	1	1	cl_1859_SNL178:168:HW5NTBCXY:2:1104:20763:88847 1:N:0:ACAGTGAT+TATCCTCT	____________________________AGAATCTGGGTGTGATGAGGTATGGATTGGG____________________________________________________________________________________________________________________________________________________________________________________________________________________________________________________________________________________________________________________________________________________…
cl2	14	4	cl_83_SNL178:168:HW5NTBCXY:2:2101:8792:25239 1:N:0:ACAGTGAT+TATCCTCT	_____________________________________________________________TTGTAGAGTGTTGGATATCATAGAATACGACAA_________________________________________________________________________________________________________________________________________________________________________________________________________________________________________________________________________________________________________________…
cl3	715	667	cl_83_SNL178:168:HW5NTBCXY:2:1102:4096:3269 1:N:0:ACAGTGAT+TATCCTCT	_____________________________________________________________TTGTAGAGTGTTGGATATCATAGAATACGACAATTGATATG_________________________________________________________________________________________________________________________________________________________________________________________________________________________________________________________________________________________________________…		62	102	38
cl4	1	1	M02866:66:000000000-AT1LV:1:2101:26995:12730 1:N:0:3	_______________________________________________________________________TTTGGTATTATAAGACATAACAATTGATATA_________________________________________________________________________________________________________________________________________________________________________________________________________________________________________________________________________________________________________…
cl5	2471	2279	SNL178:168:HW5NTBCXY:2:1201:1177:63990 1:N:0:ACAGTGAT+TATCCTCT	_______________________________________________________________________________TGTAAGATATGATAAGTGATGTGGAGATTCTGTTTA____________________________________________________________________________________________________________________________________________________________________________________________________________________________________________________________________________________________…		80	115	35
cl6	860	744	cl_1110_SNL178:168:HW5NTBCXY:2:1116:17318:43611 1:N:0:ACAGTGAT+TATCCTCT	_________________________________________________________________________________TGAGATATGACAGATAGTGTGAGAATATTGTTTAGATAACGAATGTTGT_____________________________________________________________________________________________________________________________________________________________________________________________________________________________________________________________________________…		82	130	48
cl7	4	3	cl_123_SNL178:168:HW5NTBCXY:2:1108:12791:4676 1:N:0:ACAGTGAT+TATCCTCT	_________________________________________________________________________________TGAAGTATTATAGATAGTGTAGAAGTGTTGCTTGAATTGC______________________________________________________________________________________________________________________________________________________________________________________________________________________________________________________________________________________…
cl8	2865	2552	cl_756_SNL178:168:HW5NTBCXY:2:1113:3814:26682 1:N:0:ACAGTGAT+TATCCTCT	____________________________________________________________________________________GATATAGTAGGTGATATGGAGGTGTTATTTAGATAGCAAGTGTTAT_____________________________________________________________________________________________________________________________________________________________________________________________________________________________________________________________________________…		85	130	45
cl9	3	2	cl_508_SNL178:168:HW5NTBCXY:2:1213:2030:60895 1:N:0:ACAGTGAT+TATCCTCT	_____________________________________________________________________________________________________ATAGGTATTGTTTAGGTGATATATGTGGTTGG__________________________________________________________________________________________________________________________________________________________________________________________________________________________________________________________________________…
cl10	5	4	cl_971_SNL178:168:HW5NTBCXY:2:1109:18397:90154 1:N:0:ACAGTGAT+TATCCTCT	_______________________________________________________________________________________________________AAGTATTGGTTGGATGATGGGTATTGTTGGT_________________________________________________________________________________________________________________________________________________________________________________________________________________________________________________________________________…
cl11	6	3	cl_780_SNL178:168:HW5NTBCXY:2:1111:1859:61568 1:N:0:ACAGTGAT+TATCCTCT	________________________________________________________________________________________________________________TTAGATGATGAGTGTGGCTGTTGTGATATTTGATGGACGTAGTA___________________________________________________________________________________________________________________________________________________________________________________________________________________________________________________…
cl12	1415	1344	cl_2313_M02866:66:000000000-AT1LV:1:1111:13477:23941 1:N:0:3	_____________________________________________________________________________________________________________________________________________________________________________________________________________________________________TTTGAGTGGTATTGTTTGTAGATAGTGGGAT___________________________________________________________________________________________________________________________________________…		230	260	29
cl13	2	1	cl_1454_SNL178:168:HW5NTBCXY:2:2113:18064:42368 1:N:0:ACAGTGAT+TATCCTCT	__________________________________________________________________________________________________________________________________________________________________________________________________________________________________________ATAAGATTACTTGTGAGTAGTGGAAGTAAAG______________________________________________________________________________________________________________________________________…
cl14	1	1	cl_1064_SNL178:168:HW5NTBCXY:2:1207:8339:34771 1:N:0:ACAGTGAT+TATCCTCT	______________________________________________________________________________________________________________________________________________________________________________________________________________________________________________________GTAGATGATGGGGTTGTGAGATCTATATGTAAT________________________________________________________________________________________________________________________…
cl15	1	1	cl_1691_SNL178:168:HW5NTBCXY:2:2104:12052:75109 1:N:0:ACAGTGAT+TATCCTCT	_________________________________________________________________________________________________________________________________________________________________________________________________________________________________________________________________AGGTATAAAATATATATGTGATGTTGTATTG_______________________________________________________________________________________________________________…
cl16	1	1	cl_2865_SNL178:168:HW5NTBCXY:2:2213:18840:79924 1:N:0:ACAGTGAT+TATCCTCT	___________________________________________________________________________________________________________________________________________________________________________________________________________________________________________________________________ATGTAGTGTTTATGTGTGATGTTATAATATGTA___________________________________________________________________________________________________________…
cl17	20	10	cl_401_SNL178:168:HW5NTBCXY:2:1101:4364:17144 1:N:0:ACAGTGAT+TATCCTCT	_____________________________________________________________________________________________________________________________________________________________________________________________________________________________________________________________________GTGAAATATATATGCAGTATTGTGATAGGTGTTA________________________________________________________________________________________________________…
cl18	1	1	cl_1208_SNL178:168:HW5NTBCXY:2:1202:16368:14123 1:N:0:ACAGTGAT+TATCCTCT	___________________________________________________________________________________________________________________________________________________________________________________________________________________________________________________________________________________CGTTGCTGTGGTGAGTGGTAGTGTAATATTTG____________________________________________________________________________________________…
cl19	15	0	cl_336_SNL178:168:HW5NTBCXY:2:1102:11704:64093 1:N:0:ACAGTGAT+TATCCTCT	_______________________________________________________________________________________________________________________________________________________________________________________________________________________________________________________________________________________________AGGAAGTAGTACAGTGTGTGGTTATGTAGTT_________________________________________________________________________________…
cl20	3	3	cl_1468_SNL178:168:HW5NTBCXY:2:1116:1897:48415 1:N:0:ACAGTGCT+TATCCTCT	____________________________________________________________________________________________________________________________________________________________________________________________________________________________________________________________________________________________________________________________________________________________CTTAGTGGTATATATAATGTGGGTTGGGGTT____________________…
cl21	1508	1365	cl_1749_SNL178:168:HW5NTBCXY:2:1209:9972:39372 1:N:0:ACAGTGAT+TATCCTCT	_____________________________________________________________________________________________________________________________________________________________________________________________________________________________________________________________________________________________________________________________________________________________________________________________________________GT…		398	441	41
cl22	7	4	cl_1874_SNL178:168:HW5NTBCXY:2:1208:12895:16921 1:N:0:ACAGTGAT+TATCCTCT	_______________________________________________________________________________________________________________________________________________________________________________________________________________________________________________________________________________________________________________________________________________________________________________________________________________…
cl23	1	1	M02866:66:000000000-AT1LV:1:2109:15746:22990 1:N:0:3	_______________________________________________________________________________________________________________________________________________________________________________________________________________________________________________________________________________________________________________________________________________________________________________________________________________…
cl24	1	1	cl_1028_SNL178:168:HW5NTBCXY:2:2207:8406:65807 1:N:0:ACAGTGAT+TATCCTCT	_______________________________________________________________________________________________________________________________________________________________________________________________________________________________________________________________________________________________________________________________________________________________________________________________________________…
cl25	13	9	cl_2319_SNL178:168:HW5NTBCXY:2:1110:1219:59693 1:N:0:ACAGTGAT+TATCCTCT	_______________________________________________________________________________________________________________________________________________________________________________________________________________________________________________________________________________________________________________________________________________________________________________________________________________…
cl26	3	3	cl_185_SNL178:168:HW5NTBCXY:2:1205:8443:78129 1:N:0:ACAGTGAT+TATCCTCT	_______________________________________________________________________________________________________________________________________________________________________________________________________________________________________________________________________________________________________________________________________________________________________________________________________________…
cl27	1	1	cl_97_SNL178:168:HW5NTBCXY:2:2109:18913:68305 1:N:0:ACAGTGAT+TATCCTCT	_______________________________________________________________________________________________________________________________________________________________________________________________________________________________________________________________________________________________________________________________________________________________________________________________________________…
cl28	1	1	cl_3000_SNL178:168:HW5NTBCXY:2:1213:9705:67353 1:N:0:ACAGTGAT+TATCCTCT	_______________________________________________________________________________________________________________________________________________________________________________________________________________________________________________________________________________________________________________________________________________________________________________________________________________…
cl29	1	1	M02866:66:000000000-AT1LV:1:1102:24217:7547 1:N:0:3	_______________________________________________________________________________________________________________________________________________________________________________________________________________________________________________________________________________________________________________________________________________________________________________________________________________…
cl30	6268	5931	cl_2993_SNL178:168:HW5NTBCXY:2:1105:8439:46362 1:N:0:ACAGTGAT+TATCCTCT	_______________________________________________________________________________________________________________________________________________________________________________________________________________________________________________________________________________________________________________________________________________________________________________________________________________…		512	542	29
cl31	8	4	cl_3017_SNL178:168:HW5NTBCXY:2:1113:4624:74037 1:N:0:ACAGTGAT+TATCCTCT	_______________________________________________________________________________________________________________________________________________________________________________________________________________________________________________________________________________________________________________________________________________________________________________________________________________…
cl32	2	2	cl_1616_SNL178:168:HW5NTBCXY:2:1107:14149:63089 1:N:0:ACAGTGAT+TATCCTCT	_______________________________________________________________________________________________________________________________________________________________________________________________________________________________________________________________________________________________________________________________________________________________________________________________________________…
cl33	2	2	cl_2795_SNL178:168:HW5NTBCXY:2:2101:19800:71595 1:N:0:ACAGTGAT+TATCCTCT	_______________________________________________________________________________________________________________________________________________________________________________________________________________________________________________________________________________________________________________________________________________________________________________________________________________…
cl34	2405	2307	cl_2520_SNL178:168:HW5NTBCXY:2:1201:1762:82110 1:N:0:ACAGTGAT+TATCCTCT	_______________________________________________________________________________________________________________________________________________________________________________________________________________________________________________________________________________________________________________________________________________________________________________________________________________…		531	561	28
cl35	1	1	cl_1214_SNL178:168:HW5NTBCXY:2:1203:12010:16944 1:N:0:ACAGTGAT+TATCCTCT	_______________________________________________________________________________________________________________________________________________________________________________________________________________________________________________________________________________________________________________________________________________________________________________________________________________…
cl36	1	1	cl_1863_SNL178:168:HW5NTBCXY:2:1202:1385:96298 1:N:0:ACAGTGAT+TATCCTCT	_______________________________________________________________________________________________________________________________________________________________________________________________________________________________________________________________________________________________________________________________________________________________________________________________________________…
cl37	5999	5160	cl_339_SNL178:168:HW5NTBCXY:2:1114:6765:23219 1:N:0:ACAGTGAT+TATCCTCT	_______________________________________________________________________________________________________________________________________________________________________________________________________________________________________________________________________________________________________________________________________________________________________________________________________________…		542	588	46
cl38	4958	2195	cl_552_SNL178:168:HW5NTBCXY:2:1215:11051:79165 1:N:0:ACAGTGAT+TATCCTCT	_______________________________________________________________________________________________________________________________________________________________________________________________________________________________________________________________________________________________________________________________________________________________________________________________________________…		547	597	50
cl39	2	1	cl_1831_SNL178:168:HW5NTBCXY:2:1205:2946:99444 1:N:0:ACAGTGAT+TATCCTCT	_______________________________________________________________________________________________________________________________________________________________________________________________________________________________________________________________________________________________________________________________________________________________________________________________________________…
cl40	1756	1587	cl_254_SNL178:168:HW5NTBCXY:2:1205:9170:28594 1:N:0:ACAGTGAT+TATCCTCT	_______________________________________________________________________________________________________________________________________________________________________________________________________________________________________________________________________________________________________________________________________________________________________________________________________________…		577	614	38
cl41	1	1	cl_3035_M02866:66:000000000-AT1LV:1:2102:15023:10803 1:N:0:3	_______________________________________________________________________________________________________________________________________________________________________________________________________________________________________________________________________________________________________________________________________________________________________________________________________________…
cl42	3128	2979	M02866:66:000000000-AT1LV:1:1106:19139:5829 1:N:0:3	_______________________________________________________________________________________________________________________________________________________________________________________________________________________________________________________________________________________________________________________________________________________________________________________________________________…		625	655	28
cl43	4	2	M02866:66:000000000-AT1LV:1:1108:11310:25382 1:N:0:3	_______________________________________________________________________________________________________________________________________________________________________________________________________________________________________________________________________________________________________________________________________________________________________________________________________________…
cl44	1	1	cl_1562_M02866:66:000000000-AT1LV:1:1111:4458:7311 1:N:0:3	_______________________________________________________________________________________________________________________________________________________________________________________________________________________________________________________________________________________________________________________________________________________________________________________________________________…
cl45	1	1	cl_1562_M02866:66:000000000-AT1LV:1:2104:10230:4961 1:N:0:3	_______________________________________________________________________________________________________________________________________________________________________________________________________________________________________________________________________________________________________________________________________________________________________________________________________________…
cl46	1673	1487	cl_1811_SNL178:168:HW5NTBCXY:2:2207:2502:30917 1:N:0:ACAGTGAT+TATCCTCT	_______________________________________________________________________________________________________________________________________________________________________________________________________________________________________________________________________________________________________________________________________________________________________________________________________________…		654	694	41
cl47	2	1	cl_2792_SNL178:168:HW5NTBCXY:2:1210:1223:2939 1:N:0:ACAGTGAT+TATCCTCT	_______________________________________________________________________________________________________________________________________________________________________________________________________________________________________________________________________________________________________________________________________________________________________________________________________________…
cl48	13721	12019	cl_1033_SNL178:168:HW5NTBCXY:2:1210:8267:31033 1:N:0:ACAGTGAT+TATCCTCT	_______________________________________________________________________________________________________________________________________________________________________________________________________________________________________________________________________________________________________________________________________________________________________________________________________________…		705	756	50
cl49	9508	7197	cl_2797_M02866:66:000000000-AT1LV:1:1101:8964:9776 1:N:0:3	_______________________________________________________________________________________________________________________________________________________________________________________________________________________________________________________________________________________________________________________________________________________________________________________________________________…		708	757	49
cl50	1	1	cl_2_SNL178:168:HW5NTBCXY:2:2105:20237:98406 1:N:0:ACAGTGAT+TATCCTCT	_______________________________________________________________________________________________________________________________________________________________________________________________________________________________________________________________________________________________________________________________________________________________________________________________________________…
cl51	1	1	cl_1072_SNL178:168:HW5NTBCXY:2:1207:4728:35131 1:N:0:ACAGTGAT+TATCCTCT	_______________________________________________________________________________________________________________________________________________________________________________________________________________________________________________________________________________________________________________________________________________________________________________________________________________…
cl52	2	0	SNL178:168:HW5NTBCXY:2:1106:9083:28417 1:N:0:ACAGTGAT+TATCCTCT	_______________________________________________________________________________________________________________________________________________________________________________________________________________________________________________________________________________________________________________________________________________________________________________________________________________…
cl53	3	2	cl_2285_SNL178:168:HW5NTBCXY:2:2116:7372:33969 1:N:0:ACAGTGAT+TATCCTCT	_______________________________________________________________________________________________________________________________________________________________________________________________________________________________________________________________________________________________________________________________________________________________________________________________________________…
cl54	1	1	M02866:66:000000000-AT1LV:1:2106:5621:16233 1:N:0:3	_______________________________________________________________________________________________________________________________________________________________________________________________________________________________________________________________________________________________________________________________________________________________________________________________________________…
cl55	1	1	cl_2757_SNL178:168:HW5NTBCXY:2:1213:13493:24311 1:N:0:ACAGTGAT+TATCCTCT	_______________________________________________________________________________________________________________________________________________________________________________________________________________________________________________________________________________________________________________________________________________________________________________________________________________…
cl56	1	1	M02866:66:000000000-AT1LV:1:1102:26609:14195 1:N:0:3	_______________________________________________________________________________________________________________________________________________________________________________________________________________________________________________________________________________________________________________________________________________________________________________________________________________…
cl57	13307	12017	cl_1836_SNL178:168:HW5NTBCXY:2:1104:11048:70023 1:N:0:ACAGTGAT+TATCCTCT	_______________________________________________________________________________________________________________________________________________________________________________________________________________________________________________________________________________________________________________________________________________________________________________________________________________…		741	782	42
cl58	1037	938	cl_992_SNL178:168:HW5NTBCXY:2:1102:15741:7918 1:N:0:ACAGTGAT+TATCCTCT	_______________________________________________________________________________________________________________________________________________________________________________________________________________________________________________________________________________________________________________________________________________________________________________________________________________…		746	792	46
cl59	1	1	cl_737_SNL178:168:HW5NTBCXY:2:2201:19534:69281 1:N:0:ACAGTGAT+TATCCTCT	_______________________________________________________________________________________________________________________________________________________________________________________________________________________________________________________________________________________________________________________________________________________________________________________________________________…
cl60	204	181	cl_2744_SNL178:168:HW5NTBCXY:2:1102:6553:27599 1:N:0:ACAGTGAT+TATCCTCT	_______________________________________________________________________________________________________________________________________________________________________________________________________________________________________________________________________________________________________________________________________________________________________________________________________________…		803	846	42
cl61	4169	3851	cl_971_SNL178:168:HW5NTBCXY:2:1109:18397:90154 1:N:0:ACAGTGAT+TATCCTCT	_______________________________________________________________________________________________________________________________________________________________________________________________________________________________________________________________________________________________________________________________________________________________________________________________________________…		804	841	37
cl62	6222	5555	cl_1222_SNL178:168:HW5NTBCXY:2:1102:12457:56109 1:N:0:ACAGTGAT+AATCCTCT	_______________________________________________________________________________________________________________________________________________________________________________________________________________________________________________________________________________________________________________________________________________________________________________________________________________…		804	848	44
cl63	36	18	M02866:66:000000000-AT1LV:1:1106:6265:23548 1:N:0:3	_______________________________________________________________________________________________________________________________________________________________________________________________________________________________________________________________________________________________________________________________________________________________________________________________________________…
cl64	4	1	cl_2535_SNL178:168:HW5NTBCXY:2:1105:18822:40935 1:N:0:ACAGTGAT+TATCCTCT	_______________________________________________________________________________________________________________________________________________________________________________________________________________________________________________________________________________________________________________________________________________________________________________________________________________…
cl65	6	4	cl_1208_SNL178:168:HW5NTBCXY:2:1104:11779:47835 1:N:0:ACAGTGAT+TATCCTCT	_______________________________________________________________________________________________________________________________________________________________________________________________________________________________________________________________________________________________________________________________________________________________________________________________________________…
cl66	1	1	cl_1857_SNL178:168:HW5NTBCXY:2:2106:20996:66390 1:N:0:ACAGTGAT+TATCCTCT	_______________________________________________________________________________________________________________________________________________________________________________________________________________________________________________________________________________________________________________________________________________________________________________________________________________…
cl67	1	1	cl_1211_SNL178:168:HW5NTBCXY:2:2207:13594:21607 1:N:0:ACAGTGAT+TATCCTCT	_______________________________________________________________________________________________________________________________________________________________________________________________________________________________________________________________________________________________________________________________________________________________________________________________________________…
cl68	1778	1606	cl_2670_SNL178:168:HW5NTBCXY:2:1105:2643:59118 1:N:0:ACAGTGAT+TATCCTCT	_______________________________________________________________________________________________________________________________________________________________________________________________________________________________________________________________________________________________________________________________________________________________________________________________________________…		878	916	38
cl69	3494	1689	cl_1112_SNL178:168:HW5NTBCXY:2:2213:3356:66423 1:N:0:ACAGTGAT+TATCCTCT	_______________________________________________________________________________________________________________________________________________________________________________________________________________________________________________________________________________________________________________________________________________________________________________________________________________…		878	919	41
cl70	2401	2247	cl_2544_SNL178:168:HW5NTBCXY:2:1202:18876:60872 1:N:0:ACAGTGAT+TATCCTCT	_______________________________________________________________________________________________________________________________________________________________________________________________________________________________________________________________________________________________________________________________________________________________________________________________________________…		878	914	35
cl71	2	0	cl_2670_M02866:66:000000000-AT1LV:1:2104:14348:9490 1:N:0:3	_______________________________________________________________________________________________________________________________________________________________________________________________________________________________________________________________________________________________________________________________________________________________________________________________________________…
cl72	5	3	cl_2544_SNL178:168:HW5NTBCXY:2:1116:15079:97278 1:N:0:ACAGTGAT+TATCCTCT	_______________________________________________________________________________________________________________________________________________________________________________________________________________________________________________________________________________________________________________________________________________________________________________________________________________…
cl73	15045	13854	cl_2319_SNL178:168:HW5NTBCXY:2:1110:1219:59693 1:N:0:ACAGTGAT+TATCCTCT	_______________________________________________________________________________________________________________________________________________________________________________________________________________________________________________________________________________________________________________________________________________________________________________________________________________…		899	948	47
cl74	777	701	cl_1325_SNL178:168:HW5NTBCXY:2:2207:5733:73067 1:N:0:ACAGTGAT+TATCCTCT	_______________________________________________________________________________________________________________________________________________________________________________________________________________________________________________________________________________________________________________________________________________________________________________________________________________…		902	948	45
cl75	2221	1293	cl_2319_M02866:66:000000000-AT1LV:1:2112:20458:12790 1:N:0:3	_______________________________________________________________________________________________________________________________________________________________________________________________________________________________________________________________________________________________________________________________________________________________________________________________________________…		909	955	45
cl76	92	48	cl_1325_SNL178:168:HW5NTBCXY:2:1103:13001:2384 1:N:0:ACAGTGAT+TATCCTCT	_______________________________________________________________________________________________________________________________________________________________________________________________________________________________________________________________________________________________________________________________________________________________________________________________________________…		910	955	44
cl77	1	1	cl_1648_SNL178:168:HW5NTBCXY:2:1113:19022:30079 1:N:0:ACAGTGAT+TATCCTCT	_______________________________________________________________________________________________________________________________________________________________________________________________________________________________________________________________________________________________________________________________________________________________________________________________________________…
cl78	1	1	cl_1228_M02866:66:000000000-AT1LV:1:2101:12450:7146 1:N:0:3	_______________________________________________________________________________________________________________________________________________________________________________________________________________________________________________________________________________________________________________________________________________________________________________________________________________…
cl79	13	12	cl_2989_SNL178:168:HW5NTBCXY:2:1102:1261:31758 1:N:0:ACAGTGAT+TATCCTCT	_______________________________________________________________________________________________________________________________________________________________________________________________________________________________________________________________________________________________________________________________________________________________________________________________________________…
cl80	7010	4009	cl_718_SNL178:168:HW5NTBCXY:2:1103:2727:4479 1:N:0:ACAGTGAT+TATCCTCT	_______________________________________________________________________________________________________________________________________________________________________________________________________________________________________________________________________________________________________________________________________________________________________________________________________________…		969	1027	56
cl81	591	465	cl_718_SNL178:168:HW5NTBCXY:2:1209:12355:33476 1:N:0:ACAGTGAT+TATCCTCT	_______________________________________________________________________________________________________________________________________________________________________________________________________________________________________________________________________________________________________________________________________________________________________________________________________________…		990	1027	37
cl82	291	282	cl_3008_SNL178:168:HW5NTBCXY:2:1102:7846:7693 1:N:0:ACAGTGAT+TATCCTCT	_______________________________________________________________________________________________________________________________________________________________________________________________________________________________________________________________________________________________________________________________________________________________________________________________________________…		1004	1038	34
cl83	5	3	cl_2348_SNL178:168:HW5NTBCXY:2:1201:6900:70675 1:N:0:ACAGTGAT+TATCCTCT	_______________________________________________________________________________________________________________________________________________________________________________________________________________________________________________________________________________________________________________________________________________________________________________________________________________…
cl84	1	1	cl_2498_SNL178:168:HW5NTBCXY:2:2205:2027:19283 1:N:0:ACAGTGAT+TATCCTCT	_______________________________________________________________________________________________________________________________________________________________________________________________________________________________________________________________________________________________________________________________________________________________________________________________________________…
cl85	2	2	cl_1857_SNL178:168:HW5NTBCXY:2:1105:14026:49784 1:N:0:ACAGTGAT+TATCCTCT	_______________________________________________________________________________________________________________________________________________________________________________________________________________________________________________________________________________________________________________________________________________________________________________________________________________…
cl86	4	4	cl_826_SNL178:168:HW5NTBCXY:2:1109:5822:24024 1:N:0:ACAGTGAT+TATCCTCT	_______________________________________________________________________________________________________________________________________________________________________________________________________________________________________________________________________________________________________________________________________________________________________________________________________________…
cl87	986	873	SNL178:168:HW5NTBCXY:2:2208:14199:64947 1:N:0:ACAGTGAT+TATCCTCT	_______________________________________________________________________________________________________________________________________________________________________________________________________________________________________________________________________________________________________________________________________________________________________________________________________________…		1050	1090	40
cl88	7321	6840	cl_518_SNL178:168:HW5NTBCXY:2:1203:12864:80819 1:N:0:ACAGTGAT+TATCCTCT	_______________________________________________________________________________________________________________________________________________________________________________________________________________________________________________________________________________________________________________________________________________________________________________________________________________…		1055	1089	33
cl89	21	16	cl_2296_SNL178:168:HW5NTBCXY:2:2211:18297:95969 1:N:0:ACAGTGAT+TATCCTCT	_______________________________________________________________________________________________________________________________________________________________________________________________________________________________________________________________________________________________________________________________________________________________________________________________________________…
cl90	1304	1181	cl_129_SNL178:168:HW5NTBCXY:2:1102:9725:33058 1:N:0:ACAGTGAT+TATCCTCT	_______________________________________________________________________________________________________________________________________________________________________________________________________________________________________________________________________________________________________________________________________________________________________________________________________________…		1103	1147	44
cl91	1	1	cl_2012_SNL178:168:HW5NTBCXY:2:1111:17819:82939 1:N:0:ACAGTGAT+TATCCTCT	_______________________________________________________________________________________________________________________________________________________________________________________________________________________________________________________________________________________________________________________________________________________________________________________________________________…
cl92	3	1	cl_347_SNL178:168:HW5NTBCXY:2:1102:17673:78076 1:N:0:ACAGTGAT+TATCCTCT	_______________________________________________________________________________________________________________________________________________________________________________________________________________________________________________________________________________________________________________________________________________________________________________________________________________…
cl93	2	2	cl_2989_SNL178:168:HW5NTBCXY:2:1204:5923:34861 1:N:0:ACAGTGAT+TATACTCT	_______________________________________________________________________________________________________________________________________________________________________________________________________________________________________________________________________________________________________________________________________________________________________________________________________________…
cl94	1	1	cl_1648_SNL178:168:HW5NTBCXY:2:1114:16744:35061 1:N:0:ACAGTGAT+TATCCTCT	_______________________________________________________________________________________________________________________________________________________________________________________________________________________________________________________________________________________________________________________________________________________________________________________________________________…
cl95	433	405	cl_1750_SNL178:168:HW5NTBCXY:2:1102:4354:5162 1:N:0:ACAGTGAT+TATCCTCT	_______________________________________________________________________________________________________________________________________________________________________________________________________________________________________________________________________________________________________________________________________________________________________________________________________________…		1130	1165	35
cl96	576	529	cl_724_SNL178:168:HW5NTBCXY:2:1102:18032:12478 1:N:0:ACAGTGAT+TATCCTCT	_______________________________________________________________________________________________________________________________________________________________________________________________________________________________________________________________________________________________________________________________________________________________________________________________________________…		1130	1169	37
cl97	8656	7945	M02866:66:000000000-AT1LV:1:1112:14542:15214 1:N:0:3	_______________________________________________________________________________________________________________________________________________________________________________________________________________________________________________________________________________________________________________________________________________________________________________________________________________…		1135	1168	32
cl98	233	110	cl_2101_M02866:66:000000000-AT1LV:1:1101:8176:21024 1:N:0:3	_______________________________________________________________________________________________________________________________________________________________________________________________________________________________________________________________________________________________________________________________________________________________________________________________________________…		1136	1175	38
cl99	2	2	cl_260_SNL178:168:HW5NTBCXY:2:1113:1303:22849 1:N:0:ACAGTGAT+TATCCTCT	_______________________________________________________________________________________________________________________________________________________________________________________________________________________________________________________________________________________________________________________________________________________________________________________________________________…
cl100	3	3	cl_274_SNL178:168:HW5NTBCXY:2:1116:4844:5464 1:N:0:ACAGTGAT+TATCCTCT	_______________________________________________________________________________________________________________________________________________________________________________________________________________________________________________________________________________________________________________________________________________________________________________________________________________…
cl101	5	3	cl_1222_SNL178:168:HW5NTBCXY:2:2201:1539:4898 1:N:0:ACAGTGAT+TATCCTCT	_______________________________________________________________________________________________________________________________________________________________________________________________________________________________________________________________________________________________________________________________________________________________________________________________________________…
cl102	1	1	cl_695_SNL178:168:HW5NTBCXY:2:2210:14707:24302 1:N:0:ACAGTGAT+TATCCTCT	_______________________________________________________________________________________________________________________________________________________________________________________________________________________________________________________________________________________________________________________________________________________________________________________________________________…
cl103	4	4	cl_87_SNL178:168:HW5NTBCXY:2:1105:5921:43283 1:N:0:ACAGTGAT+TATCCTCT	_______________________________________________________________________________________________________________________________________________________________________________________________________________________________________________________________________________________________________________________________________________________________________________________________________________…
