# Supplementary material for: Guide RNA Repertoires in the Main Lineages of Trypanosoma cruzi: High Diversity and Variable Redundancy Among Strains
Source: Front Cell Infect Microbiol. 2021 May 31;11:663416. doi: 10.3389/fcimb.2021.663416 (PMC8202002; doi:10.3389/fcimb.2021.663416)
Supplement: Supplementary File 2 — Zip file containing gRNA classes aligned to different mRNAs for each strain in this study. [file DataSheet_2.zip › Supplementary File 2/X109_Cascada9.txt_resSWARM.txt]

ND8CLBPAPER	ATCATTTTTTTATTTTTTTATTTTTATATGTTTTTTTTTGATTTTTTATTTTTTTTTTTTGTTTGTTTTTATATGTGTTTTGTTTGTTGTGTTACCATTTGTTTACCCATTGAATTAACAATTGTTAGTTTATTAGTCCGTGGTAATCATTTTTTGCGTTTTTATTGGTGTGGTTTAGAACGTTGTATTGCTTGTCGTTTATGTGATTTGGTTTGCCCTAGTTTAGCATTGGATGTTCGTGTTGGATAAAGTTTTGGTGGCCACCGTTTTGCCGATTGATTTACATTAAGTTACCGCCGTTGTATTTATTGTGGTTTTTGTATGCATGTTTGCCCGACGGATGCCATTACACATTCATTGTTTGTTATGTGTTTTTGTTGTTTAGCCATGTATTTATTG…
cl0	734	695	cl_2990_SNL178:168:HW5NTBCXY:2:2101:19738:6328 1:N:0:ACAGTGAT+TATCCTCT	_____________GGAAGATAGAAAGATGTGGGAGGAGATCAGATAG________________________________________________________________________________________________________________________________________________________________________________________________________________________________________________________________________________________________________________________________________________________________…		14	47	31
cl1	1	1	cl_573_SNL178:168:HW5NTBCXY:2:1208:16599:49349 1:N:0:ACAGTGAT+TATCCTCT	________________AGATAGAAGTATAGGAGAGAAGATTGAGAGT________________________________________________________________________________________________________________________________________________________________________________________________________________________________________________________________________________________________________________________________________________________________…
cl2	2	1	cl_1187_SNL178:168:HW5NTBCXY:2:1110:9731:28162 1:N:0:ACAGTGAT+TATCCTCT	________________________ATGTGTAAATAGAGATTGAAAGATAGGGAGAAGTAG___________________________________________________________________________________________________________________________________________________________________________________________________________________________________________________________________________________________________________________________________________________…
cl3	193	182	cl_2284_SNL178:168:HW5NTBCXY:2:1101:7241:6090 1:N:0:ACAGTGAT+TATCCTCT	_______________________________GTAGAAAGTTGAAGAGTGTAAAGAGAAGACAGA_______________________________________________________________________________________________________________________________________________________________________________________________________________________________________________________________________________________________________________________________________________…		32	64	31
cl4	2	0	cl_1305_SNL178:168:HW5NTBCXY:2:1205:15506:37859 1:N:0:GCAGTGAT+TATCCTCT	_______________________________GTAAGAGATTGAAGGATGAAAAAGAAAAACAGA_______________________________________________________________________________________________________________________________________________________________________________________________________________________________________________________________________________________________________________________________________________…
cl5	281	269	cl_1516_SNL178:168:HW5NTBCXY:2:1102:2959:30435 1:N:0:ACAGTGAT+TATCCTCT	________________________________GTAAAGATTAGGAAGTGTAGAAGAAAGACAGA_______________________________________________________________________________________________________________________________________________________________________________________________________________________________________________________________________________________________________________________________________________…		33	64	30
cl6	1	1	cl_2990_SNL178:168:HW5NTBCXY:2:1208:17392:32435 1:N:0:ACAGTGAT+TATCCTCT	_________________________________GGAAGATAGAAAGATGAGGGAGGAGATCAGATAGAA__________________________________________________________________________________________________________________________________________________________________________________________________________________________________________________________________________________________________________________________________________…
cl7	2	2	cl_1616_M02866:66:000000000-AT1LV:1:1101:6126:5201 1:N:0:3	_________________________________________AGAGGAAAGGGGGAAAGGATGAATGATGGTG_______________________________________________________________________________________________________________________________________________________________________________________________________________________________________________________________________________________________________________________________________…
cl8	1	1	cl_2999_SNL178:168:HW5NTBCXY:2:2110:13150:50674 1:N:0:ACAGTGAT+TATCCTCT	___________________________________________________GGTAGAGAATGGGTGGGAGTATATGTAATAT_____________________________________________________________________________________________________________________________________________________________________________________________________________________________________________________________________________________________________________________________…
cl9	1	1	cl_1187_SNL178:168:HW5NTBCXY:2:2113:6592:54152 1:N:0:ACAGTGAT+TATCCTCT	___________________________________________________AGGGAGAAGTAGATCAGAACATGTGTAGAGA_____________________________________________________________________________________________________________________________________________________________________________________________________________________________________________________________________________________________________________________________…
cl10	2	2	cl_1875_SNL178:168:HW5NTBCXY:2:2211:19383:91495 1:N:0:ACAGTGAT+TATCCTCT	_____________________________________________________________________________________________________________GGTTTGAGTGTTGGTGATTGGGTAACTGGTT___________________________________________________________________________________________________________________________________________________________________________________________________________________________________________________________________…
cl11	6	4	M02866:66:000000000-AT1LV:1:2102:5212:16658 1:N:0:3	______________________________________________________________________________________________________________________GATAGTGGTTGGGTGGTTGGGTGGTGTTGGT__________________________________________________________________________________________________________________________________________________________________________________________________________________________________________________________…
cl12	2	2	cl_971_SNL178:168:HW5NTBCXY:2:2205:11320:2531 1:N:0:ACAGTGAT+TATCCTCT	________________________________________________________________________________________________________________________TATTGGTTGGATGATCGGGTATTGTTGGTTG________________________________________________________________________________________________________________________________________________________________________________________________________________________________________________________…
cl13	3	2	cl_593_SNL178:168:HW5NTBCXY:2:2209:5090:10268 1:N:0:ACAGTGAT+TATCCTCT	_________________________________________________________________________________________________________________________GGTTGTTGAATGATTGGGTATTGTTGGTAATGA_____________________________________________________________________________________________________________________________________________________________________________________________________________________________________________________…
cl14	4	4	cl_2993_SNL178:168:HW5NTBCXY:2:1107:4812:8558 1:N:0:ACAGTGAT+TATCCTCT	_______________________________________________________________________________________________________________________________________________________AGAGTGTGTGAGTGATTGTATTGGACATTGT_________________________________________________________________________________________________________________________________________________________________________________________________________________________…
cl15	2456	2189	cl_614_SNL178:168:HW5NTBCXY:2:2111:15656:8342 1:N:0:ACAGTGAT+TATCCTCT	__________________________________________________________________________________________________________________________________________________________GTTTAGAGGTAATCGTGTTAGATTTTGTGACATAGTGAGCGGTAGATATGT__________________________________________________________________________________________________________________________________________________________________________________________________…		155	205	50
cl16	1553	1363	cl_2331_SNL178:168:HW5NTBCXY:2:1216:8845:78073 1:N:0:ACAGTGAT+TATCCTCT	___________________________________________________________________________________________________________________________________________________________TGTGAGAGTAGTTATATTAGATCTTGTAGTATGATGGACAGTATGTGTAT__________________________________________________________________________________________________________________________________________________________________________________________________…		156	205	49
cl17	1	1	cl_613_SNL178:168:HW5NTBCXY:2:1213:7670:73941 1:N:0:ACAGTGAT+TATCCTCT	_____________________________________________________________________________________________________________________________________________________________________________________TAATATGTTGGGTGACAAATATAATGGGTTGGG_________________________________________________________________________________________________________________________________________________________________________________________…
cl18	56	37	cl_401_SNL178:168:HW5NTBCXY:2:1101:4955:13407 1:N:0:ACAGTGAT+TATCCTCT	_______________________________________________________________________________________________________________________________________________________________________________________ATGTGATGTGTAATAGATATGTTGGAGTGAAC________________________________________________________________________________________________________________________________________________________________________________________…		184	215	29
cl19	714	663	M02866:66:000000000-AT1LV:1:1108:13961:18517 1:N:0:3	_____________________________________________________________________________________________________________________________________________________________________________________________TGAATAGTATGTGTGTTGAGCTAGATAGTGTCAAATCGTAGTTTA_____________________________________________________________________________________________________________________________________________________________________…		190	234	42
cl20	306	276	cl_2695_SNL178:168:HW5NTBCXY:2:2106:5770:80400 1:N:0:ACAGTGAT+TATCCTCT	__________________________________________________________________________________________________________________________________________________________________________________________________________________________________________________________TAGAGTTGTCGGTGTTGGAATGGTTGATTAAATGTGATTTAGTGGT_______________________________________________________________________________________________________…		251	296	45
cl21	1	1	cl_803_SNL178:168:HW5NTBCXY:2:2216:19230:18713 1:N:0:ACAGTGAT+TATCCTCT	__________________________________________________________________________________________________________________________________________________________________________________________________________________________________________________________________CTGGTGGTGTGGTGGTTGATTGAGTGGAGTT______________________________________________________________________________________________________________…
cl22	8	4	SNL178:168:HW5NTBCXY:2:1110:8196:80704 1:N:0:ACAGTGAT+TATCCTCT	____________________________________________________________________________________________________________________________________________________________________________________________________________________________________________________________________GGTGTTGGAATGGTTGATTAAATGTGATTTAGTGGT_______________________________________________________________________________________________________…
cl23	370	326	cl_698_SNL178:168:HW5NTBCXY:2:1102:19009:15197 1:N:0:ACAGTGAT+TATCCTCT	________________________________________________________________________________________________________________________________________________________________________________________________________________________________________________________________________________________________TTAATGTTGGTGGTGTAAATAGTGTCTAGAACATGTGTGT_______________________________________________________________________…		289	328	38
cl24	3804	0	cl_2758_SNL178:168:HW5NTBCXY:2:1113:20274:38753 1:N:0:ACAGTGAT+TATCCTCT	_________________________________________________________________________________________________________________________________________________________________________________________________________________________________________________________________________________________________TAATGATGGTGATATAGATGATATTAGAGACATGTGTGTGATT___________________________________________________________________…
cl25	2	0	cl_436_SNL178:168:HW5NTBCXY:2:1109:1385:62503 1:N:0:ACAGTGAT+TATCCTCT	__________________________________________________________________________________________________________________________________________________________________________________________________________________________________________________________________________________________________________TAGTATGAGTGGTGTCTTAAACATATGTATG______________________________________________________________________…
cl26	4	3	cl_1663_SNL178:168:HW5NTBCXY:2:1209:3174:79586 1:N:0:ACAGTGAT+TATCCTCT	_________________________________________________________________________________________________________________________________________________________________________________________________________________________________________________________________________________________________________________AGTAATATTGTAGATGTATGTATGAGTGGCTTG_____________________________________________________________…
cl27	1	1	cl_1135_SNL178:168:HW5NTBCXY:2:2111:18358:16131 1:N:0:ACAGTGAT+TATCCTCT	_______________________________________________________________________________________________________________________________________________________________________________________________________________________________________________________________________________________________________________________________________________________________GTAGGTGATTGGTGGTGTGTGGAAGTGGAGA_________________…
cl28	699	656	cl_2932_SNL178:168:HW5NTBCXY:2:1102:17293:6888 1:N:0:ACAGTGAT+TATCCTCT	________________________________________________________________________________________________________________________________________________________________________________________________________________________________________________________________________________________________________________________________________________________________TGTGTAGTAGGTAATGTATTGGAATGATAGG________________…		353	383	29
cl29	1	1	cl_2837_M02866:66:000000000-AT1LV:1:2111:18728:11109 1:N:0:3	___________________________________________________________________________________________________________________________________________________________________________________________________________________________________________________________________________________________________________________________________________________________________________TATTGTGTGGGGATGGTGGATTGGTGTATGTG____…
cl30	5	5	cl_2319_SNL178:168:HW5NTBCXY:2:2102:10037:8257 1:N:0:ACAGTGAT+TATCCTCT	____________________________________________________________________________________________________________________________________________________________________________________________________________________________________________________________________________________________________________________________________________________________________________________________________________GGT…
cl31	10274	8220	M02866:66:000000000-AT1LV:1:1101:24305:17484 1:N:0:3	_______________________________________________________________________________________________________________________________________________________________________________________________________________________________________________________________________________________________________________________________________________________________________________________________________________…		401	437	35
cl32	746	699	cl_989_SNL178:168:HW5NTBCXY:2:2112:10492:16218 1:N:0:ACAGTGAT+TATCCTCT	_______________________________________________________________________________________________________________________________________________________________________________________________________________________________________________________________________________________________________________________________________________________________________________________________________________…		401	433	32
cl33	1392	1320	cl_347_SNL178:168:HW5NTBCXY:2:2212:7597:46721 1:N:0:ACAGTGAT+TATCCTCT	_______________________________________________________________________________________________________________________________________________________________________________________________________________________________________________________________________________________________________________________________________________________________________________________________________________…		404	436	31
cl34	1	1	cl_347_SNL178:168:HW5NTBCXY:2:1111:19049:65300 1:N:0:ACAGTGAT+TATCCTCT	_______________________________________________________________________________________________________________________________________________________________________________________________________________________________________________________________________________________________________________________________________________________________________________________________________________…
cl35	396	373	cl_2012_SNL178:168:HW5NTBCXY:2:2102:19353:40001 1:N:0:ACAGTGAT+TATCCTCT	_______________________________________________________________________________________________________________________________________________________________________________________________________________________________________________________________________________________________________________________________________________________________________________________________________________…		410	441	30
cl36	9119	8431	SNL178:168:HW5NTBCXY:2:1101:9878:71989 1:N:0:ACAGTGAT+TATCCTCT	_______________________________________________________________________________________________________________________________________________________________________________________________________________________________________________________________________________________________________________________________________________________________________________________________________________…		418	456	38
cl37	4102	3911	cl_2502_SNL178:168:HW5NTBCXY:2:1102:1930:77029 1:N:0:ACAGTGAT+TATCCTCT	_______________________________________________________________________________________________________________________________________________________________________________________________________________________________________________________________________________________________________________________________________________________________________________________________________________…		425	457	31
cl38	1	1	cl_2545_SNL178:168:HW5NTBCXY:2:2207:13841:11691 1:N:0:ACAGTGAT+TATCCTCT	_______________________________________________________________________________________________________________________________________________________________________________________________________________________________________________________________________________________________________________________________________________________________________________________________________________…
cl39	2	2	cl_356_SNL178:168:HW5NTBCXY:2:2214:2903:29935 1:N:0:ACAGTGAT+TATCCTCT	_______________________________________________________________________________________________________________________________________________________________________________________________________________________________________________________________________________________________________________________________________________________________________________________________________________…
cl40	1	1	cl_1770_SNL178:168:HW5NTBCXY:2:2216:4334:45451 1:N:0:ACAGTGAT+TATCCTCT	_______________________________________________________________________________________________________________________________________________________________________________________________________________________________________________________________________________________________________________________________________________________________________________________________________________…
cl41	1	1	M02866:66:000000000-AT1LV:1:2106:8404:10507 1:N:0:3	_______________________________________________________________________________________________________________________________________________________________________________________________________________________________________________________________________________________________________________________________________________________________________________________________________________…
