# Supplementary material for: Guide RNA Repertoires in the Main Lineages of Trypanosoma cruzi: High Diversity and Variable Redundancy Among Strains
Source: Front Cell Infect Microbiol. 2021 May 31;11:663416. doi: 10.3389/fcimb.2021.663416 (PMC8202002; doi:10.3389/fcimb.2021.663416)
Supplement: Supplementary File 4 — Zip file containing predicted gRNA structures in postscript format and the gRNA sequences used for the analysis. [file DataSheet_4.zip]

Archive with 91 entries (91 files):
- Supplementary file 4/1.eps
- Supplementary file 4/10.eps
- Supplementary file 4/11.eps
- Supplementary file 4/12.eps
- Supplementary file 4/13.eps
- Supplementary file 4/14.eps
- Supplementary file 4/15.eps
- Supplementary file 4/16.eps
- Supplementary file 4/17.eps
- Supplementary file 4/18.eps
- Supplementary file 4/19.eps
- Supplementary file 4/2.eps
- Supplementary file 4/20.eps
- Supplementary file 4/21.eps
- Supplementary file 4/22.eps
- Supplementary file 4/23.eps
- Supplementary file 4/24.eps
- Supplementary file 4/25.eps
- Supplementary file 4/26.eps
- Supplementary file 4/27.eps
- Supplementary file 4/28.eps
- Supplementary file 4/29.eps
- Supplementary file 4/3.eps
- Supplementary file 4/30.eps
- Supplementary file 4/31.eps
- Supplementary file 4/32.eps
- Supplementary file 4/33.eps
- Supplementary file 4/34.eps
- Supplementary file 4/35.eps
- Supplementary file 4/36.eps
- Supplementary file 4/37.eps
- Supplementary file 4/38.eps
- Supplementary file 4/39.eps
- Supplementary file 4/4.eps
- Supplementary file 4/40.eps
- Supplementary file 4/41.eps
- Supplementary file 4/42.eps
- Supplementary file 4/43.eps
- Supplementary file 4/44.eps
- Supplementary file 4/45.eps
- Supplementary file 4/46.eps
- Supplementary file 4/47.eps
- Supplementary file 4/48.eps
- Supplementary file 4/49.eps
- Supplementary file 4/5.eps
- Supplementary file 4/50.eps
- Supplementary file 4/51.eps
- Supplementary file 4/52.eps
- Supplementary file 4/53.eps
- Supplementary file 4/54.eps
- Supplementary file 4/55.eps
- Supplementary file 4/56.eps
- Supplementary file 4/57.eps
- Supplementary file 4/58.eps
- Supplementary file 4/59.eps
- Supplementary file 4/6.eps
- Supplementary file 4/60.eps
- Supplementary file 4/61.eps
- Supplementary file 4/62.eps
- Supplementary file 4/63.eps
- Supplementary file 4/64.eps
- Supplementary file 4/65.eps
- Supplementary file 4/66.eps
- Supplementary file 4/67.eps
- Supplementary file 4/68.eps
- Supplementary file 4/69.eps
- Supplementary file 4/7.eps
- Supplementary file 4/70.eps
- Supplementary file 4/71.eps
- Supplementary file 4/72.eps
- Supplementary file 4/73.eps
- Supplementary file 4/74.eps
- Supplementary file 4/75.eps
- Supplementary file 4/76.eps
- Supplementary file 4/77.eps
- Supplementary file 4/78.eps
- Supplementary file 4/79.eps
- Supplementary file 4/8.eps
- Supplementary file 4/80.eps
- Supplementary file 4/81.eps
- Supplementary file 4/82.eps
- Supplementary file 4/83.eps
- Supplementary file 4/84.eps
- Supplementary file 4/85.eps
- Supplementary file 4/86.eps
- Supplementary file 4/87.eps
- Supplementary file 4/88.eps
- Supplementary file 4/89.eps
- Supplementary file 4/9.eps
- Supplementary file 4/AnalyzedgRNAs.txt
- Supplementary file 4/Animation.gif
