# Supplementary material for: Guide RNA Repertoires in the Main Lineages of Trypanosoma cruzi: High Diversity and Variable Redundancy Among Strains
Source: Front Cell Infect Microbiol. 2021 May 31;11:663416. doi: 10.3389/fcimb.2021.663416 (PMC8202002; doi:10.3389/fcimb.2021.663416)
Supplement: Supplementary File 4 — Zip file containing predicted gRNA structures in postscript format and the gRNA sequences used for the analysis. [file DataSheet_4.zip › Supplementary file 4/AnalyzedgRNAs.txt]

A6	GTATACGTGACTGAGATAGATTACAAAGAGAGGGTAGAGGTAT
A6	GTTAGGATACATGATAGAACATAATTTGAGTTGTACATAGTGAT
A6	TGTGATGTTGAACTATGTAGATTAAGTGATATAGGTTGTGATAGT
A6	ATGAGATATAATACAAGAGGATAGTGTAAGATAATGTATATAAGTTT
A6	GGATAGATAAAGTGTTCATGAGGTTGTTATCAGTTGATATA
A6	ATGAAGAACGGATAAGAAGAATATTTGTGAAGTTATTGTTGATTTATA
A6	GTAATGTGAGGCGGATAGAAGAGATATTTGTGAGGTTACTGTTGGC
A6	CATCAGTGATAAGGAATGGTATGGTAGTAGATTATGAGATG
A6	AGACGGAAGAAGATTATAGAAGATTGAGAAATGTCAGTTA
A6	AGAGAAACAGAAAGAGGATGTAGAGAATTGAGATATGTCAGT
A6	GATGAGTAAGAGAGACAAAGAAGAGGTATAGAACGTTGAAG
A6	TATAGACGAAATACAGAGATAGGTGAAATAGATAGTGAGAAATTTA
A6	GTCCTGTGAGTATAGAGAATTGTGAGATGATATGTGAAGATGAGAT
A6	GTTCATTATCGTTTGTAGGATTGTGTTGTGAGAAATGAATGATTGTG
A6	GTATTCATTGTTGATTGTAGAGTTGTATTGTGAGAGGTAAATGATTACG
A6	GAATTCATTGTCAGTTGTGGAATCATGTTGTAGAAATTAGATAGTT
COIII	AGAGTTGATACACAGTAATGGTAGTTGGTAAAGATAAAGAGATGGAA
COIII	TTGAATTATAGATACATAAGATTTGATAAGTAGAGTGGTCAGTATACTATG
COIII	CTAGATGGTAGGCGTGTAGTGTTTAGTGGATAAGATAGTTA
COIII	ATAAAATATACATTAGTGAGAGTAGAATACTTAGATAATAGATTT
COIII	AACATACATTGATAGAGATGAAGTGGTTGAGTAATGAATAT
COIII	GAGAGATGATGAACATACAAAGAGGAGGATAGAATATATGTTGAT
COIII	AGTTGAAAATACTACATAGAGAATTGTGAGATGAGTTTGTGAATAAAGTTA
COIII	GTGTGGACTAAAGATTATGGTAGAGAATTTTGTAAATAGAATAAGTTAAT
COIII	GACGACGTAATGATGGTAGATAAAAAGTGAGAGTAGATTC
COIII	GTATGAGATAAAACTGTGGTCATGTGGTAAGTGGCAAGATAATGAT
COIII	TGTTAGAGAGCGGAACTATGATCACATGGTAGACGATAGAATGATGAT
COIII	GTATATCAGTAGAGGACAAGATTATGATTACGTGATGAACTA
COIII	TACTAACAGATTAAGTGAGTCTAGAGGGTACTAGTAGAAGATTGA
COIII	TGTCAATAGGTTGAGTGAGTTTGGAAAGTGATAGTAGAGA
COIII	TAGAGACATGACAAACAGAGATTAGTAGATAGACTGTTGATGAGT
COIII	GTTGTGATACGAGATGACGGTGATAGAAAGATTTAGATTGAGATTG
COIII	GTTGTAGTACGAAATGATAATAGCAGAGAGGCTTAGGTTAGAGAC
COIII	GTTATAGCATAAGATAATAACGATGGAGATGTTTGAGTTGGAG
COIII	TTAGTCACGATACGAGGTGATAATGGTGAGGAGTCTTAAGTTAG
COIII	TCTAGTTATGATGCAGAGTGATAACAATGAAGAGGTCTGAGTTGA
COIII	TTAGTTACAATACGAGGTAATGACAGTGAGGAGACTTAAGTTG
COIII	TAAGTATAGTATGAGGTGGTAATAACGGTGAGGTCTAAGTT
COIII	GTGATATGTGGTGAATCGATTAGAAGTGAGATAGGATTGAAGTTGTTA
COIII	TGAATAAACAGTGAGGGTATAGTTAGGAGAGTATGTATAAGATTTG
COIII	TATGTTTATACACAGAGGGTTGAATAGATTACTGAGATGAGT
COIII	TATCATACAAGAGAACGAGGTGTATATTCATGTATAATAAGTTAA
COIII	GTAGTATACAAAAAGATGATACATGTGTTTATGTGCAGAAAGTCGA
COIII	GTTGTTGGAGTGAATAGATCGTGATGAAGGGGATTGAGTACTGTTA
COIII	TTGTACACGTAGATATGTGGCGTATAGAACATTGGAGTAGATAGTTT
COIII	TGTACATGTAGATATGTGACGTATAAGGTGTTAGAGTGAGTTA
COIII	TATGTGCACAAGTATATAGCATGTAGAGTGTCGAGATAGAT
COIII	TTAGACATACAGATGCATAGTGTATAAGATGTTAGAGTAGAT
CR3	GTATAAACGGGTTATGAGTGAGTAGAGAATAGAAGATGTGTATAAAT
CR3	GTTGAGATGAGTTACAAACAGATAGAGAATAGAGGAGATGTGTAAA
CR4	TTGTACAGACAGGTGATGAAAGTAGAGAGTGAGATGATAA
CR4	AGTGAACAGGCTAAAGAAAGATGATGGAGTAGAGAATGTAG
CR4	ACGTATATGAATGAGTTTGTATACAGGTAGTGGTAGTAGTTTGATTG
ND3	ATGAGAGATGGACAACTGATAGAGTATAGATTTGATGTGTGAGATGAT
ND3	GAGAGGATTACAAAGATAGAAAGTTGTGATAGAGGTAAAGTGGTGT
ND7	TAGACGATAGATTTGTTGTAATAATATAGTGGATAGTACAG
ND7	ATGTTGACGATAAGTTCATTGTGAGAGTGTAGTTGATAGCATGG
ND7	TGGAGATGAGTTGTCTGAGTTTAAGATTATGTGTGGTATATGTA
ND7	GTGTGTTATTGACTTGTTATATTTCTTTAATGATTGTAGTAGTG
ND7	TGTATACGGTGATTGTAGTATGAGTTAGAATATGTTGTTGGCTTG
ND7	AGATAGTAAGGTGTAGTAATCTGTGGTGAATAGACATGTTAT
ND7	GTTTGTTGTGACTAAGTAAGTGGTGATCTTGTATTGTACTTGATGGAT
ND7	GTGTTCATAACAAGATATAGAGTATGGTTCGTGATAGTTAAGTTGAT
ND7	GATTGTGACAAAGTGTAAGATATGATTTATGGTTATTAGATGAA
ND7	GACGTATTATCTGTGAGATGAAGATTGTAACTATAATGAGATGTG
ND7	GGTTTGTTATTTGTAGAGCAGAGGTAATGATTGTAATGGGATTTG
ND7	GACGTGTTATCTGTAGAATAGAAGTGATAGTTGTGATAAAGT
ND7	CAAACGGGACTAGAGATGAAAAGGTTAGTAGAATAATATTGTT
ND7	CAAACAGAACTGAGGGTGAGGAGATTAGTAGAAGAGTGTTGTT
ND7	TTTAATGTTTGTATCGTAGTGTAGGTGATTGAATGGATATGT
ND7	TTGATATGAGTGAATGATATACTTGGTAGATAGTGATGTTATAGATT
ND7	GAGAACATAGACTAGTGCAAGAATGTAGTAGTAGATGATTTT
ND7	GAGGATATGGACTGGTACAAGAGTGTGATAGTAGATAGTTT
ND7	GTAAGTGGATGTGCAAGAGGTTTGTATAGTGTAGATGTAGATAG
ND7	AGGTGTCTAATGAGTAGGTGTGTAGAGAGTTTGCATGATGT
ND7	TGATGTTGATATTACTAAAGACGGTGATTAAGTTGTGTGATAAAG
ND7	GTTGACGTTGATATTACTCAGAGTGTCAGTTAGATTGTGT
ND8	TATGTATGTGGTTAGACAATAAGAGTATATGATAGATAGTGAAT
ND8	ATAGATACATGGGTAGACAGTGAGAATATGTGGTGAATGAT
ND8	CAGAACACAGATGAGAGTTGAGTAATGTGAAGTGATAATTAAGTTG
ND8	TGAGACACAGATGAAAGTTGAATAGCATGAGGTAATGCTTGAA
ND9	AAACAGATAGAGTATTGTTTATAGTGTAGATAATAAAGTTG
ND9	GATTAACGAGATAACAAGAGGATAGAAAGTTGTAGTAGATAAGAT
ND9	TGAGAACATATAATGAGATAAGGAAGAGTTGATAAAGTGATAAAG
ND9	ATTAAGAACATACGGTGGGGTGAGAGAAAGTTAATGAGGTGATAAAG
ND9	TGAATACATACAGTGAAGTAAGAGGAGGTTGACAATATGATAGA
ND9	GTATAGTGGCACAAGTGAGTTAGATAATGTGTGATATTTTGGTG
ND9	ATGGGTTGGTATGTAACAGTAAGAATATTATTGTGAGTGT
RPS12	GGTGAATTGATAAAGTTGTCATTTTCTGTGATAAGTATTG
